# Supplementary material for: CRISPRware: a software package for contextual gRNA library design
Source: BMC Genomics. 2025 Jul 1;26:607. doi: 10.1186/s12864-025-11775-8 (PMC12210694; doi:10.1186/s12864-025-11775-8)
Supplement: Supplementary file 1 — Supplementary Material 1. [file 12864_2025_11775_MOESM1_ESM.zip]

Archive with 13 entries (13 files):
- Sup1_hg38_Cas9_Scored.tsv
- Sup2_rn7_Cas9_Scored.tsv
- Sup3_mm39_Cas9_Scored.tsv
- Sup4_danRer11_Cas9_Scored.tsv
- Sup5_dm6_Cas9_Scored.tsv
- Sup6_ce11_Cas9_Scored.tsv
- Sup7_hg38_Cas12_Scored.tsv
- Sup8_rn7_Cas12_Scored.tsv
- Sup9_mm39_Cas12_Scored.tsv
- Sup10_danRer11_Cas12_Scored.tsv
- Sup11_dm6_Cas12_Scored.tsv
- Sup12_ce11_Cas12_Scored.tsv
- Sup13_K562_active_genome.tsv
