# Supplementary material for: CRISPRware: a software package for contextual gRNA library design
Source: BMC Genomics. 2025 Jul 1;26:607. doi: 10.1186/s12864-025-11775-8 (PMC12210694; doi:10.1186/s12864-025-11775-8)
Supplement: Supplementary file 1 — Supplementary Material 1. [file 12864_2025_11775_MOESM1_ESM.zip › Sup7_hg38_Cas12_Scored.tsv]

#chr	start	stop	strand	DeepCpf1_score	EnPAMGB_score	target_id	sequence
chr1	69154	69177	+	0.0134	0.7635	OR4F5	TGTTGTTTTTTGTATTCTATGGA
chr1	69602	69625	+	0.567	0.9085	OR4F5	TTGTGACCTTCCTAGGGTAATCA
chr1	957169	957192	+	0.7914	0.8582	NOC2L	GCAGGCTCTGGTCATTCTCCTGC
chr1	970942	970965	+	0.5162	0.8385	PLEKHN1	CCACCTGGAGAAGCAGACGGCCC
chr1	1048029	1048052	+	0.3926	0.8999	AGRN	TCACGGGGGCCACGTCAGGAGCC
chr1	1085912	1085935	+	0.6999	0.9337	C1orf159	CTGGAGCGCTTGAGGTAGAAGAA
chr1	1184048	1184071	+	0.5551	0.794	TTLL10	CGACCCCCATTCCAGCGACCTCG
chr1	1206379	1206402	+	0.5563	0.9322	TNFRSF18	CTTACCCGGGTAATCGCGGCAGC
chr1	1223314	1223337	+	0.4944	0.7871	SDF4	CTCGCCAAAAACTTCACCTTATA
chr1	1283972	1283995	+	0.7923	0.9644	SCNN1D	AATAGGAGGCCAGAGGCTCCATC
chr1	1287137	1287160	+	0.4843	0.9176	SCNN1D	CCGAGGCTACACGTCAGGCGTGG
chr1	1296215	1296238	+	0.5221	0.838	ACAP3	GCAGCTCAGGCTCCCACGAGTCC
chr1	1309440	1309463	+	0.5356	0.8503	PUSL1	CCTGCCGCCATAGGGTCCTGCGG
chr1	1315550	1315573	+	0.5379	0.8564	INTS11	ATCTGGAACATGGCTGCCCCCAG
chr1	1390490	1390513	+	0.2574	0.7356	CCNL2	AGCAGATTTCCTGAATTTCTTCT
chr1	1395458	1395481	+	0.0127	0.8615	CCNL2	TAATTTGGTTCTTTAAATTAACA
chr1	1395473	1395496	+	0.5924	0.8874	CCNL2	AATTAACATAATCTTGATCCAGT
chr1	1434534	1434557	+	0.5585	0.9162	LOC107985729	GGCAAAGTCGAGTGCTGGCCGTC
chr1	1452066	1452089	+	0.5049	0.8973	ATAD3C	CGGAAGCAGGAGGAGTCCGTGCA
chr1	1480890	1480913	+	0.4971	0.915	ATAD3B	CGGAAGCAGGAGGAGTCCGTGCA
chr1	1518944	1518967	+	0.4971	0.915	ATAD3A	CGGAAGCAGGAGGAGTCCGTGCA
chr1	1564751	1564774	+	0.6712	0.9626	SSU72	AAGGGCAACCCGCTGGGATACAG
chr1	1624775	1624798	+	0.2683	0.755	MIB2	TTTGTGAACCCTCTTGCAGTGTC
chr1	1625549	1625572	+	0.4647	0.8744	MIB2	TCGGACAGACGGGCACCGTGCAT
chr1	1649567	1649590	+	0.3207	0.6991	CDK11B	TCCTGTTCTTCTCGATGCCGTTT
chr1	1676062	1676085	+	0.6568	0.8248	SLC35E2B	CCTCATCAGACCCACAAACAGCA
chr1	1716414	1716437	+	0.3346	0.6929	CDK11A	TCCTGTTCTTCTCGATGTCGTTT
chr1	1806511	1806534	+	0.7374	0.8968	GNB1	CCATCCTGCGAGGCACTGACGAG
chr1	1916800	1916823	+	0.8708	0.9295	CALML6	CCATGAGAAGGCCCAGAACCAGG
chr1	1946971	1946994	+	0.6091	0.9577	CFAP74	GGGCCTGAGCTGGCTGACCTCCC
chr1	1955827	1955850	+	0.4565	0.8839	CFAP74	TCTTCGTAGGTCAGGAGACTGCT
chr1	1963824	1963847	+	0.0288	0.7891	CFAP74	CCAACGTGATCTTTTTCTTGTAC
chr1	2135238	2135261	+	0.3601	0.6923	PRKCZ	CACCTTTCTCATATCCTTTCCAG
chr1	2150935	2150958	+	0.6179	0.884	PRKCZ	CGCCATGAAAGTGGTGAAGAAAG
chr1	2168278	2168301	+	0.1963	0.7684	PRKCZ	TTTACAAAACAGGGAGCAGTGGA
chr1	2168282	2168305	+	0.4517	0.9114	PRKCZ	CAAAACAGGGAGCAGTGGACCAG
chr1	2168504	2168527	+	0.6518	0.9247	PRKCZ	GGAGTTTGTTTCCAATCAGAAAC
chr1	2198887	2198910	+	0.3996	0.8415	FAAP20	TGGGATACGGGAGTGCCAGGCAG
chr1	2247929	2247952	+	0.5318	0.9519	SKI	CCAGGGCATGTGGGCTGGGACCA
chr1	2397120	2397143	+	0.5106	0.9478	RER1	TCAGTCCTGGCTAGACAAGTCCA
chr1	3071408	3071431	+	0.6781	0.8459	LOC124903827	GTGAGGAAAAACCCCATGAGAGG
chr1	3071621	3071644	+	0.5175	0.8818	LOC124903827	AGCAGATGTGAACTTCCCCGGGG
chr1	3287254	3287277	+	0.3816	0.7945	LOC124903828	CCGGGGCTGGAGGCGCCCCGCCA
chr1	3287301	3287324	+	0.4143	0.7945	LOC124903828	CCGGGGCTGGAGCCGCCCCGCCA
chr1	3287348	3287371	+	0.4143	0.7945	LOC124903828	CCGGGGCTGGAGCCGCCCCGCCA
chr1	3287395	3287418	+	0.4143	0.7945	LOC124903828	CCGGGGCTGGAGCCGCCCCGCCA
chr1	3287442	3287465	+	0.5158	0.8932	LOC124903828	CCGGGGCTGGAGCCGCCCCTGCC
chr1	3287490	3287513	+	0.4143	0.7945	LOC124903828	CCGGGGCTGGAGCCGCCCCGCCA
chr1	3287537	3287560	+	0.5635	0.9129	LOC124903828	CCGGGGCTGGAGCCGCCCCCTGC
chr1	3396495	3396518	+	0.6784	0.943	PRDM16	CTATAAAGTCATTAAGGACATTG
chr1	3411382	3411405	+	0.883	0.9654	PRDM16	GGTGAGGTCTGCCACAAGTCCTA
chr1	3412410	3412433	+	0.4825	0.7707	PRDM16	CCCCTTCACGGACCGAGCCCTCG
chr1	3633402	3633425	+	0.3839	0.8096	WRAP73	CTCTCTGAGCTCGGGAGAGGGCC
chr1	3636971	3636994	+	0.2499	0.7257	WRAP73	TTCCAGTCTGGGGGACGCCTTAC
chr1	3722133	3722156	+	0.5182	0.9779	TP73	CAAGAAAGCGGAGCACGTGACCG
chr1	3755445	3755468	+	0.4793	0.787	CCDC27	ACACTCTACAGGTTCACCCACTG
chr1	3833967	3833990	+	0.3182	0.8471	CEP104	CTCAGTTTATGTTTAGGAATATA
chr1	3833976	3833999	+	0.5542	0.9649	CEP104	TGTTTAGGAATATATTGTGTAAT
chr1	3833982	3834005	+	0.7227	0.953	CEP104	GGAATATATTGTGTAATGATCAT
chr1	3834944	3834967	+	0.2453	0.7415	CEP104	TGGCTCTTCTAACGAGAAAGACG
chr1	3834989	3835012	+	0.031	0.7282	CEP104	AATCTTCTTTTGGGGTTCCAACA
chr1	3836493	3836516	+	0.6522	0.8188	CEP104	CCAAGGTTTCTCCCAACACATCG
chr1	3839636	3839659	+	0.4228	0.9083	CEP104	GTTTCTTGGCATAATCATAGCGT
chr1	3847526	3847549	+	0.5883	0.8855	CEP104	AGAAATTGTCCTACTGCATCCAC
chr1	3847563	3847586	+	0.5678	0.8632	CEP104	GTTCCCGGGCTTTGCAACCTGTC
chr1	3848593	3848616	+	0.4395	0.8811	CEP104	AATTTCATTCTTACCCAAGTCTT
chr1	3848685	3848708	+	0.692	0.961	CEP104	CTTGAAATCATATACTGGTGAGC
chr1	4712069	4712092	+	0.6202	0.8478	AJAP1	GGAGTGGACAGCCAGCGCGGGTC
chr1	4712472	4712495	+	0.5833	0.9075	AJAP1	CGGCCCCACCACGGTCTCCATCC
chr1	5905290	5905313	+	0.7759	0.957	NPHP4	CCTGCTAAAGGCAAGAAACTGTA
chr1	5905408	5905431	+	0.4449	0.8282	NPHP4	TTGGCATCCAGAATCTCGGGAAA
chr1	5933145	5933168	+	0.4935	0.8482	NPHP4	CCTCTTCAGAGCTCATGCTGGCT
chr1	6091242	6091265	+	0.1139	0.6888	KCNAB2	AATCTTTCTTCTATCACCAGGGG
chr1	6091274	6091297	+	0.7254	0.9009	KCNAB2	GTTCCTCCAAGTCAAGGACATTC
chr1	6159340	6159363	+	0.554	0.7678	CHD5	AGCATCCATCATCATTATCATCC
chr1	6254742	6254765	+	0.5178	0.8662	GPR153	GCATGTGGGTGGCCGCGAGTGTA
chr1	6360624	6360647	+	0.81	0.9504	ACOT7	GTGACAAGCTTCTCCGAAGCAGG
chr1	6532681	6532704	+	0.649	0.9271	NOL9	CTGTGGTCAGAGCGGAACTGAAC
chr1	6533380	6533403	+	0.8438	0.9843	NOL9	CAAGAAGGTTTCCCATAATATAC
chr1	6544832	6544855	+	0.4686	0.9324	NOL9	ACAAATGGTTAATCAGGTATCTA
chr1	6549620	6549643	+	0.4533	0.8147	NOL9	CAGTGGCAGTTTTCAGATGTTCT
chr1	6576472	6576495	+	0.8058	0.9816	TAS1R1	ATGACAACAGAGATCCCCTCAGT
chr1	6580721	6580744	+	0.5647	0.8553	ZBTB48	AGGCACACTGGAGTGTCCTTGCC
chr1	6619801	6619824	+	0.6299	0.9107	PHF13	GGAACTCCCTTTAAGGAGCAGCC
chr1	6619814	6619837	+	0.5579	0.8914	PHF13	AGGAGCAGCCCCAGCCCTGCTAA
chr1	6619932	6619955	+	0.6859	0.8012	PHF13	GCCACCTGCAGCCTACTCTCTTG
chr1	6645023	6645046	+	0.7638	0.8797	DNAJC11	GCCAGGCCAGGACTTACTTGAGG
chr1	6645819	6645842	+	0.7077	0.9028	DNAJC11	GTGTCTCGGACGATGCTAGTGTT
chr1	6651527	6651550	+	0.5767	0.7934	DNAJC11	CCATCTTGGTGTGAGATTACGGA
chr1	6653909	6653932	+	0.6098	0.8985	DNAJC11	CCTCAATGGACTGGGATATGTGC
chr1	6653938	6653961	+	0.0231	0.8392	DNAJC11	TTAATTTCAATCTGCGGAAAGCT
chr1	6825135	6825158	+	0.6223	0.9011	CAMTA1	CCGAAAAAGCTGCTTGAATGTCT
chr1	6825177	6825200	+	0.5518	0.8601	CAMTA1	CCAAAAGAGAGGCACCGCTGGAA
chr1	6853145	6853168	+	0.5193	0.8831	CAMTA1	AGATGCGTGGAAAAGTGAAGACC
chr1	6871730	6871753	+	0.582	0.8254	CAMTA1	CTTACTGGAGCTCCTTTGTTTTG
chr1	6887637	6887660	+	0.0811	0.8561	CAMTA1	CACCTATTTATTTCAGGCTCTCA
chr1	6887647	6887670	+	0.3244	0.7807	CAMTA1	TTTCAGGCTCTCACCACACACTT
chr1	7091289	7091312	+	0.2251	0.7945	CAMTA1	TTCTTCTGTTTCAGGAAATTGCA
chr1	7091321	7091344	+	0.4518	0.8738	CAMTA1	ATAACATTTGAGAAACACGAAGA
chr1	7367769	7367792	+	0.1452	0.7993	LOC124900385	TTTAGCACAGGCCCTGGGCACTC
chr1	7367773	7367796	+	0.6743	0.9221	LOC124900385	GCACAGGCCCTGGGCACTCATGG
chr1	7370212	7370235	+	0.0687	0.7381	CAMTA1	TTTGATTTGATGTATATGAAGAA
chr1	7664120	7664143	+	0.6395	0.878	CAMTA1	CCACCGTCCTCACCAAGGAGATC
chr1	7706183	7706206	+	0.4139	0.8264	CAMTA1	CTTGATAGGATTTCTGCTGGCAG
chr1	7773431	7773454	+	0.5293	0.7971	VAMP3	CATGTTCCAGGTCTACAGGTCCA
chr1	7786702	7786725	+	0.4809	0.826	PER3	TCTCCCTGTGTTTCTTAGCAAAC
chr1	7788025	7788048	+	0.0116	0.8492	PER3	TTTTAAATGTTTTTCATAGGATA
chr1	7788030	7788053	+	0.2617	0.8573	PER3	AATGTTTTTCATAGGATACCTTT
chr1	7798514	7798537	+	0.5849	0.7886	PER3	ATCTCCTCAGTGGAGGTGAAGAC
chr1	7803686	7803709	+	0.1636	0.8294	PER3	TATAGTTTTGAAGTATGCAGGGC
chr1	7810420	7810443	+	0.4337	0.8951	PER3	TCATTCCTTTCCCTAAGATGACC
chr1	7819273	7819296	+	0.2097	0.7029	PER3	TTCTGTTTCAGGTGAATGTAAGA
chr1	7819302	7819325	+	0.5156	0.7695	PER3	CTTCCTTCCACCAAACACTGAAA
chr1	7826554	7826577	+	0.3193	0.8171	PER3	AACACGTGGGGCTCACAGCGGCT
chr1	7827108	7827131	+	0.5049	0.7668	PER3	TCCTTCCAGGAGATTCTACTTCC
chr1	7850810	7850833	+	0.7534	0.849	UTS2	CCTGCTTTCCTGAGAATATCCCC
chr1	7852960	7852983	+	0.6342	0.9362	UTS2	AGAATCCTATGAAAAGCAAACAG
chr1	7853280	7853303	+	0.3464	0.8868	UTS2	TAAATCTGGCAAAAGAGGCAACT
chr1	7853378	7853401	+	0.6357	0.9453	UTS2	TGAGTCCGAGCAGAAGTGACGCA
chr1	7938221	7938244	+	0.5625	0.8679	TNFRSF9	CAATCCTGTTCACACATGCTGCA
chr1	7938725	7938748	+	0.5601	0.8032	TNFRSF9	CACTGCCTGCATATGTCACAGGT
chr1	7969326	7969349	+	0.0273	0.852	PARK7	TGTTTTAAACTGTTACAGGGACC
chr1	7969333	7969356	+	0.628	0.8893	PARK7	AACTGTTACAGGGACCATATGAT
chr1	7970867	7970890	+	0.0114	0.6874	PARK7	TGTATTTTTGGTTTTCTTTTCAC
chr1	7977638	7977661	+	0.0115	0.8454	PARK7	TTTTTATTCTTAGGTCCTACTGC
chr1	7977644	7977667	+	0.5045	0.7712	PARK7	TTCTTAGGTCCTACTGCTCTGTT
chr1	8013718	8013741	+	0.5101	0.8708	ERRFI1	CTGGTCTAGGAGGTATGGGAACT
chr1	8014201	8014224	+	0.3715	0.9122	ERRFI1	TGGGTGTCAGTGGAGGGGTGGAA
chr1	8015500	8015523	+	0.6636	0.918	ERRFI1	AACTCACTGCGACTGCTCCAGTA
chr1	8325943	8325966	+	0.4949	0.8179	SLC45A1	GCGCCGACTCGGCGGACAACCCC
chr1	8330302	8330325	+	0.578	0.8786	SLC45A1	CCTCTTCACTGCGGTCACCCTGA
chr1	8362713	8362736	+	0.6288	0.7492	RERE	CTGTCATTGCTGGAGGTACTGGC
chr1	8541267	8541290	+	0.6002	0.8898	RERE	AACTCTCTAGCAGCAAATATGTC
chr1	8557416	8557439	+	0.1748	0.7914	RERE	CCATTTTCATTATGTCGATCCTG
chr1	8614541	8614564	+	0.5103	0.8798	RERE	AAAACGGGATTCTCCTTACCCCT
chr1	8866277	8866300	+	0.1765	0.6657	ENO1	CCTTCTTTATTCTCCAGGATGTT
chr1	8866286	8866309	+	0.2271	0.677	ENO1	TTCTCCAGGATGTTGGGAGCAAA
chr1	8867992	8868015	+	0.0257	0.691	ENO1	TTTTCTGTTCCATCCATCTCGAT
chr1	8870482	8870505	+	0.464	0.8382	ENO1	TTGATGTGCTCAACAGCCTTTGA
chr1	9022916	9022939	+	0.7893	0.9487	SLC2A7	CCTGCCGCAGCTATCAACCAGCA
chr1	9041891	9041914	+	0.7834	0.962	SLC2A5	GGGGCCAGCTCCCCTAAGTACAT
chr1	9047608	9047631	+	0.8668	0.9898	SLC2A5	CCTGCACATATTCCCACCAAAAG
chr1	9057459	9057482	+	0.2426	0.7225	SLC2A5	TTCACCAAGGGGCCGACCAGGAG
chr1	9245115	9245138	+	0.7408	0.9014	H6PD	GCTTCCATGGAGCTGCTCTGACA
chr1	9567257	9567280	+	0.087	0.8997	SLC25A33	AAGGTTTGTCTTTTCTTATTATT
chr1	9567321	9567344	+	0.4796	0.8379	SLC25A33	GAGGCTTGGGTCCAAATTTGGTT
chr1	9570234	9570257	+	0.1583	0.7732	SLC25A33	TAATGTTCTCTTTGTTCTAACAG
chr1	9570301	9570324	+	0.4723	0.8771	SLC25A33	ATGGCATTTTCGTGCCTAACAGC
chr1	9573326	9573349	+	0.0112	0.6881	SLC25A33	CTGTTTTTTTTTTTTCCAGCTTT
chr1	9573351	9573374	+	0.4648	0.8713	SLC25A33	TCACAAATTCCTTAATGAATCCT
chr1	9579948	9579971	+	0.4293	0.9076	SLC25A33	TGCAGAGTGAGGGGCTCTAAGCA
chr1	9580004	9580027	+	0.6303	0.8143	SLC25A33	CCAGACCGAAGGCATTCGTGGCT
chr1	9614790	9614813	+	0.0276	0.9287	LOC124903837	TGTTTTGTTTCAAACAGAAAACA
chr1	9614831	9614854	+	0.4905	0.8749	LOC124903837	CAAAAGCAAAAAAGGAAACCAAA
chr1	9744402	9744425	+	0.6161	0.9881	CLSTN1	TCAGAACTGCAAAGAATTGTCTC
chr1	9749889	9749912	+	0.0113	0.8946	CLSTN1	ATTTCTCTGTGTTTTTTATATAA
chr1	9755248	9755271	+	0.6911	0.8377	CLSTN1	TCCACTACCACTGCATCAAAGGG
chr1	9756476	9756499	+	0.1489	0.7435	CLSTN1	TCACCTTCTTTGGTGACTGTCAC
chr1	9773297	9773320	+	0.1004	0.7642	CLSTN1	TCCAGCGCGATCAGTGGGGGGTC
chr1	9934749	9934772	+	0.2538	0.8979	LZIC	AAGAAATTTTACCTCTGCTAACC
chr1	9934760	9934783	+	0.7274	0.9485	LZIC	CCTCTGCTAACCTTGTCCGAAGC
chr1	9934831	9934854	+	0.5091	0.9256	LZIC	AAGGCCTGGCTGATAGCTGCCTG
chr1	9935550	9935573	+	0.5187	0.8796	LZIC	GTGAATCATTAAATTCACTTAGT
chr1	9936585	9936608	+	0.2188	0.7334	LZIC	ATTTGCTTGTCTCTGTCTTTCCT
chr1	9975586	9975609	+	0.7221	0.9885	NMNAT1	TCTAGGAAGGTACACAGTTGTCA
chr1	9981027	9981050	+	0.6563	0.9497	NMNAT1	TAGACACCATCAAGAGAAATTGG
chr1	9981254	9981277	+	0.8714	0.9322	NMNAT1	GATGGAGTCTCGCTCTATCACCC
chr1	9982290	9982313	+	0.4677	0.83	NMNAT1	TTCTTCCCAGCTGTGCCAAAGGT
chr1	9982338	9982361	+	0.4748	0.77	NMNAT1	TTGGAGTCCTTTGCTGTTCCCAA
chr1	10007554	10007577	+	0.0154	0.9169	RBP7	AAAATTATTTTTAAGGTATTGAC
chr1	10007567	10007590	+	0.5172	0.9074	RBP7	AGGTATTGACTTTGCCACTCGTA
chr1	10007647	10007670	+	0.764	0.8965	RBP7	CCATCCACACGAACAGCAGCCTA
chr1	10007692	10007715	+	0.5565	0.9081	RBP7	AAGTTGGAGAAGAATTTGATGAA
chr1	10095459	10095482	+	0.894	1.0	UBE4B	GGAGTAGCCCATCGAAGCCAGAG
chr1	10101105	10101128	+	0.532	0.808	UBE4B	AGCATGTCCCAGGTGGATGTGGA
chr1	10105530	10105553	+	0.4575	0.8944	UBE4B	AGGACTTGATTGGCCAGATTTTA
chr1	10105553	10105576	+	0.8053	1.0	UBE4B	ATGGAAGTGCTAATGATGTCCAC
chr1	10106195	10106218	+	0.6189	0.9375	UBE4B	GCCTCTATGAAAGTAGTCCGGCT
chr1	10119584	10119607	+	0.8119	0.9136	UBE4B	GTACTACAAGGCTCCCTAACACA
chr1	10126800	10126823	+	0.1147	0.8121	UBE4B	TCCCCATTTTACAAGGCCTGGCT
chr1	10126811	10126834	+	0.5796	0.9221	UBE4B	CAAGGCCTGGCTCTTGCTGCCAA
chr1	10129368	10129391	+	0.5322	0.8877	UBE4B	AATGACTCTGATCTTATTTCTAG
chr1	10130590	10130613	+	0.5562	0.7622	UBE4B	GCTTCTCAGTCTTTGCAGAAGAT
chr1	10132354	10132377	+	0.4236	0.9105	UBE4B	AAAATAAATTTCAGCAAGAGCTT
chr1	10132381	10132404	+	0.4111	0.908	UBE4B	AGATTCTGCATAGTATTTTGTTA
chr1	10135021	10135044	+	0.2889	0.7978	UBE4B	TGCTGAATTTCCTTTGGGTACTG
chr1	10137043	10137066	+	0.0957	0.8995	UBE4B	GGGAATGATGTTATTTTTCCTAG
chr1	10267364	10267387	+	0.1207	0.8394	KIF1B	CTAATTTGTTCATAGGTGAGCTA
chr1	10267399	10267422	+	0.763	0.9498	KIF1B	CTGTGAAAGAGTACGAGATTTGC
chr1	10268140	10268163	+	0.0532	0.7361	KIF1B	TGTTTATTTAGGACAGTGGCAGC
chr1	10268146	10268169	+	0.4094	0.8978	KIF1B	TTTAGGACAGTGGCAGCTACAAA
chr1	10268150	10268173	+	0.7619	0.9415	KIF1B	GGACAGTGGCAGCTACAAACATG
chr1	10268207	10268230	+	0.2702	0.777	KIF1B	CGATTGTTTTCACCCAGAAGAAA
chr1	10271497	10271520	+	0.4328	0.8001	KIF1B	TCAGGTCAGTAAAATCAGCTTGG
chr1	10272234	10272257	+	0.0838	0.8575	KIF1B	TTTTAGGAAGGAGCAAATATTAA
chr1	10272239	10272262	+	0.804	0.9898	KIF1B	GGAAGGAGCAAATATTAATAAGT
chr1	10272996	10273019	+	0.4801	0.8127	KIF1B	AATGCTTTCACCTGTAGGATAAC
chr1	10275423	10275446	+	0.6172	0.8905	KIF1B	ATAGAGTAAAAAGAAGAAGAAAA
chr1	10275455	10275478	+	0.5501	0.833	KIF1B	TTCCCTACAGGGATTCTGTACTT
chr1	10276319	10276342	+	0.7928	0.9471	KIF1B	GGTGGCAATTCTCGGACTGCAAT
chr1	10291060	10291083	+	0.6491	0.7902	KIF1B	ACTGTGCGCTTCCTTCCTTAGGA
chr1	10295141	10295164	+	0.3648	0.7983	KIF1B	TTACATCAAAGATGGAATTACAA
chr1	10296938	10296961	+	0.5493	0.9159	KIF1B	ACCACCCGGAACAAGCACGAGCT
chr1	10297166	10297189	+	0.686	0.9055	KIF1B	CTTCTAGGCTACAGGAAATGGAG
chr1	10303928	10303951	+	0.5513	0.9201	KIF1B	GACGTGGACGTCTGCGCTGGATG
chr1	10303973	10303996	+	0.5813	0.9023	KIF1B	AGAACTTGCAACAGCAGGAGATA
chr1	10304072	10304095	+	0.8326	0.9295	KIF1B	AGAGCAACCCTAAACACAGAAAC
chr1	10304225	10304248	+	0.5525	0.8086	KIF1B	AGGATCCCCAGTTTCCATGGGGC
chr1	10321777	10321800	+	0.5139	0.8019	KIF1B	CTTCATTACGGGACTTACTCTGG
chr1	10323869	10323892	+	0.0538	0.7492	KIF1B	TTCTTTCTATTCAGGTGCAGTTT
chr1	10324749	10324772	+	0.5131	0.894	KIF1B	CTAAATAGGCAGAGGCTGGATTT
chr1	10326326	10326349	+	0.6329	0.8138	KIF1B	CGACCGATCCCCTTGGTTCATTT
chr1	10334518	10334541	+	0.2469	0.7252	KIF1B	GGGCATTTGTTTACCTGAGCAAT
chr1	10334531	10334554	+	0.7586	0.9332	KIF1B	CCTGAGCAATCTGCTGTATCCCG
chr1	10400405	10400428	+	0.8128	0.9339	PGD	ATAGGACTGTCTCCAAAGTTGAT
chr1	10404196	10404219	+	0.1851	0.7801	PGD	TTTGTGGGGAGCGGAGTCAGTGG
chr1	10408065	10408088	+	0.6952	0.8307	PGD	CACAGGCCCCACATCAAGACCAT
chr1	10442261	10442284	+	0.5992	0.9823	CENPS-CORT	TAGCTAAAATACATCACAGACAA
chr1	10451372	10451395	+	0.3812	0.844	CORT	AAAGCATATGCAGGAAGCGGCAG
chr1	10467188	10467211	+	0.933	0.8491	DFFA	CCTGGAGGTCCTCCTCTGATAGG
chr1	10469155	10469178	+	0.4836	0.9102	DFFA	TACATGGCTAGAGTTTCTTACCT
chr1	10524446	10524469	+	0.8408	0.9756	PEX14	AAGGAGGAAGATGCTCAATAAAC
chr1	10536186	10536209	+	0.3178	0.8258	PEX14	CTCCTCTATTTTCTCTCTCTCAC
chr1	10658535	10658558	+	0.4514	0.835	CASZ1	CATCTTCAGTGACGGCTGGTTTA
chr1	10966442	10966465	+	0.6614	0.9158	C1orf127	GCAAGAGAAGAATCCAGGTGGTC
chr1	11016838	11016861	+	0.4215	0.9401	TARDBP	TTTAGATAACAAAAGAAAAATGG
chr1	11016842	11016865	+	0.6207	0.9097	TARDBP	GATAACAAAAGAAAAATGGATGA
chr1	11016923	11016946	+	0.5483	0.8555	TARDBP	ATAGTGTTGGGTCTCCCATGGAA
chr1	11016978	11017001	+	0.6825	0.9048	TARDBP	GTACCTTTGGAGAAGTTCTTATG
chr1	11018706	11018729	+	0.7925	0.9087	TARDBP	GAGTAAACTTGTATCATCCTTTC
chr1	11018787	11018810	+	0.6356	0.9322	TARDBP	CGGAATATGAAACACAAGTGAAA
chr1	11022104	11022127	+	0.2305	0.8301	TARDBP	CATCCCTTATTTCTTATAGATTG
chr1	11037686	11037709	+	0.7109	0.9071	MASP2	ACTCACTTGCAGAAGCTCATAGC
chr1	11080796	11080819	+	0.4842	0.9286	EXOSC10	TCCCTCCAGGCAAACAGCAGCTG
chr1	11082817	11082840	+	0.775	0.9436	EXOSC10	CTACATACAACCCAAAGTCTTTC
chr1	11087777	11087800	+	0.6578	0.9424	EXOSC10	CCCAGGGTCATTTATAAGATACC
chr1	11087791	11087814	+	0.6928	0.9705	EXOSC10	TAAGATACCTCCAAGTCAACTGC
chr1	11088102	11088125	+	0.5465	0.8388	EXOSC10	AACTAAGGCTGGGTACTAACCTG
chr1	11088172	11088195	+	0.5346	0.9037	EXOSC10	GTTCATATTGATAAGGATGTGCA
chr1	11091012	11091035	+	0.7232	0.9001	EXOSC10	CCTTGAGGGAGAGGTTTCTGAGC
chr1	11091057	11091080	+	0.7851	0.9359	EXOSC10	GGAAGAAATGGTGTGTTGGAATT
chr1	11091569	11091592	+	0.647	0.9059	EXOSC10	CACCTGAGGCTTCATCCAGTAAA
chr1	11095827	11095850	+	0.4929	0.7498	EXOSC10	CTTCGATCCTTAATGTTGCTGCG
chr1	11144822	11144845	+	0.4347	0.7914	MTOR	AATCATTCCTTCTGGTGTCAGGG
chr1	11146674	11146697	+	0.7208	0.8823	MTOR	CCTGTTGTGCCAAGGAGAAGAGG
chr1	11150124	11150147	+	0.8535	0.9656	MTOR	CCTAAACCCCATGCAGCTGCAGC
chr1	11199249	11199272	+	0.5284	0.8569	MTOR	TGGCCTACCTGATGAGAGATTCT
chr1	11199575	11199598	+	0.6746	0.905	MTOR	AGAGGGTCTGTGTGACTTCAGCG
chr1	11210880	11210903	+	0.2866	0.725	MTOR	TTCACCATTGGAATGAAAATTTG
chr1	11231273	11231296	+	0.3645	0.8299	MTOR	AAGACCAAGTTTGCCACGTCCCC
chr1	11233396	11233419	+	0.7076	0.7993	MTOR	CCTGTGCCAATTCTCCTATTGTT
chr1	11240497	11240520	+	0.6378	0.8242	MTOR	GCTGTGGAATCTGACGGCTCAGG
chr1	11501276	11501299	+	0.591	0.7982	DISP3	CTACCCACCGCTGGACATTGACA
chr1	11676913	11676936	+	0.4972	0.7653	MAD2L2	TCCAAAATCACCACCACCACTTT
chr1	11746104	11746127	+	0.2104	0.7408	AGTRAP	CCATCTCTTTTAATCTGTTGAGC
chr1	11746116	11746139	+	0.465	0.7978	AGTRAP	ATCTGTTGAGCTTCTGGAGACAT
chr1	11768990	11769013	+	0.5219	0.8904	C1orf167	CAGCAGAAACAAGTACAGCCCCA
chr1	11771522	11771545	+	0.5807	0.8854	C1orf167	GTCCAGGAAGTCTGAGGGAGGAG
chr1	11802879	11802902	+	0.7731	0.9538	MTHFR	CCTTGAGATGAGATTGACAGCTC
chr1	11822757	11822780	+	0.6267	0.8548	CLCN6	ACCTCACCTTTGTCTTCCTGGCA
chr1	11826130	11826153	+	0.3597	0.7216	CLCN6	GTGGCTCTCTTTTCTCTTGCTTT
chr1	11826154	11826177	+	0.7129	0.8768	CLCN6	GTTTCAGAGCATCTCCTTACGGA
chr1	11826189	11826212	+	0.6577	0.8968	CLCN6	ACTTCCCCTATTTCCGAAGCGAC
chr1	11834462	11834485	+	0.3367	0.8096	CLCN6	GGTCTTTGCTTTGTGTTTCAGGT
chr1	11947986	11948009	+	0.6271	0.9279	PLOD1	GTCCTCACGGTGGCCACTAAGGA
chr1	11952704	11952727	+	0.4893	0.8377	PLOD1	CACCAAGATCTTCTTGGACCCGG
chr1	11998753	11998776	+	0.5892	0.7594	MFN2	CCCCTGTCACCTTTAGCCCTGGT
chr1	11998768	11998791	+	0.5841	0.8177	MFN2	GCCCTGGTATTGATGTCACCACA
chr1	11998982	11999005	+	0.5646	0.8287	MFN2	TCTAGGAAAAGCACTTCTTCCAC
chr1	12003997	12004020	+	0.6281	0.9734	MFN2	CTGCGAGGAAATGCGTGAAGAGC
chr1	12004041	12004064	+	0.4879	0.8419	MFN2	TTGACAAACAGCTGGAGCTCTTG
chr1	12188805	12188828	+	0.4383	0.84	TNFRSF1B	CACCCTACGCCCCGGAGCCCGGG
chr1	12194580	12194603	+	0.4729	0.7857	TNFRSF1B	TAGAGAAGCCCTTGTGCCTGCAG
chr1	12253796	12253819	+	0.5752	0.8028	VPS13D	CTGGGGGATTTGCCTCAGATGGA
chr1	12258017	12258040	+	0.411	0.8116	VPS13D	TGTTGCACCGCGCTCGTGATGCT
chr1	12260667	12260690	+	0.0118	0.698	VPS13D	TTTGCTTTTGTTTTCACCCAAAC
chr1	12261899	12261922	+	0.0428	0.7746	VPS13D	GGCACTGAGGAGTTTTTTGACCC
chr1	12266866	12266889	+	0.0123	0.8432	VPS13D	TTTATCTTTTATAGATGTAAAAC
chr1	12266870	12266893	+	0.0828	0.8973	VPS13D	TCTTTTATAGATGTAAAACTTCT
chr1	12266877	12266900	+	0.5521	0.9208	VPS13D	TAGATGTAAAACTTCTAGCAGAG
chr1	12267818	12267841	+	0.0162	0.775	VPS13D	CGCATTTTTGTGTGTTTGTTTAA
chr1	12267840	12267863	+	0.6106	0.9269	VPS13D	ATAGCAAAAAGAAGTTGGCAGAG
chr1	12268704	12268727	+	0.6775	0.7951	VPS13D	GCTGCAGATCCAGATGGCCCCGT
chr1	12272993	12273016	+	0.4269	0.961	VPS13D	TTTGTACAGGAGGAGAGTAAACG
chr1	12275817	12275840	+	0.5963	0.9144	VPS13D	TCTTCAGATAACTCCAGGAGGAA
chr1	12275878	12275901	+	0.7596	1.0	VPS13D	GTGATGATGAATATAAGACCCCC
chr1	12276012	12276035	+	0.6955	0.9213	VPS13D	ATGAGCACAAAGATGTATGAGAG
chr1	12276052	12276075	+	0.4789	0.7645	VPS13D	TGGACCTCCAGATCATGGTTGGA
chr1	12276179	12276202	+	0.5638	0.8684	VPS13D	TACTTCAGATCCCAAATATCCAG
chr1	12276390	12276413	+	0.6465	0.8436	VPS13D	ACCCAGAGCATTGTGTTGTTGGA
chr1	12276466	12276489	+	0.7417	0.9106	VPS13D	AAGTGAACTGTATGCAGCTTGGT
chr1	12276876	12276899	+	0.7755	0.8637	VPS13D	GACAGTACTCTTCAGGTGATTTC
chr1	12276918	12276941	+	0.6833	0.9452	VPS13D	GATATTATCCTCAATCCAGAGAC
chr1	12276999	12277022	+	0.6196	0.934	VPS13D	AGTCCTCAACCTTTAATGACTGA
chr1	12277014	12277037	+	0.1223	0.7643	VPS13D	ATGACTGATTTTGAAAGAAGCTT
chr1	12277248	12277271	+	0.399	0.8666	VPS13D	CAGCTTATGGATTTGACACAAGA
chr1	12277461	12277484	+	0.6362	0.8389	VPS13D	CATTATAACCACTCTGCTAAGTT
chr1	12277648	12277671	+	0.5605	0.8629	VPS13D	TCTTAGAGGAAAATGAAATATAT
chr1	12279492	12279515	+	0.3292	0.8758	VPS13D	TGCCAGCTTTTCACATCCTGAAC
chr1	12279534	12279557	+	0.7624	0.9481	VPS13D	AACTGGAGAAGATCCCTATAGAG
chr1	12282740	12282763	+	0.559	0.9493	VPS13D	CAAACCCTGGACAATCTCGTGTA
chr1	12282948	12282971	+	0.4157	0.7841	VPS13D	CTCAGATTCAAGCCACCTTTTGT
chr1	12283088	12283111	+	0.4509	0.7718	VPS13D	TCTATTCAGATTGCCCTGCATTC
chr1	12283202	12283225	+	0.7819	0.9455	VPS13D	GCACAAAAAGAATACCTTTCTCA
chr1	12283545	12283568	+	0.5481	0.8985	VPS13D	ATTGCTTGGATGTGCTGATCACA
chr1	12288206	12288229	+	0.4656	0.7768	VPS13D	TCTTGTCTGTTCCTAGGTTCATT
chr1	12290987	12291010	+	0.5041	0.8171	VPS13D	TCATCCCTAGAGGGAGACCTGGC
chr1	12293510	12293533	+	0.0485	0.8927	VPS13D	TCCTAATTTTTAGATACGGACGG
chr1	12293522	12293545	+	0.7538	0.9377	VPS13D	GATACGGACGGCCTGACCCTCTG
chr1	12304489	12304512	+	0.0154	0.7263	VPS13D	TTTTGTTCCTTCCCAGGAATCTG
chr1	12311590	12311613	+	0.3859	0.9662	VPS13D	TGCGGCCTTATGATTTACAAGAT
chr1	12314113	12314136	+	0.5705	0.8941	VPS13D	GATTTGACTTCAAGAAATGCAAA
chr1	12318047	12318070	+	0.011	0.786	VPS13D	TTTTCTCCTGTCTTCTTTTTATA
chr1	12318068	12318091	+	0.6288	0.9219	VPS13D	TAGATCTACCAAGGATTCCTCCT
chr1	12318097	12318120	+	0.5404	0.7662	VPS13D	CAGTAGTTCTCAACAATCTCCGT
chr1	12322524	12322547	+	0.0866	0.8669	VPS13D	CATTTTGTTAGATTCAGTTACAA
chr1	12323688	12323711	+	0.3073	0.833	VPS13D	TGCTATTTGTTTCCTAGAGTTAC
chr1	12327680	12327703	+	0.5581	0.931	VPS13D	AGAATGCGGAACCTCTGAAGTCT
chr1	12333224	12333247	+	0.3909	0.8427	VPS13D	GGCTGGGAGCCATTTATTGAGCC
chr1	12333240	12333263	+	0.396	0.7772	VPS13D	TTGAGCCTTGGCCATGCTCTGTA
chr1	12651168	12651191	+	0.0143	0.8164	AADACL4	TTCGTTTTTTACATGATAGCGTG
chr1	12651179	12651202	+	0.7978	0.9453	AADACL4	CATGATAGCGTGAGAATTAAAAA
chr1	12665959	12665982	+	0.8547	0.8724	AADACL4	GGTACCGCAAGCTTCCTGACCAC
chr1	12666176	12666199	+	0.4806	0.7666	AADACL4	TCCAGTTGTCCAGGCATTCTGTT
chr1	12720874	12720897	+	0.0301	0.769	AADACL3	TTTTCTAGAAACCCACCATGGCA
chr1	12725220	12725243	+	0.7848	0.8926	AADACL3	GTTACCGCAAGTTACCTAAGCAT
chr1	12725462	12725485	+	0.5541	0.8892	AADACL3	CAAACCCCTTCGTTTCAACAGAG
chr1	12755737	12755760	+	0.7028	0.9099	CFAP107	CAGAAAAGAATACATCCCCTTCC
chr1	12775000	12775023	+	0.6644	0.8946	PRAMEF12	CCAGGAGATGCTGCGAGACCCTG
chr1	12775535	12775558	+	0.7205	0.9044	PRAMEF12	CCCACAGGCGGTGGAAACTTCAA
chr1	12776070	12776093	+	0.6231	0.7805	PRAMEF12	CATGCACTCTGTCTCTTTCCTCG
chr1	12793907	12793930	+	0.7169	0.8337	PRAMEF1	CCCACAGGAGGTGGAAACTTCAA
chr1	12794142	12794165	+	0.6581	0.9048	PRAMEF1	CCAAAGGAGAGGTTTAGTACACC
chr1	12794158	12794181	+	0.7017	0.9493	PRAMEF1	GTACACCTGTGCTGTAGTAAGCT
chr1	13319399	13319422	+	0.6857	0.8945	PRAMEF15	CAGGATGTCTGTGAGAACTTCTG
chr1	13319615	13319638	+	0.6043	0.9218	PRAMEF15	CTACACCTGTGCTGTAAGAAGCT
chr1	13319757	13319780	+	0.6907	0.8284	PRAMEF15	CCCCATACCTGGGCCACATGAGG
chr1	13319905	13319928	+	0.3194	0.734	PRAMEF15	TATGAACTCTGTTTCTTTCCTCG
chr1	13344083	13344106	+	0.0779	0.7842	PRAMEF14	TTTTAAGCAACTGGAGGTGTTCC
chr1	13344088	13344111	+	0.362	0.8153	PRAMEF14	AGCAACTGGAGGTGTTCCAGCCT
chr1	13344328	13344351	+	0.5618	0.9077	PRAMEF14	ATCGGCGTTAGATAATTGACCAG
chr1	13344464	13344487	+	0.5162	0.8122	PRAMEF14	AGGGCTGGTGCTCTCCCATCCTT
chr1	13345082	13345105	+	0.6895	0.9192	PRAMEF14	AGGTCTCCAAATGAAGCGTCTTC
chr1	13370937	13370960	+	0.6058	0.94	PRAMEF19	GAATGTTCATTGAATAATTTACC
chr1	13370958	13370981	+	0.6264	0.9307	PRAMEF19	CCACCTTAGTACAGCACAGGTGT
chr1	13390647	13390670	+	0.5352	0.9464	PRAMEF17	TTGAAAAGGGTATACCCAGACAG
chr1	13390770	13390793	+	0.656	0.869	PRAMEF17	GCCTTCGGTTATGACGATGAGTT
chr1	13390871	13390894	+	0.6284	0.9308	PRAMEF17	TATAAGAAAGATCAGTAATATCA
chr1	13391972	13391995	+	0.3138	0.7691	PRAMEF17	TATTCTGTCATGCTTACCTAGCT
chr1	13418149	13418172	+	0.6964	0.922	PRAMEF20	CAGGATGTCAGTGAGAACTTCTG
chr1	13418365	13418388	+	0.6927	0.9676	PRAMEF20	GTACACCTGTGCTGTAAGAAGCT
chr1	13418507	13418530	+	0.6514	0.8657	PRAMEF20	CCCCATACCTCGGCCAGATGAGG
chr1	13418652	13418675	+	0.3194	0.734	PRAMEF20	TATGAACTCTGTTTCTTTCCTCG
chr1	13583970	13583993	+	0.4049	0.8591	PDPN	ATTTTCCCCCAGCTCAGAATCTT
chr1	13610374	13610397	+	0.6734	0.9203	PDPN	CACCTACAATAGGTGGCAACAAG
chr1	13742112	13742135	+	0.5198	0.8828	PRDM2	TTCCCACTGGAAATCAACAGAGC
chr1	13778752	13778775	+	0.6411	0.9161	PRDM2	TTAGAGGAACCAAAAACAACTTC
chr1	13778870	13778893	+	0.4909	0.8667	PRDM2	TGTTTCCGTGTCAACATTGTGAA
chr1	13778903	13778926	+	0.5641	0.8794	PRDM2	CAACCAAACAGGGGCTTGAGCGT
chr1	13779790	13779813	+	0.6199	0.812	PRDM2	AGTCTTCCTCTTAGCATATCAAC
chr1	13779852	13779875	+	0.3251	0.8008	PRDM2	TTTGTCATCAAAGCTCAAACAAC
chr1	13779995	13780018	+	0.7343	0.9554	PRDM2	AGAGGCGGACCAGCTCTCCTCCC
chr1	13780241	13780264	+	0.6227	0.9497	PRDM2	GCAGTGTGTGCAACCAGCAGCCA
chr1	13780273	13780296	+	0.5662	0.8895	PRDM2	TCCAGCGGTGTCAAACAGAAGGC
chr1	13780498	13780521	+	0.9456	0.9965	PRDM2	CCTGTAGAAAACCCTGCAGATGG
chr1	15034741	15034764	+	0.5194	0.8476	KAZN	TCCCCAGCCATGAAAGCTGATCG
chr1	15063739	15063762	+	0.3804	0.8181	KAZN	TGCCACTTCCGCTGAGCCCACGT
chr1	15296762	15296785	+	0.6912	0.8734	FHAD1	TGTGGAGGAGGACTTGGCCCAGC
chr1	15313053	15313076	+	0.6124	0.8601	FHAD1	CAGGGATGGTGTCATCTTTGCAA
chr1	15339478	15339501	+	0.5556	0.9029	FHAD1	AGGGTTCTCTTTGTATCTGATAT
chr1	15341718	15341741	+	0.2165	0.8013	FHAD1	CTTTTCTCACATTTCAGATCAAG
chr1	15341774	15341797	+	0.3555	0.7993	FHAD1	CTGCAGGAAAAGCTGCGGGAGCA
chr1	15345133	15345156	+	0.7403	0.8369	FHAD1	GAGGAAGAACGGAAGAGAATGCA
chr1	15358145	15358168	+	0.5278	0.9577	FHAD1	AATAATAAATTAAGTGACGCACT
chr1	15536453	15536476	+	0.0111	0.7805	DNAJC16	GATTTTTTTCTTCCTTTATAGAT
chr1	15536471	15536494	+	0.1876	0.7919	DNAJC16	TAGATTCTTTCAAATGAAGAAAA
chr1	15536599	15536622	+	0.0111	0.7701	DNAJC16	TTTTGATGAATCCTTTTTTCACT
chr1	15536631	15536654	+	0.5095	0.8793	DNAJC16	ATTCTGAACGGCGGGACTCAATT
chr1	15536669	15536692	+	0.0324	0.7805	DNAJC16	TTGCACTTTTCACATTATGTGAA
chr1	15536757	15536780	+	0.6459	0.8031	DNAJC16	GCTGCATTCATATCGAGCCTGTG
chr1	15546764	15546787	+	0.7489	0.9774	DNAJC16	AGGTTACAAATAAAAATTACGTC
chr1	15548299	15548322	+	0.2335	0.852	DNAJC16	TCATTTGGATATGTATATGTGGG
chr1	15548393	15548416	+	0.3148	0.8365	DNAJC16	AAGAACATATAAACAGGCCTGCC
chr1	15562157	15562180	+	0.4849	0.8803	DNAJC16	TTGACTGCTGAGACTACCAAGTT
chr1	15563940	15563963	+	0.6965	0.9644	DNAJC16	GAAAGGCGCAACACAGCAGGAAG
chr1	15564019	15564042	+	0.514	0.829	DNAJC16	TCCTCTTGGGCTATCTCGACCAG
chr1	15626752	15626775	+	0.6598	0.9148	DDI2	CGACAGAAGGAGAATGCAGACCC
chr1	15633413	15633436	+	0.0114	0.7923	DDI2	AGATTTTTCTCCCTTATTTTTGT
chr1	15638384	15638407	+	0.4735	0.8582	DDI2	TATTAACTGCAAAGTGAATGGAC
chr1	15660090	15660113	+	0.3914	0.8044	RSC1A1	CAAGATCTTTCTGATCATGCTTC
chr1	15660267	15660290	+	0.6163	0.9367	RSC1A1	TCTGTCACATCTACTAGGATGCA
chr1	15660613	15660636	+	0.5589	0.9284	RSC1A1	TGGAAATCGATACAGCTCAACAG
chr1	15660714	15660737	+	0.6953	0.8852	RSC1A1	GATAATCCCTTGATGGAAGTAGA
chr1	15660798	15660821	+	0.6974	0.91	RSC1A1	CAGCCCCCAGAAACTAATGTTGA
chr1	15716753	15716776	+	0.7075	0.9167	PLEKHM2	CTCGGAGAGAGGCCATCAAGCAG
chr1	15727435	15727458	+	0.6382	0.868	PLEKHM2	GTGAGGGGCTTTCAGCCCCAATG
chr1	15727474	15727497	+	0.6792	0.8577	PLEKHM2	CCGTCGAGAGTCCAAGCACTGTT
chr1	15807519	15807542	+	0.195	0.7199	UQCRHL	CACATTTCTCCAACTGCTCGCAT
chr1	15876331	15876354	+	0.4291	0.8271	SPEN	CAACATGGGCTCTATTACGCTTC
chr1	15876425	15876448	+	0.7941	0.907	SPEN	CACTGCCCAGTGTGGTACACAGG
chr1	15911099	15911122	+	0.7574	0.9548	SPEN	GATACAAGCCTTAAAGATGGCCT
chr1	15911136	15911159	+	0.3547	0.833	SPEN	AGAAATTTGGAAAAGTAACTTCA
chr1	15916104	15916127	+	0.7327	0.9136	SPEN	CTCGGCCCCCATTCCACTTACAG
chr1	15916208	15916231	+	0.4876	0.8059	SPEN	TTGGCAACCTTGAAAAAACCACT
chr1	15919396	15919419	+	0.3547	0.8719	SPEN	TATTCAGCTGGGTTTTGGAAAGA
chr1	15919481	15919504	+	0.484	0.9239	SPEN	ACACGACATTTCTGCCGATATGG
chr1	15920866	15920889	+	0.5612	0.9441	SPEN	CAGGTGGTGTTTGACCGCTTAAA
chr1	15922245	15922268	+	0.3802	0.9266	SPEN	AAGGTGGATTTTGCAAATCGGGA
chr1	15922286	15922309	+	0.4875	0.8834	SPEN	TCACTGCATGGAGAAATCTGGTC
chr1	15928213	15928236	+	0.5067	0.85	SPEN	TTCAGAATGGGAAACTTACCAAG
chr1	15928507	15928530	+	0.4349	0.8809	SPEN	CAGCCGATCCTCAGACCGGAGTG
chr1	15929219	15929242	+	0.8155	0.9921	SPEN	AAAGCAGAAAAGCAAAAACCAGA
chr1	15930161	15930184	+	0.1987	0.8476	SPEN	AAATTTAATCCTTATGATTCTAG
chr1	15930168	15930191	+	0.4764	0.8999	SPEN	ATCCTTATGATTCTAGCAGGAGA
chr1	15930461	15930484	+	0.5622	0.8452	SPEN	TTGAGGGACAGAGAAGACAAGCT
chr1	15930518	15930541	+	0.2377	0.851	SPEN	GAAAGGAACAAATTTTACTCTTT
chr1	15930535	15930558	+	0.2235	0.8491	SPEN	CTCTTTTGCATTGGATAAGACAA
chr1	15930833	15930856	+	0.4913	0.8376	SPEN	CACAGCTCAATCTTTGAACAAGA
chr1	15931002	15931025	+	0.5523	0.9059	SPEN	TGGAGCTCACACGGATGCAACAG
chr1	15931655	15931678	+	0.7713	0.8743	SPEN	GAGGTTGATCCTCCAGTTGCTGC
chr1	15932639	15932662	+	0.544	0.8871	SPEN	TCATCCCAGTTGAAAAGTGATCC
chr1	16539153	16539176	+	0.3941	0.7893	LOC124903856	TCCTGCTGGTGTGGAACAGTCAG
chr1	17603550	17603573	+	0.5494	0.9386	ARHGEF10L	TGACGACGTCCCCTGCGAGAGCC
chr1	17823198	17823221	+	0.4962	0.8848	ACTL8	GCTACCCCATCGAGCGGGGCCGC
chr1	17825986	17826009	+	0.4199	0.8259	ACTL8	AGGAAGATTGCGATAGACGCTGC
chr1	18365227	18365250	+	0.1895	0.7782	IGSF21	TTTCAAACGAGATGGGGAACCAA
chr1	18636241	18636264	+	0.4605	0.885	PAX7	GTGAGTTCGATTAGCCGCGTGCT
chr1	19128209	19128232	+	0.2622	0.9186	UBR4	CCTTTTTATCCATACCCAACTCA
chr1	19128217	19128240	+	0.8916	0.9587	UBR4	TCCATACCCAACTCAGCAATAAG
chr1	19144068	19144091	+	0.6627	0.9279	UBR4	CAAGAGAAGCTCACAGCAGGATC
chr1	19145786	19145809	+	0.5737	0.8774	UBR4	ACATACCTGGAAGGCAGGCAGGT
chr1	19150748	19150771	+	0.5434	0.9291	UBR4	CAGCATCTATCATGGTGACACCT
chr1	19152359	19152382	+	0.5977	0.9269	UBR4	TCTGTTGTGCATTATAGACCTGT
chr1	19153777	19153800	+	0.8084	0.9115	UBR4	GCAGGAAGAGTCTTAATCTCCTG
chr1	19156765	19156788	+	0.8587	0.9624	UBR4	CCTTTAGCCCACAAACCGCCAAG
chr1	19156771	19156794	+	0.5516	0.8397	UBR4	GCCCACAAACCGCCAAGTAGTCT
chr1	19161565	19161588	+	0.3173	0.813	UBR4	TAGCTCAGGGAGGGTCCTCTCAC
chr1	19165298	19165321	+	0.7285	0.9221	UBR4	GCAGAGAGGTTCTCATTGGCTGT
chr1	19165685	19165708	+	0.4318	0.792	UBR4	CGAGCCTGGCTACTTTCCAGCTG
chr1	19173162	19173185	+	0.7182	0.9303	UBR4	GGTTCCAATATTACATACCTGTC
chr1	19173443	19173466	+	0.3633	0.7901	UBR4	TCCAGTTGACATAGGAGCTGATC
chr1	19174940	19174963	+	0.7076	0.967	UBR4	AAATTCCTAGTACCACAGAATCA
chr1	19179065	19179088	+	0.2995	0.7481	UBR4	AGGCATTCTGGGACGTCAGGGTC
chr1	19179107	19179130	+	0.3486	0.839	UBR4	TGTTGCCAGATGAGCAGGAGGCG
chr1	19185168	19185191	+	0.6637	0.8811	UBR4	ACCCGAGGAGAGCTTTCCAGTGG
chr1	19185231	19185254	+	0.7368	0.8748	UBR4	CTGGGAGAAATAGTCTCCTCAAA
chr1	19192208	19192231	+	0.8699	0.9432	UBR4	GGGGAGCCCACTCCCTCTTTAGT
chr1	19192229	19192252	+	0.7463	0.8908	UBR4	GTACGAGAAAGGATGTCTCTGAC
chr1	19192338	19192361	+	0.7137	0.9484	UBR4	ACAAGCACCAAGCACCCAGCAAT
chr1	19232696	19232719	+	0.7956	0.9478	EMC1	AAGGAGGAGTCTGGCTTGACATT
chr1	19239833	19239856	+	0.5875	0.8981	EMC1	AGCAAACTCAGCGTTCCATAATG
chr1	19244929	19244952	+	0.6127	0.8804	EMC1	ATGCTGCAATCACATTCTTCTCT
chr1	19254777	19254800	+	0.54	0.9439	MRTO4	TTAGTCTCCTTAACCAAAACTGC
chr1	19308600	19308623	+	0.252	0.7327	AKR7A2	GTGATTTTCCATCCCAAGGGTTG
chr1	19325553	19325576	+	0.5417	0.8883	SLC66A1	CTACAAGTTCAGGACGCGCCCCT
chr1	19357492	19357515	+	0.58	0.8382	CAPZB	TGAGGATCACTCCAGCAAAGCCA
chr1	19622074	19622097	+	0.1139	0.774	MICOS10	GCATGTTTTTTCTCCCTCTTTGT
chr1	19625390	19625413	+	0.6721	0.9293	MICOS10	GAACCTGCTGAAACCGTCAGCTG
chr1	19740797	19740820	+	0.4302	0.7976	TMCO4	GGGCCTCCTGGGCCACCATGTTG
chr1	19770518	19770541	+	0.6302	0.8399	TMCO4	CAGAGCTTAGAAAATCAACTTAC
chr1	19785392	19785415	+	0.1056	0.8819	TMCO4	CTTATTTGTTTACCTGTGTGTAC
chr1	19785404	19785427	+	0.7176	0.9248	TMCO4	CCTGTGTGTACGAGGCAGTTCCC
chr1	19904265	19904288	+	0.5867	0.81	OTUD3	GTTTCAGATGCTTCATCAAGATG
chr1	20175036	20175059	+	0.6668	0.8474	PLA2G2C	TCCCCAAGCCCACAGTAGCAGCC
chr1	20191007	20191030	+	0.5875	0.8407	UBXN10	CCAAGACGAGACGGGCACCATGA
chr1	20318420	20318443	+	0.4898	0.9263	VWA5B1	CAGGTGGGGAAATTGAGGCAGCC
chr1	20327965	20327988	+	0.2624	0.8124	VWA5B1	AGAGCCTTTTTCCTTCCAGCCAG
chr1	20503278	20503301	+	0.4581	0.8365	MUL1	AATCTTCACCCAAATGAACTTTT
chr1	20637851	20637874	+	0.5033	0.8981	PINK1	CCCAGAAAAGCAAGCCGGGGCCT
chr1	20655467	20655490	+	0.5429	0.8912	DDOST	GAGATGATTTCCCAACGATGGTT
chr1	20660937	20660960	+	0.391	0.8386	DDOST	TGAGAGACAGGCTGGGGTCATCA
chr1	20765353	20765376	+	0.6197	0.983	HP1BP3	AAGGCCAGGCCAATGGCTCATAC
chr1	20765448	20765471	+	0.6309	0.817	HP1BP3	GGTTCACAAAGGCGAGTAAAGGC
chr1	20765497	20765520	+	0.6464	0.8894	HP1BP3	CTTGTGGTTCTGGATCCACTGCA
chr1	20770952	20770975	+	0.1636	0.7823	HP1BP3	ATTCTCTTTTCAGTGCTTGTTTA
chr1	20770975	20770998	+	0.6859	0.9249	HP1BP3	AGGAGATAACCCCTTCTCTCCAG
chr1	20779787	20779810	+	0.4211	0.9035	HP1BP3	AGCTGTGTCACCATTTTACTTTA
chr1	20779805	20779828	+	0.2784	0.7976	HP1BP3	CTTTACCTGGCTTTTCTTCCTCC
chr1	20779810	20779833	+	0.3987	0.7049	HP1BP3	CCTGGCTTTTCTTCCTCCCCTTC
chr1	20864474	20864497	+	0.3625	0.9162	EIF4G3	CCTTTGCTTTTTCAAAGTCCAAG
chr1	20864561	20864584	+	0.645	0.8384	EIF4G3	GCAGCTTCACCACACAGTCATGC
chr1	20864614	20864637	+	0.5788	0.8466	EIF4G3	AAGAGTTCTCCAATAAACTTGAT
chr1	20865173	20865196	+	0.0127	0.6721	EIF4G3	TCTTTTTCAAACTCCTTCTGGCA
chr1	20879303	20879326	+	0.6014	0.7043	EIF4G3	CTCCTTCCTCTCTTCTTACCGTT
chr1	20879488	20879511	+	0.1703	0.9057	EIF4G3	TTTAAGATACTTCGAACTTTTCT
chr1	20879492	20879515	+	0.3777	0.8589	EIF4G3	AGATACTTCGAACTTTTCTAAAA
chr1	20886210	20886233	+	0.1366	0.783	EIF4G3	ATGTTTTCGGGATCATCGGCTTG
chr1	20886298	20886321	+	0.455	0.8659	EIF4G3	CAGAAACTGTGATGATCTTTCTG
chr1	20899704	20899727	+	0.8271	1.0	EIF4G3	AATGGAAATGTAACCCCATCACC
chr1	20899846	20899869	+	0.597	0.8296	EIF4G3	GGTCAGAGGGGTCTCTTTCAGGA
chr1	20899890	20899913	+	0.4854	0.8362	EIF4G3	TCTTGTTCAGATTCAAGTACTTT
chr1	20941517	20941540	+	0.4715	0.8931	EIF4G3	AGTTTTGAGAATCCAAAATCTCT
chr1	20941859	20941882	+	0.4544	0.8602	EIF4G3	CTATTTCCACAATGCTCTCCGTG
chr1	20941910	20941933	+	0.0633	0.8435	EIF4G3	TTTCATTAATTAGGTTAGTACTA
chr1	20942303	20942326	+	0.3781	0.7518	EIF4G3	ACACTGGATCTGGTTTTGGCTTC
chr1	20969567	20969590	+	0.5167	0.7985	EIF4G3	CCTCCCTGGTTTGGATCCCGAAT
chr1	20981046	20981069	+	0.7616	0.8956	EIF4G3	CCTGTGGTATACAGTACTGAGGC
chr1	21001212	21001235	+	0.589	0.9143	EIF4G3	TCCAGCCTCTTCCAGCCAAGGAC
chr1	21050848	21050871	+	0.3741	0.9187	EIF4G3	AAAAAGGTTTATCTTACTTGAGA
chr1	21050859	21050882	+	0.4755	0.8071	EIF4G3	TCTTACTTGAGAGAGTCCAGGGG
chr1	21050933	21050956	+	0.1353	0.7691	EIF4G3	TTTCATGTGCTGAATAAGGGGAT
chr1	21272674	21272697	+	0.4326	0.8014	ECE1	TTGGTCTCCATGCTGGATGCTTA
chr1	21472839	21472862	+	0.4887	0.8958	NBPF3	CAGAAAATGATGACGATGAGGAT
chr1	21474892	21474915	+	0.3019	0.8443	NBPF3	TTTCCAGAAAATGAAAGTGATCA
chr1	21479341	21479364	+	0.2991	0.8218	NBPF3	TTTGCAGGACATTGGTGTGATCA
chr1	21560624	21560647	+	0.7357	0.9848	ALPL	GAGAAAGAGAAAGACCCCAAGTA
chr1	21568102	21568125	+	0.5154	0.8665	ALPL	GGTGATCATGGGGGGTGGCCGGA
chr1	21706828	21706851	+	0.4866	0.7983	USP48	GAAACAAGCCTTCTTTCATTTTC
chr1	21715374	21715397	+	0.4813	0.8502	USP48	TGCTTCTAGCTTACCATGTGGAC
chr1	21715421	21715444	+	0.2207	0.8231	USP48	ATTCCTCCTCTTCTTTTCTTTCT
chr1	21721026	21721049	+	0.2573	0.9225	USP48	AAGTGTTACCTTTATTTAAGGTG
chr1	21721040	21721063	+	0.1947	0.7763	USP48	TTTAAGGTGCTACCGTTCATCTT
chr1	21721044	21721067	+	0.4949	0.8132	USP48	AGGTGCTACCGTTCATCTTTCCG
chr1	21721656	21721679	+	0.4327	0.7892	USP48	CTGCTGCTTTCAGCAGATTATTA
chr1	21721688	21721711	+	0.2782	0.9055	USP48	TAATCTTCATTTAGTTGGTTCTT
chr1	21721701	21721724	+	0.6063	0.8601	USP48	GTTGGTTCTTCAGACGCAATATG
chr1	21723873	21723896	+	0.7696	0.935	USP48	AACAGAGAGGACATCTTGAATTA
chr1	21723980	21724003	+	0.5121	0.8519	USP48	TCCGGGTGAAGCTTGTCATGGGA
chr1	21728631	21728654	+	0.3428	0.6906	USP48	TCCACACTTTGCTTACGCATCTC
chr1	21729702	21729725	+	0.7905	0.9036	USP48	CCTGGAACTTGAACAGTAGTGTT
chr1	21729807	21729830	+	0.6351	0.898	USP48	CGTGTCTGAGACTTAGAAGGTTC
chr1	21736444	21736467	+	0.9049	0.9132	USP48	CCTAGATCTTCCTCAATCCCTAG
chr1	21747046	21747069	+	0.5763	0.8848	USP48	CTCCTCAGTAAAAATATTACCTT
chr1	21747071	21747094	+	0.5823	0.8435	USP48	TGTTCCACATAAGGCTCCATATC
chr1	21748136	21748159	+	0.7906	0.9473	USP48	CCTGTCAAAGACAAAACGCATTA
chr1	21751559	21751582	+	0.623	0.9051	USP48	ACTCCAGCTCATAAAATTTTGAC
chr1	21752598	21752621	+	0.6075	0.919	USP48	GACAAAGTATCTTCCAATAGAGA
chr1	21752965	21752988	+	0.3592	0.9066	USP48	AAAAAAAAAAAAAATTCAGTTCT
chr1	21753025	21753048	+	0.5572	0.8889	USP48	ACAAATCCTGATGGATCAATGTA
chr1	21757661	21757684	+	0.0163	0.7211	USP48	CCTTTTTTCTCCTCTCACAGTTG
chr1	21861747	21861770	+	0.4947	0.869	HSPG2	CAAACTTACTGCTCACAGTACTG
chr1	21984179	21984202	+	0.3319	0.9679	CELA3B	TCGCTGCAGCCAACGGGCCACTC
chr1	22007363	22007386	+	0.491	0.9288	CELA3A	TCCTTGCAGCCAATGGGCCACTC
chr1	22081720	22081743	+	0.1867	0.8943	CDC42	GGTTTTTGACAACTATGCAGTCA
chr1	22086652	22086675	+	0.0134	0.9269	CDC42	AAATACCTTTTTTTAGTGGGTGC
chr1	22086667	22086690	+	0.9554	0.9501	CDC42	GTGGGTGCCTGAGATAACTCACC
chr1	22490615	22490638	+	0.6393	0.8785	ZBTB40	GTGAGGCAAAGAAGACAAGCACA
chr1	22491382	22491405	+	0.0121	0.8637	ZBTB40	TTTTGTTCTACATTTAGGATGTG
chr1	22491398	22491421	+	0.7341	0.9131	ZBTB40	GGATGTGAAAGGAAACACTACCA
chr1	22491488	22491511	+	0.5669	0.9388	ZBTB40	AAAAAACTAGAAATGTGTTCAGA
chr1	22508089	22508112	+	0.3675	0.8655	ZBTB40	TTAAAGATGATCTCACACATGAC
chr1	22509125	22509148	+	0.6161	0.886	ZBTB40	GAAACAATCCTGAGGCATAACCA
chr1	22509195	22509218	+	0.4698	0.797	ZBTB40	CCTCGGAGGAGGAGCACCTGGCA
chr1	22511177	22511200	+	0.6465	0.8083	ZBTB40	GATTCTGAGCATTCCCTCTGAGA
chr1	22511670	22511693	+	0.5558	0.919	ZBTB40	TGCAGGTGTCCTTACTAAGGAAG
chr1	22576367	22576390	+	0.7176	0.9308	EPHA8	CCCTGCGCGACTGCAACAGCATG
chr1	22589311	22589334	+	0.443	0.8186	EPHA8	GGCAAGTGCCTCTCTGGCCCTGC
chr1	22784384	22784407	+	0.6188	0.9112	EPHB2	CCCACAGTGGGAAGAGGTGAGTG
chr1	22784497	22784520	+	0.4545	0.9017	EPHB2	TCCGGCGCCGTGGCGCCCACCGC
chr1	22865090	22865113	+	0.479	0.9248	EPHB2	CATCAGTGACCTGCTGGCCCACA
chr1	23011024	23011047	+	0.4831	0.8084	TEX46	TTCCATATGATGAACATCTGATT
chr1	23053744	23053767	+	0.3868	0.8497	KDM1A	TGTCATTTAAATGCAGCTGCAGT
chr1	23053753	23053776	+	0.6742	0.8781	KDM1A	AATGCAGCTGCAGTTGTGGTTGG
chr1	23055051	23055074	+	0.4151	0.8728	KDM1A	ATCCACTTATTCTGTAGGTGATA
chr1	23055106	23055129	+	0.5378	0.8348	KDM1A	GAGCGTCATGGTCTTATCAACTT
chr1	23055930	23055953	+	0.7466	0.9825	KDM1A	GCTAAAAAGACAGGAAAGGTAAT
chr1	23059051	23059074	+	0.0117	0.8144	KDM1A	ATTGCTTGAGTTTTTTTCTAGGA
chr1	23068578	23068601	+	0.6807	0.975	KDM1A	ACCGGTTGCTAGAAGCTACATCT
chr1	23072119	23072142	+	0.5691	0.9162	KDM1A	TCAGGAATATGATGAATTAGCTG
chr1	23073261	23073284	+	0.5333	0.8468	KDM1A	ATAATCCTGTAGTCCTTTGTTCT
chr1	23092138	23092161	+	0.3299	0.7419	LUZP1	TCATTCTCAAATAGGGAGGTTCT
chr1	23092180	23092203	+	0.3835	0.7591	LUZP1	GCCTTTTCTCTAGAGTTAGGCTG
chr1	23092241	23092264	+	0.5185	0.8625	LUZP1	CCAACTTGGCAGTAACAAGAGAT
chr1	23092393	23092416	+	0.4904	0.8369	LUZP1	TGTGAGGTTGAAAATCCCTGAAG
chr1	23092525	23092548	+	0.5954	0.8385	LUZP1	GAGAGCCCTTCTGAGGAGGATCT
chr1	23092807	23092830	+	0.4291	0.7959	LUZP1	CTGTGCTCCTGAGCAGCCGGGGG
chr1	23093234	23093257	+	0.5428	0.841	LUZP1	TCTCCTCCAGTTGGCTGGCTAAT
chr1	23093269	23093292	+	0.0238	0.9038	LUZP1	TTTTGTTCACTTAGGTAATTATC
chr1	23093471	23093494	+	0.8751	0.8887	LUZP1	GGTAGTCCAGACCACCCTTCCTT
chr1	23093630	23093653	+	0.0114	0.732	LUZP1	TCAATTTCTCATTTTCTTTCTCC
chr1	23093743	23093766	+	0.5974	0.9055	LUZP1	TCCAGGCGGTCCTCAGAAGATTC
chr1	23193779	23193802	+	0.6386	0.8073	HTR1D	CTGTATTCCAGGGCATCTGTGAT
chr1	23749840	23749863	+	0.6708	0.8981	ELOA	GGAGACTGGGGTTGGGAAAACAG
chr1	23750838	23750861	+	0.0147	0.7891	ELOA	TTTTAGAAATGCTGAGCCTGATG
chr1	23750843	23750866	+	0.5972	0.9452	ELOA	GAAATGCTGAGCCTGATGAACAG
chr1	23779868	23779891	+	0.5979	0.931	PITHD1	CGGGCAATGTCAAGCTCAAAGGC
chr1	23785736	23785759	+	0.6207	0.7886	PITHD1	GTCTGAACCGGGATCTTACAGGA
chr1	23810748	23810771	+	0.7853	0.8399	HMGCL	GCTGGGGAGATCTTCCCTTCATA
chr1	23820508	23820531	+	0.0264	0.81	HMGCL	CCTTTTCATTTTGTAGTCCATCT
chr1	23854486	23854509	+	0.7281	0.9354	FUCA1	TCTTCACAGTTATAGTATCCTCC
chr1	23971352	23971375	+	0.102	0.6656	SRSF10	GCCTTCATTTCTTTCTTGGGCTG
chr1	23971406	23971429	+	0.5269	0.8743	SRSF10	GATCTTGAAAAAGATCGATTTCG
chr1	23971571	23971594	+	0.6865	0.882	SRSF10	CCTATCATTGTCGGAATGGCTTC
chr1	24369755	24369778	+	0.2462	0.7917	STPG1	ATCCACGGTTGGTTTTTGATTTA
chr1	24369778	24369801	+	0.6118	0.943	STPG1	AAACAAGACATTAATGTATTTGG
chr1	24373718	24373741	+	0.4545	0.8519	STPG1	TCAGCAAAAGCGAAAGATCCTCT
chr1	24379629	24379652	+	0.677	0.8853	STPG1	GCAAGCATAGGCAGAGTTCTTAC
chr1	24379797	24379820	+	0.459	0.8961	STPG1	GAAATGATGGTGTCCAATCGGGC
chr1	24383880	24383903	+	0.5168	0.8055	STPG1	CTCAAGAGAAGTGGTTCTCACCA
chr1	24391639	24391662	+	0.673	0.9211	STPG1	AAAGGAATGGAGGATTGTGTTGG
chr1	24514498	24514521	+	0.8029	0.9082	RCAN3	AGTGATCTGCCTACCTCACTTTT
chr1	24531275	24531298	+	0.5596	0.9051	RCAN3	AAAGCTTTAGAAGAGTCAGAATA
chr1	24531284	24531307	+	0.6529	0.9029	RCAN3	GAAGAGTCAGAATAAATTTCAGC
chr1	24646766	24646789	+	0.6117	0.8902	SRRM1	TATTCAACCAGCTGGAAGTGAAG
chr1	24648928	24648951	+	0.4068	0.8863	SRRM1	TGGGAGAACTGTGGCCCCTGCTG
chr1	24654846	24654869	+	0.365	0.7168	SRRM1	TTCCACAGAAGAAGACGTTCGTC
chr1	24660717	24660740	+	0.8377	1.0	SRRM1	GTGACAAAACATAAAGGTACTGA
chr1	24662644	24662667	+	0.1766	0.9135	SRRM1	ATTTTGTAATTATAGACTCTGGC
chr1	24666813	24666836	+	0.827	0.9969	SRRM1	GTGGTAGACGGAGGAGAAGTCCA
chr1	24797720	24797743	+	0.1177	0.8379	CLIC4	ATGTTTAATTCTGTTTTCCAGGC
chr1	24797727	24797750	+	0.2026	0.7828	CLIC4	ATTCTGTTTTCCAGGCTGGCAGT
chr1	24797826	24797849	+	0.7927	0.9558	CLIC4	GTGTGACGACTGTTGACCTGAAA
chr1	24814143	24814166	+	0.3946	0.8618	CLIC4	TAACTTTCAACAGTGAAGTCAAA
chr1	24827008	24827031	+	0.6131	0.9057	CLIC4	GGTACTTAAAGCTTTCACCAAAA
chr1	25229020	25229043	+	0.6333	0.7338	SYF2	GTTCCCACTCCAAACGAGCTTTT
chr1	25229071	25229094	+	0.1738	0.7649	SYF2	GTCTTTTATCTTCTTCCACAACT
chr1	25229079	25229102	+	0.4221	0.7393	SYF2	TCTTCTTCCACAACTTCCTGGTG
chr1	25272641	25272664	+	0.6746	0.8518	RHD	CCCACTATGACGCTTCCTTAGAG
chr1	25290755	25290778	+	0.4991	0.8736	RHD	GGCAACCTGAGGATGGTCATCAG
chr1	25300939	25300962	+	0.6086	0.8793	RHD	TTGCAGACAGACTACCACATGAA
chr1	25303299	25303322	+	0.3679	0.7546	RHD	CCCACACGCTATTTCTTTGCAGA
chr1	25307626	25307649	+	0.703	0.9562	RHD	AGAGAAGTTATCTGCCCAAGGTC
chr1	25342959	25342982	+	0.0136	0.8544	TMEM50A	GTTTTTTACAGGCTGGTGGATTA
chr1	25342967	25342990	+	0.6026	0.9076	TMEM50A	CAGGCTGGTGGATTATCATAGAT
chr1	25343004	25343027	+	0.4995	0.8778	TMEM50A	TCCCACCATGAAAGATTTCAACC
chr1	25351611	25351634	+	0.013	0.902	TMEM50A	TTTTATTCATACAGGATTAATGC
chr1	25351616	25351639	+	0.4616	0.9278	TMEM50A	TTCATACAGGATTAATGCAGTAT
chr1	25446771	25446794	+	0.4236	0.8353	MACO1	TACCTGAAATTCCTGGTGGTGTG
chr1	25448784	25448807	+	0.011	0.7771	MACO1	TTTTGTTTTATTTTTCCCTTTAG
chr1	25448794	25448817	+	0.0125	0.8103	MACO1	TTTTTCCCTTTAGGCCTTCTCAG
chr1	25448806	25448829	+	0.0199	0.6948	MACO1	GGCCTTCTCAGTATTTTTTGTTT
chr1	25454307	25454330	+	0.6038	0.9247	MACO1	TATTGAAGCAGCCATTAGATTTA
chr1	25454330	25454353	+	0.5689	0.8777	MACO1	AAGATCTCAAAAACTTTCATGTA
chr1	25456757	25456780	+	0.6784	0.8976	MACO1	CATGCAACTTCTTCAACAAGCTC
chr1	25753480	25753503	+	0.4361	0.7896	MAN1C1	CAGGTGTTCCGAATAAAGGCCAT
chr1	25811483	25811506	+	0.5451	0.8854	SELENON	CGGGGCCAGTGAAAGCAGCAACA
chr1	25835380	25835403	+	0.6833	0.9186	AUNIP	GTCTTGCCTAAGGGCTGACAGCA
chr1	25901473	25901496	+	0.5943	0.9187	STMN1	CAAAGTAAGAAACCAACCTTCTC
chr1	25901545	25901568	+	0.0143	0.6729	STMN1	TTAGCTTCCATTTTGTGGGTCAG
chr1	25901587	25901610	+	0.5501	0.7848	STMN1	CTGAAGTTGTTGTTCTCTTCTAT
chr1	25903639	25903662	+	0.4437	0.8138	STMN1	CCTTGCGTCTTTCTTCTGCAGCT
chr1	26029191	26029214	+	0.5099	0.7929	EXTL1	GGACCCAGCGCCAGGAGACGCTG
chr1	26031130	26031153	+	0.5668	0.8524	EXTL1	GGTTATTCAGGACCGGATTTTTG
chr1	26044976	26044999	+	0.6645	0.9215	SLC30A2	ATTAGCCCAAAAGTGCTTACCAA
chr1	26197722	26197745	+	0.3679	0.6935	CATSPER4	TCTTGCTCTTGCGGTTCTTCATT
chr1	26198849	26198872	+	0.1919	0.8106	CATSPER4	CCTCTTTTCTATTAAGTCTAAGC
chr1	26255144	26255167	+	0.7711	0.8941	CEP85	CTTATGGAAGACTATTCTCTCCC
chr1	26255259	26255282	+	0.7099	0.8424	CEP85	GGGACCTCTCCTGCCAAGCCAAA
chr1	26255555	26255578	+	0.3913	0.7659	CEP85	TTCAGATCCTCACCACCGAGTCC
chr1	26268473	26268496	+	0.0182	0.7386	CEP85	TTTTCCTAGGTCAAAGGTCGTGA
chr1	26345488	26345511	+	0.5929	0.9456	CRYBG2	GGGGGCAGAACAAGGGGAGTGAG
chr1	26345803	26345826	+	0.5405	0.7702	CRYBG2	AGCTCTGCTGTCCCGGTCTCAGG
chr1	26425283	26425306	+	0.514	0.7827	LIN28A	CTGCATTTCCCTTCACCAGAGTA
chr1	26425366	26425389	+	0.4156	0.8303	LIN28A	AGAAGTCAGCCAAGGGTCTGGAA
chr1	26473698	26473721	+	0.5583	0.8187	HMGN2	ATAGCCACAGAGAAGATCCGCGA
chr1	26729642	26729665	+	0.045	0.704	ARID1A	TTTTGTAGCCATCCAGTCCAATG
chr1	26766453	26766476	+	0.699	0.9355	ARID1A	CAGGGATGGCAGCCAGCCCAGAG
chr1	26772789	26772812	+	0.43	0.7221	ARID1A	CTTGGTTTTCCTCACTCTGGAGC
chr1	26772846	26772869	+	0.6557	0.8561	ARID1A	ATGATGGAAGTGACTCCACATTC
chr1	26773578	26773601	+	0.6101	0.9179	ARID1A	GGACGGAGCCTGGAATAGGGCCT
chr1	26794104	26794127	+	0.5005	0.7243	PIGV	CTCCACAGGCCCTCTTCAATGCC
chr1	26794483	26794506	+	0.1664	0.616	PIGV	TGCAGCTCTGCTTTTCTGTCTCA
chr1	26794740	26794763	+	0.4654	0.7667	PIGV	AGCTGATGGCCTCTCTGTTTCTG
chr1	26850375	26850398	+	0.5103	0.747	ZDHHC18	TTCTCTCCCTCTCATTCCTGACG
chr1	26924068	26924091	+	0.4117	0.6307	NUDC	ATCTTCTCCCCCTCTTTCAGCTT
chr1	26952288	26952311	+	0.6054	0.9033	KDF1	TCATATGTCTCCAGACATAGCTC
chr1	26986111	26986134	+	0.7109	0.9111	OSTCP2	CTCTATAGGCAAAGAAAGCTACT
chr1	27263203	27263226	+	0.2415	0.7946	WDTC1	TCCGGCGGCTGGGCCTGGAAGCA
chr1	27293995	27294018	+	0.3924	0.7815	WDTC1	ACCTATATGATTTTCCTTCCCAC
chr1	27298033	27298056	+	0.3953	0.8059	WDTC1	CAGCAAGGCTGTGCAGAGGGCCC
chr1	27298075	27298098	+	0.4682	0.8623	WDTC1	TGGAAACCGAGCAGCAGCCTACA
chr1	27359862	27359885	+	0.4561	0.8819	MAP3K6	TGTCCCTGTGCACGATGTGGTTG
chr1	27362849	27362872	+	0.5175	0.7833	MAP3K6	CCAGTGATAGGCCTGCTCCCGGT
chr1	27394159	27394182	+	0.5234	0.8622	GPR3	CCGCCAGCATCGGCAGTCTACTG
chr1	27394361	27394384	+	0.6679	0.9055	GPR3	TCCACTCTCCAAGAACCATCTGG
chr1	27410095	27410118	+	0.6147	0.8834	WASF2	GGGCCTGGTGGAGAGCCTAGAGG
chr1	27412570	27412593	+	0.5459	0.7975	WASF2	CCTGAATTCTGCTGGTGGAGGAG
chr1	27414919	27414942	+	0.545	0.7594	WASF2	CGTGGGTTTACATTCCCTCGATT
chr1	27414929	27414952	+	0.5493	0.8276	WASF2	CATTCCCTCGATTTGGATTATCT
chr1	27418988	27419011	+	0.5812	0.78	WASF2	ACCTGTAGTCGGTCGACCCTCTC
chr1	27550365	27550388	+	0.5278	0.8784	AHDC1	CCTCTGGCATGGCCATGGTGGCC
chr1	27727446	27727469	+	0.5944	0.8794	FAM76A	AAATTATATCCTCATTTCATTTC
chr1	27734028	27734051	+	0.7065	0.9136	FAM76A	AGCCCAAACCTTGTCAGTATTGC
chr1	27734070	27734093	+	0.4229	0.8658	FAM76A	TTGGGAATAAATGCCAGCGCTGC
chr1	27744631	27744654	+	0.2109	0.6591	FAM76A	TCTTTGTCTCCTTGTCTTTCAGG
chr1	27832747	27832770	+	0.0161	0.7745	PPP1R8	TTTTTCAGGGCAGGTAAGCCCCC
chr1	27832780	27832803	+	0.6129	0.9248	PPP1R8	CATCTGGATGTAGTCAAAGGAGA
chr1	27838681	27838704	+	0.0111	0.9027	PPP1R8	ATTTAATATTTATTTAGAAACTG
chr1	27838686	27838709	+	0.0537	0.9213	PPP1R8	ATATTTATTTAGAAACTGATTAT
chr1	27838693	27838716	+	0.1463	0.8523	PPP1R8	TTTAGAAACTGATTATTGATGAG
chr1	27838697	27838720	+	0.4118	0.8629	PPP1R8	GAAACTGATTATTGATGAGAAGA
chr1	27838762	27838785	+	0.6591	0.8257	PPP1R8	CCATTGACCACCAGTCTTGCTCT
chr1	27882054	27882077	+	0.261	0.7794	THEMIS2	TCAAACCGCTGCTGCTGAGCGAG
chr1	27897608	27897631	+	0.0654	0.876	RPA2	ACTGTTATTTTATTCTGACTTTA
chr1	27897620	27897643	+	0.4879	0.8822	RPA2	TTCTGACTTTACCTGAAAAGATC
chr1	27897631	27897654	+	0.5005	0.8505	RPA2	CCTGAAAAGATCTCAGGTGGCCT
chr1	27997315	27997338	+	0.4261	0.8233	EYA3	TCACCTCAAGTCTTGGCCATTGT
chr1	27999949	27999972	+	0.6104	0.8948	EYA3	AAATGCTTACCTCTAAGTCATTG
chr1	28011043	28011066	+	0.5838	0.8412	EYA3	CTTGGTGTAGTCTGGGACAAAGA
chr1	28027787	28027810	+	0.7924	0.9552	EYA3	CCTTGAATGGGATAAGAATAATG
chr1	28035527	28035550	+	0.6665	0.9188	EYA3	CAATACAGTGCCTTACCAAAAGG
chr1	28150867	28150890	+	0.0815	0.6373	PTAFR	TCTCATTGAATTTCTTGCAAGGG
chr1	28460204	28460227	+	0.5309	0.963	PHACTR4	ATGTTAGTTTTAGAACGGAAAAT
chr1	28460216	28460239	+	0.6976	0.9391	PHACTR4	GAACGGAAAATATCTATGCGAAA
chr1	28466359	28466382	+	0.5387	0.8448	PHACTR4	TACCATACATGTTATTACACAGG
chr1	28466449	28466472	+	0.5776	0.79	PHACTR4	CTTCCTCCCAAAAGACCCTTGTC
chr1	28553634	28553657	+	0.5126	0.8551	TRNAU1AP	CGCAGCTGGAACCCTACATGGAT
chr1	28561321	28561344	+	0.0127	0.8195	TRNAU1AP	GTTTGTTTGTTTTTCAACTTCCA
chr1	28561358	28561381	+	0.7779	0.9254	TRNAU1AP	AACTGAACTATGCCACTTACGGG
chr1	28571173	28571196	+	0.5937	0.9192	TRNAU1AP	AGGAGCCGTGTAAAGCCAGTGGA
chr1	28593714	28593737	+	0.597	0.9041	RAB42	CCGGAATGTGGTGGGTGTCCTGC
chr1	28621969	28621992	+	0.5494	0.8444	TAF12	CCACTGCAGTACTATTGGCCATG
chr1	28622029	28622052	+	0.4696	0.9087	TAF12	TGGATGAGAAATTGGAGAGGTTG
chr1	28623970	28623993	+	0.5464	0.8346	TAF12	ATTACATCAGCAACAGCTGTGAG
chr1	28690068	28690091	+	0.1791	0.8438	GMEB1	TGTAGTTTGTTTATCGATGGACA
chr1	28690081	28690104	+	0.305	0.8575	GMEB1	TCGATGGACACTTTTACAACAGG
chr1	28690097	28690120	+	0.2776	0.8502	GMEB1	CAACAGGATTTATGAAGCTGGGT
chr1	28690109	28690132	+	0.4052	0.9138	GMEB1	TGAAGCTGGGTCGGAGAACAACA
chr1	28692934	28692957	+	0.2836	0.8723	GMEB1	CTTTTAGTTCAATGATCAGTTGA
chr1	28692940	28692963	+	0.516	0.9088	GMEB1	GTTCAATGATCAGTTGATCAGCC
chr1	28696959	28696982	+	0.6588	0.9245	GMEB1	CCAACATGACAAAGTTTGCTCCA
chr1	28702436	28702459	+	0.8182	0.9243	GMEB1	GGTAGCATCACGCAGATTGCCAT
chr1	28710514	28710537	+	0.711	0.911	GMEB1	AATAGATGCTGCTGTTCTCAACA
chr1	28710584	28710607	+	0.7176	0.8952	GMEB1	GACAACAGAAGGAACCAAGTAGA
chr1	28742637	28742660	+	0.114	0.7747	YTHDF2	ATTTCTTTCCCAGTGGGATTGAC
chr1	28987821	28987844	+	0.7119	0.9778	EPB41	AAGGCCCCAATTGCAGCTCCTGA
chr1	29011861	29011884	+	0.6315	0.8964	EPB41	CAGACATGGCTGGATTCCGCCAA
chr1	29015682	29015705	+	0.014	0.8257	EPB41	TTTTTATAGGTGTCCCTTGGAAT
chr1	29015688	29015711	+	0.5912	0.9444	EPB41	TAGGTGTCCCTTGGAATTTTACA
chr1	29015709	29015732	+	0.2792	0.9396	EPB41	CATTTAATGTAAAGTTTTATCCA
chr1	29015715	29015738	+	0.4475	0.9248	EPB41	ATGTAAAGTTTTATCCACCTGAC
chr1	29015728	29015751	+	0.6549	0.9218	EPB41	TCCACCTGACCCAGCACAGTTAA
chr1	29018233	29018256	+	0.416	0.8438	EPB41	TGTCTTCAGCTTCGGCAGGACAT
chr1	29018378	29018401	+	0.6834	0.9416	EPB41	AACTGGCCCCGAATCAGACCAAG
chr1	29030380	29030403	+	0.0119	0.9128	EPB41	TGTTTTTATTCTATCAAAGGTCC
chr1	29030388	29030411	+	0.5273	0.7775	EPB41	TTCTATCAAAGGTCCATGACTCC
chr1	29033148	29033171	+	0.6212	0.9841	EPB41	CAAAGATAAGCTGAGAATTAACC
chr1	29035810	29035833	+	0.0162	0.7755	EPB41	TTTGTGTTTTTGTAGCAAGAGCA
chr1	29058565	29058588	+	0.0134	0.8508	EPB41	CTACTTTTATTTCTTAAATGTAG
chr1	29058574	29058597	+	0.0779	0.8584	EPB41	TTTCTTAAATGTAGGTGGAAAAA
chr1	29058794	29058817	+	0.6443	0.9022	EPB41	AATTATGGCAAAACAGAAGCTTG
chr1	29060456	29060479	+	0.4861	0.9176	EPB41	TATCAGACATAGCAATTTAATGT
chr1	29064987	29065010	+	0.6988	0.8726	EPB41	GACAAGAGTCAAGAGGAGATCAA
chr1	29068712	29068735	+	0.1947	0.8605	EPB41	TATAATTTGTGTATGACCAGGTG
chr1	29149013	29149036	+	0.4401	0.8284	SRSF4	TGCCTGCTAGGACTCCGGCTCTT
chr1	29159378	29159401	+	0.5106	0.7748	SRSF4	GGTCTTGCCAGCTGCACCGACTT
chr1	29159455	29159478	+	0.5261	0.9093	SRSF4	TCTCGGCCACTTCTTCTATAACC
chr1	29216602	29216625	+	0.3286	0.8125	MECR	TGTCAGATGGATTGATAGGGGCC
chr1	29220824	29220847	+	0.6797	0.9652	MECR	TGGTAGTACCTACACAGTAGATG
chr1	29282848	29282871	+	0.5901	0.8804	PTPRU	CCGTGGGTGACAACCAGACCTAC
chr1	29305348	29305371	+	0.5571	0.8843	PTPRU	CAGATGATCGGCACCGAGTGAAA
chr1	30887630	30887653	+	0.1954	0.8028	SDC3	TTTCCGGGCTTCAGAGGAATGTG
chr1	30964682	30964705	+	0.5639	0.8683	PUM1	AGCTTGAAGAGGATCCATGTGAA
chr1	30974649	30974672	+	0.7283	0.8907	PUM1	CCTGCTGCTGTCCTTGCTGAGCC
chr1	31059202	31059225	+	0.7824	0.9029	PUM1	CCTGATGTTCTGCATGAATGTTA
chr1	31100218	31100241	+	0.7274	0.9039	LOC124904579	AGACAGAGTCTCACTCTGTCGCC
chr1	31105519	31105542	+	0.5059	0.8707	LOC124904579	TGGAGCATCTATTGGCTACCAGG
chr1	31289345	31289368	+	0.3223	0.7071	SNRNP40	GCCTTTTAACCCTCTCACCTGTT
chr1	31289353	31289376	+	0.6946	0.873	SNRNP40	ACCCTCTCACCTGTTTCACTATC
chr1	31289395	31289418	+	0.7357	0.9619	SNRNP40	TCTGTGGATGCTGAGAAAAGCAT
chr1	31319105	31319128	+	0.4102	0.8621	ZCCHC17	TAGGTTGCTATGGTGACAGACTA
chr1	31319139	31319162	+	0.2592	0.7958	ZCCHC17	TCAAAATCCCAGGCTGTCGGAAG
chr1	31337149	31337172	+	0.0177	0.6372	ZCCHC17	CGTTATTTCTTCTTCTTGTGCCC
chr1	31369476	31369499	+	0.8372	0.8882	FABP3	GGGTGAGAATGTCCCCATTCTTT
chr1	31425343	31425366	+	0.3383	0.7818	SERINC2	AGTTCCTGATCCTGGTGGGCCTC
chr1	31584669	31584692	+	0.4635	0.8258	TINAGL1	TCTTGCAGACAGTGCTGAACCCA
chr1	31621515	31621538	+	0.386	0.765	HCRTR1	TTGTCACCTACCTGGCCCCACTG
chr1	31633224	31633247	+	0.5401	0.852	PEF1	GCTCCTTCATGGAGATATAGCCA
chr1	31634848	31634871	+	0.5373	0.8544	PEF1	AGAGGCATTGTGCATTCTTGCTA
chr1	31679630	31679653	+	0.7898	0.8234	COL16A1	CCTGCAGCCCAGGTACTCCAGGG
chr1	31684115	31684138	+	0.5799	0.8947	COL16A1	CCAGGTCGGCCCACGCCTTCGGG
chr1	31688047	31688070	+	0.4778	0.8612	COL16A1	CTTGGCCTTTGTGTGCCTCCGTT
chr1	31911694	31911717	+	0.8542	0.9376	PTP4A2	CCTTCCCAATCCTGCAACACAAT
chr1	31911762	31911785	+	0.6742	0.9005	PTP4A2	ACAGGTTTAACCAATCATCTACT
chr1	31911771	31911794	+	0.6574	0.9083	PTP4A2	ACCAATCATCTACTATCTGATTA
chr1	31915878	31915901	+	0.8066	0.9711	PTP4A2	AATACTACACACTCACTAGAACG
chr1	31915931	31915954	+	0.5617	0.8405	PTP4A2	TCATATGTAGCATCACAAACTCG
chr1	32030359	32030382	+	0.0579	0.7979	KHDRBS1	TTTTCTCATAAGAACATGAAACT
chr1	32031501	32031524	+	0.1948	0.8409	KHDRBS1	GAAATCCTCTATTTTCTGTCAGT
chr1	32156845	32156868	+	0.0456	0.799	KPNA6	CTTTCAGCTTTTTAAACGGAGAA
chr1	32156859	32156882	+	0.6531	0.9507	KPNA6	AACGGAGAAATGTGGAGCTGATT
chr1	32157337	32157360	+	0.5999	0.9089	KPNA6	TGTTCTAGGAGAGTGTGATCACA
chr1	32158244	32158267	+	0.1964	0.727	KPNA6	TTTTCCCTTCTCCCTTATCCAGA
chr1	32159490	32159513	+	0.5041	0.9209	KPNA6	TAGAGCTGCTTAATTCAGACTTT
chr1	32205763	32205786	+	0.4464	0.7908	IQCC	GGGAAATCATGGGGTCTCGTACC
chr1	32211278	32211301	+	0.6679	0.8462	DCDC2B	CCCCATAGAGGGAAGGACCCAGG
chr1	32212107	32212130	+	0.7165	0.8964	DCDC2B	GTCTGAAGCTGTCCCAGGCTGCC
chr1	32274989	32275012	+	0.5952	0.792	LCK	CAGACAACCTGGTTATCGCTCTG
chr1	32329045	32329068	+	0.0534	0.9266	HDAC1	CTTTAATGGCCTTTTTAATTAGG
chr1	32329050	32329073	+	0.058	0.8209	HDAC1	ATGGCCTTTTTAATTAGGATATC
chr1	32329062	32329085	+	0.5708	0.9194	HDAC1	ATTAGGATATCGGGGCTGGCAAA
chr1	32330576	32330599	+	0.7505	0.9355	HDAC1	GGTCATGTCCAAAGTAATGGAGA
chr1	32330803	32330826	+	0.4691	0.788	HDAC1	ACCTGCCTATGCTGATGCTGGGA
chr1	32363600	32363623	+	0.5232	0.7996	TSSK3	TCCAGAGATTCCTCCCTCGGGAG
chr1	32378236	32378259	+	0.5268	0.841	BSDC1	TAGAAATACCGATGCCAGAATTC
chr1	32593079	32593102	+	0.2141	0.7432	ZBTB8A	AAATGCTTCTTTCTCAGAATTCA
chr1	32593160	32593183	+	0.6878	0.8505	ZBTB8A	CAGTTATCTTGGACTTCGTATAT
chr1	32593283	32593306	+	0.3059	0.9318	ZBTB8A	TTAAATCTTCCTTAGACATTAGT
chr1	32593383	32593406	+	0.5035	0.9443	ZBTB8A	TAGTGGTGGCTGGCAAGAAGGAA
chr1	32595033	32595056	+	0.5544	0.8806	ZBTB8A	ATCAAAGCGTCTCTTGACAGATG
chr1	32632312	32632335	+	0.218	0.7494	ZBTB8OS	CAACCTTTTCTAGAAAACAATAG
chr1	32633949	32633972	+	0.6489	0.8899	ZBTB8OS	CCTTGGGTTTCTACTTCTACTGT
chr1	32651992	32652015	+	0.2747	0.7628	RBBP4	TGATTTGGTGATGACCCATGCTC
chr1	32668217	32668240	+	0.1858	0.8082	RBBP4	TTCACAGAATTTGGAGGTTTTGG
chr1	32668946	32668969	+	0.0975	0.9176	RBBP4	TATAATGGTTAATTTTACATTTA
chr1	32668963	32668986	+	0.5254	0.8732	RBBP4	CATTTAAGACCATCTGCCTGTGG
chr1	32668969	32668992	+	0.694	0.9342	RBBP4	AGACCATCTGCCTGTGGGACATC
chr1	32669041	32669064	+	0.6264	0.8546	RBBP4	CAGGGCATACGGCAGTAGTAGAA
chr1	32695940	32695963	+	0.7758	0.9351	SYNC	AGGACCCCTCTGAAGATAGAGTA
chr1	32771078	32771101	+	0.5524	0.7481	KIAA1522	TGTTCCTCCTCCTCTGACCCAGC
chr1	32806534	32806557	+	0.671	0.8191	YARS1	CCACCTCAGCTCCAGCCTTCTTG
chr1	32810927	32810950	+	0.457	0.8064	YARS1	AGAAGTCTGCAATCTTTGACATG
chr1	32811007	32811030	+	0.7051	0.926	YARS1	AGTTCCCGCTCCTTCAGTATCTC
chr1	32826553	32826576	+	0.5459	0.9091	S100PBP	ATCCAACAGTTTGTGATGCTCTG
chr1	32944017	32944040	+	0.9084	0.8915	RNF19B	CCTGTGATTGGACCATCATCTTC
chr1	33036748	33036771	+	0.3687	0.7094	AK2	CCGGCCCCGGGAGGCCCCAGCAG
chr1	33084048	33084071	+	0.5559	0.9288	AZIN2	TGCTGTCAAGTGCAACAGCAGCC
chr1	33276119	33276142	+	0.5903	0.856	ZNF362	ACAACCCCTACTTCTGGCCCCCT
chr1	33312805	33312828	+	0.526	0.8683	A3GALT2	CCTGAATTTAGGGAGGCCATACA
chr1	33312815	33312838	+	0.7307	0.9686	A3GALT2	GGGAGGCCATACAGAAACAGGCC
chr1	33334177	33334200	+	0.3385	0.7941	PHC2	TTCTCACCATTCTGGGGGGCAGT
chr1	33709087	33709110	+	0.8406	0.8982	CSMD2	CCTTGAGGACATCTCCTTCGGAG
chr1	33716284	33716307	+	0.7643	0.8662	CSMD2	CCTGAGAAGGTGATGTTGAATCC
chr1	33724491	33724514	+	0.5932	0.8622	CSMD2	GCGCCCCCTCATGGTGTCCCTCA
chr1	33724659	33724682	+	0.7412	0.868	CSMD2	CTGGGATTCCTGGATCCAGACAG
chr1	33739295	33739318	+	0.5823	0.9426	CSMD2	CTGGAACGCCAGGATCCGGGCAC
chr1	33864306	33864329	+	0.4514	0.8	HMGB4	AAGAGTTCTCTAGAAAGTGTTCG
chr1	34794506	34794529	+	0.5812	0.8902	GJA4	CCTGTCTCGGCGAGAAGAGCGGC
chr1	34988523	34988546	+	0.3785	0.8654	ZMYM6	ATTAATTCTTCAGCAATGGAGAA
chr1	34988629	34988652	+	0.2463	0.8834	ZMYM6	AAGAACTATTTTGACATTCCATT
chr1	34988836	34988859	+	0.6307	0.8658	ZMYM6	AATATTCTGTATCATAAGTCTGG
chr1	34992323	34992346	+	0.3468	0.8325	ZMYM6	AAAGCCTGGAAGGCTGGGAAGAT
chr1	35005137	35005160	+	0.4876	0.9092	ZMYM6	AAACACTGTTAGTGTTCCCTGTA
chr1	35006943	35006966	+	0.011	0.9424	ZMYM6	ATTTTACCTTTATTTTGTGGAAG
chr1	35006949	35006972	+	0.1663	0.8302	ZMYM6	CCTTTATTTTGTGGAAGACAGTC
chr1	35006955	35006978	+	0.041	0.7247	ZMYM6	TTTTGTGGAAGACAGTCATTCAT
chr1	35007030	35007053	+	0.5893	0.8419	ZMYM6	ATGTTGCCTCGCCACTTTATGGA
chr1	35007049	35007072	+	0.3651	0.8283	ZMYM6	TGGACTCGCTTAGTTTACCCTGT
chr1	35007066	35007089	+	0.767	0.9281	ZMYM6	CCCTGTCGTTTACAACCATCACA
chr1	35008750	35008773	+	0.8661	0.9645	ZMYM6	CCTGATAAAACAGAACTGTAAAT
chr1	35010445	35010468	+	0.7552	0.8535	ZMYM6	CCTTCACTACAGAATGGCTTATC
chr1	35010497	35010520	+	0.0125	0.8156	ZMYM6	TAATTTTCTGCAGTTTACAGTAG
chr1	35010514	35010537	+	0.7906	0.9181	ZMYM6	CAGTAGTCACACATTGCCACAAC
chr1	35010541	35010564	+	0.0117	0.5877	ZMYM6	TTTTTCTTCTTGTATTCATCAGA
chr1	35010756	35010779	+	0.641	0.8175	ZMYM6	CCTTGTAAAAAAGAAGTTCTGGT
chr1	35010821	35010844	+	0.5764	0.9112	ZMYM6	ACAACTGTATGGGTTAAAGCAAC
chr1	35011980	35012003	+	0.6046	0.9358	ZMYM6	CAACTATGACATGAAACCTGGAC
chr1	35012413	35012436	+	0.0829	0.8418	ZMYM6	TCAAATTTAAACATTACCTGAAG
chr1	35012422	35012445	+	0.5921	0.902	ZMYM6	AACATTACCTGAAGAAGTAACAG
chr1	35015064	35015087	+	0.6253	0.8703	ZMYM6	GCTCATAAGATGACAAGCATGAT
chr1	35019349	35019372	+	0.3846	0.7843	ZMYM6	TACTTCGAGCAGTTTGTGCAGGT
chr1	35019496	35019519	+	0.7934	0.9165	ZMYM6	CAACCAGAACAAAAAACCTTAAT
chr1	35095793	35095816	+	0.0105	0.8768	ZMYM1	ATTATTATTTTTTTTTTCTTTTT
chr1	35095817	35095840	+	0.8077	0.9201	ZMYM1	GGAGTATTGTCATAGGCAACAGT
chr1	35097313	35097336	+	0.5102	0.8204	ZMYM1	TAGCTTCACAGTTGACTGCAGGC
chr1	35104268	35104291	+	0.3569	0.8789	ZMYM1	ATGATGTCCTTGTTATTTATTCT
chr1	35104287	35104310	+	0.024	0.849	ZMYM1	TTCTTAGAGACATTTTAAATCCA
chr1	35104304	35104327	+	0.661	0.9485	ZMYM1	AATCCAAAGGATGTGATTAGTGT
chr1	35104532	35104555	+	0.0256	0.901	ZMYM1	CTGAATCTTTTTATTAAATCCTA
chr1	35104545	35104568	+	0.3511	0.8997	ZMYM1	TTAAATCCTAGATTCAGTATGAA
chr1	35104737	35104760	+	0.4659	0.8554	ZMYM1	ATAGTTCAAAGAGTATTACAGCA
chr1	35110281	35110304	+	0.6313	0.9307	ZMYM1	ATCTCTAAACAGAAACCTGCCAA
chr1	35111746	35111769	+	0.0123	0.9766	ZMYM1	TAAGAAATCTTTTTATTGTTGTC
chr1	35111761	35111784	+	0.5056	0.856	ZMYM1	TTGTTGTCAGTAAGTGTTGTTTC
chr1	35112070	35112093	+	0.2897	0.8928	ZMYM1	TGCTCTATTTTAACAGATACAGT
chr1	35112082	35112105	+	0.7253	0.9859	ZMYM1	ACAGATACAGTTTCTTCAGTAAC
chr1	35113295	35113318	+	0.8176	0.9523	ZMYM1	GCTGTGGAAGAGAGTCATTTGCA
chr1	35113450	35113473	+	0.5156	0.8988	ZMYM1	TCTATTCATTCGAAACAGATTGA
chr1	35113516	35113539	+	0.1296	0.8186	ZMYM1	TTTCTTGGAAAGCAGTGTTTACC
chr1	35113537	35113560	+	0.7629	0.893	ZMYM1	CCCTTAAGAGGAAACGACCAGTC
chr1	35113591	35113614	+	0.5898	0.853	ZMYM1	GAATTGTTAGAAATGAGAGCAAA
chr1	35190486	35190509	+	0.2203	0.8852	SFPQ	ATCAATCTTACTTTTGATACATT
chr1	35191404	35191427	+	0.3249	0.8237	SFPQ	GCAAATAGTCTTTTGAATTCATC
chr1	35359125	35359148	+	0.5987	0.9484	ZMYM4	GTTCAAAGGACAATCTTGTTTCT
chr1	35359284	35359307	+	0.4132	0.8632	ZMYM4	AATCAATACGGAAAGATTTTAGT
chr1	35359305	35359328	+	0.8172	0.9867	ZMYM4	GTCTAGTAAGAGAAAACAGCAAA
chr1	35361228	35361251	+	0.7894	0.9116	ZMYM4	CCACAAACCCCAGAAACAAACTT
chr1	35361594	35361617	+	0.0728	0.9011	ZMYM4	TTAATCCTTTATATTGTGTTTTA
chr1	35361605	35361628	+	0.0538	0.7742	ZMYM4	TATTGTGTTTTAGGATTCCAGCT
chr1	35361617	35361640	+	0.6703	0.9001	ZMYM4	GGATTCCAGCTACCCATTTGCCA
chr1	35370006	35370029	+	0.0106	0.7377	ZMYM4	TTTATTTTTTTCTTCTTTAAAGG
chr1	35370010	35370033	+	0.0107	0.8668	ZMYM4	TTTTTTTCTTCTTTAAAGGAGTA
chr1	35370025	35370048	+	0.4932	0.8718	ZMYM4	AAGGAGTATAGTCATGGCCAACA
chr1	35370368	35370391	+	0.6298	0.8423	ZMYM4	AAGCTCCACAGTTGACTACTGGC
chr1	35381257	35381280	+	0.4273	0.842	ZMYM4	GAGACATTTTAAATCCAAAGGAT
chr1	35381268	35381291	+	0.6698	0.9655	ZMYM4	AATCCAAAGGATGTGATCAGTGC
chr1	35381537	35381560	+	0.3475	0.8709	ZMYM4	ATTTCTAGATTCGACATGAAGTT
chr1	35385429	35385452	+	0.3796	0.8793	ZMYM4	TTCTCTTAATAGAAATCAGCCAA
chr1	35386058	35386081	+	0.0317	0.8546	ZMYM4	TTTTGATTTGCTAAGGTGTACAA
chr1	35387008	35387031	+	0.3882	0.7998	ZMYM4	TTCAACAAACCAACTGGAATGAA
chr1	35388892	35388915	+	0.0134	0.8988	ZMYM4	TCTTTCCTGATTTTTAGGTTGCA
chr1	35388908	35388931	+	0.6367	0.9342	ZMYM4	GGTTGCAAATTGCTTTATAAACA
chr1	35388925	35388948	+	0.4209	0.8237	ZMYM4	TAAACATGACTTGGCAAAACGCT
chr1	35388983	35389006	+	0.6808	0.903	ZMYM4	CAGACATCTCCCAAATTGGTACA
chr1	35389016	35389039	+	0.8511	0.9955	ZMYM4	GGAGGGAAAGTGGAAGAGTTCTG
chr1	35389946	35389969	+	0.7828	0.9639	ZMYM4	GATGGCCAAATGTGATGCTTGTA
chr1	35392201	35392224	+	0.0141	0.8763	ZMYM4	TTTTAATCAGCAAATATTTCCAT
chr1	35392206	35392229	+	0.2843	0.7882	ZMYM4	ATCAGCAAATATTTCCATGGTTC
chr1	35392627	35392650	+	0.0162	0.9342	ZMYM4	TGTTTTAATTTATATCAAGGTGC
chr1	35392634	35392657	+	0.3891	0.9292	ZMYM4	ATTTATATCAAGGTGCAGTTCCA
chr1	35392639	35392662	+	0.6788	0.9093	ZMYM4	TATCAAGGTGCAGTTCCAACAGT
chr1	35393590	35393613	+	0.7421	0.9283	ZMYM4	CTAGGCAAGTACTCAAACAGATG
chr1	35393666	35393689	+	0.406	0.8031	ZMYM4	TTATGCAAACCCATCACACAGAC
chr1	35396630	35396653	+	0.4886	0.7824	ZMYM4	TACTCAATATGCTCCAGTCCCAT
chr1	35453652	35453675	+	0.5192	0.8167	KIAA0319L	TCTGGGCCTGCATCTGCCTGAGG
chr1	35460303	35460326	+	0.789	0.9308	KIAA0319L	CCTGAAAGTGTAGTTCCCAGGGA
chr1	35460334	35460357	+	0.3209	0.8639	KIAA0319L	CTTAGTTTTAATATGGCTGTATC
chr1	35460344	35460367	+	0.7813	0.9719	KIAA0319L	ATATGGCTGTATCTTCAGAAATC
chr1	35474803	35474826	+	0.5822	0.8467	KIAA0319L	CCTTTAGGTGGTTCTTGGAGAAC
chr1	35474809	35474832	+	0.6124	0.8395	KIAA0319L	GGTGGTTCTTGGAGAACATATGC
chr1	35474837	35474860	+	0.4883	0.8205	KIAA0319L	ATTGAACTTCATTCTTAGGCAGG
chr1	35479079	35479102	+	0.4101	0.8768	KIAA0319L	CTTGTTGAGTGCTGGGCGTAGTA
chr1	35506666	35506689	+	0.5803	0.8904	KIAA0319L	GAATGCTGTGTCACTATAGGTGT
chr1	35506886	35506909	+	0.6284	0.9153	KIAA0319L	AAAACACCAGCATGGAATTGGAG
chr1	35749607	35749630	+	0.3935	0.8929	CLSPN	AGTTTTCTTAGAGAGAATCACTT
chr1	35749752	35749775	+	0.0117	0.6374	CLSPN	TCCATTTCTTTTTCATCTTTTGT
chr1	35751418	35751441	+	0.3777	0.7963	CLSPN	AACAGTGCTTGGCGCTTCTGGCG
chr1	35751481	35751504	+	0.5232	0.8837	CLSPN	GCTTTTAACACCTGAAGCTTTTC
chr1	35753813	35753836	+	0.5968	0.8731	CLSPN	GCTCTTCCTTTCCATCAGTGCCC
chr1	35760403	35760426	+	0.748	0.9744	CLSPN	ATGGAAACATCTACTCCCAGTTG
chr1	35760487	35760510	+	0.0226	0.6787	CLSPN	TTTTGCTGCTCAGGCTCTTCCAC
chr1	35760716	35760739	+	0.6656	0.8923	CLSPN	CCAAATCCTTCCTGCAAGACTCA
chr1	35760835	35760858	+	0.598	0.7911	CLSPN	CTATGGTGATCACTGTTCATTTC
chr1	35761140	35761163	+	0.5951	0.8423	CLSPN	CGTTTGAAGAAATCATGAATGGT
chr1	35761167	35761190	+	0.5078	0.91	CLSPN	TTCTCAGGCATATGATATGGAAG
chr1	35761983	35762006	+	0.7662	0.9517	CLSPN	CTGGGTTGCATTACCTCGAATAA
chr1	35762036	35762059	+	0.2062	0.8444	CLSPN	ATGCTTCTTTACTTAATCTGGCT
chr1	35762047	35762070	+	0.4329	0.7034	CLSPN	CTTAATCTGGCTGCCTTTCTTTC
chr1	35763154	35763177	+	0.018	0.6899	CLSPN	CTTGCCTTGTGCTTTTTTACTTT
chr1	35763173	35763196	+	0.0176	0.7713	CLSPN	CTTTGTTTTTTACAGCTGCTCTT
chr1	35763185	35763208	+	0.4742	0.8769	CLSPN	CAGCTGCTCTTATTGATTCTAAT
chr1	35763271	35763294	+	0.6302	0.8372	CLSPN	TCCACAAGAAGACAGCCACTGTC
chr1	35764257	35764280	+	0.0436	0.7742	CLSPN	AAATGTACCTGGTTTTTTGTTTC
chr1	35764291	35764314	+	0.1015	0.86	CLSPN	GCTGTCTAATTTTTTCCATTTTT
chr1	35764348	35764371	+	0.0364	0.8631	CLSPN	CTTTTGCTTTTCCTGCAGTTCCT
chr1	35764377	35764400	+	0.0293	0.706	CLSPN	TCATGTATGTGCTTTTTGGAACT
chr1	35764584	35764607	+	0.0642	0.6187	CLSPN	TTTTCCTCCTCGGCACTGTCATA
chr1	35825361	35825384	+	0.4179	0.8543	AGO4	AAGTGTCTGTTCAGTGGGTGTCA
chr1	35825408	35825431	+	0.4141	0.8125	AGO4	GAAGCTTTGGCTGGGCACTTGAA
chr1	35825647	35825670	+	0.8259	0.9609	AGO4	ATGTGACACATGCAAACTCTTAT
chr1	35825984	35826007	+	0.638	0.8759	AGO4	GACATTCAGAACATCAATGAACA
chr1	35826734	35826757	+	0.2472	0.8939	AGO4	AAAAAAATTTCAGGTCTCAAAGT
chr1	35831485	35831508	+	0.5869	0.9738	AGO4	AGCAAAAGTATAGTCTGCAACTG
chr1	35832030	35832053	+	0.534	0.9404	AGO4	TATATGCAGGCTTTCCTGTTCTT
chr1	35832055	35832078	+	0.7921	0.8634	AGO4	GGTGAAGAGCAACAGTATGGTGG
chr1	35832495	35832518	+	0.4858	0.9369	AGO4	TGCTGGCATTGAAATTAAAGTTT
chr1	35833985	35834008	+	0.6409	0.9665	AGO4	ACAGGAGTTTCACTGACCAGCTG
chr1	35834102	35834125	+	0.4997	0.859	AGO4	AACATCTGAAAATGACTTATGTG
chr1	35892643	35892666	+	0.601	0.8628	AGO1	CACTGTCACAGCACTGCCCATTG
chr1	35893145	35893168	+	0.4417	0.8171	AGO1	AGGTCTCCATCAAGTGGCTAGCC
chr1	35894022	35894045	+	0.6965	0.7976	AGO1	CCCTGTCCCCACAGTCTCAGCCA
chr1	35894055	35894078	+	0.5687	0.9318	AGO1	TAAGGCACAGCCAGTGATTGAGT
chr1	35966953	35966976	+	0.5084	0.7993	AGO3	GGGAGGTGGTTGACTCAATGGTT
chr1	35966986	35967009	+	0.5205	0.965	AGO3	AAGTAACTATATTTGGAGACCGT
chr1	35967020	35967043	+	0.6428	0.9147	AGO3	TGATGGAAAAAGAAGTCTTTACA
chr1	35967041	35967064	+	0.3881	0.7665	AGO3	CACCGCCAATCCACTTCCTGTGG
chr1	35971997	35972020	+	0.2796	0.8371	AGO3	CCAGTTGACTCTTTTCCCATCAA
chr1	35972032	35972055	+	0.4799	0.9275	AGO3	GACGTTACTTTACCTGGGGAAGG
chr1	35972044	35972067	+	0.7526	0.8869	AGO3	CCTGGGGAAGGTGGAAAAGATCG
chr1	35973364	35973387	+	0.071	0.9298	AGO3	ATTTTTGTAGATACACACCTGTG
chr1	36008906	36008929	+	0.5487	0.8327	AGO3	CAGTTAGAAAACGGCCAAACTGT
chr1	36013628	36013651	+	0.7626	0.9144	AGO3	GGTAAGAAGTGCAAATTATGAAA
chr1	36013681	36013704	+	0.4467	0.9303	AGO3	AAGTTCGGGATGAAATGGCTCAT
chr1	36027090	36027113	+	0.3453	0.8653	AGO3	TATTTAGTGGTTTCTCCTTCCAG
chr1	36027096	36027119	+	0.4641	0.7428	AGO3	GTGGTTTCTCCTTCCAGGGGTTT
chr1	36085261	36085284	+	0.6916	0.9539	TEKT2	GATGCCGAGATCGATGCCCTGAC
chr1	36091739	36091762	+	0.779	0.999	ADPRS	ACGGGAAAGGCTCCTATGGCAAT
chr1	36140086	36140109	+	0.278	0.7566	TRAPPC3	TTCACATCTTCATCATTTTCATA
chr1	36286511	36286534	+	0.5522	0.9338	THRAP3	TCCATGGGGCCAATATAACCGAG
chr1	36289052	36289075	+	0.6016	0.959	THRAP3	TAAATAGGTATCTAGAAGAGCAG
chr1	36289376	36289399	+	0.666	1.0	THRAP3	TGTCTAAAGTCATAGGTGCAAAC
chr1	36309531	36309554	+	0.0327	0.7002	SH3D21	CTTCTTTTCGGCATAGATCAAGA
chr1	36428314	36428337	+	0.012	0.9074	OSCP1	AAATTTTATTTTGCCCAGGTACA
chr1	36428322	36428345	+	0.2973	0.8844	OSCP1	TTTTGCCCAGGTACAAAACTCAA
chr1	36457897	36457920	+	0.7764	0.9537	MRPS15	ACTGTGAATGACGTCCAGAGTTT
chr1	36457921	36457944	+	0.5134	0.8406	MRPS15	CCTTTCGATGTTTCTCCAAGTGT
chr1	36468194	36468217	+	0.6073	0.848	CSF3R	GATGCAGCTCTGGGGCATGGGAG
chr1	36471431	36471454	+	0.5807	0.8469	CSF3R	CCTCTGCTTTCTGAGAAGACCAC
chr1	36472575	36472598	+	0.6589	0.9192	CSF3R	TGTGCAGGCCTGGCTGCCATGGC
chr1	36841857	36841880	+	0.548	0.8199	GRIK3	GCAGGTCGATGCAGTAGCCCTCG
chr1	37482324	37482347	+	0.8593	0.8896	ZC3H12A	GGTGTCACTCTCCTATTCTTCCC
chr1	37482438	37482461	+	0.4371	0.8804	ZC3H12A	TGCCCCCTGATGACCCACTGGGC
chr1	37509479	37509502	+	0.6919	0.8247	MEAF6	CTGAAGAGCCGCTCAGCTTCCTT
chr1	37540291	37540314	+	0.7123	0.9258	SNIP1	AATGGGTAGAGACGCCACCGTTT
chr1	37540351	37540374	+	0.666	0.8918	SNIP1	ATGACTACACCCCGGAAAGTGTT
chr1	37540423	37540446	+	0.0446	0.7096	SNIP1	GCGGGCACCTCTTTTTCTTTGTT
chr1	37574669	37574692	+	0.4632	0.8385	GNL2	GTAACTTCCCAGTCCGGAAAGCG
chr1	37575605	37575628	+	0.6302	0.8484	GNL2	GCACAATGTCTGTCTCGGAGTCC
chr1	37576486	37576509	+	0.4838	0.8672	GNL2	TCACAGAGCTCTTGCCAACATTT
chr1	37581357	37581380	+	0.2095	0.8561	GNL2	AGAATTTGATAGGGTAGTCTGGT
chr1	37582763	37582786	+	0.7161	0.8881	GNL2	GTAGTTGTACTTACTGTTGCCCA
chr1	37583856	37583879	+	0.6753	0.9108	GNL2	GGAGTCTTACCTTGTAGAGCTCA
chr1	37583909	37583932	+	0.4545	0.7502	GNL2	TAGATCTCTTCTTGAGCTTCATT
chr1	37592722	37592745	+	0.3644	0.8618	GNL2	ATATTTGGCTCTACTCTTGCCAC
chr1	37689675	37689698	+	0.4259	0.9092	C1orf109	AATCTGGGAAGGCCCGAAGCGCC
chr1	37690197	37690220	+	0.7704	0.9607	C1orf109	GTAGACGGGGTTCCTGACCTCAG
chr1	37695906	37695929	+	0.557	0.8594	CDCA8	AAGCCCTTGGAGGAAACAAACAG
chr1	37799590	37799613	+	0.6626	0.9131	MANEAL	CCGCTATAAGAACAGCATGGGCA
chr1	37799632	37799655	+	0.645	0.9845	MANEAL	TATCTACGACTCATACCTGACGT
chr1	37807117	37807140	+	0.5849	0.8583	YRDC	GGTCCTTGTTGAGCTCCTCCGAG
chr1	37835696	37835719	+	0.6497	0.9163	MTF1	AGGTGGTGGCTTGCTGCAAATGC
chr1	37857245	37857268	+	0.1558	0.8321	MTF1	CTTACTTCTTTACGTTTTGTTTC
chr1	37857257	37857280	+	0.0365	0.6973	MTF1	CGTTTTGTTTCCGGACATTCCGA
chr1	37857339	37857362	+	0.5085	0.8304	MTF1	TTGTCAAATGAATCTGATCTGGT
chr1	37888321	37888344	+	0.7338	0.8552	INPP5B	CATTGTATGTTCCCGCAAAAAAC
chr1	37891381	37891404	+	0.6887	0.9227	INPP5B	TCTTGACCCCTGGAGCTTTGGTC
chr1	37942061	37942084	+	0.2294	0.7977	INPP5B	ATTTCTCTGGGCCTCAGTTACCT
chr1	37981758	37981781	+	0.6071	0.8591	SF3A3	GGAATGTCAAATAATTGGTCAAA
chr1	37987604	37987627	+	0.0417	0.776	SF3A3	TTTGCTTGAGTCTATTATAGAAT
chr1	38017654	38017677	+	0.3727	0.8918	UTP11	ACCTGTCTTTTAGTGACTACCGT
chr1	38017666	38017689	+	0.7962	0.9724	UTP11	GTGACTACCGTAAAAAACAAGAA
chr1	38018449	38018472	+	0.0789	0.9228	UTP11	AATTTGGATTTTAGGATGGAGTA
chr1	38018462	38018485	+	0.7901	0.9725	UTP11	GGATGGAGTACATATTATTAAGG
chr1	38019251	38019274	+	0.7427	1.0	UTP11	GTTGAACAGTTTGATGTCGCAAC
chr1	38852390	38852413	+	0.3397	0.8201	RRAGC	ATAGGTTTTCCAAGGTCGGCAGT
chr1	38855863	38855886	+	0.5415	0.8826	RRAGC	GAAACAGTAATGTGAAGTCTTGT
chr1	38875155	38875178	+	0.5261	0.8209	GJA9	CACTATGATTGTCAGGATTTGGC
chr1	38875200	38875223	+	0.6466	0.9639	GJA9	AACTAGGGTACACTGCAGTGTGT
chr1	38875385	38875408	+	0.0139	0.8577	GJA9	ATCTTTTTAAAACCTAGGTGGAA
chr1	38875394	38875417	+	0.5454	0.8744	GJA9	AAACCTAGGTGGAAAATTTCAAG
chr1	38875425	38875448	+	0.6247	0.9945	GJA9	AGAAAAGTGAAATAGTGGCTATA
chr1	38875664	38875687	+	0.014	0.5454	GJA9	TTTAGTTTCCTTTTCTCCAGCTG
chr1	38875668	38875691	+	0.3247	0.7771	GJA9	GTTTCCTTTTCTCCAGCTGACAA
chr1	38919087	38919110	+	0.5731	0.8126	RHBDL2	CTCTTGGCCCGATCTTTACCTCC
chr1	38919105	38919128	+	0.7588	0.7955	RHBDL2	CCTCCCCCATCCTCTCTCATTTT
chr1	38998166	38998189	+	0.0166	0.8867	AKIRIN1	TTAGAGCAAATTTTTCAGAACAT
chr1	38998229	38998252	+	0.4904	0.8807	AKIRIN1	GAAGTTGTTCTTAATCAGAGTGA
chr1	39285285	39285308	+	0.1425	0.7869	MACF1	TCTTATTTCAGGCTGGAATTGCT
chr1	39287391	39287414	+	0.7012	0.8259	MACF1	ACCACCACTCATCTGAAAGCAGA
chr1	39292745	39292768	+	0.0111	0.6921	MACF1	TTTCATTCTTTTTTAATCAGGGA
chr1	39292760	39292783	+	0.6388	0.9041	MACF1	ATCAGGGAAAGATGTCCCAGAAT
chr1	39295780	39295803	+	0.4308	0.8402	MACF1	TTGCAGGCTTACAGTGCTGCTGT
chr1	39302914	39302937	+	0.3668	0.9024	MACF1	TCTCTTCAGATTACTATTTGCAA
chr1	39315491	39315514	+	0.3756	0.7209	MACF1	TGTGTGTCTTGTTCCTGGCAGCA
chr1	39315530	39315553	+	0.451	0.8225	MACF1	CAGCAATTGAGGTCAGACTTGGA
chr1	39322884	39322907	+	0.0116	0.7686	MACF1	TTTAAATTGTTCTTTTGAACCAC
chr1	39322888	39322911	+	0.0849	0.8762	MACF1	AATTGTTCTTTTGAACCACAGTT
chr1	39322951	39322974	+	0.5384	0.8757	MACF1	ACAACTCAGCACGTGAAATACAT
chr1	39324631	39324654	+	0.1973	0.7182	MACF1	TTTCTACCATGTAGGTTCTGTCA
chr1	39327201	39327224	+	0.4003	0.7888	MACF1	ATGCTTCATCTTCCAGGCTCTCA
chr1	39331201	39331224	+	0.603	0.7911	MACF1	GGAATGCAGAGCAGTTGCTGGGG
chr1	39333093	39333116	+	0.6771	0.8571	MACF1	CATGTCAGAATGAACAAGCACAC
chr1	39333794	39333817	+	0.657	0.9472	MACF1	GAGAGGCAGGTGGTGACTGGTGG
chr1	39333974	39333997	+	0.569	0.9056	MACF1	CAAATGGAAACAACAGGACTTAT
chr1	39334022	39334045	+	0.5481	0.8131	MACF1	ACAGTTGTGCAGTCCATTGACAG
chr1	39334181	39334204	+	0.7646	0.9466	MACF1	GCCGAGAAACTCAAAAGAGTTGA
chr1	39334230	39334253	+	0.7317	0.8984	MACF1	ATCCTGAAACGAAGGAAAATATT
chr1	39334329	39334352	+	0.5027	0.8345	MACF1	CTGGAAACTTTGTGGATCTCATT
chr1	39334794	39334817	+	0.6496	0.9286	MACF1	GTGATCAGAGAGTGACTTTAGTA
chr1	39334814	39334837	+	0.7535	0.9278	MACF1	GTAGAAGCTATTGAGAAAAGACT
chr1	39335181	39335204	+	0.6653	0.9499	MACF1	TCAGTATCATAAATCCTCATAAT
chr1	39335265	39335288	+	0.6768	0.9273	MACF1	AACTTAAAGAAGTGGCTAGAAAT
chr1	39335706	39335729	+	0.5903	0.8562	MACF1	AAATTGAAGAGTCCTCTTCCCAA
chr1	39335762	39335785	+	0.5542	0.8123	MACF1	GATGCTTTAACACTCTTCAGCTC
chr1	39335771	39335794	+	0.4795	0.7823	MACF1	ACACTCTTCAGCTCTAAACAGGC
chr1	39335819	39335842	+	0.5815	0.9163	MACF1	AGTCTCTGCTTGACTTTAAAACC
chr1	39335837	39335860	+	0.6423	0.8609	MACF1	AAACCAGAAGAAAACTTATCTCG
chr1	39337191	39337214	+	0.6296	0.9377	MACF1	CCCGGCAACTCTGTTTAGAACAT
chr1	39337208	39337231	+	0.7646	0.968	MACF1	GAACATGATGAAAAGCTAGTATC
chr1	39340475	39340498	+	0.5303	0.9313	MACF1	TAGGTAACTCCACTTTATTCCCT
chr1	39340492	39340515	+	0.3083	0.7483	MACF1	TTCCCTCAGGTATTAGAAAGGGA
chr1	39340795	39340818	+	0.1938	0.8797	MACF1	TTTCTTAGACTAAAGTGTTAAAT
chr1	39346970	39346993	+	0.6577	0.9046	MACF1	CCTTAGGATTTGAAACAGCCCAT
chr1	39347046	39347069	+	0.4769	0.8225	MACF1	TCTCAGAACATGCCCAGGACTTG
chr1	39349472	39349495	+	0.8385	0.9192	MACF1	ATTAGACCCTGCAGAAACAACAA
chr1	39350790	39350813	+	0.7098	0.9321	MACF1	CAGGATGACATTCAGAATCGTGC
chr1	39357370	39357393	+	0.7797	0.9611	MACF1	CCAGGCCCGTCACCAAGAATTGC
chr1	39357804	39357827	+	0.767	0.943	MACF1	AGGAAGGCAAAGAACCATCAGAA
chr1	39368122	39368145	+	0.3659	0.8136	MACF1	ATACATTTCCTTGTTTGCTTGAC
chr1	39372473	39372496	+	0.6011	0.8602	MACF1	AACAGAGTCTACTAGATGACTGG
chr1	39372547	39372570	+	0.4695	0.8348	MACF1	GAAAATCTCATCATGGAAATCAC
chr1	39385437	39385460	+	0.4543	0.8598	MACF1	TGCTAAAGGAATTTGAAGCACGC
chr1	39387172	39387195	+	0.0143	0.77	MACF1	TTTTCTCATTTCAGCCGATCGCA
chr1	39387900	39387923	+	0.3924	0.8013	MACF1	AGAATATTGAAAAGAAGGTTGAA
chr1	39388059	39388082	+	0.539	0.8033	MACF1	CTCAGGGTCTGGTAGAAGATGCC
chr1	39410298	39410321	+	0.5437	0.9199	MACF1	AGGCGGAACCCCAGCTGCCTGGG
chr1	39410893	39410916	+	0.448	0.9022	MACF1	AAAACTTAAGTGGAGACTGCCAG
chr1	39410923	39410946	+	0.6096	0.7985	MACF1	GATTTCAGCAGCACAGTGCAAAC
chr1	39411063	39411086	+	0.7294	0.9137	MACF1	GCTAAGGGAGGCTTCAGTGAGAA
chr1	39411690	39411713	+	0.7209	0.9534	MACF1	TGTGAAGAAGGAGTAACTCCTCT
chr1	39411777	39411800	+	0.3498	0.8336	MACF1	CTCGTAATTAGTCATTTTTCAGG
chr1	39511285	39511308	+	0.8263	0.9753	BMP8A	CAAGGTGCCCAGCATCCACCTGC
chr1	39512494	39512517	+	0.013	0.7764	BMP8A	TTTTATTTACTAGCAGTGGAGGA
chr1	39512499	39512522	+	0.1576	0.8944	BMP8A	TTTACTAGCAGTGGAGGACGACA
chr1	39512503	39512526	+	0.6334	0.9152	BMP8A	CTAGCAGTGGAGGACGACAGGAT
chr1	39565158	39565181	+	0.6179	0.8913	PABPC4	AGATGGCATTGGCAGGAAGTGCT
chr1	39568851	39568874	+	0.7743	0.9432	PABPC4	ACTCTGCCTGCCGTTCTACTTTC
chr1	39568904	39568927	+	0.0182	0.8385	PABPC4	CCACTTATTTCTTTTCCATTCAT
chr1	39572380	39572403	+	0.3116	0.8546	PABPC4	ATCAATGTTTACCTTGCAGGACA
chr1	39572391	39572414	+	0.577	0.9091	PABPC4	CCTTGCAGGACAGTATGTTTCCA
chr1	39671902	39671925	+	0.1376	0.7411	NT5C1A	CCGATTTGGGTTTCTTCTTGGGC
chr1	39743189	39743212	+	0.1943	0.7873	PPIE	AGCAGCTGGATTTTCAATCTTTT
chr1	39748947	39748970	+	0.7465	0.8937	PPIE	AGGGAAGCAGCTTCCACCGCATC
chr1	39770447	39770470	+	0.4538	0.8448	OXCT2	TCACGCGATCTACATAAATGTTA
chr1	39773672	39773695	+	0.5254	0.9365	BMP8B	AAACCTGAATCAGATCCTGTCGT
chr1	39779720	39779743	+	0.6031	0.9169	BMP8B	AGCACTGACCTGTGTCAGGCACC
chr1	39847556	39847579	+	0.653	0.8591	TRIT1	GAAGCTGGTTACTAGTCTCCAGT
chr1	39967606	39967629	+	0.4526	0.7694	MFSD2A	ACCCCCTTTGTCCATCCACAGCT
chr1	40060065	40060088	+	0.7759	0.8658	CAP1	GCAGGAGCAGCTCCATATGTGCA
chr1	40064317	40064340	+	0.5672	0.8722	CAP1	ATCACCTGTCAGCTGTCAGCGAA
chr1	40064526	40064549	+	0.6108	0.9199	CAP1	TACAAACCGAGTCCTCAAAGAGT
chr1	40066204	40066227	+	0.4755	0.7832	CAP1	ATCCTCCCAGGGATAAGAAGCAT
chr1	40066251	40066274	+	0.6968	0.9566	CAP1	AGTATATGGACAGAGCTGCAGGC
chr1	40080410	40080433	+	0.5221	0.8629	PPT1	TATCTGCCAAGAAGATGCTGTGG
chr1	40080455	40080478	+	0.3179	0.7888	PPT1	TGGGGTCATGCCAGTATTCGGCT
chr1	40092098	40092121	+	0.6419	0.8607	PPT1	GGATCCTTAGCAAGTGCCTGACA
chr1	40092470	40092493	+	0.737	0.9625	PPT1	ATAGCACCCATGCTTAAGGGATT
chr1	40097096	40097119	+	0.6016	0.8452	PPT1	AATTTCTCACTCACTCACCCATC
chr1	40190747	40190770	+	0.0123	0.8299	RLF	TATACTTACTCATTTTTATTGTA
chr1	40190765	40190788	+	0.4447	0.8884	RLF	TTGTAGGAGTTGTTTCGAATTAC
chr1	40202394	40202417	+	0.0109	0.8825	RLF	TTTTTCATTTTTTCTAGTCAATA
chr1	40202506	40202529	+	0.452	0.8669	RLF	TCAAAACTATGTGCAGAATCTAA
chr1	40202578	40202601	+	0.6307	0.9043	RLF	TGTTCTATGCTCCCTAATGAAGA
chr1	40231494	40231517	+	0.0133	0.8898	RLF	CCATGATCTTCTTTTTTTATAGG
chr1	40231513	40231536	+	0.3997	0.9186	RLF	TAGGGAACTGACTCTTTTTTGGA
chr1	40231568	40231591	+	0.0183	0.6526	RLF	GATACTTTTTTGGAGCGCTGTCG
chr1	40231628	40231651	+	0.0533	0.8623	RLF	TTTTGCCTCATTAGAGTTATACA
chr1	40235774	40235797	+	0.2173	0.8625	RLF	TCCTCTTTTACTTACAGGCACAA
chr1	40235784	40235807	+	0.6109	0.8958	RLF	CTTACAGGCACAAGATGCTGGTC
chr1	40235824	40235847	+	0.7114	0.8458	RLF	CTGTGTGTCAGAGCTCTTCAACT
chr1	40235908	40235931	+	0.6048	0.9448	RLF	CCAGAAGATTTAGAAGTTAGACG
chr1	40235920	40235943	+	0.5919	0.9055	RLF	GAAGTTAGACGAGCCTGTCAGCT
chr1	40235981	40236004	+	0.7239	0.9192	RLF	ATATGTTAGAAGAACTATATTTG
chr1	40236079	40236102	+	0.3635	0.8474	RLF	AAAGCCCACTGGCCTTTTGATCC
chr1	40236127	40236150	+	0.6514	0.8464	RLF	AAACGACACTGCCACCAACTTTT
chr1	40236151	40236174	+	0.8193	0.8989	RLF	GGACAAGAAGCCTCAGATTCTGA
chr1	40236184	40236207	+	0.7047	0.9719	RLF	AGTGGCTATGAAATGTCCATTAA
chr1	40236223	40236246	+	0.6417	0.8409	RLF	GAGTCATTTCTCAGTGACTATGA
chr1	40236447	40236470	+	0.5785	0.8639	RLF	CACCTGTCCAGTTTGTATTAAAA
chr1	40236476	40236499	+	0.6069	0.9674	RLF	AGAGAAAAGAAATGTTTGTTCCT
chr1	40236749	40236772	+	0.2508	0.8663	RLF	AGCAATTTAAATACTTAAGTGTG
chr1	40236758	40236781	+	0.6432	0.9173	RLF	AATACTTAAGTGTGCATCTTAAA
chr1	40236872	40236895	+	0.3783	0.8475	RLF	TGTCTGCTTTTCACCTTCGAGAG
chr1	40237068	40237091	+	0.7054	0.854	RLF	CCACCATGAAGCACAACACTTTA
chr1	40237091	40237114	+	0.7128	0.8481	RLF	GGGATGCATCTTACACATGCAAC
chr1	40237300	40237323	+	0.5181	0.8541	RLF	CCTGAAGATCTTTTCTGTGCAGA
chr1	40237516	40237539	+	0.6336	0.8659	RLF	AAAGAAAAATGTTCCAGTATGGC
chr1	40237565	40237588	+	0.4676	0.8673	RLF	CCTGTGGTTTTGATGGCTGTGGT
chr1	40237627	40237650	+	0.6374	0.8548	RLF	CGGAAGGTTCATCCATACCATTT
chr1	40237912	40237935	+	0.6554	0.8516	RLF	AGCTTGAAAAACTCAATAACACA
chr1	40238246	40238269	+	0.6771	0.9311	RLF	CAAGAAAAACACACCTTAGGATT
chr1	40248179	40248202	+	0.5887	0.9407	TMCO2	TTGGGAATAGGAATATATGCCTT
chr1	40251281	40251304	+	0.3531	0.8867	TMCO2	GAAAACATTGTTGTTTGTAATCA
chr1	40251320	40251343	+	0.5759	0.8902	TMCO2	CAAGAAGGGCTCACATATTTTTG
chr1	40260827	40260850	+	0.2866	0.7997	ZMPSTE24	AAATATTTCAGAGAAGGATATAT
chr1	40262959	40262982	+	0.6339	0.9164	ZMPSTE24	ATAATGACAAGGCAATTAGATGA
chr1	40267782	40267805	+	0.1288	0.7482	ZMPSTE24	TAGCTTATTCTTCTCTTTGGAGG
chr1	40268417	40268440	+	0.5986	0.8793	ZMPSTE24	GATCACTCAGTCCCTGGTGTTTC
chr1	40268492	40268515	+	0.0655	0.7811	ZMPSTE24	TAATACTTTTGTGATAGAAGAAA
chr1	40270060	40270083	+	0.069	0.8264	ZMPSTE24	CATTATTAAAATTGGGGGTGACT
chr1	40270092	40270115	+	0.2896	0.842	ZMPSTE24	TTTATGCCTGGCTGTTCACATTA
chr1	40270096	40270119	+	0.4956	0.8072	ZMPSTE24	TGCCTGGCTGTTCACATTAGTTG
chr1	40271885	40271908	+	0.177	0.7812	ZMPSTE24	CTTTTCAGGTTCTTGTCACAATC
chr1	40271932	40271955	+	0.112	0.732	ZMPSTE24	TTTGACAAATTCACACCTCTGCC
chr1	40281379	40281402	+	0.4083	0.8851	ZMPSTE24	TGGCTTCTTCAAGAACAAGCGAA
chr1	40305713	40305736	+	0.4991	0.8664	COL9A2	CCTCTTTCCCAGGGGGACCAGAG
chr1	40403718	40403741	+	0.5772	1.0	SMAP2	TAGATGAGGAAACTAAGGCTCAG
chr1	40406711	40406734	+	0.3149	0.697	SMAP2	TTGCCCTGTTCCTGACTTTCACA
chr1	40408693	40408716	+	0.3616	0.7731	SMAP2	TGAAGCCTATCTTCCTGAGACCT
chr1	40409773	40409796	+	0.514	0.8423	SMAP2	TTCGAGACAAATATGAGAAGAAG
chr1	40415333	40415356	+	0.6383	0.8083	SMAP2	GATCTGTTGGCCTCTGTTCCATC
chr1	40454246	40454269	+	0.7899	0.9236	ZFP69B	GAGAGTAGAGTGACCCTTGGATC
chr1	40462407	40462430	+	0.0149	0.8653	ZFP69B	TTATTTCTTTCAGACTTGAAGAG
chr1	40462513	40462536	+	0.5833	0.9054	ZFP69B	CAAAAGGAAGCAGCATGTATTCC
chr1	40462782	40462805	+	0.6247	0.9389	ZFP69B	GTTAATCATTCAAGGAGTTATAC
chr1	40462933	40462956	+	0.4699	0.7486	ZFP69B	GCCAAAGTTCATCTCTTATTCCG
chr1	40481812	40481835	+	0.7114	0.9539	ZFP69	GAGGATGAAGTGACCCCTGGACT
chr1	40489516	40489539	+	0.7125	0.904	ZFP69	CTACATAAGCAGGATATCAACTT
chr1	40494897	40494920	+	0.0115	0.7987	ZFP69	AAGCTTTTTTTCATTTCTTTCAG
chr1	40495032	40495055	+	0.3547	0.8219	ZFP69	TTCCACGTTGAGAAAAGTCTCCA
chr1	40495403	40495426	+	0.609	0.8863	ZFP69	GTCAAAGTGCATCCCTCAGTACA
chr1	40514664	40514687	+	0.5551	0.8519	EXO5	GTTAACATGCCTGGCCCATCTTC
chr1	40514787	40514810	+	0.6264	0.9546	EXO5	TATGTCACTGACCTGGCTACTCA
chr1	40546560	40546583	+	0.8151	0.9104	ZNF684	GAATCTGACTACCCACTTGTTGA
chr1	40546755	40546778	+	0.758	0.9276	ZNF684	GACTTACTTAAATATAATAGAAG
chr1	40546996	40547019	+	0.5251	0.9071	ZNF684	TGCATAAAGCCCAACTCGTGGTC
chr1	40735484	40735507	+	0.7028	0.9503	NFYC	AAAGCAGACTGCACAGATGGTTC
chr1	40735590	40735613	+	0.5265	0.8683	NFYC	AATCGTACAGGTCTTTGTACTCC
chr1	40738828	40738851	+	0.0883	0.7316	NFYC	TTTTCAGTTGTCGAGATGTCCAC
chr1	40747509	40747532	+	0.3119	0.7116	NFYC	TGCATCTCTTGTTGTTCATTTCA
chr1	40749624	40749647	+	0.5013	0.8488	NFYC	TCACAGAGTTGACTCTTCGAGCC
chr1	40983386	40983409	+	0.7671	0.9533	CTPS1	CATGTAACTTCAATCAAAATTGA
chr1	40988633	40988656	+	0.3242	0.6914	CTPS1	TTGAGGCCTTCCGTCAGTTCCAA
chr1	40995893	40995916	+	0.0114	0.8885	CTPS1	ATAACTTGCTTTTTTCTAAACAG
chr1	40997385	40997408	+	0.2203	0.8183	CTPS1	TTTGATAGATATGATCGCTTGCT
chr1	41075213	41075236	+	0.7159	0.8586	SCMH1	CCTACCTTGCTGCCAGGTTTGGG
chr1	41075342	41075365	+	0.5183	0.8512	SCMH1	CGCCCCCTCTGCCCTGGTTGATG
chr1	41113281	41113304	+	0.3269	0.7972	SCMH1	CCTTTGGTGCCAGGAGGCTGCAG
chr1	41116962	41116985	+	0.505	0.8651	SCMH1	GCGTCTTCAAAAGGAACATGGGC
chr1	41142868	41142891	+	0.6839	0.8823	SCMH1	CTTACTCACCAAGAGGTGGCTGT
chr1	41151660	41151683	+	0.5465	0.9117	SCMH1	GGTATTTGTCCCAGGTAAAATGA
chr1	41159703	41159726	+	0.4106	0.8295	SCMH1	TCAAGTGCCAGGCACCTTTACCT
chr1	41579866	41579889	+	0.6853	0.8916	HIVEP3	GTGGAAACCCCCGGAAGGTTGGG
chr1	41579972	41579995	+	0.7117	0.9426	HIVEP3	AATAGCACCAACTGACATTAGTG
chr1	41580404	41580427	+	0.2203	0.8597	HIVEP3	CCAGCTCAAGTTTTTCATCTGCC
chr1	41581567	41581590	+	0.5911	0.8724	HIVEP3	CTGGATGAGGGCTGTGGTTCTTC
chr1	41582515	41582538	+	0.4979	0.8002	HIVEP3	CTTGGTTCTGCTGGTGACTTGGT
chr1	41583742	41583765	+	0.3425	0.8823	HIVEP3	TGGCTCAGGGGGTGCTCAGATGA
chr1	42194878	42194901	+	0.6739	0.9293	FOXJ3	AGAAAACTCACCTTGTTGACTAA
chr1	42205746	42205769	+	0.3318	0.9591	FOXJ3	AAAAAATGAAATTACTTTGTTAG
chr1	42227865	42227888	+	0.5195	0.8982	FOXJ3	TGATAAAGAGCCTTTACCCGTTC
chr1	42227881	42227904	+	0.5266	0.8311	FOXJ3	CCCGTTCTACAGATCGTGCCCTC
chr1	42265098	42265121	+	0.6291	0.9553	FOXJ3	AGAAGATGAATCCTACCTTTCCA
chr1	42265148	42265171	+	0.3788	0.8498	FOXJ3	AGGAAACATTTGTTCAATGACAG
chr1	42278333	42278356	+	0.7196	0.9478	FOXJ3	AATAAAATCCTTACCTTCCAACC
chr1	42414461	42414484	+	0.3981	0.744	RIMKLA	CATCACTGTGCTTTCCCCACAGG
chr1	42436457	42436480	+	0.6872	0.9482	ZMYND12	AGGTCATAGAATATATTAGCCAG
chr1	42439854	42439877	+	0.4577	0.85	ZMYND12	CATCATTGGCCAGATGATAACGG
chr1	42457265	42457288	+	0.6583	0.8767	PPCS	CCTGGCTGCGGCTGTGTCAGATT
chr1	42490144	42490167	+	0.0111	0.7359	CCDC30	TTTCTTTTTTTAGATTCTGCACT
chr1	42490156	42490179	+	0.7109	0.9005	CCDC30	GATTCTGCACTTAAGAAGGCTCA
chr1	42497096	42497119	+	1.029	1.0	CCDC30	GATGCAGCTGACCTACAGAAAGC
chr1	42497162	42497185	+	0.506	0.8475	CCDC30	AGAAATAGGGTTCGATCACTTGA
chr1	42498803	42498826	+	0.0845	0.9023	CCDC30	CTTTTGTATTTAAGGTTGAAAGA
chr1	42498815	42498838	+	0.5363	0.8657	CCDC30	AGGTTGAAAGACTTAAAGGAGAG
chr1	42536472	42536495	+	0.6258	0.9418	CCDC30	CAGATCCTGAAAATGAGCCAAGA
chr1	42539210	42539233	+	0.5283	0.844	CCDC30	TAATGAAGTTCACAATCTTCCAG
chr1	42539262	42539285	+	0.8375	0.9758	CCDC30	ATAGCATGTGACCTGTTACAAAG
chr1	42545452	42545475	+	0.6846	0.9266	CCDC30	CTCTAGGGGGAAAAACTGCACCT
chr1	42545484	42545507	+	0.6836	0.9755	CCDC30	ATTACAAGTGAAAATACCTGTAA
chr1	42556136	42556159	+	0.265	0.9077	CCDC30	TTCTTATATTTGCACCAAGTCCC
chr1	42566280	42566303	+	0.4782	0.7945	CCDC30	AAATGTTTGCTTTAGCATCCATC
chr1	42566294	42566317	+	0.7172	0.8677	CCDC30	GCATCCATCATCTGGAGAAAAAC
chr1	42581335	42581358	+	0.0204	0.8772	CCDC30	CTTGTAAATGTTTTTTCATTCAA
chr1	42589299	42589322	+	0.549	0.8634	CCDC30	ATCTACATTAATTGCCCTCAGGA
chr1	42664891	42664914	+	0.5507	0.9152	PPIH	CCGGGGGCCATTTGCAGATGAAA
chr1	42664920	42664943	+	0.7395	0.9199	PPIH	AACTTAGACACTCAGCTCCAGGC
chr1	42773544	42773567	+	0.0179	0.7984	C1orf50	GTTTTTTCTCACCTGTAGGCTGA
chr1	42774813	42774836	+	0.5239	0.9162	C1orf50	CTATCTCTATAAACGGGAGAGTG
chr1	42792803	42792826	+	0.649	0.8482	TMEM269	GGAAATGCCACTATGCCTCCCGG
chr1	42816509	42816532	+	0.0125	0.7712	SVBP	ACTTTGGTTTTTTCTTTACGTGC
chr1	42835730	42835753	+	0.5829	0.8711	ERMAP	GAAAAGCTTCTCTATGAACATGT
chr1	42840244	42840267	+	0.3682	0.7704	ERMAP	ATGATCCCCTTTTCTCATTTTTC
chr1	42851211	42851234	+	0.6141	0.832	ZNF691	TATGTGCCCAGTGTGGCAAAACC
chr1	43177154	43177177	+	0.6121	0.9044	CFAP57	AGGAGGAGAAAGAAAGGAAGCAG
chr1	43181636	43181659	+	0.3627	0.8462	CFAP57	TGAATTGTCATCCATCCCTTGCC
chr1	43181707	43181730	+	0.0185	0.7952	CFAP57	TTAGCATGGCTTTTTCTCCAGAC
chr1	43183587	43183610	+	0.7328	0.9673	CFAP57	CAGGTGAGCTTCAGTCCACAGGA
chr1	43183648	43183671	+	0.2937	0.7147	CFAP57	AGCTTCTCCGTTTTGCTGAGGGA
chr1	43198497	43198520	+	0.6618	0.9647	CFAP57	AGGAATACCAAGAAGAGGCATAT
chr1	43199399	43199422	+	0.4548	0.8006	CFAP57	GCAATGGAGGTCACCTGTTTGCT
chr1	43199451	43199474	+	0.6189	0.9424	CFAP57	CACCACCACGAGCCTAGAGAACA
chr1	43210027	43210050	+	0.3571	0.7564	CFAP57	TTCATCCATCATTCATTGAATCA
chr1	43221370	43221393	+	0.7551	0.9088	CFAP57	GGTCTTAAGAACAGAAAAAGAGA
chr1	43221406	43221429	+	0.5828	0.9326	CFAP57	TCACCATGAGCACATAGAAGACC
chr1	43309386	43309409	+	0.5688	0.8843	TIE1	GTCCACCAAGGCCATTGTGGAGC
chr1	43311979	43312002	+	0.4665	0.868	TIE1	CACCCCACGCCCAGTGGACCCCA
chr1	43340385	43340408	+	0.6478	0.7866	MPL	GTGGCACTTGGACTGCAATGCTT
chr1	43340410	43340433	+	0.7499	0.8908	MPL	CCTTGGACCTGAAGAATGTTACC
chr1	43359718	43359741	+	0.5069	0.8121	CDC20	TGCCAGGAACATCAGAAAGCCTG
chr1	43364433	43364456	+	0.5483	0.8875	ELOVL1	TCATGGCATGGAAAGAGCCCATT
chr1	43364556	43364579	+	0.6572	0.8072	ELOVL1	CCCCCCACCACCAGCTCCAGGGA
chr1	43386569	43386592	+	0.819	0.8934	MED8	GCCACCAGTCCCATCATACCTCC
chr1	43419747	43419770	+	0.5111	0.7997	SZT2	CTCTTATGACTGCAGTTTTGGCC
chr1	43420173	43420196	+	0.7184	0.8815	SZT2	ATGAGCACCTGGTCTCTGCAAGC
chr1	43424772	43424795	+	0.3319	0.7423	SZT2	TGGGGCTTCAGAGTCCGACTTTC
chr1	43425472	43425495	+	0.7261	0.8352	SZT2	GCTTCTCGACAGATGATGACAAT
chr1	43427263	43427286	+	0.5099	0.7984	SZT2	TGTCTGATCCTCTTCAGATGTCC
chr1	43431322	43431345	+	0.4054	0.792	SZT2	AGGTCAGATGATGGCCTCGGGCC
chr1	43437472	43437495	+	0.6939	0.9124	SZT2	CCAGGAGCGAGCAACAAAGGCTG
chr1	43604072	43604095	+	0.6773	0.8568	PTPRF	CCCTTACTGGCCTCAAGCCAGAC
chr1	43606351	43606374	+	0.6304	0.8593	PTPRF	CCTTGGGGGACAAGAAGAACTAC
chr1	43655699	43655722	+	0.6098	0.8093	KDM4A	CTCAGTACAACATACAGAAGAAA
chr1	43660272	43660295	+	0.0297	0.8755	KDM4A	CATGTTTCTTTTTACTTTCAAAA
chr1	43660286	43660309	+	0.6283	0.8944	KDM4A	CTTTCAAAAAGGTACTGTACCCC
chr1	43666978	43667001	+	0.5642	0.9274	KDM4A	TGATCACTTTCCCTTATGGTTAC
chr1	43667014	43667037	+	0.2562	0.8288	KDM4A	ACCATGGTTTTAACTGTGCGGAG
chr1	43667026	43667049	+	0.7719	0.9367	KDM4A	ACTGTGCGGAGTCTACCAATTTT
chr1	43683663	43683686	+	0.0826	0.74	KDM4A	ATTTCTTGTGGTTTGCCCAGGTT
chr1	43683749	43683772	+	0.4138	0.8681	KDM4A	AGCAAGCTCCCCCGCCATCACCC
chr1	43899692	43899715	+	0.7012	0.9273	ST3GAL3	AGTGGTTGAAATACATCGTCTAC
chr1	43900739	43900762	+	0.6294	0.9485	ST3GAL3	ACTCCACAGCTCTTTCCCAAGCA
chr1	43970586	43970609	+	0.6209	0.8309	DPH2	TGCTTATAGGTTGCCTTGCAGTT
chr1	43971317	43971340	+	0.442	0.8562	DPH2	GTCTCCTGGGGATGAGGGAGCTC
chr1	43976289	43976312	+	0.7362	0.9089	ATP6V0B	TCCTTCCACCAGGGGCATCTATA
chr1	43981829	43981852	+	0.4345	0.8126	B4GALT2	GACACCGGGAACACCACCTGCGC
chr1	44129609	44129632	+	0.7943	0.9384	KLF17	CTGTCAGAGAATGTCTCCCCCTC
chr1	44129970	44129993	+	0.7389	0.8807	KLF17	GGATCTCAGGACTCTCTTGTCAG
chr1	44141306	44141329	+	0.841	0.9458	KLF18	CCTGATCAAAGGAAGTCACTTTC
chr1	44141371	44141394	+	0.5637	0.8929	KLF18	AGAGGGTGCATTGTTAAGTCCTG
chr1	44218354	44218377	+	0.5349	0.8513	DMAP1	TCTCCACGATGATGCTTGGACTA
chr1	44319716	44319739	+	0.6589	0.9021	ERI3	GCTTTAGGATGGGGAACTCGATG
chr1	44412506	44412529	+	0.4925	0.8077	RNF220	CGCCGGCCAAGCGACTTAAGAAC
chr1	44697088	44697111	+	0.5344	0.8689	ARMH1	ACGTGTCATACAGCTATATGACT
chr1	44697123	44697146	+	0.5087	0.8592	ARMH1	GAAAAGCTTCTCAGGTCCATTGG
chr1	44700898	44700921	+	0.4683	0.7857	ARMH1	GCATTTCCTCTCTTCTTTGCTCA
chr1	44708672	44708695	+	0.4599	0.8318	ARMH1	TCTTACAGTGGGTGTCAGTGATG
chr1	44740909	44740932	+	0.3869	0.8451	KIF2C	TAGGTTTAATTCACAGTGCCAAT
chr1	44740917	44740940	+	0.6174	0.9017	KIF2C	ATTCACAGTGCCAATGTAAGGAC
chr1	44747369	44747392	+	0.6814	0.8239	KIF2C	CTTGCTCCTTGCAGATTGATTTT
chr1	44753721	44753744	+	0.2141	0.854	KIF2C	TGTTTTCATAGTTCGGAGGAAAT
chr1	44760273	44760296	+	0.5975	0.8434	KIF2C	CCACAGAACCTCTGGGCAGACAT
chr1	44832178	44832201	+	0.4132	0.7544	PTCH2	CTGGCAGTGAGGGCTGCCTGGAG
chr1	44881638	44881661	+	0.0307	0.6796	EIF2B3	GATCCTCCTCTTTTTCTTCTTGT
chr1	45006982	45007005	+	0.7204	0.9377	HECTD3	CACTCCCACCACTGGTCATAGCG
chr1	45013141	45013164	+	0.6103	0.8936	UROD	GGGAAACCCGGGCTGCCCAGGAC
chr1	45035711	45035734	+	0.5352	0.9157	ZSWIM5	TAGGACAGGTCTGGATCATGAGG
chr1	45051229	45051252	+	0.6151	0.9186	ZSWIM5	AAATTATGCACACCCATAAAGCC
chr1	45088062	45088085	+	0.5864	0.9187	ZSWIM5	CGGATCCTGTAGAGTGAGAGTGC
chr1	45088176	45088199	+	0.4989	0.8029	ZSWIM5	TAAGTCACTGCTGGTTCAGAGGC
chr1	45341291	45341314	+	0.6704	0.7906	TOE1	CCTACCCACAGGAGCTGAGTGGG
chr1	45342372	45342395	+	0.4297	0.7609	TOE1	CTTTCATCTAGGGTGATGAGAGC
chr1	45342571	45342594	+	0.5066	0.8907	TOE1	TGACACCAAATATGCTGCTGAGT
chr1	45342711	45342734	+	0.4557	0.8299	TOE1	TTGAGCTCCTACCATGTGCCCAG
chr1	45342745	45342768	+	0.7404	0.9193	TOE1	GGTGCTGAGGATTCAGCAGTGAA
chr1	45355382	45355405	+	0.8795	0.9905	TESK2	CCCTCACAGTCCAAGGCAAATGC
chr1	45497293	45497316	+	0.6334	0.8774	CCDC163	CTTACTCAACTGGTACTGCAGCA
chr1	45514900	45514923	+	0.6421	0.8667	PRDX1	AGACCCCATAATCCTGAGCAATG
chr1	45515652	45515675	+	0.7252	0.9177	PRDX1	CCATGCTAGATGACAGAAGTGAG
chr1	45518966	45518989	+	0.7093	0.868	PRDX1	AACTGACCATCTGGCATAACAGC
chr1	45602294	45602317	+	0.7477	0.9004	NASP	GGACAGAAACATCTGGTGATGGG
chr1	45604915	45604938	+	0.3181	0.8655	NASP	GATGTTTATTCTCTTTGTAGAGG
chr1	45604923	45604946	+	0.3328	0.8443	NASP	TTCTCTTTGTAGAGGTAAGAAGT
chr1	45607295	45607318	+	0.2316	0.7677	NASP	TGCTTCATGTTCTTTAACCATGT
chr1	45607311	45607334	+	0.5507	0.765	NASP	ACCATGTAGAGGAAGCAAGGGAA
chr1	45607354	45607377	+	0.5454	0.8858	NASP	TGACGCCATGGGAGAAAAAGAAG
chr1	45607811	45607834	+	0.5955	0.8612	NASP	GACCCGACAGTCAAGCCAGTGGA
chr1	45613161	45613184	+	0.7902	0.9435	NASP	CTTGTAGAAACTGAAGGCTCAGA
chr1	45614076	45614099	+	0.0321	0.8735	NASP	TTATTTGGTTATACTTTAGTCTC
chr1	45623576	45623599	+	0.4583	0.8217	CCDC17	GAGCAGATCTACTGGCCTGCTGG
chr1	45642406	45642429	+	0.5452	0.9064	GPBP1L1	AAATGGCAAAATCTACCTACCCC
chr1	45693375	45693398	+	0.5133	0.8413	TMEM69	AAAAGCAGCAGAAGCAAGCACTT
chr1	45693543	45693566	+	0.591	0.8713	TMEM69	CTCAGATGGCTTATGGAGCCAGT
chr1	45719183	45719206	+	0.7138	0.8587	IPP	AACTGAACAACATAATTACCCAA
chr1	45719288	45719311	+	0.6948	0.9468	IPP	GTAACTGGATCATAGCATTCAGT
chr1	45727623	45727646	+	0.4932	0.9696	IPP	TTATTACCTCCAATAGCGTAGAC
chr1	45729600	45729623	+	0.7372	0.9532	IPP	AGGGCTCTCTCACCTACTGCATA
chr1	45740915	45740938	+	0.6576	0.9099	IPP	AAAGTCTCTGAGGAGGTAATAAA
chr1	45746268	45746291	+	0.3284	0.7956	IPP	AAACTTTCCTGTCCAACTTGCAG
chr1	45917430	45917453	+	0.5504	0.8628	MAST2	GTGCTGATTGTGCTTTGGCTACT
chr1	46000952	46000975	+	0.7121	0.9262	MAST2	CTACAGCCATAGCCACAGAGCTG
chr1	46008294	46008317	+	0.8365	0.9705	MAST2	GTCCCGGACGATCCCCAGTATCC
chr1	46010766	46010789	+	0.4621	0.8315	MAST2	TTTCCTCCAACACTCCAGACAGC
chr1	46010823	46010846	+	0.2714	0.6908	MAST2	TTCATCATCAGGTGATTGAGATG
chr1	46021982	46022005	+	0.6633	0.9894	MAST2	GAAGCAGCTGAGGGCCACGCCAA
chr1	46027713	46027736	+	0.0178	0.6719	MAST2	TTTCTTCGTTCTTCCAGCCTCCT
chr1	46029866	46029889	+	0.4974	0.8014	MAST2	CTGGTCTGGACTGGACAGGACTT
chr1	46029911	46029934	+	0.3626	0.7603	MAST2	TTCCTCAGTTGGAGTCAGAGGAT
chr1	46030116	46030139	+	0.4069	0.8446	MAST2	TGTCTGGCCCAGCCCGCTCAGAG
chr1	46055860	46055883	+	0.3267	0.8115	PIK3R3	TCTATTTCTCGGTTGTCCAAAGC
chr1	46055860	46055883	+	0.3267	0.8115	P3R3URF-PIK3R3	TCTATTTCTCGGTTGTCCAAAGC
chr1	46062024	46062047	+	0.4487	0.9331	P3R3URF-PIK3R3	ATTGTTTCATTAAAAGCTTCTAT
chr1	46062024	46062047	+	0.4487	0.9331	PIK3R3	ATTGTTTCATTAAAAGCTTCTAT
chr1	46066099	46066122	+	0.4962	0.7102	P3R3URF-PIK3R3	CTCTTCTCCTGATACTGAGAGTG
chr1	46066099	46066122	+	0.4962	0.7102	PIK3R3	CTCTTCTCCTGATACTGAGAGTG
chr1	46066141	46066164	+	0.8111	0.9192	P3R3URF-PIK3R3	CCTACTGCATCAATATTATCTTC
chr1	46066141	46066164	+	0.8111	0.9192	PIK3R3	CCTACTGCATCAATATTATCTTC
chr1	46067046	46067069	+	0.7003	0.8669	P3R3URF-PIK3R3	CCATCCCGGTGATAGATCTTTAT
chr1	46067046	46067069	+	0.7003	0.8669	PIK3R3	CCATCCCGGTGATAGATCTTTAT
chr1	46067068	46067091	+	0.0182	0.7991	P3R3URF-PIK3R3	TTAACTTATTATTGCCTCCCTTC
chr1	46067068	46067091	+	0.0182	0.7991	PIK3R3	TTAACTTATTATTGCCTCCCTTC
chr1	46194626	46194649	+	0.6361	0.8393	POMGNT1	GAATGTTTCTCCCCGAAGACAGG
chr1	46258684	46258707	+	0.4359	0.8503	RAD54L	GGAAGCATTTATTCGAAGCATTT
chr1	46258695	46258718	+	0.074	0.7444	RAD54L	TTCGAAGCATTTTGTCAAAGCCT
chr1	46260852	46260875	+	0.6205	0.8429	RAD54L	CGCCAGAGTCCAGAGTGCAAGCC
chr1	46261243	46261266	+	0.0683	0.6373	RAD54L	CACCTTTTCTGTTGTAGAAGGAT
chr1	46270657	46270680	+	0.7364	0.8879	RAD54L	GGGACTGCCCATGAATTCAAGAA
chr1	46272450	46272473	+	0.3595	0.6895	RAD54L	TCCTGTTTTCTCTAGATGCCTGA
chr1	46272670	46272693	+	0.8329	0.8727	RAD54L	GGCTGACACCCCTTCAGACTGAG
chr1	46285694	46285717	+	0.334	0.8577	LRRC41	GGGGCTTAGGCTGTGGGGCTGAG
chr1	46302939	46302962	+	0.547	0.8413	LRRC41	GGTCTCCGTCTTTACTCTGTCCA
chr1	46302953	46302976	+	0.5892	0.8217	LRRC41	CTCTGTCCAGCCCTGTCAGTCAC
chr1	46344799	46344822	+	0.7297	0.9074	NSUN4	GGCTGCCACAGAGCCCAAATTCC
chr1	46352858	46352881	+	0.1469	0.6696	NSUN4	TTTCCATAGGCAATCTTGCTGCC
chr1	46360683	46360706	+	0.4047	0.8036	NSUN4	CCCTTTAACACTCTGGGTAGGTG
chr1	46360690	46360713	+	0.3358	0.8034	NSUN4	ACACTCTGGGTAGGTGCTGGTGG
chr1	46360770	46360793	+	0.325	0.8007	NSUN4	AGCGGTCAAGGAAGAAGGAGCGA
chr1	46404987	46405010	+	0.5421	0.8477	FAAH	TCTTATGTCTACTTCCCCTTCCT
chr1	46584450	46584473	+	0.7193	0.8992	MKNK1	GACCAACCTTCAATAAACACAGG
chr1	46584530	46584553	+	0.4435	0.8774	MKNK1	AAATGGAAGCTGGTTCTTTGCCC
chr1	46658134	46658157	+	0.0114	0.7303	ATPAF1	TTTCTTCTGCAGTTTTTTCTTTT
chr1	46658158	46658181	+	0.6008	0.8268	ATPAF1	CCATCTCAATGTTAAAGATTGAA
chr1	46658673	46658696	+	0.7817	0.9463	ATPAF1	ATTAGAAACCTACCTTGTCCTTA
chr1	46688470	46688493	+	0.6201	0.8221	EFCAB14	AGATCATTCTGTCTCTGGTACCC
chr1	46688510	46688533	+	0.6976	0.924	EFCAB14	CCTCCTCTAAAGAGTTGTGAAGG
chr1	46689614	46689637	+	0.4386	0.8619	EFCAB14	TTGTCAAGTTCTGATGTGGCTGA
chr1	46691912	46691935	+	0.6465	0.9162	EFCAB14	AAGTATTGCCAATGGAAGCTACA
chr1	46707901	46707924	+	0.606	0.8704	EFCAB14	GTACCTGCTTATTCATTTCTGTG
chr1	46707931	46707954	+	0.5268	0.8355	EFCAB14	TCCAGACTTTGTTCAAACCCATC
chr1	47023861	47023884	+	0.6279	0.8758	CYP4X1	CCTGGCGTTCGTGTTCTGCCTGG
chr1	47029974	47029997	+	0.0118	0.8148	CYP4X1	CTTTTTTCACTGCAGTTTATTCA
chr1	47029993	47030016	+	0.4184	0.837	CYP4X1	TTCAGGATGATAACATGGAGAAG
chr1	47033231	47033254	+	0.1403	0.7989	CYP4X1	TTTCTCAAGGAAAAGGACTAGCG
chr1	47033315	47033338	+	0.7243	0.8918	CYP4X1	ACATCCTGAAAGCATACATTGAG
chr1	47039317	47039340	+	0.1451	0.9023	CYP4X1	AAATATTTGTATTGTACTTTCTA
chr1	47068626	47068649	+	0.5506	0.8728	CYP4Z1	CCCAGTAAAGGAGTTTGAGGTGT
chr1	47068706	47068729	+	0.4131	0.7551	CYP4Z1	CGATGTTCTTCAGTGTCCATGAC
chr1	47080619	47080642	+	0.7625	0.9242	CYP4Z1	CAGATCCCAAAAGTGCTGTTAGC
chr1	47084954	47084977	+	0.6289	0.8898	CYP4Z1	ACCAAGAACTTCATCAGTTCACA
chr1	47099092	47099115	+	0.7933	0.9342	CYP4Z1	GAGCGAAAACACCAAAGATTTCT
chr1	47225305	47225328	+	0.6575	0.9432	TAL1	AAACGACCTCCTCTCCCTGCGCT
chr1	47225668	47225691	+	0.2186	0.7906	TAL1	AGTCTCTCGCGGCGCCGCCCCCA
chr1	47269716	47269739	+	0.6919	0.9249	STIL	ATGAAGATGCACTACCTGGAAGA
chr1	47280608	47280631	+	0.5987	0.9844	STIL	GCGGACTATATTGAATATGACTA
chr1	47280892	47280915	+	0.4345	0.8604	STIL	ATACTGTTCCTGGTATGGGGGTT
chr1	47280973	47280996	+	0.4101	0.8307	STIL	TCCTGGTTTAACTGATTTGGTAT
chr1	47280983	47281006	+	0.603	0.8201	STIL	ACTGATTTGGTATTCCTCTCAAG
chr1	47282331	47282354	+	0.6945	0.954	STIL	AAATCAGTGATACCTTCTGACTC
chr1	47287549	47287572	+	0.5248	0.865	STIL	CCTCTTAATTGAAAAATTCTTGG
chr1	47299882	47299905	+	0.3951	0.9429	STIL	GATTAATGTATCTTTTACTTACC
chr1	47299899	47299922	+	0.417	0.9026	STIL	CTTACCCATATTTATAAGTCCCT
chr1	47299913	47299936	+	0.6128	0.9379	STIL	TAAGTCCCTTGAACTTGAGAAAT
chr1	47300009	47300032	+	0.4419	0.8727	STIL	AAGTTATTTGCTAGAGTTACTGC
chr1	47301565	47301588	+	0.5067	0.8467	STIL	AAGCTGAACTGAAGTCATCTACA
chr1	47302221	47302244	+	0.562	0.9329	STIL	AAAGTGTATTACCTTCGTCTGCT
chr1	47372953	47372976	+	0.4143	0.7907	CMPK1	GGAAATGGATCAGACAATGGCTG
chr1	47994191	47994214	+	0.7512	0.9692	TRABD2B	CCATGAGCATCACCCAGACGGGC
chr1	48399375	48399398	+	0.0127	0.802	SPATA6	TCTGTTTCTTTTTTGAACTCATA
chr1	48399412	48399435	+	0.5768	0.9354	SPATA6	AATGGGCCAGCCGCCGCCTGGTG
chr1	48399529	48399552	+	0.2091	0.7296	SPATA6	TACAGTATTTACTTCTCTCAGGT
chr1	48399540	48399563	+	0.5426	0.7477	SPATA6	CTTCTCTCAGGTGACTTGGATTT
chr1	48403785	48403808	+	0.0224	0.8598	SPATA6	TACAAATAATTTTAACCTGAGTG
chr1	48403799	48403822	+	0.6861	0.8754	SPATA6	ACCTGAGTGTGGCATTTCCTTGA
chr1	48742747	48742770	+	0.0175	0.7622	BEND5	CTTTTTCCAGATCAATGGCGGGA
chr1	48761379	48761402	+	0.601	0.7401	BEND5	ACCTCTCCATCTTCTTCTACATG
chr1	48761428	48761451	+	0.0132	0.7383	BEND5	TTTTCTTCTGCATCACACTGTTT
chr1	49245835	49245858	+	0.6666	0.8503	AGBL4	CTGAAGTTAACAATGTTGAAAAT
chr1	49851385	49851408	+	0.4835	0.7787	AGBL4	ATATACTTACCACTTTCAAAGCA
chr1	50106351	50106374	+	0.549	0.9416	ELAVL4	AGGGAAATTGTCATTAATGAGTC
chr1	50144945	50144968	+	0.011	0.8332	ELAVL4	TTTTTATTTAGATAATTAGCACC
chr1	50144951	50144974	+	0.2011	0.9059	ELAVL4	TTTAGATAATTAGCACCATGGAG
chr1	50144955	50144978	+	0.5051	0.9192	ELAVL4	GATAATTAGCACCATGGAGCCTC
chr1	50145106	50145129	+	0.7582	0.9239	ELAVL4	CCCCAGAATATGACCCAAGAAGA
chr1	50177076	50177099	+	0.489	0.9341	ELAVL4	ATATTTCCACAGGACAGAGTTTA
chr1	50177099	50177122	+	0.6066	0.9468	ELAVL4	GGGTATGGATTTGTTAACTATAT
chr1	50177159	50177182	+	0.8032	0.8985	ELAVL4	AATGGACTCAGACTCCAGACCAA
chr1	50179522	50179545	+	0.012	0.777	ELAVL4	AATTGCTTTTTTGTCTTTCAGGC
chr1	50195536	50195559	+	0.2182	0.7799	ELAVL4	CAAAGGCTCTTTCTCTTTCCCCA
chr1	50582591	50582614	+	0.6783	0.954	FAF1	ATCAGAAAAGGTCAAACTGTACT
chr1	50583628	50583651	+	0.6177	0.9402	FAF1	TATAGTTAATGTCCTAACCCTAC
chr1	50705759	50705782	+	0.0349	0.7842	FAF1	TTTCTTAGCTGTGAGACATAACT
chr1	50744659	50744682	+	0.2268	0.8794	FAF1	TTTCTATGCAATTAAGAAACTCA
chr1	50744718	50744741	+	0.3939	0.8811	FAF1	ACAGCATTTTGGACACAGGTATC
chr1	50787981	50788004	+	0.4955	0.8432	FAF1	TGGCAGGAAAAACCTTACCAACA
chr1	50801622	50801645	+	0.3756	0.8348	FAF1	TAACATACCTTTGTAGAATGCCA
chr1	50974021	50974044	+	0.383	0.7433	CDKN2C	CAGACTTTGCTGGAGTTTCAAGC
chr1	51112472	51112495	+	0.0991	0.8587	C1orf185	ATTACTTGACCTATTTTCTTGCT
chr1	51118650	51118673	+	0.0126	0.8248	C1orf185	TAAAATATTTTTCAGAGAAATAT
chr1	51118691	51118714	+	0.4731	0.8698	C1orf185	AAGCAATTGATGAGAGATGCAGG
chr1	51118763	51118786	+	0.0135	0.7487	C1orf185	TTTCTCGAAATTTTCATACTGGG
chr1	51145717	51145740	+	0.8776	0.9477	C1orf185	ATGTAGGAGGAGCAAAGAAAAAA
chr1	51147463	51147486	+	0.5656	0.8741	C1orf185	CAGCAATTAAAGATCATTCTAAA
chr1	51269946	51269969	+	0.1866	0.9193	RNF11	ATATTTTAGGAACAAGTTCCAGT
chr1	51269954	51269977	+	0.7052	0.9294	RNF11	GGAACAAGTTCCAGTTCCAGTCT
chr1	51270086	51270109	+	0.5535	0.9217	RNF11	TGACCCTGGAAGAGATGGATCAG
chr1	51302375	51302398	+	0.465	0.7816	TTC39A	ATGACTTCAATCCTCCCTGCAAA
chr1	51406023	51406046	+	0.5232	0.9123	EPS15	CAAGAATGCTGTGTGGGCTACTG
chr1	51406056	51406079	+	0.5578	0.9404	EPS15	ACTGACTATTATGATTTTCCAAA
chr1	51408123	51408146	+	0.6425	0.8994	EPS15	CAAAGACTTACTGAACTAATTTC
chr1	51421774	51421797	+	0.6627	0.9134	EPS15	TGGTCACTTACCTGAACCTCACT
chr1	51421810	51421833	+	0.7207	0.9056	EPS15	ATAGTATCTTCCTTCTCCTTAAG
chr1	51421892	51421915	+	0.8065	1.0	EPS15	GAACATCAGCTACAGCTGGTATG
chr1	51440341	51440364	+	0.7152	0.8803	EPS15	CATACCTCTGTAGGTCAACTATT
chr1	51444877	51444900	+	0.0856	0.8258	EPS15	AGCTTTCTTACCTTTTGTAAACT
chr1	51446933	51446956	+	0.3991	0.8732	EPS15	AAAAATCAATTCAAATAAAGTCT
chr1	51447049	51447072	+	0.1231	0.7521	EPS15	TCAGTTTTCAGGAAGATTTCATC
chr1	51447079	51447102	+	0.2142	0.8815	EPS15	GCTTTTTCTGCAGGGGATACAAC
chr1	51447916	51447939	+	0.5684	0.887	EPS15	ACACTGATAAATCTATACCTGTC
chr1	51463727	51463750	+	0.5939	0.8051	EPS15	TCACCAGACAGAAATCCATTCAC
chr1	51465255	51465278	+	0.1971	0.7789	EPS15	CTTACTTTTACAGCCCATGGGAG
chr1	51465265	51465288	+	0.4652	0.8288	EPS15	CAGCCCATGGGAGCTCAGCTGCA
chr1	51468452	51468475	+	0.5499	0.94	EPS15	AATCTAAAAGCATTTCTTACAAA
chr1	51651989	51652012	+	0.7512	0.9507	OSBPL9	GTCCAAGGACAAAATGATGAGAG
chr1	51713981	51714004	+	0.2047	0.9255	OSBPL9	ATGTATAATCTTTTATTCCAGCC
chr1	51713996	51714019	+	0.4769	0.8394	OSBPL9	TTCCAGCCCGTGATGCTGATGAG
chr1	51740136	51740159	+	0.5962	0.907	OSBPL9	TGGAAGATCAGTACCACACTTGC
chr1	51745514	51745537	+	0.2595	0.7151	OSBPL9	TTGCAAATTCTCTTTCTCTAGGG
chr1	51746698	51746721	+	0.1291	0.857	OSBPL9	AAATCTTGTAGCTTTTTGATGAC
chr1	51748349	51748372	+	0.0132	0.9024	OSBPL9	AACTTATTATTTTTCACAGAAAA
chr1	51750141	51750164	+	0.6347	0.9347	OSBPL9	TAGAGCATGGTAGAATCAATTAA
chr1	51756304	51756327	+	0.0992	0.8121	OSBPL9	ACATTTTTCCTTAAGGACCAGAG
chr1	51760683	51760706	+	0.0165	0.8313	OSBPL9	TTTTAGAGTACTATTAATCCCGT
chr1	51760688	51760711	+	0.6182	0.9453	OSBPL9	GAGTACTATTAATCCCGTAGATG
chr1	51761848	51761871	+	0.4889	0.9293	OSBPL9	TACGTTCAAATCTCCTAGAACCT
chr1	51765812	51765835	+	0.551	0.884	OSBPL9	ACTTCCTAGGCAGTGGCCATTCA
chr1	51765930	51765953	+	0.6102	0.8973	OSBPL9	TGATGCTGATGAATTCCATCAAA
chr1	51772066	51772089	+	0.3458	0.7332	OSBPL9	TAGTTCTTCTGGATCTGCCTCAG
chr1	51772598	51772621	+	0.0134	0.6789	OSBPL9	TTTTAGACCTGTTTGATTCACAT
chr1	51772603	51772626	+	0.4958	0.8689	OSBPL9	GACCTGTTTGATTCACATGATGA
chr1	51776851	51776874	+	0.4237	0.7944	OSBPL9	TTCTTGAAAGAAGATCTCTTTTA
chr1	51776874	51776897	+	0.468	0.9048	OSBPL9	GAAATGTATGCAGACTTTTTTGC
chr1	51806792	51806815	+	0.2429	0.8873	NRDC	CCTTTGGGGATTTTGAATTTGTT
chr1	51806861	51806884	+	0.5277	0.9266	NRDC	ACTGGGTATTCTGTTTCCGGGCA
chr1	51809309	51809332	+	0.5604	0.9257	NRDC	CTGACCTATGTACTTGTTTTCAG
chr1	51809356	51809379	+	0.6259	0.9296	NRDC	ATTCGAAATTACTATTCCACAGT
chr1	51810279	51810302	+	0.7682	0.9422	NRDC	CCTTCTATACTATATTGAGTTCC
chr1	51811974	51811997	+	0.7962	0.9305	NRDC	GACGTATAAACCTCCTTACTTCT
chr1	51814546	51814569	+	0.0152	0.7275	NRDC	TTACCTTTTTTCTGGGCCTAGCT
chr1	51814584	51814607	+	0.7142	0.9341	NRDC	AATACTGAAAGACAGTGTAAGCA
chr1	51814691	51814714	+	0.595	0.9459	NRDC	CCTCATAAAAATGTTCATAACCC
chr1	51819781	51819804	+	0.2337	0.8779	NRDC	AACTTTTGGTTCACAAACCTCTA
chr1	51825277	51825300	+	0.7528	0.909	NRDC	GTATCTTACCCCAAAAAAATTTT
chr1	51834005	51834028	+	0.7176	0.9098	NRDC	GAGTTAGTTACCTATCAAGAGCT
chr1	51836119	51836142	+	0.4767	0.8959	NRDC	CAAATTCTTACTGTGCTCCAAAA
chr1	51837473	51837496	+	0.7953	0.9705	NRDC	ATAGGTGCCTAACCTGCTTTCAG
chr1	51840451	51840474	+	0.6811	0.9315	NRDC	CCTTCCATATTACTTAGGTCTGA
chr1	51977049	51977072	+	0.5514	0.8969	RAB3B	AACATGTAGTCAAAATTCTGGTC
chr1	52027285	52027308	+	0.653	0.9482	TXNDC12	CCATAACAAAATTATGGGAGAGT
chr1	52028557	52028580	+	0.7261	0.8745	TXNDC12	GATTGAGCATTTGCACTTACCTT
chr1	52028603	52028626	+	0.3467	0.8957	TXNDC12	TGAATAATCACCATCAGGGGCAG
chr1	52033277	52033300	+	0.7885	0.9417	KTI12	CTACAGAGTCCGCAGTATGCAGT
chr1	52141415	52141438	+	0.03	0.7189	LOC107984956	AGTTGTTTATGAATTTCAGGACA
chr1	52141424	52141447	+	0.1585	0.8391	LOC107984956	TGAATTTCAGGACAACCCGTTGG
chr1	52237915	52237938	+	0.6614	0.9461	ZFYVE9	CAGGATTGTAATAATTATAATAG
chr1	52237961	52237984	+	0.8195	0.9231	ZFYVE9	GCTGTTCACTGGATAATGAAAAC
chr1	52238003	52238026	+	0.4599	0.9723	ZFYVE9	GTTTTAGTATAAATGAGTCCACT
chr1	52238009	52238032	+	0.9456	0.968	ZFYVE9	GTATAAATGAGTCCACTGAAAAA
chr1	52238209	52238232	+	0.6604	0.9262	ZFYVE9	ACGGTTGATTCAGTAATCTCATC
chr1	52238428	52238451	+	0.6635	0.9134	ZFYVE9	CCTTTGCTTCTCAAACCAGACAT
chr1	52238764	52238787	+	0.7181	0.921	ZFYVE9	AAAGGAACTTGCATTAGTGAAAG
chr1	52238902	52238925	+	0.7667	0.8311	ZFYVE9	CCCTCCAAAGAAGATTCAGTAAC
chr1	52238976	52238999	+	0.3642	0.8567	ZFYVE9	TGAACAGAGAGGAAATGAGGCCA
chr1	52239022	52239045	+	0.6082	0.9	ZFYVE9	AACAGCACTGGTGACCTAATGAA
chr1	52239058	52239081	+	0.3049	0.8143	ZFYVE9	CATAATTTCTGTAGTCAAGTTCC
chr1	52239214	52239237	+	0.477	0.876	ZFYVE9	CAAAATGACTTTCCTGCAAACAG
chr1	52239364	52239387	+	0.5148	0.9082	ZFYVE9	GAAAGTTATGAGGCTGAGATCTC
chr1	52239554	52239577	+	0.6927	0.9691	ZFYVE9	CATTCACCAAAAGGAGGCATCAC
chr1	52266653	52266676	+	0.7896	0.9121	ZFYVE9	GCTCAAGCCTGGGAGAACATGAT
chr1	52268444	52268467	+	0.0166	0.7731	ZFYVE9	TTTTTCTGGCCCCTCAAGTGGCT
chr1	52358346	52358369	+	0.349	0.804	CC2D1B	TCAGCCGGGGCTGAATCCTCTGC
chr1	52393682	52393705	+	0.5709	0.8808	ORC1	TCAGGCTGAGATCTCTTAGAAGG
chr1	52393740	52393763	+	0.3905	0.8779	ORC1	TTCTTCCTGGAGAATCCAAGGAG
chr1	52396236	52396259	+	0.3294	0.7976	ORC1	TTCAACTCCGCAAATAGTTCTGA
chr1	52397793	52397816	+	0.68	0.9219	ORC1	CAGGCAGGGACTTCACAGAATCG
chr1	52401340	52401363	+	0.3741	0.8707	ORC1	TTATTCCAGTCCCAAACTCACCA
chr1	52401387	52401410	+	0.6217	0.9064	ORC1	GCAACATACGGGTTTTCATCATC
chr1	52405678	52405701	+	0.9087	1.0	PRPF38A	GCTGAACTTGTAGTCGATAAAGC
chr1	52405768	52405791	+	0.5881	0.8743	PRPF38A	ACCTTGAAGATGCTTCAAATTCA
chr1	52408595	52408618	+	0.6668	0.8469	PRPF38A	CATGAGGCTGACAGGCACTGCAA
chr1	52411144	52411167	+	0.4338	0.8339	PRPF38A	TTGATGAACTATTGCACAGTGAG
chr1	52461571	52461594	+	0.6961	0.9242	TUT4	CTATAGGCACTTTGGCAGTAGTT
chr1	52461688	52461711	+	0.7108	0.9404	TUT4	CAGATAAGATTCAAAATTCATAC
chr1	52468167	52468190	+	0.9175	0.9433	TUT4	ACCTATGACATACCATCATATTC
chr1	52471965	52471988	+	0.47	0.8948	TUT4	CATACTAAATCAAGTATTTCCCG
chr1	52472020	52472043	+	0.2261	0.8274	TUT4	AATCAATTTTCCTAAAATCCTCT
chr1	52474816	52474839	+	0.5321	0.8986	TUT4	CAAACTGTATCCTACCTTGCCAG
chr1	52475024	52475047	+	0.6699	0.8969	TUT4	TCTGGGTCAGGCGACTTAGACAA
chr1	52475082	52475105	+	0.3718	0.8489	TUT4	AACAAGTTTCTGAAGGCGCTAAA
chr1	52475205	52475228	+	0.5418	0.8448	TUT4	CCAACAAATTGTTGTTGTCAATA
chr1	52475292	52475315	+	0.0118	0.6671	TUT4	TTTTTTCTGTGGTTTCCCCAAGC
chr1	52475499	52475522	+	0.6628	0.8412	TUT4	AGCTCCGTGCAACATTCCTCTTG
chr1	52477730	52477753	+	0.0156	0.727	TUT4	GGCCAGTTTTTATTTTCTCTTGT
chr1	52477742	52477765	+	0.0283	0.8707	TUT4	TTTTCTCTTGTTAAAATATCTTG
chr1	52477820	52477843	+	0.591	0.9609	TUT4	AGCAGCTCTAACCATAACTGTCC
chr1	52490705	52490728	+	0.0517	0.8623	TUT4	AATATTTTATCTTCATTGTTACC
chr1	52490714	52490737	+	0.5539	0.8898	TUT4	TCTTCATTGTTACCAACCTTTTT
chr1	52490767	52490790	+	0.7291	0.8693	TUT4	GCGTGAAAATCAGATTCCACATC
chr1	52493622	52493645	+	0.3803	0.8835	TUT4	AAATCCCAAGTACTTTTATCAGA
chr1	52495443	52495466	+	0.6121	0.9268	TUT4	TATCTATATTAACATCACTACTT
chr1	52509583	52509606	+	0.7059	0.9443	TUT4	AAAAGAACTTACCAAAATATTTT
chr1	52509627	52509650	+	0.2522	0.8088	TUT4	TATGTTTATGAGCCCCCTGGATA
chr1	52509635	52509658	+	0.4819	0.865	TUT4	TGAGCCCCCTGGATATTTTCAAT
chr1	52516029	52516052	+	0.1223	0.7127	TUT4	TTAGATTCATCATTCTTCATTTT
chr1	52606783	52606806	+	0.5317	0.8124	GPX7	ACGTGCTCGCCTTCCCCTGCAAC
chr1	52632879	52632902	+	0.4814	0.8181	SHISAL2A	ACACGGATGCGAACATCCCCGGG
chr1	52648447	52648470	+	0.7415	0.9529	SHISAL2A	CAGATGAGGAAACTGAGACCCAA
chr1	52770996	52771019	+	0.0395	0.8306	ZYG11B	AAACGCTGCTTGTTTTTCCACAG
chr1	52771052	52771075	+	0.826	0.9412	ZYG11B	GGGGCAACCAGATGCGCTTAAAG
chr1	52771324	52771347	+	0.49	0.8272	ZYG11B	AGCATCACGAATGTTCTCTTTTA
chr1	52771347	52771370	+	0.6367	0.9065	ZYG11B	CAATGAAGACCTGGCTGAAGTTG
chr1	52771489	52771512	+	0.6764	0.965	ZYG11B	AAAATGACAACTACCCAGATACT
chr1	52771574	52771597	+	0.6771	0.8947	ZYG11B	CATCAGACATAGCTCTTCGCTTA
chr1	52771685	52771708	+	0.3171	0.7692	ZYG11B	TACAACAACGTCCAAGCATGCAA
chr1	52779949	52779972	+	0.8283	0.9674	ZYG11B	GTCTGACTCATGTGATGGAAAAA
chr1	52784949	52784972	+	0.7088	0.8797	ZYG11B	ACTTAACCAAGCAGGATCTTGCT
chr1	52790001	52790024	+	0.6686	0.839	ZYG11B	GTTACAGAAGAATTGCCTCCTTT
chr1	52796722	52796745	+	0.5396	0.822	ZYG11B	CTTGCTTGCAGCTTTCTACAGAA
chr1	52857273	52857296	+	0.5412	0.7654	ZYG11A	GTCAGCTCACTGGTCTTCGCATT
chr1	52857299	52857322	+	0.0191	0.847	ZYG11A	AGTGTTTTTAATGTTTGTTTTCA
chr1	52857309	52857332	+	0.2233	0.9018	ZYG11A	ATGTTTGTTTTCATACTGAAGAC
chr1	52857660	52857683	+	0.3483	0.8501	ZYG11A	TACGACTGCGGCCTGCCATGCAA
chr1	52860723	52860746	+	0.0262	0.6305	ZYG11A	TTTTCAGGTTGCTGGAGGAGCCA
chr1	52866491	52866514	+	0.372	0.7954	ZYG11A	TTCTCTAAAAGTTACAGAAGAAT
chr1	52921551	52921574	+	0.5302	0.859	ECHDC2	CCTTGGTCCGGACCCGCCAGGGC
chr1	52948005	52948028	+	0.5731	0.9229	SCP2	TAGGCAAGAAGGCTTTAGCTGAT
chr1	52948022	52948045	+	0.8469	0.895	SCP2	GCTGATGCACAGATCCCTTATTC
chr1	52950862	52950885	+	0.3641	0.7968	SCP2	TGGCCCGCCAGCTGATTCAGGGT
chr1	52954737	52954760	+	0.5072	0.7704	SCP2	AGGTGTGGCAGAATGTGTCTTGG
chr1	52974765	52974788	+	0.5864	0.8597	SCP2	CAGGAACAAAAATTGAACACTTT
chr1	52976670	52976693	+	0.0122	0.8122	SCP2	TTTTGTATTTAGGTATTCCCAGT
chr1	52976681	52976704	+	0.7679	0.8364	SCP2	GGTATTCCCAGTTCCAAGATGAA
chr1	52976713	52976736	+	0.9117	1.0	SCP2	GATGAAGTGATGGCATCTAAAGA
chr1	52978205	52978228	+	0.658	0.822	SCP2	CTTCCTCTTAGTCCCACTTCAGA
chr1	52980372	52980395	+	0.0135	0.7715	SCP2	TTTATATATGGTTTTGGTTTTAG
chr1	52980376	52980399	+	0.0272	0.8692	SCP2	TATATGGTTTTGGTTTTAGGTTG
chr1	52980394	52980417	+	0.7036	0.9636	SCP2	GGTTGGCTTTGATATGAGTAAAG
chr1	53002766	53002789	+	0.5294	0.8184	SCP2	AAGGCATTATAAACTTCTTAGGT
chr1	53202321	53202344	+	0.5579	0.939	CPT2	GGAAAACAGAACAATTTTGCAAG
chr1	53210006	53210029	+	0.0116	0.8543	CPT2	TTTTTTAGGACCCTGGTTTGATA
chr1	53210013	53210036	+	0.704	0.9134	CPT2	GGACCCTGGTTTGATATGTACCT
chr1	53210068	53210091	+	0.1558	0.7348	CPT2	ATCCATTTATGGCTTTCAATCCT
chr1	53210077	53210100	+	0.3985	0.8529	CPT2	TGGCTTTCAATCCTGACCCAAAA
chr1	53210352	53210375	+	0.7502	0.9448	CPT2	CCCAAACCCAGTCGGGATGAACT
chr1	53210429	53210452	+	0.3932	0.8262	CPT2	TATCTTTGATGTCCTGGATCAAG
chr1	53210743	53210766	+	0.4386	0.7906	CPT2	ACCTCATTATCGCCAAGGATGGC
chr1	53210827	53210850	+	0.4651	0.9606	CPT2	ATGAAGTATTTAAAGACAGCACT
chr1	53210839	53210862	+	0.6697	0.9383	CPT2	AAGACAGCACTCAGACCCCTGCC
chr1	53238359	53238382	+	0.6346	0.9037	MAGOH	CCGTCCGGTCGAAACTCAAACTC
chr1	53461471	53461494	+	0.6166	0.8652	DMRTB1	GTGCGCCCTCTGAACATCAACCC
chr1	53594601	53594624	+	0.6562	0.934	GLIS1	CACAGGTGACCAGAGACGTCTGG
chr1	53797080	53797103	+	0.5218	0.9237	NDC1	ACTAATGGTGGCACTGAAGGCCG
chr1	53800704	53800727	+	0.2261	0.892	NDC1	ATTTCTTAGGTTCCACTGGGTAA
chr1	53800797	53800820	+	0.5642	0.8854	NDC1	AAAGATTCAAACACTCCCTTGAA
chr1	53803920	53803943	+	0.6369	0.7795	NDC1	GCAATACCTGGTTGGCTGAGGCT
chr1	53806429	53806452	+	0.4635	0.7997	NDC1	TGATGGGGGGAGGATTGCTATTT
chr1	53806453	53806476	+	0.162	0.8302	NDC1	ACACTTTTGGAAGGCACTCATCT
chr1	53807645	53807668	+	0.5904	0.9504	NDC1	AAAAACATACCTCTGTGGCATAG
chr1	53807753	53807776	+	0.7552	0.9888	NDC1	AGAGGCCACTCACTGTGTCAAGT
chr1	53809682	53809705	+	0.8652	0.904	NDC1	GGTATCACTTACTCATCTATGTG
chr1	53819035	53819058	+	0.6314	0.9698	NDC1	ACTAATAAGAGCAGAGATCTCCT
chr1	53825907	53825930	+	0.3183	0.8628	NDC1	AGCAGGTTTGCGCAGCAGGGCTA
chr1	53827991	53828014	+	0.6713	0.9684	NDC1	ATATTACCTGTTAGTACCAGTGC
chr1	53883225	53883248	+	0.4744	0.8477	YIPF1	CTGTGGTGGCATCTGGGTTTGCT
chr1	53904716	53904739	+	0.4379	0.8924	DIO1	TGTTCAAATTTGACCAGTTCAAG
chr1	53904758	53904781	+	0.4038	0.8161	DIO1	GTTCCATAGCAGATTTTCTTGTC
chr1	53904786	53904809	+	0.6904	0.9006	DIO1	CATTGAAGAAGCACATGCATCAG
chr1	53923879	53923902	+	0.7285	0.9102	HSPB11	ATTCTATAAAGTATATTCACTTA
chr1	53928409	53928432	+	0.0495	0.7555	HSPB11	GACGTGCTTTTTTCAATCTTCAA
chr1	53952413	53952436	+	0.4239	0.813	LRRC42	CAGAAATTCACTGAGGCCTATGG
chr1	53960333	53960356	+	0.4695	0.9296	LRRC42	TGTATGTACTTTGTTTCCCTAGT
chr1	53960389	53960412	+	0.4749	0.8534	LRRC42	TCTGATGCTGGGGTGCGGAAGAT
chr1	53962081	53962104	+	0.6924	0.9154	LRRC42	GGAAACTAAACTGCTTAGATATC
chr1	54017374	54017397	+	0.5741	0.8185	LDLRAD1	CCTTCCCCTCCAGGGTGGGCTTT
chr1	54047286	54047309	+	0.6112	0.8701	TMEM59	GTTCGATTTAAGTCAATTCCATC
chr1	54047296	54047319	+	0.7584	0.8674	TMEM59	AGTCAATTCCATCATCCACAAAC
chr1	54054496	54054519	+	0.708	0.9947	TCEANC2	CAAGCAGGCCACGATTGAATCTC
chr1	54088663	54088686	+	0.6323	0.9077	TCEANC2	CACTGAGTGGAAAACTTTCACTG
chr1	54184144	54184167	+	0.5098	0.8924	CYB5RL	AGGTGCTGGCACTGACCTGGTTT
chr1	54184173	54184196	+	0.4949	0.8926	CYB5RL	TAGAAGAAATCTCCGAAAGGTCC
chr1	54204993	54205016	+	0.0123	0.8135	MRPL37	TTTTTGTGGCTAATTACCTCAAA
chr1	54209944	54209967	+	0.6486	0.8402	MRPL37	GAGTCTCTTCTCCTTCAAGTCCG
chr1	54212565	54212588	+	0.8026	0.8594	MRPL37	CGACCACACCGCCTTCAACCAGA
chr1	54258067	54258090	+	0.7342	0.889	SSBP3	CCTGACTGTGGGGTCCCATCATG
chr1	54601345	54601368	+	0.1842	0.6512	ACOT11	TGACCTTTGTGGTCCTGGACGCA
chr1	54610437	54610460	+	0.6202	0.9109	FAM151A	CCGCTGCCCTGGACGTCAGGAAC
chr1	54614745	54614768	+	0.5999	0.8062	FAM151A	AGATGTCAGCGTTGATCCATATG
chr1	54653461	54653484	+	0.6461	0.8798	MROH7	TAAGGCACCATTCCAGAGAAGGT
chr1	54653719	54653742	+	0.7569	0.8403	MROH7	GTACCACCTGGAGCACAAGTTCA
chr1	54673098	54673121	+	0.6271	0.8441	MROH7	CCATCAGACCCTGGAGGCCCTGC
chr1	54673145	54673168	+	0.5319	0.804	MROH7	TCGAGGACCCCACTCCTGCTGGG
chr1	54716596	54716619	+	0.4563	0.8699	TTC4	CAGGAATTTGAAAAGGTCCCCCT
chr1	54716624	54716647	+	0.6408	0.9067	TTC4	TGTCGAGAGCGCCATCAGAAATT
chr1	54717533	54717556	+	0.5091	0.8711	TTC4	AAGAAAAAGACTACAAGAAAGCT
chr1	54717621	54717644	+	0.435	0.7831	TTC4	TACCAACCGGGCAGCAGCACAGT
chr1	54721143	54721166	+	0.0738	0.889	TTC4	CTAAACGGTGTTTTGTTAGGCAA
chr1	54728344	54728367	+	0.4963	0.8745	TTC4	GCGAATTGAACAGAGGGATGTGA
chr1	54731479	54731502	+	0.5361	0.8018	TTC4	ACCCAGGCTAGGAATATCAGGCT
chr1	54758262	54758285	+	0.5174	0.9069	PARS2	GTCAATGGGCCCTGGCAAGCAGG
chr1	54807016	54807039	+	0.5805	0.8791	LEXM	TCCCAACTGGAAGAAGTTCAGCA
chr1	54813941	54813964	+	0.7198	0.9412	LEXM	CTGGGCCAACCTCAGCCAGTGCC
chr1	55056004	55056027	+	0.4518	0.8938	PCSK9	TTCGGAAAAGCCAGCTGGTCCAG
chr1	55103934	55103957	+	0.1929	0.8441	USP24	TAATAATTTGAAGATTTGAAGGT
chr1	55106113	55106136	+	0.6613	0.9379	USP24	CCAAAACTGAACACAACGTGCAT
chr1	55106203	55106226	+	0.4834	0.8877	USP24	AAATAATTCTAGAAGCTCGGAAA
chr1	55110179	55110202	+	0.5656	0.8482	USP24	CTTACTTGTCAGATCATCTAATA
chr1	55120587	55120610	+	0.5668	0.8056	USP24	TTACCTACCTCTGATTGACTCCT
chr1	55124460	55124483	+	0.6528	0.9285	USP24	ATCAGTACCTGAACTGCTGAGTC
chr1	55124524	55124547	+	0.6314	0.8433	USP24	ATTGGCTGGCTACTCCCAACAAG
chr1	55125657	55125680	+	0.6964	0.8589	USP24	CATACCTTGCAAGCTGTAGACAG
chr1	55134320	55134343	+	0.3838	0.8237	USP24	TATTTACCTTGGCTCTTCCAGAT
chr1	55134326	55134349	+	0.5819	0.8529	USP24	CCTTGGCTCTTCCAGATTGGCGA
chr1	55137491	55137514	+	0.7088	0.9239	USP24	AATGGAAATTGATCACCCAGTAC
chr1	55137798	55137821	+	0.6305	0.8995	USP24	AACCTACCAGGCTATCATTTGTA
chr1	55142986	55143009	+	0.4681	0.8591	USP24	ATCTAGGATTTAGATTAATGTAA
chr1	55142998	55143021	+	0.7703	0.9539	USP24	GATTAATGTAACTATAGTTTATG
chr1	55143019	55143042	+	0.7178	0.9603	USP24	TGATTAGCTGAATAGCTTCATTA
chr1	55145984	55146007	+	0.1159	0.8773	USP24	AGTTTTTTCCTACCATTCATAGT
chr1	55146029	55146052	+	0.0539	0.8028	USP24	AGAATTTTCTCCTTGAAGAGCTG
chr1	55146907	55146930	+	0.6246	0.8233	USP24	TCCACAATACCACCTTCTTACCT
chr1	55148491	55148514	+	0.4681	0.8573	USP24	TGAATGAGCGAGTAATTTCATGG
chr1	55153844	55153867	+	0.7049	0.8718	USP24	GTTGGTTCCATCTGCAAATTCTT
chr1	55156966	55156989	+	0.7354	0.9169	USP24	GTGAGTTCATCTAACGACAATTT
chr1	55156990	55157013	+	0.7674	0.8845	USP24	CTACCCAAGAGTTCAATAATTCC
chr1	55157018	55157041	+	0.439	0.806	USP24	TACGGTCACAGTATTGTGCTTGG
chr1	55157237	55157260	+	0.0144	0.8366	USP24	TTTTTGAAAGCAACTTACCTTCC
chr1	55159609	55159632	+	0.5005	0.8061	USP24	CCTTGTCTTTGAGGTCTTTCTCT
chr1	55162191	55162214	+	0.7535	0.9748	USP24	ATCCTACCTGTACCACGGAGGAA
chr1	55165878	55165901	+	0.8584	0.9612	USP24	ACTTACCCCAAGTTCTATATCTT
chr1	55166575	55166598	+	0.6528	0.9157	USP24	CCAAATCCACAACCCATCCATGA
chr1	55171554	55171577	+	0.383	0.8361	USP24	CCTTTTGGAAAGTCGATACAGGT
chr1	55171649	55171672	+	0.4466	0.9073	USP24	AAATGGTATTCATTATCAGGATT
chr1	55172364	55172387	+	0.8549	0.958	USP24	GAGATACTATACCATTGTAAGCA
chr1	55172423	55172446	+	0.5073	0.7112	USP24	TTCTCTCTGCGACCAGTTCTATT
chr1	55176382	55176405	+	0.6423	0.9223	USP24	AATGCTTCAGGCATACACCTGTC
chr1	56537004	56537027	+	0.2358	0.7045	PLPP3	TTGTCTCACCAGTTTTCAGTGGG
chr1	56674379	56674402	+	0.8473	0.8765	PRKAA2	GTTGGAGAACATCAATTAACAGG
chr1	56674451	56674474	+	0.675	0.9312	PRKAA2	GATGTTGTTGGAAAAATAAAACG
chr1	56691380	56691403	+	0.5451	0.9169	PRKAA2	ATTAACAAAAAAGATACCAGGTG
chr1	56691428	56691451	+	0.58	0.9368	PRKAA2	TGGTAATGGAATATGTGTCTGGA
chr1	56693757	56693780	+	0.012	0.8289	PRKAA2	TTTTTAGGATTATCTAATATGAT
chr1	56693763	56693786	+	0.8833	0.9532	PRKAA2	GGATTATCTAATATGATGTCAGA
chr1	56696041	56696064	+	0.5399	0.9143	PRKAA2	AGAAGATCCGAGGGGGTGTCTTT
chr1	56696066	56696089	+	0.6517	0.873	PRKAA2	TATCCCAGAATATCTCAATCGTT
chr1	56703987	56704010	+	0.4941	0.8752	PRKAA2	AACAAGATTTGCCCAGTTACTTA
chr1	56704115	56704138	+	0.6246	0.9561	PRKAA2	TATAGTGGTGACCCTCAAGACCA
chr1	56704236	56704259	+	0.6237	0.8964	PRKAA2	TGGATGATAGTGCCATGCATATT
chr1	56744238	56744261	+	0.6644	0.8471	FYB2	GTTGACTCCAAAACCTCCAGATG
chr1	56753881	56753904	+	0.5872	0.8709	FYB2	GGTTTCAATTCACATGGTTGTTT
chr1	56761841	56761864	+	0.691	0.8989	FYB2	GATGTCTCACCTTTGGTGTACAA
chr1	56764797	56764820	+	0.4222	0.777	FYB2	TTCCTCACAGTTCTGGAGGCTGG
chr1	56792577	56792600	+	0.0283	0.636	FYB2	TTTTCTGAGGTTGAAGAGGCTGG
chr1	56867607	56867630	+	0.6776	0.878	C8A	GGAGAGTAAGACGGGCAGCTACA
chr1	56874947	56874970	+	0.8445	0.9689	C8A	GTACCGACACCGGAGCCTCTTGC
chr1	56881422	56881445	+	0.5108	0.8789	C8A	GAAGCTGCTTTGTTCCATGTAGG
chr1	56883515	56883538	+	0.6316	0.9427	C8A	TGATAATGCAAATGACCTTCTTT
chr1	56883609	56883632	+	0.4056	0.7786	C8A	TTGGTGGGTGTAGGTGTATCCCA
chr1	56885905	56885928	+	0.169	0.6883	C8A	TTCAATGGCGGTTGCTGGCAGAA
chr1	56885975	56885998	+	0.8412	0.9377	C8A	AGATGAGGAAGGATGACATTATG
chr1	56886123	56886146	+	0.4851	0.8861	C8A	TGAATATATCCTGGTGATTGACA
chr1	56894080	56894103	+	0.3203	0.9112	C8A	TTATTCTCAAATTACAGTTATCA
chr1	56943781	56943804	+	0.129	0.8577	C8B	AAATCATTTTTGGCACAGGCATG
chr1	56949532	56949555	+	0.7998	0.9749	C8B	AAAGCAACAAAGACATACTTACA
chr1	56949645	56949668	+	0.7009	0.9402	C8B	AAACCAAAACTGAAACCAGACTT
chr1	56949727	56949750	+	0.4432	0.8437	C8B	ATATGAATTCGTATTTGCCTTGG
chr1	56954742	56954765	+	0.5674	0.895	C8B	TAAATCCTTCTACAGTTTGCTTC
chr1	56956765	56956788	+	0.6242	0.9284	C8B	TACCTGTCTGTGCACACACAAAG
chr1	57069356	57069379	+	0.2732	0.921	DAB1	TACCTGATAAATGTTTTCTTCCG
chr1	57072299	57072322	+	0.5302	0.8903	DAB1	TGGCCACAAATCTGTGATTCCCT
chr1	57136537	57136560	+	0.7369	0.8105	DAB1	CTTACCCCTGTCTTCTCATCAAA
chr1	58533943	58533966	+	0.7376	0.9511	OMA1	GGTACTTACAGCATGCCCAAGTA
chr1	58534029	58534052	+	0.5602	0.8928	OMA1	AAAATCCAGTGAAAACAAACATT
chr1	58534152	58534175	+	0.6228	0.841	OMA1	CTTACTGGAAGCACGAAGGCATT
chr1	58534239	58534262	+	0.2619	0.7102	OMA1	TTGCATTCAATTAGATGACAAAG
chr1	58534272	58534295	+	0.5386	0.8403	OMA1	ACAGCCAGGTATCGGGCATCTTT
chr1	58536669	58536692	+	0.0118	0.7348	OMA1	TTCTTCCTTATATTTTCTTTAAC
chr1	58536690	58536713	+	0.3934	0.7711	OMA1	ACTACTTCCTTCTTGTTAGGAGG
chr1	58538775	58538798	+	0.2276	0.8769	OMA1	TTCTAAAAAAGCATTTTACCTGC
chr1	58538793	58538816	+	0.9038	0.9598	OMA1	CCTGCCTACAATGATTGCAAATA
chr1	58538833	58538856	+	0.6112	0.9201	OMA1	AGAATCATCAACAAGAGAGGAAC
chr1	58538966	58538989	+	0.459	0.9014	OMA1	TTAGCAGCTGTCTTGAAAAAGCA
chr1	58539131	58539154	+	0.8086	0.9004	OMA1	CTCCCAGTCCCTGATACTTATTT
chr1	58539155	58539178	+	0.6396	0.9078	OMA1	CTATATGGTTAACTTGTACTTGA
chr1	58676918	58676941	+	0.048	0.8343	MYSM1	TTTTTACCACATCCAAAATTGAT
chr1	58676924	58676947	+	0.71	0.8786	MYSM1	CCACATCCAAAATTGATTGCTCC
chr1	58677033	58677056	+	0.1058	0.8415	MYSM1	AGTATTTTGGTTTGCATATCTCC
chr1	58681835	58681858	+	0.7726	0.9673	MYSM1	GCTTGGCGCCCCTCAAAAAACTC
chr1	58682084	58682107	+	0.1944	0.8027	MYSM1	ATCAATTCATTAAATTTCTGGTC
chr1	58682112	58682135	+	0.0116	0.8015	MYSM1	ATTCAATTGATTTTTTGTCACCA
chr1	58682288	58682311	+	0.7518	0.9078	MYSM1	CTATTAGGAAAGTCTAACAAGAG
chr1	58682409	58682432	+	0.4467	0.8097	MYSM1	CAGCATTCAAGTTGGGATCAGCA
chr1	58682474	58682497	+	0.0218	0.7569	MYSM1	TCTTCATTTTTAACTTGAAGATT
chr1	58682486	58682509	+	0.636	0.9535	MYSM1	ACTTGAAGATTATGGCCGGTCTT
chr1	58685162	58685185	+	0.69	0.9033	MYSM1	AAATACTGTCTTGCATAACTCTT
chr1	58689021	58689044	+	0.2873	0.947	MYSM1	AAATTGCTCTATTTACCAGCCCT
chr1	58689036	58689059	+	0.6763	0.9311	MYSM1	CCAGCCCTTGTTCAAACAGCTCT
chr1	58689081	58689104	+	0.4856	0.7882	MYSM1	CTGAGTAACTGGCTGGTTTTGTA
chr1	58690201	58690224	+	0.6126	0.9673	MYSM1	TAAATATAAAATATAAGTACATA
chr1	58690316	58690339	+	0.4471	0.8788	MYSM1	GAAATATTATAAATTGATTTTAC
chr1	58690338	58690361	+	0.0246	0.8967	MYSM1	CCTCTTCATGTATTTTTTATCAT
chr1	58690357	58690380	+	0.1235	0.7267	MYSM1	TCATCTTCCTTTTGATCAAGCCA
chr1	58695116	58695139	+	0.4476	0.9289	MYSM1	TAAAATACTTACAATAAGGCCAT
chr1	59339933	59339956	+	0.0106	0.9149	FGGY	TGTTTTTATTTGTTTTTAAAACA
chr1	59339941	59339964	+	0.012	0.7508	FGGY	TTTGTTTTTAAAACAGAAAGTTG
chr1	59339951	59339974	+	0.567	0.911	FGGY	AAACAGAAAGTTGTACAAGGGAT
chr1	59339981	59340004	+	0.4047	0.7822	FGGY	AACCAAATTCGAGGACTTGGGTT
chr1	59378739	59378762	+	0.3839	0.8838	FGGY	ATTTGGCAGAACTTGAGAGAGAT
chr1	59638202	59638225	+	0.3977	0.775	FGGY	AAAATAAAATTCACTTCTCTTCC
chr1	59828755	59828778	+	0.0111	0.7388	HOOK1	GTATTTTTTTTGTTGTTGTTTCA
chr1	59828796	59828819	+	0.5009	0.8666	HOOK1	ACGAATCTTGGTTAAGCCGAATT
chr1	59833390	59833413	+	0.0114	0.7735	HOOK1	TTTTAATATTGTAGTTTTTGGGG
chr1	59833395	59833418	+	0.0151	0.9328	HOOK1	ATATTGTAGTTTTTGGGGCAGCA
chr1	59833446	59833469	+	0.6188	0.9019	HOOK1	AACCAAATAACCGAATGTTCAGA
chr1	59833506	59833529	+	0.7123	0.9344	HOOK1	GGTTGTGCGATCAACTGTGAAAA
chr1	59835336	59835359	+	0.6983	0.9503	HOOK1	AATCATAGAACATATTCAAAATA
chr1	59836855	59836878	+	0.0114	0.8843	HOOK1	TTATTTTAATTTCCTAGTTGATG
chr1	59836863	59836886	+	0.4602	0.9098	HOOK1	ATTTCCTAGTTGATGAGTAAAGA
chr1	59840289	59840312	+	0.154	0.8433	HOOK1	GGACATTTTGTATTTCAGCTTAA
chr1	59847034	59847057	+	0.0355	0.7984	HOOK1	TTTGTTCAAGGCTTGAAGCTGCA
chr1	59848305	59848328	+	0.4514	0.8426	HOOK1	TGATTATAGGGCTACCTCTGATA
chr1	59848414	59848437	+	0.8012	0.9253	HOOK1	CAGGAAACCAACATGATGTATAT
chr1	59854780	59854803	+	0.2439	0.8921	HOOK1	GTTTATTGTACTTTGAATTTGTT
chr1	59854785	59854808	+	0.0525	0.7643	HOOK1	TTGTACTTTGAATTTGTTGAATT
chr1	59858966	59858989	+	0.0106	0.8762	HOOK1	TTTTTTGTTATTTTTTAGATGCA
chr1	59858983	59859006	+	0.9268	0.9612	HOOK1	GATGCATCTGCTACAAAAAGTTA
chr1	59909799	59909822	+	0.6236	0.8979	CYP2J2	AGGTAAGCATCAATAAAGTCTCT
chr1	59912176	59912199	+	0.1803	0.7197	CYP2J2	TTGCTTCAGTGAGGTGTTGGGCC
chr1	60037387	60037410	+	0.0767	0.9225	C1orf87	TAAAGAACAGATATTTTATTTCT
chr1	60037405	60037428	+	0.0197	0.7969	C1orf87	TTTCTTCAGTTCACAGGGGTGAG
chr1	60038045	60038068	+	0.0223	0.7094	C1orf87	TTTTGCTGTGGATAATCTGATGC
chr1	60038079	60038102	+	0.4763	0.9012	C1orf87	AAAACCAGAGTAGCTTTTCATAA
chr1	60039962	60039985	+	0.6865	0.9673	C1orf87	ACTGTTGGTAACTGTAGAGGGAC
chr1	61088533	61088556	+	0.6093	0.9191	NFIA	AAGGTATTCCGCTGGAAAGTACT
chr1	61088652	61088675	+	0.2471	0.8766	NFIA	TATTTGGCATACTTTGTGCATGC
chr1	61277509	61277532	+	0.0425	0.8102	NFIA	TGTTTTTCAGATTCAAGTCAATC
chr1	61332556	61332579	+	0.8204	0.9753	NFIA	GTGTCACTGAGCTAGTAAGAGTG
chr1	61359121	61359144	+	0.4858	0.8159	NFIA	AACATGCACCCATTTGTTATTTC
chr1	61359209	61359232	+	0.5176	0.924	NFIA	TACAGGCCAAGGGCGCTCCCCAG
chr1	61709308	61709331	+	0.6982	0.957	TM2D1	AGTTTCAGTAATGTACTTACACA
chr1	61723688	61723711	+	0.5302	0.9137	TM2D1	AAGACATGTTTCTTGAAGTCTTA
chr1	61723763	61723786	+	0.012	0.8856	TM2D1	TTTTTGGATCTTTACAAATATAT
chr1	61766447	61766470	+	0.4389	0.8393	PATJ	ACTCAGTCATTCAACAGATGGCT
chr1	61769267	61769290	+	0.2959	0.8256	PATJ	ACGCTCCTTCATTAGGGCCGGCA
chr1	61791346	61791369	+	0.1117	0.7865	PATJ	GGACAGTTCTCTTTTTGAAACTT
chr1	61795485	61795508	+	0.6264	0.9605	PATJ	TGTGAAAAGTATAATACCTGGCA
chr1	61797285	61797308	+	0.7386	0.8881	PATJ	GGTCGATGGCGTGAACATTCAGG
chr1	61801598	61801621	+	0.0107	0.9411	PATJ	AAAAATTATTTTTTTTTGTTTTA
chr1	61801621	61801644	+	0.7003	0.9284	PATJ	GGAACTGTTGTAGAACCACTGAA
chr1	61801735	61801758	+	0.4602	0.8368	PATJ	AAAAATGACAACATACAAGCCTT
chr1	61805439	61805462	+	0.703	0.9284	PATJ	ATATCCAGAAAAAGTCCCAGACT
chr1	61808472	61808495	+	0.7238	0.9392	PATJ	GGTTGCTACTTTGGACACACAGA
chr1	61827441	61827464	+	0.3258	0.849	PATJ	TGGAAAATCTCGCCGAGAAGCAG
chr1	61827497	61827520	+	0.2668	0.7674	PATJ	CTTTGGTTTGCTGTCGGAGGTTG
chr1	61833635	61833658	+	0.0195	0.7379	PATJ	TCTTCTTTGGTATTTCAGGTTGA
chr1	61856038	61856061	+	0.674	0.787	PATJ	GATCCTACAAGATCAGTGATTGT
chr1	61861524	61861547	+	0.3806	0.9163	PATJ	TAAATAAAAGTGGTTTATATTTT
chr1	61861541	61861564	+	0.1323	0.9172	PATJ	TATTTTCAGGAAGATAATGAAGA
chr1	61861583	61861606	+	0.7656	0.9017	PATJ	CATTCAAGCAGTAATGAAGACAA
chr1	61864230	61864253	+	0.1111	0.9187	PATJ	TTTATAGGGATTTAGAGATGAAC
chr1	61864234	61864257	+	0.5809	0.874	PATJ	TAGGGATTTAGAGATGAACCATA
chr1	61864244	61864267	+	0.4914	0.9275	PATJ	GAGATGAACCATATTTTAAAGAA
chr1	61864262	61864285	+	0.5907	0.9282	PATJ	AAGAAGAACTTGTGGATGAACCA
chr1	61871208	61871231	+	0.0103	0.8025	PATJ	ATTTATTTTTTATTTTTTTTGAG
chr1	61871213	61871236	+	0.0105	0.7089	PATJ	TTTTTTATTTTTTTTGAGATGGA
chr1	61871220	61871243	+	0.0111	0.7293	PATJ	TTTTTTTTGAGATGGAGTTTCAC
chr1	61884325	61884348	+	0.4643	0.8482	PATJ	TATCAACACCAAGCGACACGAGT
chr1	61901276	61901299	+	0.0277	0.8214	PATJ	TATAGTGTTGAGATTTTTAGAGA
chr1	61901295	61901318	+	0.7728	0.8216	PATJ	GAGAACCCAATGTGTCTCTTGGG
chr1	61901402	61901425	+	0.7124	0.9301	PATJ	GAAGACAGTCCAGCAGGGAAGAC
chr1	61990143	61990166	+	0.0118	0.9381	PATJ	ATTTTAAAAAAATTCTTTTAATA
chr1	61990149	61990172	+	0.1239	0.9068	PATJ	AAAAAATTCTTTTAATAGAAAAA
chr1	61990163	61990186	+	0.7213	0.9558	PATJ	ATAGAAAAAATCAGACAAAGATA
chr1	61991466	61991489	+	0.6393	0.8376	PATJ	CGATTTCCTCCTCAGACTCTGAC
chr1	62206757	62206780	+	0.6271	0.9546	L1TD1	AAATGCAAGGACGTATCAGCAAT
chr1	62206794	62206817	+	0.5433	0.8605	L1TD1	AGGTCTTAATGGAAATTCAAGAC
chr1	62206871	62206894	+	0.9257	0.9997	L1TD1	GGGGGAAAAGCTACAATACCTGA
chr1	62206952	62206975	+	0.7479	0.9051	L1TD1	GCATTACAAAAAACAGGGATGGT
chr1	62207027	62207050	+	0.5454	0.9282	L1TD1	ACCTTTAAATTAGAAGTAAATGA
chr1	62207034	62207057	+	0.4297	0.8558	L1TD1	AATTAGAAGTAAATGAGCTGAGT
chr1	62207204	62207227	+	0.4844	0.9098	L1TD1	GAATTTACAGAAAGAGAGAGTAG
chr1	62207211	62207234	+	0.5569	0.8824	L1TD1	CAGAAAGAGAGAGTAGGAAGGAT
chr1	62207309	62207332	+	0.7698	0.9368	L1TD1	AAAGCCTCCAGAGAAGAAAAAGT
chr1	62207481	62207504	+	0.6983	0.9405	L1TD1	AATGTGATGGTGAAATAAAGACA
chr1	62209774	62209797	+	0.5504	0.9677	L1TD1	ACTTTCAGGATAAAACCCTAATA
chr1	62210308	62210331	+	0.1601	0.7088	L1TD1	GTTATTTGGTTGGGGACTCTGGG
chr1	62273202	62273225	+	0.4364	0.8447	KANK4	CCCACTGGCGGGGAGGAGGAGGA
chr1	62273721	62273744	+	0.4893	0.8246	KANK4	TGACCATCTGGCCCCCATAGGAG
chr1	62442191	62442214	+	0.0145	0.8167	USP1	TAGGTATTATATTTTTGTCCCGG
chr1	62442219	62442242	+	0.6434	0.9684	USP1	AATCTGGAGTAAAGCACTTATTT
chr1	62442243	62442266	+	0.2228	0.8242	USP1	ATATTATTTCAAGGAAGAAAGAA
chr1	62443209	62443232	+	0.4491	0.7837	USP1	CAGTCCTTAATCATTTCGGTTGA
chr1	62444730	62444753	+	0.4075	0.9159	USP1	TTTATAGGGAACTCAACCCTATG
chr1	62444734	62444757	+	0.7592	0.9533	USP1	TAGGGAACTCAACCCTATGTATG
chr1	62444961	62444984	+	0.6807	0.8986	USP1	AAGAGAAACTCCCAAAAGGAAAT
chr1	62447339	62447362	+	0.8083	0.9789	USP1	GGTGAAGAACAAATTGGTTTTGA
chr1	62447429	62447452	+	0.7042	0.9141	USP1	ACAGAAAGAAGAGAAGATTTTCA
chr1	62448463	62448486	+	0.8074	0.9343	USP1	GTTTCTCCAGAGCCAAAAACAGA
chr1	62513719	62513742	+	0.6116	0.8251	DOCK7	TACTCAAAGCAAGACACACAGAG
chr1	62513768	62513791	+	0.9716	1.0	DOCK7	GCTGCAAGACTGAGAGATCTGTA
chr1	62528149	62528172	+	0.5724	0.9051	DOCK7	CCGTTGACGTGAGGAGGAAACTG
chr1	62529250	62529273	+	0.2201	0.8316	DOCK7	ATATTTGCCTTAATTATACTAGG
chr1	62529357	62529380	+	0.4634	0.8406	DOCK7	TCTGAGGGTCAGAGTACCGCGGG
chr1	62537961	62537984	+	0.765	1.0	DOCK7	ATGTAACATAGTGCTCATGACTG
chr1	62539551	62539574	+	0.3963	0.924	DOCK7	TAGCAGGACTTTATAAGGCTAAA
chr1	62539564	62539587	+	0.4813	0.9003	DOCK7	TAAGGCTAAAAACAAATCCTCTG
chr1	62539857	62539880	+	0.5007	0.9607	DOCK7	TCATTAAAGTATAAATGGTGCAC
chr1	62543662	62543685	+	0.7512	0.8986	DOCK7	GTTGGTAAGCGTCCCGTTAATGT
chr1	62552709	62552732	+	0.6028	0.9033	DOCK7	CAGATGCATGTCTTCAGTTTACC
chr1	62552730	62552753	+	0.8694	0.8945	DOCK7	CCTTACTCCCGATGATTGATCGA
chr1	62552826	62552849	+	0.6745	0.9304	DOCK7	AATTAAGGCTTGCAGGTCTCACC
chr1	62555947	62555970	+	0.4996	0.9125	DOCK7	TAATTGATGCCATGGCTTCAAAA
chr1	62559038	62559061	+	0.6302	0.9137	DOCK7	TCTAGCAGAAGATGAAGAAATCG
chr1	62597704	62597727	+	0.6742	0.8709	ANGPTL3	GCCAATGGCCTCCTTCAGTTGGG
chr1	62597814	62597837	+	0.6176	0.934	ANGPTL3	TGATCTATCGCTGCAAACCAGTG
chr1	62597989	62598012	+	0.788	0.9984	ANGPTL3	GAAGAGCAACTAACTAACTTAAT
chr1	62601067	62601090	+	0.0688	0.7962	ANGPTL3	TATTCTTTTATCAGCTCAGAAGG
chr1	62601077	62601100	+	0.5981	0.9489	ANGPTL3	TCAGCTCAGAAGGACTAGTATTC
chr1	62601758	62601781	+	0.3955	0.8273	ANGPTL3	TTGATTCTAGGCATTCCTGCTGA
chr1	62601796	62601819	+	0.5221	0.9134	ANGPTL3	TAACAGAGGTGAACATACAAGTG
chr1	62619894	62619917	+	0.7105	0.9341	DOCK7	AATACCTGTAATAGGTCTTAGTC
chr1	62634759	62634782	+	0.4354	0.8823	DOCK7	ACATTATTCTCACCTTTATTACA
chr1	62634777	62634800	+	0.3263	0.749	DOCK7	TTACAAGAAAAACATCTTGGGAA
chr1	62647709	62647732	+	0.6708	0.9649	DOCK7	CAAGAAGTCTTTGACCAAAATGT
chr1	62648088	62648111	+	0.6816	0.9259	DOCK7	TATGCAAACATCTATACCTCATC
chr1	62648398	62648421	+	0.5569	0.9116	DOCK7	AGAATAAAAGTATTACTTGATCA
chr1	62648502	62648525	+	0.5496	0.9152	DOCK7	TCTAATGTATTGGGATTAAATCC
chr1	62803835	62803858	+	0.5056	0.8918	ATG4C	TATCTGCTTGGAACAACATGAAA
chr1	62805201	62805224	+	0.8074	0.9496	ATG4C	GTAGAAATTCTCCTGTATTATTG
chr1	62816553	62816576	+	0.0128	0.8195	ATG4C	GACCGTATGTTTATTTTTTAGAT
chr1	62816566	62816589	+	0.0115	0.8262	ATG4C	TTTTTTAGATGAAGATAAAACGT
chr1	62816573	62816596	+	0.9453	0.9777	ATG4C	GATGAAGATAAAACGTTACCTGC
chr1	62819082	62819105	+	0.4898	0.9034	ATG4C	CTGCATCATTTGAAGCATCACTT
chr1	62819197	62819220	+	0.6331	0.7988	ATG4C	TCATAGGAAAATCATCTCTTGGT
chr1	62821172	62821195	+	0.4974	0.9556	ATG4C	CAAGGAATAACTATTTATGTTGC
chr1	62829013	62829036	+	0.4514	0.9292	ATG4C	ATACATATTCATTATGTTTTTCT
chr1	62829043	62829066	+	0.589	0.9056	ATG4C	CAATTCTGATGTAATTGATAAAC
chr1	63396499	63396522	+	0.5527	0.9313	ALG6	CCTTTGATCTTAGGTGCTGGTAA
chr1	63402261	63402284	+	0.6567	1.0	ALG6	ACAGCAGTGATAACAATTTACAG
chr1	63402281	63402304	+	0.4816	0.8171	ALG6	CAGTATTGGGGATTGGATTACCC
chr1	63404463	63404486	+	0.5646	0.9279	ALG6	TAAATCCAGACTGGATTGCTCTC
chr1	63406293	63406316	+	0.1552	0.9058	ALG6	AAGTTATTTACTTGTGTTTTCAG
chr1	63406303	63406326	+	0.0418	0.8248	ALG6	CTTGTGTTTTCAGTTTTAATTGC
chr1	63406321	63406344	+	0.6314	0.891	ALG6	ATTGCTGATCTGCTGATTTACAT
chr1	63406341	63406364	+	0.5789	0.8513	ALG6	CATACCTGCAGTGGTTTTGTACT
chr1	63407058	63407081	+	0.5209	0.7957	ALG6	CAGATTGCTAATGCATTATGCAT
chr1	63411265	63411288	+	0.0235	0.7734	ALG6	CCACGCCTTGCCATTTTTTTGCT
chr1	63411293	63411316	+	0.371	0.827	ALG6	CTTGGCAAGTGTTTTAAAAAAGG
chr1	63411924	63411947	+	0.605	0.8758	ALG6	GGTTTGTGTTGCTAGTTAAGCTA
chr1	63411996	63412019	+	0.4978	0.8183	ALG6	CAGAAAGGGAACAAACCCTGCAG
chr1	63414058	63414081	+	0.6692	0.8981	ALG6	AGGATAAAGTAGCCAATATTTGG
chr1	63415871	63415894	+	0.0686	0.8698	ALG6	GCTTTTGTTCTACGTTTTTGAGC
chr1	63454412	63454435	+	0.5743	0.8895	ITGB3BP	AGAAATGTGATGCACAGGAGATT
chr1	63508514	63508537	+	0.3446	0.8993	ITGB3BP	AGCAAATACTTACATTTTCTTCT
chr1	63525679	63525702	+	0.5848	0.9312	EFCAB7	TATGAATTGTAGAGCTGCCTACT
chr1	63531920	63531943	+	0.7812	0.934	EFCAB7	AGGAAGGAAAAACCTACTTCAAA
chr1	63531966	63531989	+	0.406	0.8646	EFCAB7	AGCAATTAGATGTAAATGATGAT
chr1	63532001	63532024	+	0.4982	0.9008	EFCAB7	CACACTGACCTTTATAAATTTCT
chr1	63532643	63532666	+	0.0113	0.8665	EFCAB7	AAATAAATCTTGTTTTTTTTTTT
chr1	63533427	63533450	+	0.0117	0.766	EFCAB7	CCCACTGGACTTTTTTTTTCCTG
chr1	63534114	63534137	+	0.6636	0.8316	EFCAB7	CTGTCAGCAACCAGGAAGTTCAA
chr1	63546019	63546042	+	0.5139	0.933	EFCAB7	TCTAACAATTAAGCCATTAAACC
chr1	63555337	63555360	+	0.0141	0.8069	EFCAB7	TTTCATTGTTTTGAGAAAAGGTG
chr1	63555395	63555418	+	0.4971	0.8811	EFCAB7	CTGGTTAATTCCTTCCACAACTG
chr1	63623713	63623736	+	0.605	0.9117	PGM1	ATAAATCAGCAATAGAAACAATA
chr1	63634811	63634834	+	0.4504	0.777	PGM1	TTCCATGCTGTATATAGTTGTGG
chr1	64137430	64137453	+	0.661	0.9226	ROR1	TTGGCAACCGCACCGTCTATATG
chr1	64142620	64142643	+	0.5324	0.8311	ROR1	AGTCTGATCTGTGTGACATCCCA
chr1	64159066	64159089	+	0.0655	0.6814	ROR1	CTCTTCTTCTTCATTTGCGTCTG
chr1	64177467	64177490	+	0.288	0.8188	ROR1	TGGAAGAATTGGGTGAGTGTGCC
chr1	64205618	64205641	+	0.0114	0.7828	UBE2U	ATTTTGTTTTTAACTTCAAGGGT
chr1	64205630	64205653	+	0.8302	0.9703	UBE2U	ACTTCAAGGGTATCACTGCTAAG
chr1	64206749	64206772	+	0.1011	0.8489	UBE2U	TTTCTATATTATAGGTTTAGTCT
chr1	64206768	64206791	+	0.7909	0.9267	UBE2U	GTCTTCCAACTGACAATACATTT
chr1	64206793	64206816	+	0.7308	0.996	UBE2U	CATCGGAGTACAACTATGCTCCT
chr1	64206832	64206855	+	0.4276	0.7719	UBE2U	TAACAATTCCGTTTCATCCAAAT
chr1	64210735	64210758	+	0.701	0.9201	UBE2U	ATACAGTAGACCCACACACTGGT
chr1	64220855	64220878	+	0.4821	0.8419	UBE2U	TAGTGAAAGATGACAGCCAGGAG
chr1	64227186	64227209	+	0.0975	0.8297	UBE2U	ATGCTTTTCTCCTGAGTTTTGGA
chr1	64232547	64232570	+	0.016	0.8645	UBE2U	TTTATATTTTCAGACCAATTAAA
chr1	64232551	64232574	+	0.0299	0.8857	UBE2U	TATTTTCAGACCAATTAAAACAA
chr1	64232583	64232606	+	0.6636	0.9388	UBE2U	GTGATTACTACCAGACATGGTCC
chr1	64241636	64241659	+	0.5579	0.8954	UBE2U	ATATTCTAATTTCAGTGCTCAAA
chr1	64472409	64472432	+	0.7242	0.9529	CACHD1	AAGGGTGACATGAGGACTGAGGA
chr1	64550616	64550639	+	0.6609	0.9287	CACHD1	CACTGAGAAAATCTCAAATGGAG
chr1	64582132	64582155	+	0.0954	0.7651	CACHD1	TTTTGCTCACTGTCATCCCACAG
chr1	64602822	64602845	+	0.7139	0.8698	CACHD1	ATACCAATGTGTCTAGAACAATT
chr1	64641818	64641841	+	0.8175	0.9775	CACHD1	GATACAGACATGGTCATCATTTA
chr1	64641841	64641864	+	0.7815	0.9154	CACHD1	CCTGTCAGCTGGCATTACATCAA
chr1	64647799	64647822	+	0.8547	0.9609	CACHD1	GATGGGGTGACTGGTTTGAAAGA
chr1	64652135	64652158	+	0.0114	0.7831	CACHD1	GATTTATTTTGTTTTTAACCCAT
chr1	64652141	64652164	+	0.0128	0.7775	CACHD1	TTTTGTTTTTAACCCATAGGTTT
chr1	64652152	64652175	+	0.6152	0.9157	CACHD1	ACCCATAGGTTTGATAATGACTG
chr1	64653798	64653821	+	0.5982	0.8641	CACHD1	TTGTCAGAGCCCCCACTTCATAC
chr1	64654666	64654689	+	0.4105	0.8522	CACHD1	ATTCTGTTTGCCAACACAGCCTC
chr1	64658691	64658714	+	0.0127	0.7615	CACHD1	TTGATTTTTACAGGTACAAGACA
chr1	64658701	64658724	+	0.8826	0.9764	CACHD1	CAGGTACAAGACACTTCCTTTAT
chr1	64658723	64658746	+	0.2916	0.7535	CACHD1	TTCTGTGTATTGTGGTGATACAA
chr1	64664631	64664654	+	0.6105	0.86	CACHD1	TCCTGGTTCCCTCATGGACAAAG
chr1	64777601	64777624	+	0.194	0.6923	RAVER2	ATTCATTTCGTTATCTTCCAGCT
chr1	64777691	64777714	+	0.789	0.9652	RAVER2	GAGGAAAAGACTTAATAGTCCAG
chr1	64777766	64777789	+	0.5493	0.8249	RAVER2	CATCAGAAGAGTTTGAAGAACTT
chr1	64781360	64781383	+	0.672	0.9961	RAVER2	ATAGAATGTATTGTATCAGCTTG
chr1	64789450	64789473	+	0.6256	0.9167	RAVER2	AACAACCCTGCCATGTTGCAAGT
chr1	64802958	64802981	+	0.0118	0.7866	RAVER2	CTTTTATTTTCTCAAAGCCGTTC
chr1	64802964	64802987	+	0.014	0.6721	RAVER2	TTTTCTCAAAGCCGTTCTTGGAA
chr1	64804763	64804786	+	0.3744	0.7558	RAVER2	TTCCTTCAGAATCTTTCTCATAT
chr1	64844854	64844877	+	0.7547	0.9262	JAK1	GTACACACATTTCCATGGACCAG
chr1	64847581	64847604	+	0.4685	0.781	JAK1	TCTTCTTCTCTTCAGAAGTTCCT
chr1	64855538	64855561	+	0.8183	0.9077	JAK1	GCATGAAGCTGATGTTATCCGTG
chr1	64864833	64864856	+	0.2079	0.7201	JAK1	TTACAATGTGAGTGATTTCAGGG
chr1	64864919	64864942	+	0.0121	0.6946	JAK1	TTTTCCAGTTTTTTCCGCTTCAG
chr1	64864946	64864969	+	0.0108	0.7368	JAK1	TTTTTTTCCTTTTCAACAGAAAC
chr1	64866875	64866898	+	0.5533	0.8498	JAK1	TGCCTCCACTGGATTCCAAGATT
chr1	64867113	64867136	+	0.5569	0.7906	JAK1	GGAAATCCTTGAAAACATTATTT
chr1	64867137	64867160	+	0.5257	0.8205	JAK1	TCCGCATCCTGGTGAGAAGGTTC
chr1	64869309	64869332	+	0.6589	0.8665	JAK1	CCTGATGTCCTTGGGCAGTTCTG
chr1	65190705	65190728	+	0.7554	0.9223	AK4	ATAGAAGTTGGTGAGATGGCAAA
chr1	65218752	65218775	+	0.4804	0.8451	AK4	GGTTTTCCTAGGACATTAGGACA
chr1	65364715	65364738	+	0.55	0.8186	DNAJC6	GTAACCTAAAGGACAACTTGAAA
chr1	65365883	65365906	+	0.8094	0.9349	DNAJC6	GCTACACAAAGGGAGATTTAGAC
chr1	65365903	65365926	+	0.6537	0.8743	DNAJC6	GACTTCACTTATGTTACCTCCAG
chr1	65384175	65384198	+	0.0222	0.787	DNAJC6	TGCATTTTCTTTGACAGGATGGA
chr1	65386808	65386831	+	0.6306	0.9476	DNAJC6	CAGAGAATATCGTGTCCAAGATG
chr1	65388334	65388357	+	0.9896	0.9843	DNAJC6	GGTGACCAACACACAGATATTCC
chr1	65389233	65389256	+	0.0117	0.8356	DNAJC6	TCTTTTTTAAATCCCTATTTAGG
chr1	65389242	65389265	+	0.3784	0.9173	DNAJC6	AATCCCTATTTAGGCCTGAGTTA
chr1	65389254	65389277	+	0.604	0.8791	DNAJC6	GGCCTGAGTTAGATGCATGTGAT
chr1	65425279	65425302	+	0.0113	0.7958	LEPROT	ACTTTTGGCTTTATTTTTCACAG
chr1	65425292	65425315	+	0.0158	0.6463	LEPROT	TTTTTCACAGCTCTCGTGGCATT
chr1	65427760	65427783	+	0.0106	0.7428	LEPROT	TTTTAATTTTTTGTTTTTTAGAG
chr1	65427765	65427788	+	0.0107	0.8212	LEPROT	ATTTTTTGTTTTTTAGAGATGCC
chr1	65429867	65429890	+	0.5215	0.8582	LEPROT	CTGGCCCTTATTCGTCCTGATTT
chr1	65570649	65570672	+	0.5762	0.9292	LEPR	ATTCAAGTGGTACTCACTTTTCT
chr1	65572318	65572341	+	0.7155	0.9201	LEPR	AATTCAGATGCAAACTGGAACAT
chr1	65572400	65572423	+	0.5198	0.9113	LEPR	AGAATCTATTCAGGAATTATAAC
chr1	65592636	65592659	+	0.0574	0.9172	LEPR	GCTCTTATTTTTCAATATAGGCC
chr1	65596503	65596526	+	0.3247	0.8212	LEPR	AAGATTTCTTGGTCCAGCCCACC
chr1	65598643	65598666	+	0.4009	0.9459	LEPR	ATATAATATTTAACAGGCTGACA
chr1	65598655	65598678	+	0.6541	0.9385	LEPR	ACAGGCTGACAAGATTGTCTCAG
chr1	65601513	65601536	+	0.7801	0.9336	LEPR	GCTGAGAAAATTCCTCAAAGCCA
chr1	65601613	65601636	+	0.9018	0.9783	LEPR	CCTATGATGCAGTGTACTGCTGC
chr1	65601827	65601850	+	0.6845	0.8856	LEPR	ATATGTTTCAAATAGATGTCAAT
chr1	65605034	65605057	+	0.6095	0.9261	LEPR	AAGGAGCAGCCTTTACTGTTCTG
chr1	65605049	65605072	+	0.5061	0.777	LEPR	CTGTTCTGATATTCCATCTATTC
chr1	65605121	65605144	+	0.2986	0.8808	LEPR	TGAATGCATTTTCCAGCCAATCT
chr1	65608877	65608900	+	0.8203	0.988	LEPR	AGTGGAAAAGAAGTACAATGGAA
chr1	65609943	65609966	+	0.6168	0.9393	LEPR	CAGATGTATGAGGTTTATGATGC
chr1	65609960	65609983	+	0.5423	0.8755	LEPR	TGATGCAAAATCAAAATCTGTCA
chr1	65616001	65616024	+	0.7705	0.9475	LEPR	CTACAGCCCCTGATGAAAAATGA
chr1	65616194	65616217	+	0.3255	0.9491	LEPR	ATTTAACCTTTTCATGGCCTATG
chr1	65616199	65616222	+	0.2515	0.8346	LEPR	ACCTTTTCATGGCCTATGAGCAA
chr1	65617998	65618021	+	0.4035	0.749	LEPR	AACAGCAGTTGTGTGATTGTTTC
chr1	65618062	65618085	+	0.3502	0.9427	LEPR	TTATTGAGTGGAAAAATCTTAAT
chr1	65619910	65619933	+	0.0669	0.7115	LEPR	CGTATTTTTCTCCTCAGATCATT
chr1	65619936	65619959	+	0.5753	0.8881	LEPR	TCCCCATTGAGAAGTACCAGTTC
chr1	65992990	65993013	+	0.5719	0.8566	PDE4B	GAACTTGAGCTTCCGAGATTACC
chr1	66247457	66247480	+	0.2839	0.7721	PDE4B	AGCTTTGATGTGGAAAATGGCCC
chr1	66257418	66257441	+	0.7434	0.979	PDE4B	TGTGTAGTCACTGTAAATTCAGG
chr1	66257775	66257798	+	0.0195	0.7174	PDE4B	AAACATTTTTCTTCTAGGTCCTT
chr1	66331878	66331901	+	0.7835	0.9575	PDE4B	AGGGAGAGAAAGGAATAGCCTAT
[truncated: 631,354 more rows]
