# Supplementary material for: CRISPRware: a software package for contextual gRNA library design
Source: BMC Genomics. 2025 Jul 1;26:607. doi: 10.1186/s12864-025-11775-8 (PMC12210694; doi:10.1186/s12864-025-11775-8)
Supplement: Supplementary file 1 — Supplementary Material 1. [file 12864_2025_11775_MOESM1_ESM.zip › Sup8_rn7_Cas12_Scored.tsv]

#chr	start	stop	strand	DeepCpf1_score	EnPAMGB_score	target_id	sequence
chr1	77021	77044	+	0.5386	0.8944	Vom2r3	TGATGGAGATTTGCAAAATGACT
chr1	77062	77085	+	0.6846	0.8829	Vom2r3	CACTTGAGAGCCCTATTGAAGAA
chr1	79751	79774	+	0.9355	0.974	Vom2r3	GGATACCAGCAAGAAAATATGAA
chr1	79831	79854	+	0.3486	0.7612	Vom2r3	TCCAACATGTCTTTGATATTTTC
chr1	79909	79932	+	0.4975	0.8873	Vom2r3	CATCAGAACAACTATTTCGATCT
chr1	80481	80504	+	0.0198	0.8074	Vom2r3	GATTTTCTTTGGACCATTTAATC
chr1	80501	80524	+	0.7005	0.9201	Vom2r3	ATCCTAACCTGAGTGACCATGAC
chr1	80701	80724	+	0.4378	0.8932	Vom2r3	GCTTTTGTGATTATGATCCCAGA
chr1	80753	80776	+	0.7886	0.9344	Vom2r3	AGATATATGACCAACAACTTATG
chr1	80805	80828	+	0.5514	0.8978	Vom2r3	TGGCAAAATGATCTCCACTCTAG
chr1	80840	80863	+	0.4123	0.8871	Vom2r3	GAAGATGGGCATATTTAGTTGCA
chr1	80857	80880	+	0.7173	0.9658	Vom2r3	GTTGCACGGAGAATCTGGATCAC
chr1	80984	81007	+	0.13	0.8441	Vom2r3	GAAATTTTATGCAAACAATAAAC
chr1	80993	81016	+	0.6166	0.9798	Vom2r3	TGCAAACAATAAACACATCCAAG
chr1	81062	81085	+	0.7929	0.9361	Vom2r3	ACTGTTCAATCTCAAAGAATAAG
chr1	81104	81127	+	0.6458	0.9421	Vom2r3	TGTTGAAAAACCCATTGGAATGG
chr1	82167	82190	+	0.4408	0.853	Vom2r3	CTAACCCTGTTGGAGAGCTGGTG
chr1	164007	164030	+	0.4982	0.8717	LOC103693496	TGTACTTGGAGAGGACTATGAGA
chr1	164043	164066	+	0.5775	0.8065	LOC103693496	CCACATTGATCACATTCATAGAG
chr1	164091	164114	+	0.3996	0.8533	LOC103693496	TGAACTTGGAGATAACTATGAGA
chr1	164127	164150	+	0.5775	0.8065	LOC103693496	CCACATTGATCACATTCATAGAG
chr1	164175	164198	+	0.516	0.8732	LOC103693496	TGTACTTGGAGATAACTATGAGA
chr1	164211	164234	+	0.7303	0.8652	LOC103693496	CCACATTGATTACATTCATAGAG
chr1	164259	164282	+	0.404	0.8232	LOC103693496	TGTACTTTGAGATAACTATGAGA
chr1	164295	164318	+	0.614	0.8089	LOC103693496	CCACATTGCTCACATTCACAGAG
chr1	164343	164366	+	0.5175	0.903	LOC103693496	TGTACTTGGAGATAACTATGAGA
chr1	164379	164402	+	0.5914	0.8081	LOC103693496	CCACATTGATCACACTTGTAAGG
chr1	164427	164450	+	0.4479	0.8704	LOC103693496	TGTGTTTGGAGATGACTGTTTTG
chr1	164463	164486	+	0.4144	0.7622	LOC103693496	CCACATTGATTGCATTTGTAGGG
chr1	164511	164534	+	0.1685	0.849	LOC103693496	TGCATTCGAAAATTTCGGTGATG
chr1	164547	164570	+	0.2535	0.8095	LOC103693496	TCACATTCATTACATTTGTAGGG
chr1	164604	164627	+	0.6972	0.8109	LOC103693496	AGATCATTCTGACCTACAAAGGC
chr1	164631	164654	+	0.5555	0.8163	LOC103693496	CCACATTGATTACATTCATAGGG
chr1	164679	164702	+	0.54	0.8782	LOC103693496	TGTACTTGGAGATAACTATGATA
chr1	164715	164738	+	0.5681	0.8209	LOC103693496	CCACATTGATCACATTCGTAAGG
chr1	164799	164822	+	0.4842	0.8339	LOC103693496	CCACACTGATTGCATTTGTAGGA
chr1	164847	164870	+	0.5413	0.8344	LOC103693496	TGCCTTCCAAGAGTACAACGACG
chr1	164883	164906	+	0.455	0.8443	LOC103693496	CCACATTGATTACATTTGTAGGG
chr1	164967	164990	+	0.533	0.8863	LOC103693496	TCACGTGGCTTACATTCATAGAG
chr1	165051	165074	+	0.2006	0.7959	LOC103693496	CCACACTGAGTATTTTCAGAGGG
chr1	236083	236106	+	0.0181	0.8701	Vom2r4	AAAAATAAAAATTTTAATATACC
chr1	236099	236122	+	0.7605	0.9484	Vom2r4	ATATACCTACCAGTGTTTCTTCT
chr1	236204	236227	+	0.7167	0.9188	Vom2r4	ATCCAAGGCCTTGTGGAAAATAC
chr1	236282	236305	+	0.6569	0.9554	Vom2r4	CCAGTTCTCCAACAGGGTTAATA
chr1	237574	237597	+	0.1518	0.8842	Vom2r4	TTGTTTGCATAAAATTTCTAAAT
chr1	238513	238536	+	0.4965	0.871	Vom2r4	AGGAAGTTGTCCATGATGGTCCT
chr1	238546	238569	+	0.4038	0.9322	Vom2r4	TATCACAACGTTGCTTTATTCCA
chr1	238564	238587	+	0.3972	0.8479	Vom2r4	TTCCACAGAAATAATTAATTCGT
chr1	238620	238643	+	0.665	0.8297	Vom2r4	TCCAGAACTCCCATTGTATCCTC
chr1	284880	284903	+	0.5775	0.8065	LOC102556157	CCACATTGATCACATTCATAGAG
chr1	284928	284951	+	0.516	0.8732	LOC102556157	TGTACTTGGAGATAACTATGAGA
chr1	284964	284987	+	0.7303	0.8652	LOC102556157	CCACATTGATTACATTCATAGAG
chr1	285012	285035	+	0.5175	0.903	LOC102556157	TGTACTTGGAGATAACTATGAGA
chr1	285048	285071	+	0.614	0.8089	LOC102556157	CCACATTGCTCACATTCACAGAG
chr1	285096	285119	+	0.5175	0.903	LOC102556157	TGTACTTGGAGATAACTATGAGA
chr1	285132	285155	+	0.5914	0.8081	LOC102556157	CCACATTGATCACACTTGTAAGG
chr1	285180	285203	+	0.4479	0.8704	LOC102556157	TGTGTTTGGAGATGACTGTTTTG
chr1	285216	285239	+	0.4144	0.7622	LOC102556157	CCACATTGATTGCATTTGTAGGG
chr1	285264	285287	+	0.0261	0.8353	LOC102556157	TGCATTCGAAAATTTTGGTGATG
chr1	285300	285323	+	0.2535	0.8095	LOC102556157	TCACATTCATTACATTTGTAGGG
chr1	285357	285380	+	0.6972	0.8109	LOC102556157	AGATCATTCTGACCTACAAAGGC
chr1	285384	285407	+	0.5555	0.8163	LOC102556157	CCACATTGATTACATTCATAGGG
chr1	285432	285455	+	0.54	0.8782	LOC102556157	TGTACTTGGAGATAACTATGATA
chr1	285468	285491	+	0.5681	0.8209	LOC102556157	CCACATTGATCACATTCGTAAGG
chr1	285552	285575	+	0.4842	0.8339	LOC102556157	CCACACTGATTGCATTTGTAGGA
chr1	285600	285623	+	0.4328	0.7578	LOC102556157	TGCTTTCCAAGATTACAACGACG
chr1	285636	285659	+	0.4681	0.8443	LOC102556157	CCACATTGATTACATTTGTAGGG
chr1	285720	285743	+	0.533	0.8863	LOC102556157	TCACGTGGCTTACATTCATAGAG
chr1	285804	285827	+	0.2006	0.7959	LOC102556157	CCACACTGAGTATTTTCAGAGGG
chr1	404407	404430	+	0.5386	0.8944	LOC103690913	TGATGGAGATTTGCAAAATGACT
chr1	404448	404471	+	0.6846	0.8829	LOC103690913	CACTTGAGAGCCCTATTGAAGAA
chr1	407144	407167	+	0.9357	0.9902	LOC103690913	GGATACCAGCAAGAAAATATGAA
chr1	407224	407247	+	0.3486	0.7612	LOC103690913	TCCAACATGTCTTTGATATTTTC
chr1	407302	407325	+	0.4889	0.8933	LOC103690913	CATCAAAACAACTATTTCGATCT
chr1	407869	407892	+	0.0198	0.8074	LOC103690913	GATTTTCTTTGGACCATTTAATC
chr1	407889	407912	+	0.7005	0.9201	LOC103690913	ATCCTAACCTGAGTGACCATGAC
chr1	408089	408112	+	0.4378	0.8932	LOC103690913	GCTTTTGTGATTATGATCCCAGA
chr1	408141	408164	+	0.7886	0.9344	LOC103690913	AGATATATGACCAACAACTTATG
chr1	408193	408216	+	0.5701	0.8978	LOC103690913	TGGCAAAATGATCTCCACTCTAG
chr1	408245	408268	+	0.7173	0.9658	LOC103690913	GTTGCACGGAGAATCTGGATCAC
chr1	470561	470584	+	0.7628	0.9422	LOC102548633	GGTTACAATTGGGAAGACCATAG
chr1	471899	471922	+	0.5903	0.7738	LOC102548633	CATACGATTCTCAGCTTCAAACT
chr1	472487	472510	+	0.6243	0.8527	LOC102548633	CATGCCATAATGAACTTCAAAGT
chr1	472571	472594	+	0.4483	0.8413	LOC102548633	AATCTCATCGTTATCTCCAAGTA
chr1	472904	472927	+	0.5104	0.8193	LOC102548633	CATCTCATAGTTATCTCCAAGTA
chr1	564761	564784	+	0.7628	0.9422	LOC103690914	GGTTACAATTGGGAAGACCATAG
chr1	566196	566219	+	0.5903	0.7738	LOC103690914	CATACGATTCTCAGCTTCAAACT
chr1	566448	566471	+	0.6243	0.8527	LOC103690914	CATGCCATAATGAACTTCAAAGT
chr1	566532	566555	+	0.4921	0.8382	LOC103690914	AATCTCATAGGTATCTCCAAGTA
chr1	651447	651470	+	0.5379	0.8627	LOC102556098	CCACATTGGTCACATACATAGGG
chr1	651495	651518	+	0.5175	0.903	LOC102556098	TGTACTTGGAGATAACTATGAGA
chr1	651531	651554	+	0.6508	0.821	LOC102556098	CCACACTGATCACACTTGTAAGG
chr1	651615	651638	+	0.5379	0.8627	LOC102556098	CCACATTGGTCACATACATAGGG
chr1	651663	651686	+	0.54	0.8782	LOC102556098	TGTACTTGGAGATAACTATGATA
chr1	651699	651722	+	0.5914	0.8081	LOC102556098	CCACATTGATCACACTTGTAAGG
chr1	651783	651806	+	0.539	0.8246	LOC102556098	CCACATTGATCACATTCATAGGG
chr1	651831	651854	+	0.5386	0.8732	LOC102556098	TGTACTTGGAGATACCTATGAGA
chr1	651867	651890	+	0.5914	0.8081	LOC102556098	CCACATTGATCACACTTGTAAGG
chr1	651951	651974	+	0.5003	0.8181	LOC102556098	CCACCCTGATTGCATTTGTAGGT
chr1	651999	652022	+	0.5328	0.8907	LOC102556098	TGCCTTCTAAGAGGACGACTATG
chr1	652035	652058	+	0.5323	0.828	LOC102556098	CCACATTGATCACACACATAGGG
chr1	652083	652106	+	0.5413	0.8949	LOC102556098	TGTACTTGGAGATAACTATGAGA
chr1	652119	652142	+	0.5681	0.8209	LOC102556098	CCACATTGATCACATTCGTAAGG
chr1	652203	652226	+	0.4842	0.8339	LOC102556098	CCACACTGATTGCATTTGTAGGA
chr1	652251	652274	+	0.4231	0.7423	LOC102556098	TGCCTTCCAAGATTACAACGGCG
chr1	652287	652310	+	0.5651	0.9007	LOC102556098	CCACATTGATTACATTTGTAGGG
chr1	652371	652394	+	0.533	0.8863	LOC102556098	TCACGTGGCTTACATTCATAGAG
chr1	652455	652478	+	0.257	0.8225	LOC102556098	CCACACTGAGTATTTTCAGATGG
chr1	775276	775299	+	0.5386	0.8944	Vom2r1	TGATGGAGATTTGCAAAATGACT
chr1	775317	775340	+	0.6846	0.8829	Vom2r1	CACTTGAGAGCCCTATTGAAGAA
chr1	775348	775371	+	0.2471	0.9856	Vom2r1	TAATCACATTATTAATTTTAGGT
chr1	777995	778018	+	0.9357	0.9902	Vom2r1	GGATACCAGCAAGAAAATATGAA
chr1	778075	778098	+	0.3486	0.7612	Vom2r1	TCCAACATGTCTTTGATATTTTC
chr1	778153	778176	+	0.4889	0.8933	Vom2r1	CATCAAAACAACTATTTCGATCT
chr1	778708	778731	+	0.0198	0.8074	Vom2r1	GATTTTCTTTGGACCATTTAATC
chr1	778728	778751	+	0.7005	0.9201	Vom2r1	ATCCTAACCTGAGTGACCATGAC
chr1	778928	778951	+	0.4378	0.8932	Vom2r1	GCTTTTGTGATTATGATCCCAGA
chr1	778980	779003	+	0.7886	0.9344	Vom2r1	AGATATATGACCAACAACTTATG
chr1	779032	779055	+	0.5701	0.8978	Vom2r1	TGGCAAAATGATCTCCACTCTAG
chr1	779084	779107	+	0.7173	0.9658	Vom2r1	GTTGCACGGAGAATCTGGATCAC
chr1	779211	779234	+	0.1255	0.85	Vom2r1	GAAATTTTATGCAAATAATAAAC
chr1	779220	779243	+	0.5576	0.9597	Vom2r1	TGCAAATAATAAACACATCCAAG
chr1	779289	779312	+	0.7994	0.9385	Vom2r1	ACTGTTCAATCTCAAAGAACAAG
chr1	779331	779354	+	0.6698	0.9456	Vom2r1	TGTTGAAAAACCCAATGGAATGG
chr1	780396	780419	+	0.4408	0.853	Vom2r1	CTAACCCTGTTGGAGAGCTGGTG
chr1	828351	828374	+	0.594	0.8088	LOC102548076	CCACATTGATTACATTCATAGAG
chr1	828399	828422	+	0.516	0.8732	LOC102548076	TGTACTTGGAGATAACTATGAGA
chr1	828435	828458	+	0.7303	0.8652	LOC102548076	CCACATTGATTACATTCATAGAG
chr1	828483	828506	+	0.5175	0.903	LOC102548076	TGTACTTGGAGATAACTATGAGA
chr1	828519	828542	+	0.614	0.8089	LOC102548076	CCACATTGCTCACATTCACAGAG
chr1	828567	828590	+	0.5175	0.903	LOC102548076	TGTACTTGGAGATAACTATGAGA
chr1	828603	828626	+	0.5914	0.8081	LOC102548076	CCACATTGATCACACTTGTAAGG
chr1	828651	828674	+	0.4479	0.8704	LOC102548076	TGTGTTTGGAGATGACTGTTTTG
chr1	828687	828710	+	0.4144	0.7622	LOC102548076	CCACATTGATTGCATTTGTAGGG
chr1	828735	828758	+	0.0261	0.8353	LOC102548076	TGCATTCGAAAATTTTGGTGATG
chr1	828771	828794	+	0.2535	0.8095	LOC102548076	TCACATTCATTACATTTGTAGGG
chr1	828828	828851	+	0.6972	0.8109	LOC102548076	AGATCATTCTGACCTACAAAGGC
chr1	828855	828878	+	0.5555	0.8163	LOC102548076	CCACATTGATTACATTCATAGGG
chr1	828903	828926	+	0.54	0.8782	LOC102548076	TGTACTTGGAGATAACTATGATA
chr1	828939	828962	+	0.5681	0.8209	LOC102548076	CCACATTGATCACATTCGTAAGG
chr1	829023	829046	+	0.4842	0.8339	LOC102548076	CCACACTGATTGCATTTGTAGGA
chr1	829071	829094	+	0.4328	0.7578	LOC102548076	TGCTTTCCAAGATTACAACGACG
chr1	829107	829130	+	0.4681	0.8443	LOC102548076	CCACATTGATTACATTTGTAGGG
chr1	829191	829214	+	0.542	0.8625	LOC102548076	TCACATGGCTTACATTCATAGAG
chr1	829275	829298	+	0.2006	0.7959	LOC102548076	CCACACTGAGTATTTTCAGAGGG
chr1	999466	999489	+	0.439	0.9574	LOC100910123	AAAAAATAAAATTGTAGTATACC
chr1	999587	999610	+	0.6957	0.9156	LOC100910123	ATCCAAGGCCTTGTGGAAAATTC
chr1	1001004	1001027	+	0.2988	0.8251	LOC100910123	TTGTTTGCAAAAAATTCCTAAAC
chr1	1001965	1001988	+	0.4811	0.8839	LOC100910123	AGGAAGTTGTCCATGACGGTCCT
chr1	1004765	1004788	+	0.7016	0.9331	LOC100910123	ATAACTTACCTCAAATTAAAAAA
chr1	1162059	1162082	+	0.5871	0.8835	Vom2r5	CACACGAGGGCCCTATTCCAGAA
chr1	1164680	1164703	+	0.9251	0.974	Vom2r5	GGATACCAGCAAGAAAATATGAG
chr1	1164782	1164805	+	0.0626	0.816	Vom2r5	ACATCATTTTTGGCCTGTGTGAA
chr1	1164838	1164861	+	0.6112	0.8898	Vom2r5	CATCAAAACAGCAATTCTGAACT
chr1	1164866	1164889	+	0.4836	0.9195	Vom2r5	ATTATTACTGTGGTATAAATCAA
chr1	1165351	1165374	+	0.0129	0.7412	Vom2r5	GATTTTCTTTGGCTCATTTAACC
chr1	1165371	1165394	+	0.6575	0.9084	Vom2r5	ACCCTAATCTGAGTGACCATGAC
chr1	1165571	1165594	+	0.512	0.9076	Vom2r5	GCTTTTGTGAATATGATCCCAGA
chr1	1165675	1165698	+	0.7029	0.9258	Vom2r5	TGGAGAAGTGAACTCCACTCTAG
chr1	1165710	1165733	+	0.3486	0.9075	Vom2r5	GAAGATGGGCATATTTAGGTGCA
chr1	1165727	1165750	+	0.828	0.9852	Vom2r5	GGTGCACAGAGAATCTGGATCAC
chr1	1165854	1165877	+	0.0966	0.8523	Vom2r5	GAAATTTTATGCAAACAATAAAC
chr1	1165863	1165886	+	0.6219	0.9798	Vom2r5	TGCAAACAATAAACACATCCATG
chr1	1165932	1165955	+	0.7994	0.9385	Vom2r5	ACTGTTCAATCTCAAAGAACAAG
chr1	1165974	1165997	+	0.7274	0.9068	Vom2r5	CGTTCAAAAACCCATTAGAATGG
chr1	1167005	1167028	+	0.551	0.8704	Vom2r5	GGTGACTTCTTTGCTGAAAACTA
chr1	1167037	1167060	+	0.5396	0.8967	Vom2r5	CTAACCCTGTTGGAGAACTGGTG
chr1	1214238	1214261	+	0.6945	0.8999	Vom2r6	CAGACGAGGACCCTATTGAAGAA
chr1	1216850	1216873	+	0.8466	0.974	Vom2r6	GAATACCAGGAAGAAAATATGAG
chr1	1216930	1216953	+	0.355	0.7131	Vom2r6	TCCAACATGTCTTTGTCATTTTC
chr1	1217512	1217535	+	0.5263	0.8112	Vom2r6	ATCCTTTCCTTATACTCTTTAGA
chr1	1217533	1217556	+	0.0129	0.7916	Vom2r6	GATTTTCTTTGGATCATTTAACC
chr1	1217553	1217576	+	0.7297	0.9201	Vom2r6	ACCCTAACCTGAGTGACCATGAC
chr1	1217753	1217776	+	0.512	0.9076	Vom2r6	GCTTTTGTGAATATGATCCCAGA
chr1	1217857	1217880	+	0.6737	0.921	Vom2r6	TGGTGAAATGAACTCCACTCTAG
chr1	1217892	1217915	+	0.3486	0.9075	Vom2r6	GAAGATGGGCATATTTAGGTGCA
chr1	1217909	1217932	+	0.828	0.9852	Vom2r6	GGTGCACAGAGAATCTGGATCAC
chr1	1218036	1218059	+	0.1918	0.8523	Vom2r6	GGAATTTTATGCAAACAATAAAC
chr1	1218045	1218068	+	0.6023	0.9798	Vom2r6	TGCAAACAATAAACACATCCAAG
chr1	1218114	1218137	+	0.8059	0.9385	Vom2r6	ACTGTTCAATCTCAAAGAACAAT
chr1	1218155	1218178	+	0.6335	0.8536	Vom2r6	ACATTCAACAACTCATTGGAATG
chr1	1219184	1219207	+	0.5288	0.8645	Vom2r6	GGTGGCTTCTTTGCTGAAAACTA
chr1	1219216	1219239	+	0.527	0.8678	Vom2r6	CTAACCCTGTTGGAGAACTGGTG
chr1	1385045	1385068	+	0.762	0.8761	LOC103690290	CCCACAGGTGAGTTCTGCCTTAC
chr1	1399811	1399834	+	0.7079	0.8443	Rrlt	GGTCCAAGATGAAGGAATAATTC
chr1	1400240	1400263	+	0.5212	0.9109	Rrlt	CATCGGTCTATCCACTGGGTCAA
chr1	1451636	1451659	+	0.4814	0.7987	LOC120098765	CACTGCTATGAAGGACAGTGTTC
chr1	1451783	1451806	+	0.7714	0.9683	LOC120098765	GAAGAGCTGAATAAAAATCTACA
chr1	1452381	1452404	+	0.4201	0.848	LOC120098765	TCCAACAAACAAGTTATGGGACC
chr1	1485692	1485715	+	0.6932	0.8678	LOC108348301	CACACAGGTGAGTTCTGCCTTAC
chr1	1485773	1485796	+	0.569	0.8753	LOC108348301	TACTGGACAGTGAAGTTACAACT
chr1	1653874	1653897	+	0.4682	0.8684	LOC120097698	TGGGTCACCATGCTTTCTAAGTA
chr1	1663451	1663474	+	0.7079	0.8443	Raet1e	GGTCCAAGATGAAGGAATAATTC
chr1	1708048	1708071	+	0.4814	0.7987	Ulbp1	CACTGCTATGAAGGACAGTGTTC
chr1	1708195	1708218	+	0.7714	0.9683	Ulbp1	GAAGAGCTGAATAAAAATCTACA
chr1	1708793	1708816	+	0.4201	0.848	Ulbp1	TCCAACAAACAAGTTATGGGACC
chr1	1794051	1794074	+	0.2209	0.837	Raet1c	AGAATTCATTGAATTTCGGACTG
chr1	1794168	1794191	+	0.7146	0.8766	Raet1c	GGTCCAAGATGAAGGAATAATTC
chr1	1809956	1809979	+	0.7079	0.8443	LOC120093164	GGTCCAAGATGAAGGAATAATTC
chr1	1907715	1907738	+	0.694	0.8809	LOC100913013	CACACAGGTGAGTTCTGTCTTAC
chr1	1966319	1966342	+	0.2322	0.837	LOC120098769	AGAATTCATTGAATTTCTGACTG
chr1	1966451	1966474	+	0.7079	0.8443	LOC120098769	GGTCCAAGATGAAGGAATAATTC
chr1	1981901	1981924	+	0.2339	0.837	Raet1l	AGAATTCATTGAATTTCTGACTG
chr1	1982033	1982056	+	0.7079	0.8443	Raet1l	GGTCCAAGATGAAGGAATAATTC
chr1	2003929	2003952	+	0.7079	0.8443	Raet1d	GGTCCAAGATGAAGGAATAATTC
chr1	2004357	2004380	+	0.5212	0.9109	Raet1d	CATCGGTCTATCCACTGGGTCAA
chr1	2037478	2037501	+	0.4266	0.6882	LOC100910848	GTTCCCTGTTTCTCTCCCATTGA
chr1	2037525	2037548	+	0.5905	0.8545	LOC100910848	GTTGGATTATAGTGGAAGGAAGA
chr1	2037612	2037635	+	0.3235	0.8078	LOC100910848	TTATACTGAGACTGCATGGTGAC
chr1	2038031	2038054	+	0.8027	0.9648	LOC100910848	CCCAAAGATGTGACCTGAAAGAG
chr1	2080296	2080319	+	0.6309	0.9784	Lrp11	ACTGCACAGCCCGCGGCCGCAGC
chr1	2086249	2086272	+	0.3886	0.7745	Lrp11	TGAGTGGACGCTGCAGCAGGGTG
chr1	2120207	2120230	+	0.6943	0.8228	Pcmt1	ATGTGATCAATTCCAATGACTTT
chr1	2123250	2123273	+	0.4248	0.7986	Pcmt1	GCGCCTTCGTGCAGCTGGTCAAA
chr1	2127668	2127691	+	0.5277	0.8764	Pcmt1	GAAATATAAAGCTTACCTATTGA
chr1	2143229	2143252	+	0.5386	0.8843	Pcmt1	ATACACACGGTGGTCTGCTGGAT
chr1	2148116	2148139	+	0.6303	0.8662	Nup43	TGCTAAGTTCGTGTCTCAGAAAA
chr1	2149610	2149633	+	0.0203	0.8794	Nup43	GTTTTTTGACCAGGAAAGAATTG
chr1	2152674	2152697	+	0.5699	0.8968	Nup43	AACTTTCAGATAATGCAGACAGC
chr1	2176662	2176685	+	0.5408	0.9223	Lats1	TCAGGATATGGTTATTCAAGCTC
chr1	2179014	2179037	+	0.7641	0.9326	Lats1	ATCATAGGAAATGTGCAACATTC
chr1	2179080	2179103	+	0.5893	0.7984	Lats1	GTTCCTCAGAGACACGGTCCATC
chr1	2179124	2179147	+	0.5642	0.9121	Lats1	TCGATCTGAAAGTCCCAACTCAC
chr1	2179540	2179563	+	0.6981	0.9453	Lats1	ACTTTACACCAGGGAGACCTGGA
chr1	2179546	2179569	+	0.5954	0.8415	Lats1	CACCAGGGAGACCTGGAGTTCAG
chr1	2179594	2179617	+	0.645	0.917	Lats1	TCATGCACCAAAATGTTGTCCCC
chr1	2179921	2179944	+	0.6629	0.9474	Lats1	ATAACCCACTAGGAAGTAGAGCA
chr1	2180443	2180466	+	0.3375	0.7672	Lats1	AATTCTTCATGGAGCAACACGTA
chr1	2182729	2182752	+	0.1864	0.7924	Lats1	ACCTCTAGTTTATTTACCTAGGT
chr1	2182741	2182764	+	0.2826	0.8495	Lats1	TTTACCTAGGTTGGATTATCTCA
chr1	2182745	2182768	+	0.6837	0.8931	Lats1	CCTAGGTTGGATTATCTCAAGAT
chr1	2220176	2220199	+	0.4572	0.8453	Katna1	AACTGGACAGCACTTCTTTGAAA
chr1	2222721	2222744	+	0.3197	0.7051	Katna1	ATGACCTTGTGTTGTTTAGACCC
chr1	2222739	2222762	+	0.645	0.8948	Katna1	GACCCTTACCAGGACCTAGGAAG
chr1	2228407	2228430	+	0.6576	0.9706	Katna1	TCTATTCATGTAGAACAAATTAC
chr1	2231151	2231174	+	0.621	0.918	Katna1	GGTATGATATTGCTGATTTAGTA
chr1	2231171	2231194	+	0.8792	0.9732	Katna1	GTAGAAGCTAAAAAGTTGCTTCA
chr1	2231235	2231258	+	0.5058	0.7638	Katna1	AGGGCATTAGGAGACCATGGAAA
chr1	2232369	2232392	+	0.4483	0.87	Katna1	CACTGTTATATCCCCCAGGGTGT
chr1	2240635	2240658	+	0.2412	0.8325	Katna1	GGCTCGGTTTTACTCCCCAGCTA
chr1	2240647	2240670	+	0.7038	0.8941	Katna1	CTCCCCAGCTACCATATTTATTG
chr1	2240667	2240690	+	0.5178	0.8492	Katna1	TTGATGAGATAGATTCCATCTGC
chr1	2252391	2252414	+	0.0126	0.9186	Ginm1	AATAATGTTTTTTTAAATACCTT
chr1	2252406	2252429	+	0.0545	0.8332	Ginm1	AATACCTTTTTTGGAAAAATCGG
chr1	2255878	2255901	+	0.7551	0.914	Ginm1	CAGGTAAGTCATTCACATACACC
chr1	2257401	2257424	+	0.5408	0.7274	Ginm1	GATACTTCCCCATTGTCTTTCTG
chr1	2258032	2258055	+	0.7246	0.9713	Ginm1	CAACAACATGTGTGCACACATAC
chr1	2277705	2277728	+	0.013	0.7708	Ppil4	CTTTCTTTTTAGCTTGCTTGAAT
chr1	2277716	2277739	+	0.0152	0.7844	Ppil4	GCTTGCTTGAATTTTTTGAAGCT
chr1	2277879	2277902	+	0.7137	0.9478	Ppil4	TCATACAAACAGGAGATCCCACA
chr1	2279391	2279414	+	0.1326	0.8982	Ppil4	TAACTTTATTGTATACTTTCAGG
chr1	2279399	2279422	+	0.4159	0.8348	Ppil4	TTGTATACTTTCAGGCAACTGTA
chr1	2280014	2280037	+	0.0602	0.859	Ppil4	TTATGTGTCTTTTGGTGTAGTTT
chr1	2280061	2280084	+	0.822	0.9725	Ppil4	GATTACCTTGATGGTGTTCATAC
chr1	2281199	2281222	+	0.8183	0.9533	Ppil4	GATGACCCCTTTGATGACCCTCC
chr1	2281229	2281252	+	0.4182	0.8155	Ppil4	TTAATTCCTGATCGATCACCAGA
chr1	2282058	2282081	+	0.609	0.9383	Ppil4	ACTTCTGTATTACAGAGTGGTCG
chr1	2388534	2388557	+	0.5546	0.8555	Tab2	ATATCAGCTTTACCTTGTGTGTA
chr1	2388546	2388569	+	0.739	0.8771	Tab2	CCTTGTGTGTAGGCAGCATCATC
chr1	2389072	2389095	+	0.57	0.8268	Tab2	AGGTCTGGCTGTTGACCAATGAG
chr1	2786830	2786853	+	0.4027	0.8598	Ust	GTAAGCCTGGTTTTGTTGTGAAT
chr1	3137343	3137366	+	0.5072	0.777	Sash1	ATTCATCTAAGTCTTCTTCCTCC
chr1	3138212	3138235	+	0.7691	0.9031	Sash1	GCACATCCACGTAGATGAACTTA
chr1	3140347	3140370	+	0.3083	0.8372	Sash1	CTGAGGTGGGGGAGCCGGGTGTC
chr1	3142204	3142227	+	0.6731	0.9043	Sash1	GACATCCTCTTCCTCATGGTCTC
chr1	3148233	3148256	+	0.6862	0.9799	Sash1	GTACAGCGGTCCACCGTGGCAGC
chr1	3148516	3148539	+	0.1137	0.7875	Sash1	CTCCTTTTCTGGAGGGACGCTGG
chr1	3154243	3154266	+	0.0111	0.7902	Sash1	TTTTTTCCTTTTACCTTCTGTGC
chr1	3154256	3154279	+	0.4666	0.8426	Sash1	CCTTCTGTGCTGGGCTTTTTCAT
chr1	3154326	3154349	+	0.681	0.9651	Sash1	CCAGCTTGTGTAACCTCTTAAAC
chr1	3155019	3155042	+	0.6078	0.864	Sash1	CAGCCATACAGTACGGTCCATAT
chr1	3185610	3185633	+	0.5711	0.9465	Sash1	AATCAAGGGCAGTGGTACTGACC
chr1	4172414	4172437	+	0.3427	0.8486	RGD1560633	TCCAGGTTGACCGTTGGGGAGAA
chr1	4206822	4206845	+	0.1777	0.7492	Stxbp5	TTATTCGGCTGTGCAGCCAACAT
chr1	4209953	4209976	+	0.5831	0.8925	Stxbp5	AAATAAAGATACTATACCCTTTT
chr1	4223982	4224005	+	0.5492	0.808	Stxbp5	CCTCCTGAAGGCTGTCGAGATTT
chr1	4232220	4232243	+	0.5174	0.8882	Stxbp5	AACACGGTACATTATCTCGAAGC
chr1	4232367	4232390	+	0.1389	0.8045	Stxbp5	TTTCATATAACAGTCGGACTTCA
chr1	4232995	4233018	+	0.013	0.686	Stxbp5	TTTCTTGACTTTTCAAATACTTT
chr1	4233019	4233042	+	0.0127	0.8477	Stxbp5	GATGTTTTTAATTTATACAGTAC
chr1	4233029	4233052	+	0.533	0.933	Stxbp5	ATTTATACAGTACTTGTAGAGTT
chr1	4238716	4238739	+	0.5895	0.9711	Stxbp5	ATTGGTAAGAATATACTTTTACT
chr1	4238737	4238760	+	0.5997	0.8921	Stxbp5	CTTACCCTGTAATAATTATTTCT
chr1	4265209	4265232	+	0.4873	0.8427	Stxbp5	AAAACAGAGAAACTCTTACCGTG
chr1	4265257	4265280	+	1.0143	1.0	Stxbp5	GTAGGGGACCTCACATTCCATAT
chr1	4271117	4271140	+	0.5939	0.9629	Stxbp5	CTTAGAAAAAATTCTACCTTCCC
chr1	4272522	4272545	+	0.4101	0.816	Stxbp5	TTCCACATAATGACGTAGCCTGA
chr1	4333264	4333287	+	0.7583	0.9353	Stxbp5	AAAGAAGAAAGGATACAGCCTTA
chr1	4804449	4804472	+	0.8324	0.8467	Adgb	CCTTAAGAGAGACAGTGCATATT
chr1	4806660	4806683	+	0.405	0.9274	Adgb	CTGGCATAGAATATTTAAGGTCT
chr1	4807317	4807340	+	0.6818	0.9162	Adgb	AAGGAGGCTTGGCTACTTGAGAT
chr1	4808401	4808424	+	0.6485	0.9427	Adgb	CCTCTGTCTTTGAAATTAGCAAT
chr1	4810591	4810614	+	0.5005	0.8814	Adgb	CCGGCTCAAAGTTGGGCAGTACA
chr1	4816161	4816184	+	0.4613	0.783	Adgb	TGTACTTACCTTGAATTCTGATT
chr1	4817303	4817326	+	0.751	0.8722	Adgb	CTGCTAGCTCTTCCTGTGACTTG
chr1	4818383	4818406	+	0.4403	0.833	Adgb	CCTTTTCCAGGTGTGGTTTGTAA
chr1	4851549	4851572	+	0.4725	0.8322	Adgb	CGTACTCAACATTTGCCAGCTTA
chr1	4858262	4858285	+	0.4682	0.8353	Adgb	CGACATACTTCCCGTAGCTGTTG
chr1	4952416	4952439	+	0.7689	0.9185	Rab32	GGACTGCATCAAATGTGGAACTT
chr1	5091312	5091335	+	0.4211	0.8105	Grm1	GCCTCATTGAAGTTGGCCGGCAC
chr1	5115278	5115301	+	0.5315	0.7836	Grm1	AGCAAGGCTCACTGCACACAGAT
chr1	5157218	5157241	+	0.4745	0.7068	Grm1	TTGTGATCCCTCCGTTGGCTTCC
chr1	5321779	5321802	+	0.7466	0.9478	Grm1	CCTTCCAATGAGTGAGAACTCGC
chr1	5321906	5321929	+	0.6585	0.8296	Grm1	CGCAGGAGCCGGTCAAAGCTCTT
chr1	5531435	5531458	+	0.3023	0.9542	Shprh	GTTGAACATTTTTCTGAAAGGAC
chr1	5531463	5531486	+	0.7374	0.8879	Shprh	CGTTGATGAGTTCAGAGTCAAGC
chr1	5534744	5534767	+	0.564	0.9099	Shprh	CCTCTTGGAAGCTGGCCTGACAA
chr1	5539263	5539286	+	0.6295	0.7721	Shprh	GATAACTCCCTGCACTTCTTGTG
chr1	5542931	5542954	+	0.7748	0.8899	Shprh	GCCACACGTGTGATGATTCTGAC
chr1	5543081	5543104	+	0.3616	0.8359	Shprh	ATCTTTGAAGGTCTTGTGAAACA
chr1	5543136	5543159	+	0.6302	0.8512	Shprh	CACTGGGAAAGAATTACAAAGAA
chr1	5544482	5544505	+	0.7717	0.9145	Shprh	GGCAGTAGGGAGTCCACAAAAAA
chr1	5544572	5544595	+	0.5875	0.911	Shprh	TGATGACGATAATGACAACGACG
chr1	5545028	5545051	+	0.539	0.8197	Shprh	CTGCCCTCATTGCCTGGTTGCAA
chr1	5547790	5547813	+	0.0183	0.8652	Shprh	GTTCATATTTTTCTTTCATTAGG
chr1	5549969	5549992	+	0.0436	0.6843	Shprh	CAGATCTTTTTGGGCTGGTGGTC
chr1	5550089	5550112	+	0.3227	0.9337	Shprh	TTGCTAAGATAATGTGGAGGTCC
chr1	5554130	5554153	+	0.644	0.7996	Shprh	GAGCACAGTACAGAGCAGCCCTT
chr1	5558838	5558861	+	0.6782	0.9369	Shprh	AGGTCGTCTGAGGAGCACAAAGG
chr1	5663142	5663165	+	0.6668	0.8951	Fbxo30	CCCTGGCACGAAATAAAGTTGCT
chr1	5663482	5663505	+	0.4156	0.8642	Fbxo30	TGAAGCTACTGTAGAAACAACCA
chr1	5663525	5663548	+	0.7786	0.9137	Fbxo30	GATATCCTAAACTCTGCCACAAG
chr1	5663747	5663770	+	0.4511	0.9036	Fbxo30	TTATGCAACTTAAATACAAGTTC
chr1	5663933	5663956	+	0.8495	0.9894	Fbxo30	GTAGCAGAACAACTTAAGGAAGG
chr1	5664155	5664178	+	0.763	0.8663	Fbxo30	GAGGTTGCAGAAGATCCCATGGG
chr1	5664277	5664300	+	0.3588	0.8336	Fbxo30	TCACGTTGACTTTGGGACACAGA
chr1	5782834	5782857	+	0.588	0.7668	Epm2a	TTGTCTCCCAGTAGGACACTGGA
chr1	5782911	5782934	+	0.6476	0.9362	Epm2a	ATATTGCAGGCCACCAAGCCATG
chr1	6992810	6992833	+	0.5857	0.9161	Utrn	TCCAAATCAGCAGGAACTGAGAT
chr1	6998961	6998984	+	0.5964	0.8388	Utrn	CATTCCTCAAGCTTTCTGAAAGA
chr1	7004224	7004247	+	0.6182	0.9026	Utrn	AACTGGCCAGTTTATCCTTCAGA
chr1	7004238	7004261	+	0.6257	0.8528	Utrn	TCCTTCAGAAAGCTTGCATCTGA
chr1	7004302	7004325	+	0.3903	0.8719	Utrn	CATCAATCAAGCAGGGCTGGTGG
chr1	7007959	7007982	+	0.7303	0.8896	Utrn	GCTCACACTTACCCTCTCCGGTC
chr1	7009569	7009592	+	0.8057	0.9062	Utrn	CCTTCAGAGAGTCTTCCTGGAAA
chr1	7009620	7009643	+	0.5896	0.9654	Utrn	GTTCAGGAATATTAAGCGATAAT
chr1	7009673	7009696	+	0.1632	0.9172	Utrn	TTAATTTCAACCAGATAATCCGC
chr1	7016985	7017008	+	0.4322	0.8898	Utrn	TGTGCTGGGACACCTTTTCAAAG
chr1	7017408	7017431	+	0.1347	0.7282	Utrn	CTCGCCGGTTTCTTTTCGATCTC
chr1	7019154	7019177	+	0.3815	0.8961	Utrn	AGTCAACTTTTCTCCTTTCCAGA
chr1	7024814	7024837	+	0.5843	0.7795	Utrn	GCCCAGGAGATTTCTGTGTCCAG
chr1	7030255	7030278	+	0.8334	0.8216	Utrn	CCTGGAGCAGGTCCATCTGACTT
chr1	7055936	7055959	+	0.7391	0.8485	Utrn	CCTTAAAATCTCTGAGTCTGGGG
chr1	7056005	7056028	+	0.0187	0.646	Utrn	CTTTATTCCATTTGCCTTGGGCA
chr1	7056010	7056033	+	0.1406	0.6258	Utrn	TTCCATTTGCCTTGGGCATCATC
chr1	7056109	7056132	+	0.0632	0.754	Utrn	TGCAATGTAGGTTTTTGATTCTC
chr1	7060188	7060211	+	0.1248	0.7882	Utrn	CCATTTTCTAGCTGTTGTTGGTA
chr1	7060952	7060975	+	0.288	0.7928	Utrn	AGCTTGGCAAAGACCGCTGGGGT
chr1	7061063	7061086	+	0.5915	0.845	Utrn	TATCCTCCTGCAGCTGGATCTTC
chr1	7067802	7067825	+	0.427	0.8189	Utrn	CCTTCCATTTCTTTCTCACTCCC
chr1	7072658	7072681	+	0.3757	0.7481	Utrn	TCATTCCTTGTTCTCTTACATGA
chr1	7075068	7075091	+	0.4444	0.8131	Utrn	AAGTTGCCAGTTTGGACTTTATT
chr1	7075089	7075112	+	0.1274	0.5983	Utrn	TTCAAAGCCTCTTCCTTTTCGGT
chr1	7082256	7082279	+	0.3881	0.8355	Utrn	CTTTATGTTCTTCAAGCAGGTTT
chr1	7082261	7082284	+	0.1796	0.6772	Utrn	TGTTCTTCAAGCAGGTTTTGCAG
chr1	7085481	7085504	+	0.5784	0.8664	Utrn	CTTCATGGGTAGCAAACTGCTCT
chr1	7556604	7556627	+	0.3375	0.8222	Zc2hc1b	AGGAGTTGAAGGGTTTGCGTTTT
chr1	7559032	7559055	+	0.5357	0.8398	Zc2hc1b	TGTTTACCAGAACATCTGTTGCA
chr1	7559038	7559061	+	0.7524	0.9319	Zc2hc1b	CCAGAACATCTGTTGCAAAGCAT
chr1	7572018	7572041	+	0.6603	0.8715	Ltv1	GAAATGTTAAACTCACCTGAAAC
chr1	7572058	7572081	+	0.6726	0.9267	Ltv1	ACAGTCCAACATCTTCTTCAAAC
chr1	7576138	7576161	+	0.5388	0.9345	Ltv1	CATTTAAAGCTTACCGGGAACAC
chr1	7576144	7576167	+	0.4567	0.8547	Ltv1	AAGCTTACCGGGAACACCGAGGT
chr1	7635169	7635192	+	0.5852	0.8125	Phactr2	AGACTAGACGTTTCAGAAGTGAC
chr1	7639477	7639500	+	0.7107	0.9486	Phactr2	GGTTTAGAAGGAACGGTAGGAGG
chr1	7639483	7639506	+	0.8004	1.0	Phactr2	GAAGGAACGGTAGGAGGTAGAGC
chr1	7643061	7643084	+	0.0126	0.7196	Phactr2	TTTTTACCTGTCTTCTCTTCTGC
chr1	7643067	7643090	+	0.7013	0.7014	Phactr2	CCTGTCTTCTCTTCTGCCTGTTC
chr1	7677052	7677075	+	0.6244	0.8971	Phactr2	CCAATGGTGGAGAGTTTCCCCTT
chr1	7888045	7888068	+	0.4384	0.8211	Fuca2	TGGACAATAATTATCCCCCTGGC
chr1	7888072	7888095	+	0.3276	0.9281	Fuca2	AGTATGAAGATTTTGGAGTGTTA
chr1	7888099	7888122	+	0.2055	0.9397	Fuca2	CAGCCAAGTATTTTAACGCAAAC
chr1	7888114	7888137	+	0.6929	0.957	Fuca2	ACGCAAACCAATGGGCAGATCTT
chr1	7926947	7926970	+	0.6212	0.9733	Pex3	ATAGTGGTAATATCTCTGGGAGA
chr1	7934701	7934724	+	0.4024	0.7648	Pex3	TCATTCCAGCAAGATCGATGTTG
chr1	7935738	7935761	+	0.6322	1.0	Pex3	ATGACAGTGACCAACTCTGTCAG
chr1	7937688	7937711	+	0.4727	0.7875	Pex3	GATCCTCCCATATTTCCAGCTTG
chr1	7943031	7943054	+	0.1901	0.8102	Pex3	CCTGTTTTTCAACAAAGCTGTCA
chr1	7959518	7959541	+	0.4956	0.848	Adat2	GCAAACAATGCTTCTTAACGGTG
chr1	7959613	7959636	+	0.5375	0.9082	Adat2	TGGTTCTAAAGTACCAGACGGAC
chr1	8204470	8204493	+	0.6097	0.8986	Aig1	ATGCACTCACCATTCCATGGTTC
chr1	8534665	8534688	+	0.4897	0.8184	Hivep2	TTGATGTAGAAGCAGAGATCCAC
chr1	8534733	8534756	+	0.1454	0.6858	Hivep2	TTTGCTGAGGCTTCTGACAAAGT
chr1	8535895	8535918	+	0.5113	0.8811	Hivep2	TGGACCCCTCAGTGCCATTGCCG
chr1	8536140	8536163	+	0.5526	0.869	Hivep2	GACCTGGCCCGGCCCCAGCTGCC
chr1	8538025	8538048	+	0.637	0.9243	Hivep2	ACATAGCCCAAGTGCTTGGGCAG
chr1	8538132	8538155	+	0.6089	0.9206	Hivep2	CCGTCCACCTCAGACAGCGCGGC
chr1	8684552	8684575	+	0.7922	0.87	LOC100912436	TCCTGAGGTGGTCCCAAAAAAGG
chr1	8684657	8684680	+	0.3631	0.6775	LOC100912436	TCTTCCTTTGCCTGCTGCTCAAA
chr1	8684705	8684728	+	0.7368	0.9069	LOC100912436	ACTGGCTCTGCCGTCTCCTTCAG
chr1	8839631	8839654	+	0.2298	0.8451	Adgrg6	CAACTTACTGTTTTGGTTCAGAT
chr1	8863085	8863108	+	0.4135	0.9103	Adgrg6	CGGATTCTGTTAGTAACAGGGAT
chr1	8874259	8874282	+	0.6476	0.8739	Adgrg6	GAGAGGCGATCTCATCTCTATCA
chr1	8874370	8874393	+	0.587	0.856	Adgrg6	TACCAACGGAGCCCCAAGAATTG
chr1	8875739	8875762	+	0.5934	0.8922	Adgrg6	CATACCTCTGATGTAGCTGGCGT
chr1	9049315	9049338	+	0.3594	0.8454	Vta1	AGCAGTTATGAATATATGTTGCC
chr1	9062434	9062457	+	0.4463	0.8777	Vta1	CGACATTCAGGAGTTTTACTATC
chr1	9062452	9062475	+	0.6882	0.8668	Vta1	CTATCAATCTTCATTCCAGTTTG
chr1	9086752	9086775	+	0.6667	0.9354	Gje1	CATGCCGCGTAAAGGTGGAAAAT
chr1	9087272	9087295	+	0.0827	0.7675	Gje1	TCTCTCTTTTGTCTGGGTCACAG
chr1	9141597	9141620	+	0.2264	0.8851	Nmbr	TTATTATCACATTGCGAAGACTT
chr1	9141622	9141645	+	0.7053	0.8667	Nmbr	ATTAGAAGTGCACACAATCTTCC
chr1	12084075	12084098	+	0.6882	0.9558	LOC120098789	AATGTAGTCACGGCTGCTGTGGA
chr1	12313414	12313437	+	0.5197	0.8353	Cited2	ACAACTCCCAGTTCATGGGTCCC
chr1	12415614	12415637	+	0.0105	0.8423	Txlnb	ATTTATTTTATTTTTTTAGGTAA
chr1	12415619	12415642	+	0.0107	0.8268	Txlnb	TTTTATTTTTTTAGGTAAAGAAG
chr1	12415624	12415647	+	0.011	0.9179	Txlnb	TTTTTTTAGGTAAAGAAGCTAAC
chr1	12415632	12415655	+	0.8622	0.9839	Txlnb	GGTAAAGAAGCTAACTTGCTCAT
chr1	12440935	12440958	+	0.7684	0.8806	LOC120098792	GCCCGAAGCTTGTGGTTGCAAGA
chr1	12441077	12441100	+	0.7643	0.8708	LOC120098792	GCACCAGCGTGTGGACTTGGAAT
chr1	12443009	12443032	+	0.4461	0.7614	Txlnb	CAGCTTACTCTCTACTCGGGAAG
chr1	12447367	12447390	+	0.483	0.9505	Txlnb	TGTCACAGAAAGCCCTGCGAGCT
chr1	12538108	12538131	+	0.6275	0.8845	Heca	GCTTATGCCTGGGGATGTGCGTG
chr1	12538297	12538320	+	0.4602	0.7905	Heca	AGAATTCCCCAAGGTATCTGGAG
chr1	12538609	12538632	+	0.8485	0.8467	Heca	CCTGGTACCAGTCTGTGTCCTTT
chr1	12538636	12538659	+	0.6469	0.9398	Heca	GGTGGCCCTGCCCGCAGCGGCAG
chr1	12741467	12741490	+	0.4544	0.9576	Reps1	TTAGAGATGTCAGCCGTAAAGTC
chr1	12741848	12741871	+	0.2988	0.794	Reps1	AAGACCATTTTCCCCTAGGAACC
chr1	12742481	12742504	+	0.5218	0.8365	Reps1	GGCTCTTCTGCTGGTGATGCGGT
chr1	12742583	12742606	+	0.6346	0.8863	Reps1	ACCATGCATCCTGCTTCTGTCCA
chr1	12743234	12743257	+	0.5523	0.8605	Reps1	AAACCATTCAGCCTGATCTGAAC
chr1	12743521	12743544	+	0.4364	0.9199	Reps1	ATATTTCAGGGTCTGCAGCTAAA
chr1	12743554	12743577	+	0.4382	0.8959	Reps1	CAAAATCGAAACTTCCTATTCTT
chr1	12756381	12756404	+	0.7101	0.9208	Reps1	GTGAACGCTCTTCAAGCTCACAA
chr1	12764392	12764415	+	0.6935	0.9056	Reps1	ATTCTCTACTAGATCATACTAAC
chr1	12802577	12802600	+	0.7197	0.895	Ect2l	CCTTCATGAGTGATCCTGTGTTT
chr1	12802656	12802679	+	0.6141	0.8834	Ect2l	CTAGACTTCTTCAGCAGAAAATA
chr1	12805427	12805450	+	0.7273	0.9004	Ect2l	GGATGCTGTCCATACCCAGAGTG
chr1	12814505	12814528	+	0.5214	0.8636	Ect2l	GTAATGAAAGGTAGGAGTGACTG
chr1	12816462	12816485	+	0.6245	0.8759	Ect2l	GCGACCTGGAGCAGCGTGTTCCA
chr1	12817652	12817675	+	0.6618	0.9417	Ect2l	AACCCAATGCTACTCACTCTTGC
chr1	12843302	12843325	+	0.647	0.8151	Ect2l	CCTTAATTGTGACTTCGAGCTTC
chr1	12862709	12862732	+	0.4079	0.8635	Ccdc28a	GACGCTGAGTCAGCTTTTCAGCC
chr1	12870645	12870668	+	0.5677	0.9117	Ccdc28a	ACTTTGGCCTCTGGGAAGTTGAC
chr1	13109855	13109878	+	0.5876	0.9265	Nhsl1	TTCTAATGATGAACGTAATATAC
chr1	13164364	13164387	+	0.5971	0.9011	Nhsl1	TTGGTATCAGGAGACCTAAAACG
chr1	13168936	13168959	+	0.7795	0.9741	Nhsl1	CACTGACACTCTGGTAAGACGAC
chr1	13178962	13178985	+	0.6272	0.9355	Nhsl1	GGGGGTGCCTCGAGTACCGGGAT
chr1	13179286	13179309	+	0.5219	0.7896	Nhsl1	GCCTCCGCTGCCCCCGGTGCCAC
chr1	13179393	13179416	+	0.3709	0.8314	Nhsl1	TCACTGTAGAAGCAACCTGGCCT
chr1	13180447	13180470	+	0.5829	0.957	Nhsl1	AAATCGATGTCACCAGCAAATGG
chr1	13200804	13200827	+	0.0723	0.798	Hebp2	CCTTTCTCATTTTTGCCTTGAAT
chr1	13265564	13265587	+	0.1517	0.7506	Arfgef3	AGGGCATTTTGTAGATCTTGGCC
chr1	13299318	13299341	+	0.519	0.8168	Arfgef3	GAGCTTCCTGCCATCCGACCAGT
chr1	13299716	13299739	+	0.8182	0.9662	Arfgef3	AGGTGAAGGCCTTACCTGCTACC
chr1	13329683	13329706	+	0.4992	0.8436	Arfgef3	TGGAGGCTTGTAGCTTCTCACAC
chr1	13446136	13446159	+	0.361	0.9131	RGD1560303	ATGATTCTTTAATGTCCTGCACA
chr1	13446147	13446170	+	0.6439	0.8648	RGD1560303	ATGTCCTGCACATGAAATCCAAT
chr1	13446307	13446330	+	0.8432	0.9392	RGD1560303	CTGTCAACAACAGGCTAATCATG
chr1	13446390	13446413	+	0.4786	0.8808	RGD1560303	CTAAGTTCAGACAGGGTGGTCCC
chr1	13446640	13446663	+	0.5308	0.8409	RGD1560303	GATCTCTGTGAATGATGCCTTTA
chr1	13446663	13446686	+	0.6288	0.8943	RGD1560303	CCATGACAGTAGCCTAGGGCACT
chr1	13446916	13446939	+	0.454	0.8306	RGD1560303	CAGCAACTGGGGTACCTGTGAGG
chr1	13713541	13713564	+	0.4956	0.9541	Tnfaip3	TATCCATGAGTGATAGCTGGGGT
chr1	13713679	13713702	+	0.0192	0.8269	Tnfaip3	TTTCTTTGGGTAGATTAGCTTCA
chr1	13720565	13720588	+	0.5044	0.9107	Tnfaip3	AAATGGTGGATGATCCCATTGCT
chr1	14341825	14341848	+	0.7289	0.8544	Ifngr1	GCTTGTGTCCCCTTTCATCTCAG
chr1	14349800	14349823	+	0.5399	0.8665	Ifngr1	GAATCAATTTGGATGCTGCTTGT
chr1	14349894	14349917	+	0.7251	0.9508	Ifngr1	AGAGAAAAAGCATAATGTTACCT
chr1	14350748	14350771	+	0.3626	0.7457	Ifngr1	TTCACTCTCTCTACTTAGCTCTC
chr1	14374840	14374863	+	0.0118	0.6664	Il22ra2	TTTTTCTCCAGCAAAATTAGATC
chr1	14492468	14492491	+	0.4762	0.8711	Il20ra	TAGAAATGAAATTGGCAAAAGAG
chr1	14492574	14492597	+	0.6746	0.8846	Il20ra	CTGGACAGAAGCAGTGATGAGGT
chr1	14621191	14621214	+	0.53	0.8932	Pex7	CACCAGTCACAGCTCAGGATTTC
chr1	14628417	14628440	+	0.8505	0.9571	Pex7	CCTGAGGCTGAAGCAAAACAACC
chr1	14629099	14629122	+	0.8845	1.0	Pex7	AATGCAGTAATACTACATACCAC
chr1	14643059	14643082	+	0.3101	0.7513	Pex7	TAGACCTGGAGAGGCCCTGTGGC
chr1	14663457	14663480	+	0.3113	0.827	LOC102547604	TCGAGGTTGACCGTTGGGCAGAA
chr1	14748567	14748590	+	0.4559	0.9105	Map3k5	TCATCTCGGAGTGAGAGAGAGCT
chr1	14757822	14757845	+	0.4803	0.8981	Map3k5	GGAAATCATTTGCCAGAAGAACA
chr1	14768173	14768196	+	0.5139	0.8632	Map3k5	CTTTAGGAGAAATCTCCCTGGAG
chr1	14768178	14768201	+	0.7692	0.8987	Map3k5	GGAGAAATCTCCCTGGAGACAGA
chr1	14833022	14833045	+	0.234	0.7525	Map3k5	ACGCTTCCTCTGTCAGGGGGGTG
chr1	14835574	14835597	+	0.2887	0.729	Map3k5	TGTACTTCACAATTCCGACGACT
chr1	14855292	14855315	+	0.617	0.9109	Map3k5	ACCACGGGTTCTCTTATCGTACA
chr1	14869493	14869516	+	0.3789	0.9095	Map3k5	TGAACTAGGAGAGCCCCAGGCAG
chr1	14967121	14967144	+	0.8984	0.9706	Map7	GCTGGAAGACGCTGAAATGGAAT
chr1	15010103	15010126	+	0.7508	0.9146	Map7	GATCCAGACAGGCGGTCAGTTTC
chr1	15013974	15013997	+	0.6541	0.9488	Map7	GCTCGCCGCCTGCAGCTCAGCCC
chr1	15021051	15021074	+	0.647	0.8408	Map7	GCATCTTGCAGCCCCATCACCAC
chr1	15021127	15021150	+	0.2447	0.8432	Map7	TAACGCCGCCCGAGGGCTCTGCT
chr1	15098985	15099008	+	0.332	0.7912	Bclaf1	TTCTAGAGATTATCGTCGGGATT
chr1	15099434	15099457	+	0.6235	0.9676	Bclaf1	ATAAATCTGCTACATCTGGTGAT
chr1	15099789	15099812	+	0.6944	0.9457	Bclaf1	TCCTGACGGAGGAGGAGATCAGG
chr1	15101031	15101054	+	0.773	0.9061	Bclaf1	CAGATGAAGAGTCTAGAGTATTC
chr1	15101163	15101186	+	0.7512	0.8898	Bclaf1	GTGATAAAGAGTCTGCAAAACAA
chr1	15101244	15101267	+	0.7032	0.9572	Bclaf1	GGAAGTCAGTCCTGGCAGATCAG
chr1	15101370	15101393	+	0.6049	0.9513	Bclaf1	GAGAAGAAAAAAATTATAAACTG
chr1	15101814	15101837	+	0.0124	0.8322	Bclaf1	TTTTTGATGTATTCTAGACCTGC
chr1	15101965	15101988	+	0.4147	0.8503	Bclaf1	TACAACACATTGTATCCTTGGTT
chr1	15128935	15128958	+	0.0794	0.8761	Mtfr2	AACAAAGCTTTATTTATAGGATT
chr1	15128947	15128970	+	0.0621	0.8138	Mtfr2	TTTATAGGATTTGCTGATTTTTC
chr1	15128951	15128974	+	0.0226	0.8241	Mtfr2	TAGGATTTGCTGATTTTTCAAAA
chr1	15129032	15129055	+	0.4513	0.7667	Mtfr2	GAGCCTTGCCGAAGACCTCGTTT
chr1	15133096	15133119	+	0.0211	0.6866	Mtfr2	TATTTCTTTCCTCTTACCCACAG
chr1	15195229	15195252	+	0.6124	0.8975	Pde7b	AGCGGGTCAGGAACTCATTCTGT
chr1	15212294	15212317	+	0.0108	0.7966	Pde7b	ACTTTTTTTTCTCTTTTACCTGA
chr1	15212312	15212335	+	0.6868	0.8523	Pde7b	CCTGATACAAGTTGGCAAGGTGG
chr1	15328659	15328682	+	0.9338	0.9872	Pde7b	CCTGGGAAGCCGTGGAAAGCATC
chr1	15328750	15328773	+	0.6055	0.8068	Pde7b	CCATCCTGATCATCTCTGGCAAG
chr1	15771472	15771495	+	0.6586	0.9017	Ahi1	GTTTCAGAGGATAATGAAGAGAC
chr1	15771620	15771643	+	0.4133	0.8149	Ahi1	TGATTTCTCACCCAATGGTAAAG
chr1	15773393	15773416	+	0.2915	0.8365	Ahi1	AAAAGCTAAAGTCAAGGCTTCCA
chr1	15773441	15773464	+	0.148	0.876	Ahi1	ATGAAAATTTTCCCTATTTGCTT
chr1	15773708	15773731	+	0.738	0.9185	Ahi1	AAAATATATCTACAGATTCTTGA
chr1	15773738	15773761	+	0.7243	0.9555	Ahi1	AGCATGGATGAAATCAAGAATAA
chr1	15776985	15777008	+	0.2049	0.8678	Ahi1	CACAAATTCTTACTTTAAGCTCC
chr1	15777002	15777025	+	0.5039	0.837	Ahi1	AGCTCCTGGGAGCCAATGGAAAT
chr1	15779686	15779709	+	0.0164	0.9065	Ahi1	AATATATTCTTTTTAGGCCTGTC
chr1	15779701	15779724	+	0.839	0.9501	Ahi1	GGCCTGTCGTATCCCAAACAAGC
chr1	15782906	15782929	+	0.5094	0.8658	Ahi1	TGATCTCGACTGGTCAAAAGACG
chr1	15786273	15786296	+	0.8927	0.9742	Ahi1	ACAGGTCACCACATGTACTCAGG
chr1	15789866	15789889	+	0.5425	0.8716	Ahi1	GGAAATTAAGGAAACTGAATTCA
chr1	15789939	15789962	+	0.4297	0.9105	Ahi1	TTAATCCACACCAAAGACAGTAC
chr1	15961001	15961024	+	0.0233	0.5718	Myb	TTCGCTTTTCCTTCTCAGGATCT
chr1	15961430	15961453	+	0.6947	0.871	Myb	CATGCAACGCGACAGGGTATGGA
chr1	15964874	15964897	+	0.6689	0.9332	Myb	AGTGCTTGGCAATAACAGACCAG
chr1	15968477	15968500	+	0.7006	0.9548	Myb	GATAAAATGACAAGTTACCTCTT
chr1	16104723	16104746	+	0.3591	0.7031	Hbs1l	TTCATGCCTTGATCACATGAGAG
chr1	16106267	16106290	+	0.6647	0.8588	Hbs1l	CTTCACAGCAGAGAGAAACCTGT
chr1	16106505	16106528	+	0.828	0.8687	Hbs1l	CCCTCAAAGGAATACCAGACTTA
chr1	16106738	16106761	+	0.4142	0.8745	Hbs1l	CCATTTTCCCAGCATCAAAGTCC
chr1	16106817	16106840	+	0.445	0.8383	Hbs1l	CTTTGTCTGACCTGTGTAACCAG
chr1	16106981	16107004	+	0.3248	0.7491	Hbs1l	TCCCTTTCTGATTTGATTGCAAA
chr1	16107059	16107082	+	0.611	0.985	Hbs1l	TCTGAAATGAGGAGTCCTGAAGT
chr1	16107164	16107187	+	0.75	0.8823	Hbs1l	ACACCAGACACTAAAGTTCTGAG
chr1	16107391	16107414	+	0.3986	0.7911	Hbs1l	TAGCAGACAAGTTCAAGATGTAT
chr1	16132580	16132603	+	0.13	0.8646	Hbs1l	TATTTTACTCCTTAACTAGGAAA
chr1	16132587	16132610	+	0.6236	0.8787	Hbs1l	CTCCTTAACTAGGAAAATCAGTT
chr1	16184031	16184054	+	0.849	0.9109	Aldh8a1	CCCTGTAACTCGTATATAGATTC
chr1	16189978	16190001	+	0.5511	0.8511	Aldh8a1	CCGCTCTACCTGTTGACCTGGAA
chr1	16195514	16195537	+	0.5421	0.8808	Aldh8a1	CTTCCCGTCCAGGTGTGCCACCA
chr1	16565554	16565577	+	0.0469	0.7699	Themis	CTTTTCTTGTTCCTTCAAAGACA
chr1	16565790	16565813	+	0.5235	0.8363	Themis	GGGAAATTGCTGCGAATTTCTGA
chr1	16584220	16584243	+	0.2046	0.871	Themis	CTGTTCGAGTTCTGTTTTTGGGA
chr1	16584268	16584291	+	0.7244	0.9053	Themis	GGGTATAGATATGCTCATCTTCA
chr1	16584451	16584474	+	0.497	0.8973	Themis	TATCCTTCAGGTGATAAAAGCAA
chr1	16623730	16623753	+	0.4901	0.8641	Themis	CCTGGAAAATTCATGGGCAGCTC
chr1	16763001	16763024	+	0.7539	0.9387	Ptprk	GCCACGTCCCAAGAGGCTGACTG
chr1	16771435	16771458	+	0.4311	0.8441	Ptprk	CTCAAATTTCAATGAATAACTAC
chr1	16830696	16830719	+	0.3031	0.8229	Ptprk	TAGGTCCGGTTGTCGCCCACGGT
chr1	16840241	16840264	+	0.7036	0.8796	Ptprk	GCCCCGCCCCTCTTACCTGATTG
chr1	16850760	16850783	+	0.358	0.8715	Ptprk	CAACGTGTTGAGGGGCTTTGGGG
chr1	16929715	16929738	+	0.6458	0.9224	Ptprk	GTTGGATCAGCAAGTAAGTGGGC
chr1	17043471	17043494	+	0.3444	0.787	Ptprk	TTCACCCTAACCAGGATGTTCAA
chr1	17874017	17874040	+	0.5947	0.8626	Lama2	TTCCAAGATCCACCCTTTAGAAA
chr1	17961966	17961989	+	0.3681	0.7997	Lama2	AGATTCAAGACATGCACGGCTGG
chr1	18014949	18014972	+	0.6876	0.9139	Lama2	CCATCTCATATGACCTCGAAGAG
chr1	18016247	18016270	+	0.4481	0.9176	Lama2	CATATACTTTTCACCCCCTTTAG
chr1	18016269	18016292	+	0.5459	0.828	Lama2	GGGAAATAACTTGAGAATCAGCA
chr1	18016367	18016390	+	0.5489	0.781	Lama2	CCATACATGGAACAAATCTGCCC
chr1	18039234	18039257	+	0.4547	0.8366	Lama2	GGCGTGTTGGCCTCGGCACCGAA
chr1	18050876	18050899	+	0.588	0.8956	Lama2	GTCCAACATGCCATTTAGACCGG
chr1	18050893	18050916	+	0.7005	0.863	Lama2	GACCGGAGTCTGGGATTGATCTG
chr1	18087490	18087513	+	0.5926	0.8701	Lama2	CAGAAAGAATGGAAATATTATGG
chr1	18106220	18106243	+	0.6338	0.8775	Lama2	CCGAGTGCATTCTGAACCAGGTG
chr1	18122021	18122044	+	0.3915	0.7406	Lama2	CAGAATTGTCAGCATCACACCGC
chr1	18157875	18157898	+	0.5545	0.8881	Lama2	GGCAACCAAAGTGACAGCAGATG
chr1	18174092	18174115	+	0.7054	0.8949	Lama2	AAGGAAGGCAATGACATACTTGA
chr1	18218851	18218874	+	0.7526	0.9167	Lama2	AATGACACCATGGACAAGTTATC
chr1	18454353	18454376	+	0.2054	0.8246	Arhgap18	CCTCTGGTTTTGATTTTCACAGC
chr1	18463219	18463242	+	0.7559	0.9763	Arhgap18	GAGCCATGTGAATGTGTACTACA
chr1	18948291	18948314	+	0.6839	0.8905	LOC361456	AGGAAGGCGTGATGGTTGCCAAA
chr1	19021793	19021816	+	0.6806	0.9041	L3mbtl3	GGGTAAATGAATTCGGAGCTTTG
chr1	19028616	19028639	+	0.4564	0.8202	L3mbtl3	CTGTCTTTAGGCTTGCCTCCTAA
chr1	19028625	19028648	+	0.5884	0.7965	L3mbtl3	GGCTTGCCTCCTAAAGGCAAGAA
chr1	19036347	19036370	+	0.7785	0.909	L3mbtl3	CTCTAGGCTATAAAGAAGAAGAA
chr1	19036374	19036397	+	0.7181	0.9077	L3mbtl3	ATTGGCAGTCCTACCTTAAGACG
chr1	19050532	19050555	+	0.5337	0.7974	L3mbtl3	TAACCTGCAGGTGCGAATCAAAC
chr1	19053211	19053234	+	0.0152	0.7096	L3mbtl3	TTTCTTAGGCTATTCGCATGTGA
chr1	19053278	19053301	+	0.6509	0.8479	L3mbtl3	CCTGCTCCTGCAAGAGCTTTCAA
chr1	19125737	19125760	+	0.4351	0.8186	Samd3	TGCCTTGCTAGAACATGTTTCAC
chr1	19143908	19143931	+	0.2959	0.8791	Samd3	AAATATTGTAAAGTTGGTGTCTC
chr1	19147071	19147094	+	0.611	0.8583	Samd3	CCAGTTGCTGTACCATCCGATCA
chr1	19401935	19401958	+	0.0215	0.6419	Tmem200a	TTCTCCATCTGGATTTTTCCTCA
chr1	19402177	19402200	+	0.0724	0.6721	Tmem200a	TTTTCATCTGTGCCAATGCCATT
chr1	19402535	19402558	+	0.4668	0.8129	Tmem200a	TCCACCTCCAGCCAAGACCACCG
chr1	19402627	19402650	+	0.6135	0.8072	Tmem200a	CGCTCCCTGTGATCAAGCTTAAC
chr1	19409749	19409772	+	0.3633	0.8684	RGD1559962	TCTTTGGCAGATTGCTCAGACCA
chr1	19897222	19897245	+	0.5481	0.9362	Epb41l2	GTTGGGCTCTTGCCGTCCCTCCG
chr1	19906783	19906806	+	0.6065	0.8656	Epb41l2	GCTGCCCGGTGGTTTGGTAGTTT
chr1	19907787	19907810	+	0.6222	0.8959	Epb41l2	ATGTAGAAATTACTTCGCTTATA
chr1	19913439	19913462	+	0.3547	0.8291	Epb41l2	TGCAGTTCTGCCACCTTTTCCTC
chr1	19918938	19918961	+	0.5806	0.9084	Epb41l2	AGCATGGTTCTTAAATACTCACT
chr1	19918978	19919001	+	0.0646	0.6187	Epb41l2	TTTCCTTTGCAGGATCTAGCCAG
chr1	19943595	19943618	+	0.4824	0.9105	Epb41l2	TCTCCGCCATCTTTGGCTACTAC
chr1	20096566	20096589	+	0.4291	0.9139	Akap7	TCAAGAGGAGAGGAAGGGACGGG
chr1	20100687	20100710	+	0.523	0.7955	LOC100364016	TGTCTCTTCCATCTAAGAAGTGT
chr1	20100972	20100995	+	0.127	0.7083	LOC100364016	TTGCTTTGGTGGGCTGGACTGGT
chr1	20101049	20101072	+	0.0488	0.6554	LOC100364016	TTTCCAATTTCTTCTAAAACAGC
chr1	20142437	20142460	+	0.0295	0.7605	Akap7	TTTTCTTCAGAGACTGCAAAAAG
chr1	20142507	20142530	+	0.5887	0.8501	Akap7	AGCCTCACCTGACCTTTATGAAG
chr1	20142525	20142548	+	0.4268	0.8041	Akap7	TGAAGCTGTCCAAAGCACCAATG
chr1	20163977	20164000	+	0.5247	0.8477	Akap7	TCGACCACAGATTTGGAGAAGAA
chr1	20482934	20482957	+	0.2639	0.7804	Arg1	GTGACGTTCGGCTTTTAATTGCA
chr1	20482951	20482974	+	0.7164	0.9327	Arg1	ATTGCAGAGTACAATGTGAGAGA
chr1	20487169	20487192	+	0.4802	0.8857	Arg1	ATGTCAATCTGTTCTTTTATAGC
chr1	20487188	20487211	+	0.5686	0.9582	Arg1	TAGCTATATAATAAAAACTCTGG
chr1	20500491	20500514	+	0.8005	0.9451	Med23	GCAATAGCAACTGAATTATGAAA
chr1	20501806	20501829	+	0.3816	0.7575	Med23	TTGAGTTGCTGACCTCCTGCTGA
chr1	20503284	20503307	+	0.7132	0.9325	Med23	ATATGCACTTCAGAACCAAATTA
chr1	20503393	20503416	+	0.5557	0.7773	Med23	CACCAAGTTCCCTGTATTGAATC
chr1	20508325	20508348	+	0.4328	0.8744	Med23	TCACTCTGGTTGCAATGCTGTGA
chr1	20518916	20518939	+	0.6334	0.9393	Med23	AACCTAGCATATTGCAGACCATA
chr1	20521436	20521459	+	0.5531	0.9086	Med23	AAACACACCTTATCGTATGGCAA
chr1	20522827	20522850	+	0.634	0.8589	Med23	AACGTATCTTACCACAAATGGAG
chr1	20522854	20522877	+	0.412	0.8454	Med23	TCCTCGCTGTGGGCCTGAAGGTA
chr1	20530809	20530832	+	0.2465	0.9286	Med23	AAGTTTTAGGAAATGCAAAGTTA
chr1	20530817	20530840	+	0.5866	0.9222	Med23	GGAAATGCAAAGTTACCCAGTGT
chr1	20532622	20532645	+	0.5756	0.8668	Med23	AATTACCTCTCTTGCTGCCAGAA
chr1	20533696	20533719	+	0.6231	0.9229	Med23	TAATTGGGAAACAATACCTTATA
chr1	20585983	20586006	+	0.7192	0.9264	Enpp3	GAGCGGAGTACTTACAAACATGG
chr1	20595325	20595348	+	0.3227	0.8185	Enpp3	CAGATTTGGTTAACAGCAATGTA
chr1	20597615	20597638	+	0.2589	0.762	Enpp3	TTTCAGTTCCGTCCCATATGAAA
chr1	20599142	20599165	+	0.6567	0.9465	Enpp3	CCCATAGACCCAGTTTTTACACC
chr1	20599161	20599184	+	0.5089	0.8826	Enpp3	CACCATATATGTGGAAGAGCCCG
chr1	20605040	20605063	+	0.0454	0.8468	Enpp3	ACTCTCATTTCTTTCTTTTTAAG
chr1	20605061	20605084	+	0.6361	0.8989	Enpp3	AGGTCATTAAAGCCTTACAGTTA
chr1	20605135	20605158	+	0.568	0.9339	Enpp3	CACAACTGTGTCAACATAATCGT
chr1	20606152	20606175	+	0.0325	0.8026	Enpp3	TTTTAAATTCAGGAATGGACCAG
chr1	20606157	20606180	+	0.683	0.943	Enpp3	AATTCAGGAATGGACCAGACCTC
chr1	20608848	20608871	+	0.3934	0.8344	Enpp3	TTCAGTGTCGAAAATCCGATCAA
chr1	20613201	20613224	+	0.6692	0.9214	Enpp3	AAGAGAAGACTGTTATCGAACCA
chr1	20616837	20616860	+	0.624	0.9525	Enpp3	CCAGCCGTCGCATGCAGAGGAAT
chr1	20732725	20732748	+	0.0108	0.7686	Enpp1	TTTTTTTGAAAATATTCCAGAAA
chr1	20735258	20735281	+	0.0494	0.644	Enpp1	CACAGTTTTCTTTCACTCTTTAC
chr1	20735280	20735303	+	0.5707	0.7838	Enpp1	CCAGGTTTGAATCACCCCCTACT
chr1	20737601	20737624	+	0.5558	0.8237	Enpp1	TCCAGAATCACATGGCATAATTG
chr1	20740138	20740161	+	0.7517	0.8939	Enpp1	GGTCAGTACCATTTGAAGAAAGG
chr1	20740167	20740190	+	0.7388	0.9135	Enpp1	GCTGTTCTCGAGTGGCTACAGCT
chr1	20740529	20740552	+	0.4652	0.8924	Enpp1	GACCACACTTTTACACTCTGTAT
chr1	20740542	20740565	+	0.5119	0.8805	Enpp1	CACTCTGTATTTAGAAGAACCAG
chr1	20740555	20740578	+	0.647	0.8807	Enpp1	GAAGAACCAGATTCTTCAGGGCA
chr1	20744649	20744672	+	0.5122	0.846	Enpp1	ATTCTTCCAGGCATGGAACAAGG
chr1	20746750	20746773	+	0.0142	0.7421	Enpp1	ATTCTTTTGTTTGTCCCTTCAGT
chr1	20748679	20748702	+	0.1194	0.8737	Enpp1	TATATTTCGAAATTCAGGAATCC
chr1	20749644	20749667	+	0.429	0.786	Enpp1	TATCTGGTGAATTCAGGCTCTCT
chr1	20750539	20750562	+	0.3403	0.6872	Enpp1	CCTTTCTTGGGACTATGCAGATT
chr1	20750564	20750587	+	0.3993	0.7762	Enpp1	TTGGGTTTGATCCCAGCTCCTAA
chr1	20750635	20750658	+	0.5738	0.8321	Enpp1	TACCCCAAGTCATCCCAAAGAAG
chr1	21128772	21128795	+	0.0526	0.7031	Moxd1	TCACATGATGCTTTTCTTGGAAT
chr1	21129121	21129144	+	0.6736	0.9179	Moxd1	CCAGATCAAAGTATGGTAAGACT
chr1	21205504	21205527	+	0.0219	0.9161	Stx7	TAAAGCAGTTTTCTTATTTCTTA
chr1	21261971	21261994	+	0.4864	0.8536	LOC108349831	CGGATCAGACCGTGGCGGTTAGA
chr1	21275122	21275145	+	0.5422	0.8297	Taar9	AACAGTTGCACACGCCTACAAAC
chr1	21275206	21275229	+	0.4338	0.7861	Taar9	GCACGGTGCGGTCTGTGGAGGGC
chr1	21275447	21275470	+	0.6195	0.918	Taar9	CACAGGAGCCAACGAGGAAGGGA
chr1	21275541	21275564	+	0.0129	0.698	Taar9	CTTTGTTTCCTTTTGTTCTTTCT
chr1	21333732	21333755	+	0.6493	0.942	Taar8a	ATGCAGGAAGCATTCACGTTCTC
chr1	21374210	21374233	+	0.7194	0.9978	Taar7h	CAGTAACTGTCCCCAAAGTACCA
chr1	21388077	21388100	+	0.7228	0.973	Taar7g	CAGTAACTGTCCCCAAAGTACCA
chr1	21402433	21402456	+	0.6628	0.9462	Taar7e	CAATATATGTCTCCAAAGTACCA
chr1	21410042	21410065	+	0.7476	0.9642	Taar7d	CAGTAAGTGTCTCCAAAGTACCA
chr1	21430081	21430104	+	0.7167	0.9344	Taar7c	CAGTAAGTGTTCCCAAAGTACCA
chr1	21441549	21441572	+	0.6453	0.9562	Taar7b	CAATAAATGTCTCCAAAGTACCA
chr1	21451242	21451265	+	0.4565	0.7767	Taar7a	GCACGGTGAGGTCTGTGGAGGGC
chr1	21451483	21451506	+	0.3877	0.7922	Taar7a	CACAGGGGCCAATGAAGCTGGGC
chr1	21458992	21459015	+	0.5006	0.9121	Taar6	TGCTGATGGCCTGGAGGAAGTAT
chr1	21470329	21470352	+	0.7837	0.9222	Taar5	ACCACCCCCAGAACTTATTGAAC
chr1	21470751	21470774	+	0.6683	0.8855	Taar5	AAGTAGGACACGGCAAACACCAC
chr1	21481576	21481599	+	0.6024	0.9179	Taar4	ATTCTGAGAACACCAGGCCAAAG
chr1	21491913	21491936	+	0.8819	0.9638	Taar3	CCATAAATACCAACCATGATGGA
chr1	21518093	21518116	+	0.6716	0.8792	Taar1	GCTATGAAATATATTCTATAGTA
chr1	21518183	21518206	+	0.4805	0.8066	Taar1	CTGAAGAAGGGAAAACAGCCGCG
chr1	21542721	21542744	+	0.7204	0.9491	Vnn1	AAGACCACATATTACCTACCTGT
chr1	21543770	21543793	+	0.773	0.8772	Vnn1	CCTTATGGTATCTGGCAACCAAT
chr1	21543796	21543819	+	0.8074	0.9657	Vnn1	CCCCGGGAATCAAACACCACATC
chr1	21544848	21544871	+	0.5392	0.946	Vnn1	CCTTTCCGGATTATCACAGGGTA
chr1	21544880	21544903	+	0.733	0.8892	Vnn1	CTTGAGGGTCTGGGATATCCTCC
chr1	21547149	21547172	+	0.6035	0.8737	Vnn1	GGCAGGATCACAGCATGCTCGTA
chr1	21578802	21578825	+	0.7919	0.9566	Vnn3	ATGAAGGCACAGGTAATCCTTAC
chr1	21583349	21583372	+	0.5541	0.9132	Vnn3	TCAGGAGCAAAGCCTCTTCGTTG
chr1	21600749	21600772	+	0.554	0.8781	LOC120097411	CAATTGCCTCATGGGACAAACTT
chr1	21601312	21601335	+	0.5387	0.7821	LOC120097411	GTCCCCAATAGGGTGAGAAGGAA
chr1	21669201	21669224	+	0.3376	0.8875	Slc18b1	TACAGTATAAAAATGTTTTACCT
chr1	21669221	21669244	+	0.5635	0.9109	Slc18b1	CCTCCTTGGGGAAGAATGGTCCA
chr1	22358786	22358809	+	0.7064	0.8427	Eya4	GGCCCTATCCACACATTCTTTCT
chr1	22359110	22359133	+	0.5227	0.8181	Eya4	CAGAGTGGCTGCCTCAGCTACAG
chr1	22360250	22360273	+	0.3885	0.8872	Eya4	TGCAAATAATTCCGTCTCTAATT
chr1	22364222	22364245	+	0.0119	0.8047	Eya4	TTTATTTCAGGATTACCCATCGT
chr1	22364226	22364249	+	0.3509	0.8924	Eya4	TTTCAGGATTACCCATCGTACAC
chr1	22373800	22373823	+	0.5307	0.9086	Eya4	TAGGAGAGTTTGATACAGTGCAG
chr1	22391661	22391684	+	0.2253	0.8156	Eya4	CCACATTTTGTATGTGTTTTTTG
chr1	22391739	22391762	+	0.4176	0.8149	Eya4	ATCTTGCGGATACACATTTGTTT
chr1	22796755	22796778	+	0.6723	0.9641	Tbpl1	ATTACAAATGTAGTCTGTGTTTT
chr1	22796780	22796803	+	0.6988	0.9289	Tbpl1	GAACAAGATGCCATTTGAACTTA
chr1	22799238	22799261	+	0.3231	0.841	Tbpl1	TTTCAACTACAGTGAAGAAGAAG
chr1	22799284	22799307	+	0.8849	0.9144	Tbpl1	GCCCGTAGTCTGCAGAAACTAGG
chr1	22800687	22800710	+	0.1932	0.793	Tbpl1	CAGATTTTAAGGTTGTGAATGTT
chr1	22800696	22800719	+	0.2937	0.8849	Tbpl1	AGGTTGTGAATGTTTTGGCAGTC
chr1	22838301	22838324	+	0.7357	0.8664	Slc2a12	AGGTGCTCCCCGAGACTGCTATT
chr1	22983807	22983830	+	0.7371	0.9129	Sgk1	GGGAGTGCAGATAACCCAAGGCA
chr1	22984160	22984183	+	0.6582	0.9024	Sgk1	TATGATCAGCTTACCTCTCCGCC
chr1	23374437	23374460	+	0.2796	0.6876	LOC108349468	GGCTTTCCTTCTTCAGGGGAGAA
chr1	23736924	23736947	+	0.331	0.7677	Clvs2	CGCTTCTTGCGGGCCAGGAAATT
chr1	23761394	23761417	+	0.6884	0.8777	Clvs2	ACTCAATACTTCTCTGTTGTTGA
chr1	23761454	23761477	+	0.3407	0.8142	Clvs2	CTTTCTTTAGAAGCCATGATTGA
chr1	23761463	23761486	+	0.6172	0.8445	Clvs2	GAAGCCATGATTGAAGATCCAGA
chr1	24051148	24051171	+	0.7838	0.8295	Trdn	CCTTGCTCCACTGTCTTGGCTTT
chr1	24071376	24071399	+	0.0129	0.5814	Trdn	TTTGTTTTCAGCTGTGTTTACCC
chr1	24071396	24071419	+	0.0181	0.7773	Trdn	CCCTTTTTTGTTGAGGCAGGAGC
chr1	24104345	24104368	+	0.1456	0.7921	Trdn	CCTTCTGGAGGTTTTTTCATTTT
chr1	24115244	24115267	+	0.3368	0.855	Trdn	AAGAGTTGATTGTTTACCTTGTG
chr1	24115260	24115283	+	0.5332	0.845	Trdn	CCTTGTGTTGTGAGTTTGGTGGT
chr1	24282608	24282631	+	0.6465	0.9345	Trdn	AATCCCCATGGACAAACATGTCA
chr1	24288640	24288663	+	0.5218	0.8796	Trdn	CCTTTCTGCTCATGCTTGGGCAC
chr1	24295264	24295287	+	0.0112	0.7887	Trdn	ATTTTTCTTTTCCTTTCTCCTTT
chr1	24306581	24306604	+	0.0244	0.7441	Trdn	GTTTGTATTTTCTTCTCAGGTTT
chr1	24340561	24340584	+	0.6522	0.8944	Trdn	GAGGATCAGAGCCAATCTTGGCG
chr1	25200766	25200789	+	0.4175	0.8705	Nkain2	TTCTAGGTTTGTGTGCTAGAGAG
chr1	25336794	25336817	+	0.7335	0.8627	LOC108349071	GCCATACACAAATGGTAGTCTTG
chr1	25661643	25661666	+	0.3482	0.85	Nkain2	ATATTTCAATGCACCGATCTTGG
chr1	26079496	26079519	+	0.5169	0.8805	Rnf217	AGAAAAAAGGACATATCCCCACT
chr1	26092887	26092910	+	0.7574	0.9045	Rnf217	AGTGCCACTCTCCTTGGCATGAA
chr1	26103927	26103950	+	0.5023	0.7941	Rnf217	TCCAGATCCATATCCAGAGGACA
chr1	26278345	26278368	+	0.6658	0.9418	Tpd52l1	ATTCTAGGTACAAAAAAACACAC
chr1	26310779	26310802	+	0.4682	0.7798	Hddc2	GGGATGTTATCTGCAGGTGCTAT
chr1	26824421	26824444	+	0.5898	0.8534	Hey2	TCTGAATTGAGAAGACTAGTGCC
chr1	26830189	26830212	+	0.3601	0.7738	Hey2	GGCTACTTTGACGCCCATGCCCT
chr1	26830226	26830249	+	0.483	0.7724	Hey2	TGAGCATTGGATTCCGAGAATGC
chr1	26953241	26953264	+	0.7273	0.9919	Ncoa7	ATGTCACTCCTAATAGATTAGTG
chr1	26960733	26960756	+	0.3881	0.8439	Ncoa7	GACGTCAAATCAGTGGGCTCGCC
chr1	26960913	26960936	+	0.6619	0.8866	Ncoa7	GAACCTACAGCCAAAGAAAACCG
chr1	26960943	26960966	+	0.5678	0.8731	Ncoa7	GGAGACGAGGACTTTGTTGACTT
chr1	27039444	27039467	+	0.7253	0.8063	Hint3	CTCACCAGTATGTCTCTCTCTTT
chr1	27039468	27039491	+	0.5327	0.8203	Hint3	GAACAAAGACCTGGTTTGTTTCA
chr1	27042063	27042086	+	0.5774	0.8391	Hint3	CAGTTGAGAGCATGGTCACTGTT
chr1	27058911	27058934	+	0.2261	0.7638	Trmt11	CTCTCGCTGTTTGGAGGCCAGTT
chr1	27065504	27065527	+	0.0118	0.8304	Trmt11	TTTCCTAGGTCTTTATTTGAACT
chr1	27065519	27065542	+	0.1233	0.6785	Trmt11	TTTGAACTATGGGGTCATGGAAA
chr1	27065681	27065704	+	0.4258	0.698	Trmt11	GGTTCCATTTCTGCATTCGGACT
chr1	27065734	27065757	+	0.5816	0.9289	Trmt11	ATAAAACATTAACTCAAGAAGAA
chr1	27066007	27066030	+	0.0104	0.8304	Trmt11	TTTATTTATTTTTTTTTAGGCAC
chr1	27066011	27066034	+	0.0108	0.7609	Trmt11	TTTATTTTTTTTTAGGCACTTGA
chr1	27066015	27066038	+	0.0109	0.6914	Trmt11	TTTTTTTTTAGGCACTTGAATTC
chr1	27066025	27066048	+	0.5066	0.812	Trmt11	GGCACTTGAATTCCTGCCATTCG
chr1	27067360	27067383	+	0.5303	0.9162	Trmt11	TTGGAAATACAAGTATGGATGCT
chr1	27067389	27067412	+	0.4705	0.868	Trmt11	TCGTTCATCATGGCCAACCATGC
chr1	27083022	27083045	+	0.615	0.8579	Trmt11	GGAAAGGCTAGTAGGAAAAACCA
chr1	27083111	27083134	+	0.6897	0.8432	Trmt11	CCTTGATGTCTTGGTTTCAGACG
chr1	27527845	27527868	+	0.502	0.9104	Cenpw	AAGATCCATTTGAATTGCCTACT
chr1	28284040	28284063	+	0.0182	0.8937	Rspo3	TCATTTTGAACTTTATGGAATAC
chr1	28284055	28284078	+	0.4448	0.826	Rspo3	TGGAATACATCGGCAGCCAAAAC
chr1	28315184	28315207	+	0.7648	0.8542	Rspo3	CTTACACCTTGGAAAGTGCCTTG
chr1	28487874	28487897	+	0.6244	0.9135	Echdc1	TCTTACCTGAAATCACATGCTGT
chr1	28490281	28490304	+	0.8094	0.9817	Echdc1	AAAGAAAGACACATTACCTCATA
chr1	28504572	28504595	+	0.1641	0.7724	Echdc1	TTTGAGTTGTTAAGCGTCAGAAT
chr1	28622593	28622616	+	0.5719	0.7226	Kiaa0408L	CTATCCTTAGAGGTCGTCTCACC
chr1	28622827	28622850	+	0.7008	0.9078	Kiaa0408L	TCTTGATCATGACAAAGACAAAT
chr1	28624332	28624355	+	0.664	0.9619	Kiaa0408L	AAATAAAGCAAGCCTTACCTCTT
chr1	28657334	28657357	+	0.0143	0.8603	Soga3	AATATTTATTTTGACATACCTCT
chr1	28657342	28657365	+	0.0192	0.7814	Soga3	TTTTGACATACCTCTGTGGGTGT
chr1	28657402	28657425	+	0.0135	0.7907	Soga3	CTTCCTCTTCTTTTTAAGGATAA
chr1	28697480	28697503	+	0.5698	0.9293	Soga3	GTGTGCATCTGAGCCGCGGCCGC
chr1	28698119	28698142	+	0.4768	0.9488	Soga3	GGGCCGACCCCAAGCGGCGACCG
chr1	28799997	28800020	+	0.5317	0.8252	RGD1311933	TGGGAAGACAGCCCTGAGCAGAT
chr1	28907505	28907528	+	0.6144	0.8755	LOC100911237	AATGTAAAGAATGTAACAAGGCC
chr1	28907616	28907639	+	0.6776	0.8406	LOC100911237	GCTGTTCTTCAAGCCTTACCCCA
chr1	28907700	28907723	+	0.5757	0.8199	LOC100911237	ACTGTTCTTCTCACCTGTATAAG
chr1	28907784	28907807	+	0.7452	0.8973	LOC100911237	ACTGGTCTTCAAGCCTTACCCAG
chr1	28907868	28907891	+	0.6437	0.8334	LOC100911237	ACTGCTCGTCTCACCTGTATAGG
chr1	28907923	28907946	+	0.4211	0.8075	LOC100911237	CAAATGCAAAGAGTGTGGCAAGG
chr1	28907952	28907975	+	0.6209	0.8394	LOC100911237	ACTGTTCTTCATACCTTAATTAT
chr1	28908036	28908059	+	0.6708	0.8478	LOC100911237	CCATGGTCTCCTACCTTACTCGC
chr1	28908120	28908143	+	0.5028	0.8795	LOC100911237	GTAATTGTTCAGCCCTAATTCAA
chr1	28930489	28930512	+	0.6571	0.9612	Ccdc127	GCGTCAAGATCCTGCTGGAAAGC
chr1	28941847	28941870	+	0.5472	0.8568	Sdha	ACACGGCATGCCTTACAAAGCTC
chr1	28946005	28946028	+	0.7054	0.9469	Sdha	GCAGGACTGAAGACGGGAGGATT
chr1	28946030	28946053	+	0.376	0.8714	Sdha	TCAGCGTGCATTTGGTGGACAGA
chr1	28950931	28950954	+	0.7298	0.8788	Sdha	CCTTGCCAGGACTTAGAATTTGT
chr1	28952134	28952157	+	0.457	0.8981	Sdha	GTCACCTGGGTTCTTACAGGTAT
chr1	28971648	28971671	+	0.6363	0.9302	Pdcd6	ATCCAGTGACTGTGAGGTCAATC
chr1	29035129	29035152	+	0.4746	0.7614	Ahrr	TTCTTCCCTGACAGCCTTGCAGG
chr1	29067651	29067674	+	0.0623	0.7566	Ahrr	CTTGTTTTTGTCTCTTAGTCTCT
chr1	29071379	29071402	+	0.4944	0.9088	Ahrr	TGACTATATCCATGTGGATGACC
chr1	29079434	29079457	+	0.5374	0.8224	Ahrr	AAACACCAGACTATGCAGTTCCA
chr1	29098837	29098860	+	0.6407	0.8235	Exoc3	GGCCGCAATCCAGTCTCAACTAG
chr1	29105312	29105335	+	0.581	0.8285	Exoc3	AGAACCTCCTGAGCATGTACCAC
chr1	29112022	29112045	+	0.716	0.9126	Exoc3	GATGTTTGAACAGAATCTTCAAG
chr1	29113690	29113713	+	0.6273	0.9034	Exoc3	CAAAGAGGAGCACCTGAGAAACC
chr1	29131189	29131212	+	0.5672	0.9454	Slc9a3	TAAACTGGTCACATACAAGAAAT
chr1	29228101	29228124	+	0.4621	0.7785	Cep72	TCGATTCCCGGAACATACCAAGA
chr1	29229237	29229260	+	0.6751	0.8696	Cep72	GGCTCCACACCCTCATGGAGCTC
chr1	29232599	29232622	+	0.6797	0.8308	Cep72	GATGACCGTCCTGTGAGAGAGAG
chr1	29243753	29243776	+	0.6268	0.9581	Cep72	ATAAAATAGAGTCCAGACATCTG
chr1	29313375	29313398	+	0.4536	0.8404	Zdhhc11	TATAGAGGATCCATGCGAAGCCC
chr1	29353961	29353984	+	0.7196	0.8994	Brd9	CCTTAAATTCTGTGACTGATTTA
chr1	29353984	29354007	+	0.5765	0.8664	Brd9	TATTCATTAGCTACAATCTTGTC
chr1	29354039	29354062	+	0.4519	0.8665	Brd9	TTATCATTGAATACCCAGGAGCA
chr1	29356135	29356158	+	0.6425	0.7595	Brd9	CCTTCCTCTTCCTCCTCTCCTCC
chr1	29358302	29358325	+	0.7179	0.8971	Trip13	TCTCTCTCTCTAGCACTGCAAAA
chr1	29358351	29358374	+	0.6708	0.9071	Trip13	CAGGCTGCTCAAGAGGCATAACA
chr1	29360600	29360623	+	0.741	0.9337	Trip13	CCTCATCAACAGCCCATTGATCT
chr1	29494754	29494777	+	0.5986	0.854	Slc12a7	AGGAAAGGATACAAATGAAAGAT
chr1	29504804	29504827	+	0.9021	0.9557	Slc12a7	CATGTAGAAACTAAAATAAAATT
chr1	29593323	29593346	+	0.1836	0.7603	Slc6a19	CAAACTTTGTCTTGGAGATGATC
chr1	29596401	29596424	+	0.7116	0.9333	Slc6a19	CATCACCTCCACCCTGCCCTATG
chr1	29613178	29613201	+	0.2525	0.803	Slc6a18	CAGCCCTATTTCCTTACCTGGTG
chr1	29652912	29652935	+	0.7455	0.9996	Tert	CCAGCAGTGATGAATATGAAGGA
chr1	29657280	29657303	+	0.3339	0.7911	Tert	AGAAGCGGCGCTCATTGTGCCTG
chr1	29657676	29657699	+	0.6667	0.8961	Tert	GCTCCTCTTGGCCACCTCCCCTG
chr1	29657795	29657818	+	0.6327	0.911	Tert	CAGCACACCGACCCAGAGAGACT
chr1	29675156	29675179	+	0.738	0.9277	Clptm1l	AATGCCAGGAAATCAAAAAGAAG
chr1	29729587	29729610	+	0.4785	0.7727	Slc6a3	CTCCCTTCCATAGGCTGAAGTAG
chr1	30032441	30032464	+	0.261	0.743	Irx4	TTTCTAGGTGGCCAGGTCATCTT
chr1	32437019	32437042	+	0.5118	0.8869	Adamts16	TCAAGGGTCCTTAAGGTCCCAGG
chr1	32477641	32477664	+	0.7194	0.82	Adamts16	GCTTGCTCTCTAACGTTCCTCCT
chr1	32480146	32480169	+	0.2407	0.7184	Adamts16	TTCAAGGATGGAACAATTGGGGG
chr1	32501697	32501720	+	0.5184	0.7522	Adamts16	GGACATCTGTAAGGCCTTGTGGT
chr1	32505538	32505561	+	0.0341	0.8998	Adamts16	ATTTATATTTAAAATGTTTAGTG
chr1	32505543	32505566	+	0.0961	0.9417	Adamts16	TATTTAAAATGTTTAGTGGTGTC
chr1	32505549	32505572	+	0.3003	0.8245	Adamts16	AAATGTTTAGTGGTGTCGTGGAG
chr1	32505558	32505581	+	0.6463	0.9075	Adamts16	GTGGTGTCGTGGAGGACAGTGTG
chr1	32508571	32508594	+	0.8191	0.9298	Adamts16	AGATCAGGACTTATGCAAACTCT
chr1	32652766	32652789	+	0.0155	0.825	Ice1	TTTTTAGGAAGAAGAAACTGGAA
chr1	32652772	32652795	+	0.9013	0.9693	Ice1	GGAAGAAGAAACTGGAAGCTAAG
chr1	32654895	32654918	+	0.6079	0.8154	Ice1	AACCCTTCTCCATATGTGTTTTC
chr1	32658876	32658899	+	0.6856	0.9156	Ice1	CAGGAAAGGTGAAAGTTCTCCTG
chr1	32660543	32660566	+	0.1412	0.8934	Ice1	TGACCACGAACACTTTTTTGATG
chr1	32661973	32661996	+	0.3854	0.8019	Ice1	AGGAATCCTTCTTTGGAGAATTC
chr1	32662848	32662871	+	0.2803	0.7428	Ice1	AACACATTTCTGCGGTCTGAGCC
chr1	32662954	32662977	+	0.3944	0.8157	Ice1	GTGATTGGAAGAGCAAGGGCCTG
chr1	32664266	32664289	+	0.6036	0.9018	Ice1	CATAGACAAGCTTTCTACATCAG
chr1	33472334	33472357	+	0.8612	0.9098	Med10	GCAAGAGCCCTCTCCAGGCATTC
chr1	33473967	33473990	+	0.6872	0.9537	Med10	TCTATGTCCTGTAAGCCCGTAAC
chr1	33671335	33671358	+	0.7608	0.899	Nsun2	GTCCTGGCAACTCAGCAGATACA
chr1	33674153	33674176	+	0.6588	0.8941	Nsun2	GGGTCTGGCTGCACACATGCTCA
chr1	33675673	33675696	+	0.4814	0.8511	Nsun2	AGGTAGTCCATTTCTTCCAGACA
chr1	33677551	33677574	+	0.5517	0.9321	Nsun2	ATAATAAATACCTGCAAGGGACA
chr1	33685554	33685577	+	0.4465	0.7663	Nsun2	TGATCTCGGGATATCCACCTTCC
chr1	33695777	33695800	+	0.7419	0.9669	Srd5a1	TGCTGAAGACTGGGTGACCCATC
chr1	33702370	33702393	+	0.1241	0.6681	Srd5a1	TTCTTCAGGCTTTGCCCTGTGGT
chr1	33783611	33783634	+	0.4981	0.8094	Tent4a	TCCACCAGGCTCCATGAGGAGAT
chr1	33783646	33783669	+	0.4519	0.8504	Tent4a	TAACTTCATGTCCCCTTGTCCTG
chr1	33784497	33784520	+	0.6083	0.9769	Tent4a	GGTGCAGATATTTGGCAGCTTTA
chr1	33784520	33784543	+	0.7244	0.8688	Tent4a	GCACAGGCCTCTATCTTCCAACA
chr1	33787648	33787671	+	0.5102	0.8867	Tent4a	ACATGGAGACTGGTGTACGGGCG
chr1	33788665	33788688	+	0.7182	0.9626	Tent4a	CAGAAGTACTCGCTACTGCCATA
chr1	33788698	33788721	+	0.7157	0.9243	Tent4a	GTGTTGAAACAGTTCCTCCTGCA
chr1	33791022	33791045	+	0.7138	0.9086	Tent4a	CAGTTACATCCAAGAATTGATGC
chr1	33791099	33791122	+	0.1285	0.8554	Tent4a	TGGAAGGAATTTTAATTACTTGA
chr1	33791113	33791136	+	0.5898	0.9333	Tent4a	ATTACTTGAAAACTGGTATTAGA
chr1	34136354	34136377	+	0.6527	0.9088	LOC120097694	GGGCCAGCCTTTCAAGAATGGTT
chr1	34136432	34136455	+	0.0328	0.8213	LOC120097694	TTTGGTTATATTCGACTGGGGCA
chr1	34392108	34392131	+	0.5963	0.8769	Adcy2	ATAACGGTTCCCACTGCCCTGGC
chr1	34603495	34603518	+	0.6144	0.831	Adcy2	GATACTGGCCAATGTGATCATTT
chr1	34691426	34691449	+	0.7533	0.9466	Adcy2	GGAGACTGCTATTACTGTGTTTC
chr1	34692938	34692961	+	0.6307	0.9155	Adcy2	GGAAAGTGAGGGATGCTACCGGA
chr1	34694034	34694057	+	0.1665	0.8535	Adcy2	AAATTTCAATTCCAGGCGTGTTC
chr1	34694140	34694163	+	0.5445	0.9314	Adcy2	AAGCAGCACTTGGTGAAAACCTA
chr1	34698818	34698841	+	0.3688	0.8733	Adcy2	TTGCAGGATGTGCCAATGGGTCA
chr1	34864698	34864721	+	0.2737	0.8374	Fastkd3	TAAGCAGTGGGCGTGCGTGAGTC
chr1	34864766	34864789	+	0.6105	0.9325	Fastkd3	GGGCTCAGGTAGGAAACTATTGA
chr1	34864806	34864829	+	0.3892	0.8416	Fastkd3	CGGTGTTTAAAAATGTCTGATGT
chr1	34864815	34864838	+	0.4196	0.9072	Fastkd3	AAAATGTCTGATGTTTGTCTACT
chr1	34865319	34865342	+	0.6905	0.8462	Fastkd3	GCCTCCTGGAAAGCATCTCTTCA
chr1	34865354	34865377	+	0.543	0.8837	Fastkd3	AGAGTCTGTTCTGGCTGGTTCCA
chr1	34865450	34865473	+	0.7984	0.9082	Fastkd3	CAGTATGCATGATAGAATCTGAC
chr1	34873837	34873860	+	0.6763	0.9287	Mtrr	TCCATACCAGTTTAGAGCTCGTG
chr1	34873851	34873874	+	0.5808	0.9317	Mtrr	GAGCTCGTGGTAGAACCATGGAT
chr1	34873909	34873932	+	0.5897	0.866	Mtrr	AGTCACTCGGAGGACAAGAAGAC
chr1	34874037	34874060	+	0.5365	0.9491	Mtrr	GAAGACGTGGGGAAAAGGGATTC
chr1	34875566	34875589	+	0.2416	0.8724	Mtrr	TCCGATTTGTTTCTCAAGGATGA
chr1	34877063	34877086	+	0.3818	0.7848	Mtrr	GAAAGTAGAGTTTTCCCATCAAC
chr1	34881273	34881296	+	0.0122	0.9068	Mtrr	TTTTTAGAGCACCTTCCTAAACT
chr1	34881279	34881302	+	0.7204	0.8928	Mtrr	GAGCACCTTCCTAAACTCCAGCC
chr1	34927702	34927725	+	0.4916	0.8278	LOC680200	TAGGGATTATCTTCAGAATGGAT
chr1	34928068	34928091	+	0.3825	0.7737	LOC680200	TGTTGGTTAAGGGTTAAAGCAGA
chr1	34928122	34928145	+	0.6751	0.8476	LOC680200	GAGTGTTTCTCTACACAGAAAAT
chr1	34928368	34928391	+	0.4471	0.6534	LOC680200	CACTTGTAGGGTTTGTCTCCAGT
chr1	34928422	34928445	+	0.6747	0.9088	LOC680200	TGAGAACTAAGGGCCTTACCACA
chr1	34928494	34928517	+	0.4814	0.9064	LOC680200	ACAAAAAGTGATTTACACTGAGT
chr1	34928509	34928532	+	0.7234	0.8901	LOC680200	CACTGAGTTGCATTGCTGTAATA
chr1	34936824	34936847	+	0.6245	0.9037	LOC680200	GATCAATGCTCACCCAGGAACAC
chr1	35004941	35004964	+	0.4147	0.7775	RGD1566325	TGCTGGTTAAGGAAGAAAGCAGA
chr1	35005313	35005336	+	0.4447	0.8776	RGD1566325	TGACATTCTTTACACTTGTAGGG
chr1	35005325	35005348	+	0.442	0.6882	RGD1566325	CACTTGTAGGGTTTGTCTCCAAT
chr1	35022468	35022491	+	0.3542	0.7691	LOC682870	CTACATTCTTCGCATTTGTAGGG
chr1	35022552	35022575	+	0.5243	0.7676	LOC682870	CCACATTCTTCACACTTGTAGGG
chr1	35054230	35054253	+	0.6408	0.9181	LOC102547287	GAAAGGTCTGAGCTGGTTCTAAA
chr1	35054486	35054509	+	0.6013	0.8513	LOC102547287	GGGTTGAGGGATAGGAAAAGGCT
chr1	35078415	35078438	+	0.5986	0.8659	LOC102549842	TGTCCAGTGTGAACTATCTTGTG
chr1	35078613	35078636	+	0.5476	0.7894	LOC102549842	AGGACTGAAGGGTAGTAAAAGGT
chr1	35078778	35078801	+	0.6297	0.8786	LOC102549842	GAAAGTTGCCAGCAAGTTCTAAA
chr1	35078940	35078963	+	0.5607	0.8841	LOC102549842	TGCTGAATCAGGGAAAGATGACT
chr1	35079027	35079050	+	0.6969	0.8451	LOC102549842	GATACTGAATGGAGTGTGCAAAA
chr1	35079195	35079218	+	0.449	0.8074	LOC102549842	GAAAGTTCTATGGGAGCACAAAA
chr1	35105953	35105976	+	0.7657	0.912	Zfp748	GGAAGTCTTGAAGGATAAACAAA
chr1	35106037	35106060	+	0.6346	0.9571	Zfp748	GAAAGTAATAATGGAATACAGAA
chr1	35106103	35106126	+	0.2533	0.8109	Zfp748	TGAATTCTCTTGTGTTTAGAAAG
chr1	35106121	35106144	+	0.6487	0.9325	Zfp748	GAAAGTGATGATGGTGAACAGAA
chr1	35106289	35106312	+	0.6422	0.9419	Zfp748	GAAAGTAATGATGAATAATGAAA
chr1	35106457	35106480	+	0.6645	0.9439	Zfp748	GAAAGTAACGATGGATAATGAAA
chr1	35106583	35106606	+	0.4191	0.6116	Zfp748	CACTTGTATGGTTTCTCTCCTGT
chr1	35106625	35106648	+	0.7579	0.9006	Zfp748	GATAGTGATGGTGGAAAACAGAA
chr1	35106793	35106816	+	0.572	0.9174	Zfp748	GAAAGTAATGATGCAACATGGAA
chr1	35106868	35106891	+	0.5425	0.9266	Zfp748	TGTTTAGAAAGTCTTGAAGGATA
chr1	35106874	35106897	+	0.7063	0.912	Zfp748	GAAAGTCTTGAAGGATAAACAAA
chr1	35106904	35106927	+	0.6524	0.8643	Zfp748	CCACATACTTCACTGTTATAGTA
chr1	35106958	35106981	+	0.5479	0.9035	Zfp748	GAAAGCGATGACAGAGAGCGGAA
chr1	35107294	35107317	+	0.605	0.9561	Zfp748	GAAAGAAATGAAGAAATGTGGAA
chr1	35107378	35107401	+	0.6502	0.9066	Zfp748	GAGAGTATTGATGGATAATGGAA
chr1	35107540	35107563	+	0.5409	0.9098	Zfp748	TGTCTGGAAAGTCTTGAAGGATG
chr1	35115698	35115721	+	0.7389	0.7794	Zfp748	GACATACCTGGATGCTTAATGGT
chr1	35168905	35168928	+	0.6346	0.9538	LOC102551340	GAAAGTAATAATGGAATGCAGAA
chr1	35169073	35169096	+	0.5603	0.9263	LOC102551340	GAAAGTAACGATGGGTAGTGGAA
chr1	35169157	35169180	+	0.6061	0.9106	LOC102551340	GAAAGTGATGACAGAGAGCGGAA
chr1	35169199	35169222	+	0.4191	0.6116	LOC102551340	CACTTGTATGGTTTCTCTCCTGT
chr1	35169241	35169264	+	0.8179	0.9429	LOC102551340	GATAGTGATGATGGAAAACAAAA
chr1	35169409	35169432	+	0.6974	0.9304	LOC102551340	GAAAGTACTAATGAATCATTGAA
chr1	35169493	35169516	+	0.6767	0.9411	LOC102551340	GAAAGTCTTAAAGGATAAATAAA
chr1	35169577	35169600	+	0.5479	0.9035	LOC102551340	GAAAGCGATGACAGAGAGCGGAA
chr1	35169913	35169936	+	0.605	0.9561	LOC102551340	GAAAGAAATGAAGAAATGTGGAA
chr1	35169997	35170020	+	0.6502	0.9066	LOC102551340	GAGAGTATTGATGGATAATGGAA
chr1	35864865	35864888	+	0.1899	0.7696	LOC120099102	AGTCTTCAGACCTTTTGTCAATG
chr1	35864894	35864917	+	0.497	0.8694	LOC120099102	CTAAATATATCATCATTTCCAAA
chr1	35868455	35868478	+	0.4446	0.9185	LOC120099102	TTATTACTAATACACATATGAGA
chr1	35868485	35868508	+	0.6127	0.9485	LOC120099102	ATAGTATAAAGTTTGGTTCTGGG
chr1	35869815	35869838	+	0.5838	0.8673	LOC120099102	CTCTATCATTACCTTTGAATGGC
chr1	39596545	39596568	+	0.0137	0.7213	LOC102552482	TTGCTTTTTTCCCTCCTACTTTC
chr1	40004110	40004133	+	0.3134	0.8105	Iyd	AAAATGCTGACAGGAGTCTGGAG
chr1	40010095	40010118	+	0.5422	0.9022	Iyd	TCAGCAGCGAGCCAGTCCCGATG
chr1	40011571	40011594	+	0.463	0.9718	Iyd	ATTTAATGGGTAACAGGAACAGC
chr1	40011576	40011599	+	0.7303	0.9482	Iyd	ATGGGTAACAGGAACAGCTCCAA
chr1	40387660	40387683	+	0.4892	0.9192	Plekhg1	CTAGCGAACTTCTTCAAGAGCTG
chr1	40391961	40391984	+	0.5815	0.8665	LOC679794	AAATGTGTGATGTTGAAAAAGGC
chr1	40400092	40400115	+	0.658	0.9052	Plekhg1	TACCCAGTATTGCACCAACTACC
chr1	40407990	40408013	+	0.2583	0.8664	Plekhg1	TGTTTTGAAAGGAAATAGAGAAT
chr1	40410542	40410565	+	0.7095	0.9617	Plekhg1	AATCTCCCCCTGTAGGCCAAATC
chr1	40420689	40420712	+	0.3287	0.8669	Plekhg1	CTTTTCAGAAACCGCACAAGATA
chr1	40451044	40451067	+	0.3168	0.7945	Mthfd1l	AGCCAGTTCTTGCTGTGATTCAG
chr1	40452456	40452479	+	0.6322	0.842	Mthfd1l	GGCAGGAGATGACCACCTGATGC
chr1	40456808	40456831	+	0.6618	0.9141	Mthfd1l	GATCATAGATGAAATCCTGAAGA
chr1	40460665	40460688	+	0.3817	0.9499	Mthfd1l	ATATTGACTATTTGGTCGGTAGG
chr1	40476838	40476861	+	0.6875	0.8813	Mthfd1l	GCTTCGAGAGGCAGACATTGTGG
chr1	40812642	40812665	+	0.0142	0.8105	Akap12	AATTTGTTGGTTTTAAATTCACG
chr1	40812657	40812680	+	0.6437	0.9153	Akap12	AATTCACGGTGAAGAAGGATAAA
chr1	40814415	40814438	+	0.5659	0.8987	Akap12	AAAGATTAGTCACTCCAAGAAAA
chr1	40829793	40829816	+	0.5857	0.9381	Zbtb2	CGTGGGCAATCGTAAGGGATGAT
chr1	40834744	40834767	+	0.6533	0.8677	Zbtb2	GTTACCTGGTCTGATGGACAAAC
chr1	40876081	40876104	+	0.3486	0.7608	Rmnd1	TAGACCTTGACTCTTTATCCTTG
chr1	40876098	40876121	+	0.4549	0.7298	Rmnd1	TCCTTGTGTGATGATTTCCATTC
chr1	40877005	40877028	+	0.0563	0.7743	Rmnd1	TTATACTTACAGTTTTGTCTTTT
chr1	40877029	40877052	+	0.7366	0.8944	Rmnd1	CATTCCAGAACACAGCAGCTCCT
chr1	40883511	40883534	+	0.7448	0.9029	Rmnd1	CCTCATTCACAGACAGATCTGGA
chr1	40883658	40883681	+	0.5356	0.9043	Rmnd1	TAAACCACTTAGAACACAAGAAA
chr1	40883769	40883792	+	0.6758	0.924	Rmnd1	ACGGAAAGAGTCTGCTTGCGTTT
chr1	40901321	40901344	+	0.6923	0.954	Armt1	AATGAAGGAGACGGGGAGCCACG
chr1	40913556	40913579	+	0.703	0.9624	Armt1	AGGAAAGTAAAGACGAGAACTTC
chr1	40916734	40916757	+	0.7087	1.0	Armt1	GTAAATGAGACAGAATCTCTCTG
chr1	40980173	40980196	+	0.6696	0.8191	Ccdc170	GCTTCGAGAACTTCGCTCCAAGA
chr1	40985290	40985313	+	0.5724	0.9273	Ccdc170	TATGTTATCTTGCTGATAGAGAC
chr1	41023164	41023187	+	0.485	0.9006	Ccdc170	GTACTTGAAATTTCTGGACCAGC
chr1	41365343	41365366	+	0.2866	0.6748	Esr1	TCCTTCTGTGATTTCAGGGATAC
chr1	41676060	41676083	+	0.5359	0.9219	Syne1	CCTTGGCTGCATCTTGGAGGCTC
chr1	41679237	41679260	+	0.8473	0.8911	Syne1	CCTGGTGCAAGATGTACTGTTCT
chr1	41679311	41679334	+	0.6303	0.7865	Syne1	GCTTTCTCAATCCACTTCTGAAT
chr1	41684939	41684962	+	0.7121	0.8486	Syne1	GGTCCAATGCAACTTCAGCTAGC
chr1	41685010	41685033	+	0.0139	0.6486	Syne1	TTCTTTTGCTCTTCTGCGATTTT
chr1	41696298	41696321	+	0.5582	0.8698	Syne1	AGCAGAATCTCCGAGTCTTGCAG
chr1	41696710	41696733	+	0.5245	0.7686	Syne1	GGAACTGGTCTTCCAAGTCACCC
chr1	41696802	41696825	+	0.1763	0.8141	Syne1	TAGAATTTATCCTTAGCCAAGGC
chr1	41696811	41696834	+	0.7372	0.9105	Syne1	TCCTTAGCCAAGGCAACGATGAC
chr1	41696896	41696919	+	0.5312	0.92	Syne1	ATGATGGTAGCATGGCCTGCCCT
chr1	41697060	41697083	+	0.4924	0.8635	Syne1	AGCCAGTGTTGGGCTTTATCAAA
chr1	41697078	41697101	+	0.2076	0.7985	Syne1	TCAAAATCTTCCTTGAAATGCTT
chr1	41697757	41697780	+	0.5314	0.7717	Syne1	ATTCCTCCAGGTTGGTGACGGAC
chr1	41702004	41702027	+	0.6011	0.8215	Syne1	CTTGTAAGACCATGTTCTGAGCA
chr1	41702034	41702057	+	0.5879	0.9336	Syne1	TCTCCAGCTCAGCGTGCCTCCTC
chr1	41703221	41703244	+	0.615	0.8612	Syne1	CCAGCTGCTCTGTTTGCTGAATG
chr1	41710388	41710411	+	0.5692	0.7948	Syne1	AGGTTGTCCAGGCGGTCTTCAAA
chr1	41713401	41713424	+	0.567	0.7908	Syne1	ATGTCTGATCCTGTACCAGTTCC
chr1	41716380	41716403	+	0.0371	0.7952	Syne1	TCGATTTTGGTAGCTACATTCTT
chr1	41716413	41716436	+	0.7608	0.9855	Syne1	TGAGTGGAGCCATACCAATCCGA
chr1	41722708	41722731	+	0.5859	0.7666	Syne1	GGTCTCTCTGATACTCTTGGTGA
chr1	41732060	41732083	+	0.5961	0.8742	Syne1	CATCGAATTGCTGCAGACAGGAG
chr1	41732103	41732126	+	0.5001	0.8005	Syne1	GGGCCTGCAGCTGCTGTTGAACA
chr1	41732190	41732213	+	0.1822	0.7644	Syne1	TCTGAATCTCTTTTTCCTGTCTC
chr1	41733775	41733798	+	0.4871	0.8217	Syne1	ACGCCCAGGGAGAACTGGTTATG
chr1	41736192	41736215	+	0.4989	0.8804	Syne1	CTCAGCCAGTTCTGCACAGGCTC
chr1	41741746	41741769	+	0.6997	0.8388	Syne1	GCTTATGTTGCCCAGTTTCACTT
chr1	41744375	41744398	+	0.8427	0.9264	Syne1	GCATTGACAGCAGAGGTCTCACC
chr1	41744542	41744565	+	0.4989	0.7232	Syne1	CTCTGGCAGCCCTTGGAAGCTTG
chr1	41745070	41745093	+	0.4767	0.8205	Syne1	ATTAAGCCTGAGACTTTCCCACT
chr1	41749727	41749750	+	0.5673	0.9733	Syne1	AAAGCTCACACCCACTGGCAGCT
chr1	41764828	41764851	+	0.2631	0.7958	Syne1	AGGCATTGTTTCAGAAAAGCTTG
chr1	41768281	41768304	+	0.0773	0.722	Syne1	TTAGCCCAGTCATTGCCCGGCCC
chr1	41771929	41771952	+	0.0395	0.7365	Syne1	AGGTTGTTGATTTTGGAATGCAA
chr1	41781768	41781791	+	0.4179	0.8531	Syne1	GAATTCATTTCATTCCTGGAAGT
chr1	41782186	41782209	+	0.7672	0.938	Syne1	CCTTGGAAAAAGCCCACTTAAGG
chr1	41782225	41782248	+	0.3944	0.7959	Syne1	TGGTAGCTCTCATCTCAACGACG
chr1	41782272	41782295	+	0.4639	0.7549	Syne1	CACACTGCTGACTTCAGGTTCTG
chr1	41784893	41784916	+	0.7146	0.9614	Syne1	GTGTCGTCCCAGGTCGCCTCTAA
chr1	41784924	41784947	+	0.5302	0.8594	Syne1	TCTCCCTATCCACTTCAGGCGCA
chr1	41785020	41785043	+	0.625	0.8408	Syne1	GTTCATCCTCGAGCTGGTTGAAC
chr1	41787430	41787453	+	0.769	0.9145	Syne1	GCCGCTCCCTGTCCGTCCTCTCT
chr1	41787988	41788011	+	0.3541	0.7866	Syne1	CTTCCCCTCTTTTCTTCTCTATT
chr1	41790625	41790648	+	0.6914	0.9031	Syne1	CCTTGTGTCGGGTAAGAGCCACT
chr1	41790667	41790690	+	0.4288	0.9041	Syne1	TCTCTGAAGTCATTTGCAATTCA
chr1	41794354	41794377	+	0.4992	0.7999	Syne1	CCACCTTCTGGGCACTGGCCGAG
chr1	41796865	41796888	+	0.5973	0.906	Syne1	ATCGGTTCAGCCAGCCTCTCTGC
chr1	41797254	41797277	+	0.77	0.9214	Syne1	CTTGGACCAGCTCTTACCTTTCT
chr1	41803227	41803250	+	0.7518	0.9561	Syne1	GAAGTTGTGAAGCACATACTCTT
chr1	41811284	41811307	+	0.6862	0.986	Syne1	GCACTGTAAATGGCATACCTCTG
chr1	41814335	41814358	+	0.5761	0.879	Syne1	GGAAAGCATTGAGGACCCTCTGG
chr1	41816726	41816749	+	0.4252	0.8468	Syne1	AAGCCTGGCTTGAGGTCACGAGC
chr1	41824204	41824227	+	0.6874	0.9125	Syne1	AGGTCTCTGGAAACGATCTCATC
chr1	41857221	41857244	+	0.698	0.884	Syne1	CCTTATGTTGTTCAAGTTTCCTT
chr1	42018282	42018305	+	0.6883	0.8767	Myct1	GGGAGTCCTTGGCCAGAAAACTT
chr1	42028003	42028026	+	0.3241	0.8239	Myct1	CTGACTGATTCTTTGTTTCAGAG
chr1	42068441	42068464	+	0.7042	0.9103	Vip	CCTTAATAGGTTGGATGACAGGC
chr1	42068505	42068528	+	0.5724	0.8309	Vip	AAAGCAGACTCTGACATCTTGCA
chr1	42198306	42198329	+	0.123	0.7221	Fbxo5	TCGCTTTCTAGTATCTTCTTCCA
chr1	42198856	42198879	+	0.7924	0.9634	Fbxo5	AAGTCAGCACTGCAATCAAACTC
chr1	42198885	42198908	+	0.312	0.7462	Fbxo5	TTAAGTCCATGCCGCTGAGCTTC
chr1	42199061	42199084	+	0.4634	0.8107	Fbxo5	GAGTTTCGCTTGCCATTCTTTTT
chr1	42199086	42199109	+	0.7058	0.912	Fbxo5	ATGTTGAGCAAACCACTCTTTCA
chr1	42213034	42213057	+	0.6954	0.895	Mtrf1l	CGTGCTGACCTCCAGCTCCACTT
chr1	42214552	42214575	+	0.5332	0.8943	Mtrf1l	CCTCAGTAGGCTGGGGCAGAATT
chr1	42215972	42215995	+	0.6909	0.9602	Mtrf1l	AATGCAGCGTATTGCTGGTACAT
chr1	42217523	42217546	+	0.6615	0.8882	Mtrf1l	CTCTTATATATAACATAATAACA
chr1	42244692	42244715	+	0.4472	0.7767	Rgs17	AGTCTTCACAGGCCAGCCAGAAG
chr1	43213320	43213343	+	0.2086	0.7359	Oprm1	TCTTCGCTTTCATCATGCCGGTC
chr1	43213476	43213499	+	0.5479	0.8514	Oprm1	TCGTCTGCTGGACCCCCATCCAC
chr1	43301193	43301216	+	0.4664	0.7886	Ipcef1	GATCCCGAGGAAGAAAACCGGCT
chr1	43301227	43301250	+	0.3053	0.7067	Ipcef1	CTGTATTTTCCAGAGAAGAGAAA
chr1	43322128	43322151	+	0.4606	0.8863	Ipcef1	TCTACTTACATATTCATTTCCTG
chr1	43346001	43346024	+	0.6119	0.8042	Ipcef1	CAGGATATCCTTCTCCGACTCAT
chr1	43519392	43519415	+	0.6912	0.9154	Cnksr3	CACTCACGGACGCACACTTACAT
chr1	43523727	43523750	+	0.2315	0.7937	Cnksr3	AAACTTTATCCTCCATTTCTGCT
chr1	43523735	43523758	+	0.3277	0.7374	Cnksr3	TCCTCCATTTCTGCTACGAGGCA
chr1	43540079	43540102	+	0.6874	0.7752	Cnksr3	GCAACTGCTCCCCATCTATCTTC
chr1	43766276	43766299	+	0.7453	0.9663	Scaf8	GTAATAACATCATTAGCACTTTC
chr1	43766308	43766331	+	0.4504	0.8951	Scaf8	TATCGGTGCCCGGGGGATGACAA
chr1	43770125	43770148	+	0.1424	0.805	Scaf8	GTGTCATTTTCTTTGTTCTAGAG
chr1	43770195	43770218	+	0.6794	0.9575	Scaf8	AGAGCGAGATTATCCAGCCTCTC
chr1	43776930	43776953	+	0.3827	0.8275	Scaf8	ATTTGTCTTTCTCCCCTTCTTAG
chr1	43778670	43778693	+	0.6177	0.8551	Scaf8	GCTCTCACGTTTCTGAGTCTGTG
chr1	43785707	43785730	+	0.734	0.9171	Scaf8	GATGATTCCATAGACATTCAGCA
chr1	43786110	43786133	+	0.2509	0.8106	Scaf8	TATGCTTTGAACTTTGCCTTCCA
chr1	43792485	43792508	+	0.5939	0.8554	Scaf8	AGGCCCTGCTTCTCTGTCCTGAC
chr1	43792569	43792592	+	0.1681	0.8527	Scaf8	ACCAACCTTTTTGAGGAGTTTGG
chr1	43796441	43796464	+	0.6631	0.9054	Scaf8	CTTAGAATGGGAAACTGTGAAAA
chr1	43799031	43799054	+	0.0117	0.8057	Scaf8	CTTTGGTCTTTTTTTCTTCCATG
chr1	43799063	43799086	+	0.5257	0.8582	Scaf8	TGCCACCTCCAGTTCCCCCACCT
chr1	43801885	43801908	+	0.4377	0.8544	Scaf8	AACAGCTTTAGTGCAACCACCAT
chr1	43801895	43801918	+	0.8147	0.9074	Scaf8	GTGCAACCACCATTGTCTATGAC
chr1	43801961	43801984	+	0.5623	0.8984	Scaf8	CCAGGTGGTTCTGTTGCTGGCAA
chr1	43802022	43802045	+	0.6675	0.9101	Scaf8	ATCCTCCCAGTAAAGCAGAGCCT
chr1	43802863	43802886	+	0.0137	0.6244	Scaf8	TTCTCTTTCTCTTTTAGTGATTC
chr1	43802879	43802902	+	0.7298	0.8954	Scaf8	GTGATTCCAAGTGATATTCCAAG
chr1	44014841	44014864	+	0.4837	0.91	Tiam2	AGAGTTGAGTTCCACAATGGCGG
chr1	44015394	44015417	+	0.5718	0.8115	Tiam2	CTCTCCCGTGTCGCAAGTCCAAA
chr1	44029638	44029661	+	0.6225	0.9627	Tiam2	TGAGACCTACGGAAAGAATTCCA
chr1	44031268	44031291	+	0.6369	0.8742	Tiam2	GGCCACTAGCCAGACGGATCTGG
chr1	44040386	44040409	+	0.5521	0.9233	Tiam2	AGATCCGGCAATGGGAGCAGAAC
chr1	44042888	44042911	+	0.7508	0.8476	Tiam2	CCCAGAGAGCAAAAAGCAAGAAA
chr1	44054109	44054132	+	0.5954	0.8994	Tiam2	TGATGAAATTGAAGTCTTCCCAC
chr1	44056236	44056259	+	0.5257	0.8788	Tiam2	TCAGCGATGTTCTCCCTGACAGC
chr1	44133955	44133978	+	0.9146	0.9453	Cldn20	GCTGCACTCTGAAATACTCCATT
chr1	44134167	44134190	+	0.7302	0.8944	Cldn20	ATCCCAACAGTGTGGTACACCAA
chr1	44147525	44147548	+	0.3772	0.9092	Tfb1m	AGAGAAATATTTTCAAGCCACTT
chr1	44148260	44148283	+	0.6722	0.9535	Tfb1m	GCTCAGTGGTAGAGCGCTTACCT
chr1	44158857	44158880	+	0.6395	0.8599	Tfb1m	AGCATCTCACCTGTAATCCTGGA
chr1	44279705	44279728	+	0.5179	0.8977	Nox3	TTCAGACATAAAGCTACACACAT
chr1	44285382	44285405	+	0.5685	0.8561	Nox3	AAAAGCTCCTGGATTCACTCTTA
chr1	44301905	44301928	+	0.7205	0.9438	Nox3	GTACTTACCACGCTCGTTCCTCT
chr1	45569722	45569745	+	0.4416	0.9278	Arid1b	ATAATTACTATGGCAGCGCTGCC
chr1	45611232	45611255	+	0.0406	0.6916	Arid1b	TTTCTTCACAGGGCAGTCCGATG
chr1	45703237	45703260	+	0.7475	0.9861	Arid1b	ATACAACAGGAAAGACCATCGAG
chr1	45842399	45842422	+	0.5905	0.9276	Arid1b	TAGGCAGCCAGATGCCTCCGCAG
chr1	45858891	45858914	+	0.6283	0.9546	Arid1b	TGGCAGGCACACAGAGAAACCCT
chr1	45871926	45871949	+	0.0243	0.7967	Arid1b	ACTTGTCTTTGCTTTTTGTTTAG
chr1	45871948	45871971	+	0.656	0.9466	Arid1b	GGCAACTACTCCAGAACCCCAAC
chr1	45892940	45892963	+	0.0123	0.6654	Arid1b	TTTTTGTTCCTCTCCCACAGGAT
chr1	45911427	45911450	+	0.4404	0.8757	Arid1b	TCTCATTATCACAGTGCCTGGAA
chr1	45911465	45911488	+	0.5152	0.7998	Arid1b	TGACACAAGGACAGATGCCCAAC
chr1	45915557	45915580	+	0.42	0.7893	Arid1b	TATGGATTTCAGAATTACAAACG
chr1	45998401	45998424	+	0.5506	0.8441	Ldhal6b	CACCACTCCACACAGGGACACTT
chr1	45998692	45998715	+	0.5536	0.8219	Ldhal6b	GACGCGTCTCATCTTTCTCTTGT
chr1	45998994	45999017	+	0.7107	0.7952	Ldhal6b	CCCTTCACAGTCGCCATGGTGGA
chr1	46018747	46018770	+	0.887	0.957	Tmem242	GCTAGTGATAATGTTGTAACAAA
chr1	46019362	46019385	+	0.4936	0.8355	Tmem242	ATCAGGAATAGCCGATCGTCCTG
chr1	46286929	46286952	+	0.016	0.9116	Zdhhc14	TATGTTTATTTTATCCCTGTCTT
chr1	46286937	46286960	+	0.0116	0.6948	Zdhhc14	TTTTATCCCTGTCTTTTCTGACG
chr1	46286942	46286965	+	0.2365	0.789	Zdhhc14	TCCCTGTCTTTTCTGACGGTCTT
chr1	46286967	46286990	+	0.0835	0.7607	Zdhhc14	TCTTTGCATTTGTCATCACGCAC
chr1	46290791	46290814	+	0.5289	0.8961	Zdhhc14	TGACAGTGGTTCTCAACCTTCCT
chr1	46306339	46306362	+	0.7197	0.988	Zdhhc14	TCTCCTGCAGCCTAATCGACAGA
chr1	46464759	46464782	+	0.0112	0.8799	Snx9	TATCTTCATCTTTTTTATTAGAA
chr1	46464776	46464799	+	0.3891	0.8567	Snx9	TTAGAACGTTGGTGGAGGATGGC
chr1	46466389	46466412	+	0.6685	0.8826	Snx9	CCCAACGATGGAAAAGACCCGTT
chr1	46470388	46470411	+	0.0238	0.7355	Snx9	TTTTAAGGTGGACATTTGGGCTC
chr1	46470393	46470416	+	0.4072	0.9041	Snx9	AGGTGGACATTTGGGCTCAGGTT
chr1	46475879	46475902	+	0.5344	0.8181	Snx9	AGGATTCAGAACCAGCTGAAGCA
chr1	46481378	46481401	+	0.63	0.8741	Snx9	TCCTACCTCTACGTTTGACTGTG
chr1	46561772	46561795	+	0.6775	0.884	Synj2	CCCCCTGCAGGAAGAGGCCAAGG
chr1	46565787	46565810	+	0.7256	0.9589	Synj2	CAGGAACCAGCTATTGCATGTGC
chr1	46565889	46565912	+	0.5674	0.9436	Synj2	TGCCTCCCACAAGCAGGCCAAGG
chr1	46572106	46572129	+	0.7006	0.9333	Synj2	CATGGATGATGGAGTGTCGTCCT
chr1	46587779	46587802	+	0.4383	0.8423	Synj2	ATGTCTTAGGTTTGGGGTCAAAT
chr1	46595487	46595510	+	0.3009	0.7771	Synj2	CATCTTTGTACGTCCGTACCACG
chr1	46601741	46601764	+	0.5345	0.8231	Synj2	AAGACTTTCATGAAGGAACCATT
chr1	46630110	46630133	+	0.5889	0.9116	Serac1	AACGCTGCTCCCATAAGGCCATG
chr1	46638562	46638585	+	0.6514	0.8581	Serac1	CTATGGCTTCTAGAGAGAGCATC
chr1	46643447	46643470	+	0.3417	0.9066	Serac1	AAGACGGCAAAGGAGGGGGTGGG
chr1	46646578	46646601	+	0.6034	0.9592	Serac1	TGTAGCATGAAACTTACCATGGT
chr1	46758447	46758470	+	0.4562	0.792	Tulp4	AGGTGAGTGATTTCACATGGAGC
chr1	46773739	46773762	+	0.213	0.7289	Tulp4	CTCCACTTGTTGTTCTTTGGTTA
chr1	46798272	46798295	+	0.5456	0.8815	Tulp4	AGATTGTGGGCTTGGCTGCATTC
chr1	46802505	46802528	+	0.6203	0.8739	Tulp4	TCTCCCAGAAGTTAGGAAGATTT
chr1	46804079	46804102	+	0.6236	0.9119	Tulp4	CAGTTACGGGAGCATCAGGCGTC
chr1	46874318	46874341	+	0.6774	0.9396	Tmem181	GGGAGAAAGAAAATGTTTAACTT
chr1	46874337	46874360	+	0.3616	0.9186	Tmem181	ACTTTCTATTTGCCTAAATTCTT
chr1	46888292	46888315	+	0.5096	0.8107	Dynlt1	AATGGTTTCCCCAGTTTGGTGAG
chr1	46891592	46891615	+	0.4567	0.7572	Dynlt1	CAATGTTGCTCACTTCATCCACA
chr1	46939556	46939579	+	0.719	0.9071	Sytl3	GTTACAGGAACTTGGCCACTTCA
chr1	46939588	46939611	+	0.5553	0.9057	Sytl3	ATAAGTCCGTGGAAAACTTGTTT
chr1	46946157	46946180	+	0.7755	0.9178	Sytl3	CTCTCTCCAGAAGACCAGCACAC
chr1	46952129	46952152	+	0.3876	0.8119	Sytl3	TTATGTCTGCCATTGATTTCAGG
chr1	46983423	46983446	+	0.3168	0.7855	Ezr	TCAAGTTTCAGCCAGGTAGGAAA
chr1	46983453	46983476	+	0.3049	0.815	Ezr	TTGTCTACATACTGGAGGCCGAA
chr1	47172274	47172297	+	0.5551	0.7634	Tagap	TCTTCAAATCCACTGGTCTCATG
chr1	47176362	47176385	+	0.4045	0.8497	Tagap	AGGCAGAGGATGGTGAGGATGTC
chr1	47176893	47176916	+	0.9302	0.9214	Tagap	GAGTCCACACACACCTACCTGGA
chr1	47306652	47306675	+	0.8725	0.9489	Fndc1	GGAGGTGAATGGATCAAGATAGA
chr1	47330057	47330080	+	0.469	0.7889	Fndc1	ATGCTCTACAACCTTTGATGTTC
chr1	47331085	47331108	+	0.6685	0.922	Fndc1	GTTTGATACGGAATAAACCCTTC
chr1	47674877	47674900	+	0.7847	0.9415	Wtap	CTTAGATGGAAACAATATGAAGC
chr1	47676286	47676309	+	0.4351	0.8539	Wtap	CTCAGCAAACGATGTGACTGGCT
chr1	47688176	47688199	+	0.5002	0.8573	Wtap	CAGAAGAAATACAGTGAGGAGCT
chr1	47831214	47831237	+	0.5618	0.8988	Tcp1	AAACTCTCCTAACAGCCATGGCA
chr1	47833228	47833251	+	0.559	0.8589	Tcp1	GAATATTAACAGAATTGACTGGA
chr1	47833284	47833307	+	0.7626	1.0	Tcp1	ACAGCAAGCACAGCGTCTACCAC
chr1	47835545	47835568	+	0.7541	0.9081	Tcp1	CCAAGAATTAGATATACTTACAC
chr1	47835591	47835614	+	0.616	0.9604	Tcp1	TCCAAGCCAACTGGCCCAAGAGA
chr1	47839482	47839505	+	0.0369	0.7	Mrpl18	TTCTCTTTTCTCCCCATTTAGGT
chr1	47839502	47839525	+	0.78	0.9436	Mrpl18	GGTTGAGAGTTGTAAAGACTCAG
chr1	47846943	47846966	+	0.5764	0.8716	Pnldc1	TAGGTATGTAGCGCACTCCTGCA
chr1	47873341	47873364	+	0.6249	0.91	Mas1l	GTCACATGCTCTGAAGACCAGGT
chr1	47910269	47910292	+	0.5606	0.8161	Mas1	TTCTGTCCATCGACTATGCTTTA
chr1	47910292	47910315	+	0.5452	0.7636	Mas1	GACTATGAACTCTCTTCTGGCCA
chr1	48011059	48011082	+	0.7405	0.9418	Igf2r	AATAGGGAACTCCTGAATTTGTA
chr1	48016436	48016459	+	0.1468	0.8028	Igf2r	AAATCTTATGTGATGTTTTGCAG
chr1	48023381	48023404	+	0.3797	0.8454	Igf2r	ACATTGCTCCCCATAGGGCACCA
chr1	48023742	48023765	+	0.5639	0.9193	Igf2r	TGAATGTCTGTGGGGACACAAAG
chr1	48033620	48033643	+	0.296	0.8376	Igf2r	TGTTACTCAGGGTTTTCTTTTGA
chr1	48034313	48034336	+	0.7238	0.9182	Igf2r	GTGGTAAGTCTTGGAACTTGGGG
chr1	48039676	48039699	+	0.7148	0.8955	Igf2r	ATCTGAGCCCACTTAACTATTCT
chr1	48044394	48044417	+	0.8697	0.8802	Igf2r	CCCAGGGACCCCCAAGTTCCTGC
chr1	48076798	48076821	+	0.5563	0.8682	Slc22a1	GCTCCCATCTATGTGGGCATCGT
chr1	48084605	48084628	+	0.6386	0.9426	Slc22a1	ACCTGGTGTGTGGAGACGCCTGG
chr1	48141162	48141185	+	0.6661	0.9412	Slc22a2	AGCTAAAACAAAGGATTTCCTTA
chr1	48142883	48142906	+	0.3561	0.8059	Slc22a2	ATTATCTTCATGGCTTTTACGAT
chr1	48142902	48142925	+	0.0887	0.7891	Slc22a2	CGATTTTGTTCTGGGAGATCAGC
chr1	48160508	48160531	+	0.581	0.8774	Slc22a2	AAGCCCCACAGTTGTTTCACCTA
chr1	48286169	48286192	+	0.3309	0.7567	Slc22a3	CTTAATATCCTGTTTCGGCGTTG
chr1	48310756	48310779	+	0.5718	0.8871	Slc22a3	GACCTTGTGAGGACTCCCCAAAT
chr1	48468726	48468749	+	0.5146	0.8001	Map3k4	CGGCACCTCACCCCCAAGCACAC
chr1	48475963	48475986	+	0.7115	0.9968	Map3k4	ATAGAAAAAATGAACACACCGAG
chr1	48476476	48476499	+	0.6212	0.9603	Map3k4	TACACAGCCCGCCAAGCCATCCC
chr1	48476727	48476750	+	0.5048	0.8312	Map3k4	TCCGTCCTTGCAGGCTCTGCAGA
chr1	48476833	48476856	+	0.5519	0.8974	Map3k4	AATCAGAAGTTGAGGATTATGGG
chr1	48477250	48477273	+	0.5918	0.9133	Map3k4	CGACTTCATAAGCTAATGAATGG
chr1	48484657	48484680	+	0.3991	0.832	Map3k4	ATGTGTCCTGAACTTTTGCCGCA
chr1	48488825	48488848	+	0.0114	0.9267	Map3k4	TATTTTTGTTTTTAGGTGTATTT
chr1	48488839	48488862	+	0.5388	0.9012	Map3k4	GGTGTATTTTGACTACATGAGAA
chr1	48495647	48495670	+	0.1828	0.8593	Map3k4	TGCCTTATGTTTGGTTTTTCTTC
chr1	48536866	48536889	+	0.7651	0.9124	Agpat4	GCCAGCATCCTTACCAACATCTC
chr1	48600449	48600472	+	0.3631	0.7988	Agpat4	TCTTTCGGAACAGCTGCTTGTTG
chr1	49305488	49305511	+	0.8055	0.9353	Prkn	GTCAGACACTTACAGCTCTTGTC
chr1	49667739	49667762	+	0.3965	0.9103	Prkn	CTTTTACTAGAATCCCACCATGT
chr1	49667745	49667768	+	0.897	0.9391	Prkn	CTAGAATCCCACCATGTCTTAGA
chr1	49944375	49944398	+	0.6803	0.9319	Pacrg	AAGAAAGGCCGACCAAACCCACC
chr1	49944415	49944438	+	0.599	0.9105	Pacrg	TGAGCGAGGAGACTTCCCAATCG
chr1	50424078	50424101	+	0.0108	0.84	Qk	TAATTTTTATTTTTAACAGAAAT
chr1	50424087	50424110	+	0.0118	0.8989	Qk	TTTTTAACAGAAATTAGCAGAGT
chr1	50424093	50424116	+	0.6963	0.8926	Qk	ACAGAAATTAGCAGAGTACGGAA
chr1	50424215	50424238	+	0.6047	0.8938	Qk	TGTGCCTGTAAAAGAATACCCTG
chr1	50437610	50437633	+	0.4464	0.9211	Qk	TATTATCTTTCCCTACAGTTTAA
chr1	50437632	50437655	+	0.0783	0.8383	Qk	ATTTTGTTGGGAGAATCCTTGGA
chr1	50467561	50467584	+	0.6668	0.913	Qk	AAGGAGGAGCAAAATAGAGGCAA
chr1	50467615	50467638	+	0.8202	1.0	Qk	CATGTACTAATCACTGTGGAAGA
chr1	51045842	51045865	+	0.3831	0.8593	Pabpc6	AGTCTCGTAGAGACCGGCAGGCT
chr1	51045903	51045926	+	0.4212	0.891	Pabpc6	CATCAAGAATTTGGGAGAAGACA
chr1	51046107	51046130	+	0.6513	0.9041	Pabpc6	TGTAGGTCGAGCTCAGAAAAAGG
chr1	51046242	51046265	+	0.5705	0.828	Pabpc6	CGTGAAAAACCTCGATGATGGTA
chr1	51046453	51046476	+	0.5657	0.9366	Pabpc6	GCTCAACGCAAAGAGGAGCGCCA
chr1	51759352	51759375	+	0.0846	0.8328	MGC94891	CCAGCACTTCTTTTTGGAAACTC
chr1	52303316	52303339	+	0.3268	0.8657	Tbxt	GCAAACGGGTTGTATTTAATTTT
chr1	52305107	52305130	+	0.8341	0.9272	Tbxt	CCTTCAGCACCGGGAACATCCTC
chr1	52352740	52352763	+	0.0907	0.8441	T2	TCTTCTGGAGTTTTTCCTCAGTT
chr1	52416203	52416226	+	0.614	0.8953	Sft2d1	CTTACCAGCATAATAATTGTTGC
chr1	52476952	52476975	+	0.545	0.8888	Ccr6	CACATCGTGTTGCCAAAGATCCA
chr1	52547604	52547627	+	0.7946	0.9321	Cep43	GGAATGGGATCATCAAAGAAAGA
chr1	52547748	52547771	+	0.6372	0.8619	Cep43	CTCTTGGACTCTGACAAGGAGAC
chr1	52556968	52556991	+	0.0671	0.7621	Cep43	CACTTGTTTTTCCTTCTGGTGAC
chr1	52560942	52560965	+	0.0175	0.7583	Cep43	AAAACTTTTTCAAGCTCTCATTA
chr1	52600083	52600106	+	0.0156	0.91	Rnaset2	AATTTTATTTCAGTGTACTACAA
chr1	52600090	52600113	+	0.4021	0.9481	Rnaset2	TTTCAGTGTACTACAAAAATTTG
chr1	52684197	52684220	+	0.484	0.893	Rps6ka2	TGTTCAGAAGCAAAAGGAGGGCA
chr1	52849482	52849505	+	0.6372	0.9006	Rps6ka2	CGGAGGAGGATGTTAAGTTCTAC
chr1	52854063	52854086	+	0.2799	0.8241	Rps6ka2	GATTTTGGCTTGAGCAAGGAGGC
chr1	52872367	52872390	+	0.3658	0.6324	Rps6ka2	TTCTCTGCTGTGTTGTGACAGGT
chr1	52950795	52950818	+	0.5848	0.8575	Tcp10b	TACTCTCTCTCTAGAATATTCCA
chr1	52994354	52994377	+	0.594	0.7979	Unc93a	CCTTGCATGGACATCTTGCCGAA
chr1	53108763	53108786	+	0.4451	0.7095	LOC103689976	ACCTCTTGGGCTTCAAATCCAAT
chr1	53109219	53109242	+	0.5954	0.8675	LOC103689976	ATTCTTCCCTTGGTATCGACTAG
chr1	53109258	53109281	+	0.6782	0.9308	LOC103689976	AGGTCCCGGTGTATAATGCCTTC
chr1	53224000	53224023	+	0.3452	0.9328	LOC102546375	AAGAGTGTTTTACTACAGAGGCT
chr1	53224012	53224035	+	0.742	0.9087	LOC102546375	CTACAGAGGCTTGGAATCCAATG
chr1	53224174	53224197	+	0.5856	0.9107	LOC102546375	CCCTCAGTAATTTACTAAGGAGG
chr1	53224188	53224211	+	0.6177	0.8639	LOC102546375	CTAAGGAGGTCCTCCAGTTCTTT
chr1	53224417	53224440	+	0.1251	0.7706	LOC102546375	GCATTTTTCCAGGTTGAAATTGG
chr1	53224482	53224505	+	0.2836	0.8719	LOC102546375	TCAATCATTATATTGTCCAGTTT
chr1	53280692	53280715	+	0.295	0.7251	LOC120100105	TTCTCACATCAAAGAGGCTGGCC
chr1	53280956	53280979	+	0.6027	0.9738	LOC120100105	TGAGGGCCCCAAGGTCGACGTGT
chr1	53281001	53281024	+	0.3063	0.7868	LOC120100105	TTATATGACAGTTGGAAAGGTCC
chr1	53281131	53281154	+	0.4439	0.8067	LOC120100105	TTGAAAGTGAACTCCCAGCAGAG
chr1	53364594	53364617	+	0.4538	0.8494	LOC102551311	GTCTATTTGGACATTCTCAGGAA
chr1	53365074	53365097	+	0.0131	0.7832	LOC102551311	TATTTTCTTCCTAGGGCAGCAGA
chr1	53385809	53385832	+	0.295	0.7251	LOC120093090	TTCTCACATCAAAGAGGCTGGCC
chr1	53386073	53386096	+	0.6027	0.9738	LOC120093090	TGAGGGCCCCAAGGTCGACGTGT
chr1	53386118	53386141	+	0.3063	0.7868	LOC120093090	TTATATGACAGTTGGAAAGGTCC
chr1	53386248	53386271	+	0.4439	0.8067	LOC120093090	TTGAAAGTGAACTCCCAGCAGAG
chr1	53578416	53578439	+	0.295	0.7251	Smok2a	TTCTCACATCAAAGAGGCTGGCC
chr1	53578680	53578703	+	0.6027	0.9738	Smok2a	TGAGGGCCCCAAGGTCGACGTGT
chr1	53578725	53578748	+	0.3063	0.7868	Smok2a	TTATATGACAGTTGGAAAGGTCC
chr1	53578855	53578878	+	0.4439	0.8067	Smok2a	TTGAAAGTGAACTCCCAGCAGAG
chr1	53711930	53711953	+	0.1784	0.7322	RGD1560718	TTCTCGCATCAAAGAGGCTGGCC
chr1	53712194	53712217	+	0.6027	0.9738	RGD1560718	TGAGGGCCCCAAGGTCGACGTGT
chr1	53712239	53712262	+	0.438	0.8295	RGD1560718	TTATATGACAGTTGGAAAACTCC
chr1	53712369	53712392	+	0.6099	0.8524	RGD1560718	ATGAAAGTGAATTCCCAGCAGAG
chr1	53948652	53948675	+	0.8014	0.9556	Afdn	CCAGAAGGCTCAGAGTAATGGAC
chr1	53950370	53950393	+	0.612	0.9624	Afdn	CAAAGACATGCCTGAAACCAGCT
chr1	53950396	53950419	+	0.4863	0.8725	Afdn	CTCGAACGATTTCTAATCCTGAA
chr1	53958687	53958710	+	0.7417	0.9711	Afdn	AAACCAAATATTCCATACAAGAC
chr1	53962781	53962804	+	0.6738	0.8596	Afdn	GGTTATGCTTCCTCCTGGAGCCC
chr1	53962863	53962886	+	0.298	0.7157	Afdn	CAAATCTTCAGGGAATGGCCAAG
chr1	53964153	53964176	+	0.4738	0.9194	Afdn	GTCTTTCAGTTGAAGAGGAGACC
chr1	53970646	53970669	+	0.4777	0.9025	Afdn	AGTTTGTGGACCCCATCCAGGAC
chr1	53979839	53979862	+	0.0115	0.7459	Afdn	TGTGCATTTTTCTTTTTCTACAG
chr1	53979879	53979902	+	0.6687	0.9635	Afdn	TCTGCCATTATAAACTATACCAA
chr1	53979922	53979945	+	0.7778	0.9743	Afdn	AGTTGTCACCTACATATGTGTTA
chr1	53982467	53982490	+	0.2852	0.8887	Afdn	TGGAAATGTTTTCTGTCCACAGA
chr1	53982919	53982942	+	0.0127	0.7457	Afdn	TTTATTTTCAGGTACTTGGTTCA
chr1	53982923	53982946	+	0.0729	0.7465	Afdn	TTTTCAGGTACTTGGTTCACTGC
chr1	53985930	53985953	+	0.7248	0.9416	Afdn	AATAGGCTACTACGTTGCTTACA
chr1	53986005	53986028	+	0.5148	0.8688	Afdn	AGTTAAATTCTCTGCAGCTTCAA
chr1	53988214	53988237	+	0.0509	0.6908	Afdn	TTTTCTGCAGGATCTCATAGAAA
chr1	53988392	53988415	+	0.1175	0.9066	Afdn	CAAGAATTTTTAGACCCTCTGTG
chr1	53991605	53991628	+	0.1212	0.8652	Afdn	ATTACTGTTTTCTTCTTAGGATT
chr1	54010830	54010853	+	0.2673	0.6291	Afdn	TACTCTATTCTGTTCCTAGGGCA
chr1	54013003	54013026	+	0.0472	0.8187	Afdn	TTGTTTTCAACAGATCAGCCCCC
chr1	54304713	54304736	+	0.0929	0.8686	Vom2r7	TACAGGTATAATTTTAAGAACTA
chr1	54304729	54304752	+	0.6466	0.8943	Vom2r7	AGAACTACCAGTATATTCTGGCT
chr1	54304797	54304820	+	0.6647	0.9038	Vom2r7	CCTAATATATCTCTTGGATTTGA
chr1	54304905	54304928	+	0.608	0.9364	Vom2r7	CCAAATTACAATTGTAACAAAAG
chr1	54304936	54304959	+	0.5964	0.9256	Vom2r7	CTGCTGCACTTACAGGGACATCA
chr1	54305446	54305469	+	0.8766	0.8827	Vom2r7	GGTGGTCCTGGGTTGGTATCATC
chr1	54305502	54305525	+	0.5625	0.8914	Vom2r7	TCAGAGTTCAGAGAAAATATGGA
chr1	54305587	54305610	+	0.3511	0.8227	Vom2r7	ACAAATTCTGGGAAAATATGGAT
chr1	54305633	54305656	+	0.5774	0.877	Vom2r7	TAGTGACATTGATTCCATCACAG
chr1	54305782	54305805	+	0.3097	0.8821	Vom2r7	CACACCATTTTAAAGAGAGTTTT
chr1	54305794	54305817	+	0.5943	0.9312	Vom2r7	AAGAGAGTTTTGAACTTACTAAG
chr1	54305821	54305844	+	0.4383	0.931	Vom2r7	TTCAAACAGTTAATCCTTACAAA
chr1	54305861	54305884	+	0.6706	0.9061	Vom2r7	CCTTCCTAAGTTATGGCATTTGT
chr1	54306689	54306712	+	0.5296	0.9396	Vom2r7	ATATAAATTTATGAATCTCTTTT
chr1	54306700	54306723	+	0.3412	0.8878	Vom2r7	TGAATCTCTTTTAGCTAAACATT
chr1	54306713	54306736	+	0.5062	0.944	Vom2r7	GCTAAACATTTTCCTAAAGGACA
chr1	54306762	54306785	+	0.9164	0.9901	Vom2r7	GGTGGGAGAAAGAAATTAAATGC
chr1	54306802	54306825	+	0.4175	0.8114	Vom2r7	ACCTTTGGAATTTACCAAAGGGT
chr1	54306816	54306839	+	0.605	0.9085	Vom2r7	CCAAAGGGTCTTGGTCGTAAAGT
chr1	54308439	54308462	+	0.0807	0.9195	Vom2r7	GATAACATTTCTTTAATTTTTCT
chr1	54308454	54308477	+	0.0123	0.711	Vom2r7	ATTTTTCTTAGATCCCTCAGTCT
chr1	54543645	54543668	+	0.4501	0.863	Vom1r1	TTAGCAGGAACAGGATCCAGCAG
chr1	54543704	54543727	+	0.0685	0.9142	Vom1r1	ATTTTAATTTCCTTACAGTAGAA
chr1	54543710	54543733	+	0.5108	0.8823	Vom1r1	ATTTCCTTACAGTAGAAATTTCT
chr1	54543951	54543974	+	0.6543	0.8811	Vom1r1	ATGTACATTCCTTGTAGTAAAGA
chr1	54700011	54700034	+	0.3953	0.8784	Vom2r8	TGCCATTTACACAGGTATAATTT
chr1	54700020	54700043	+	0.2044	0.8647	Vom2r8	CACAGGTATAATTTTAAAAACTA
chr1	54700036	54700059	+	0.5434	0.8943	Vom2r8	AAAACTACCAGTATATTCTGGCT
chr1	54700104	54700127	+	0.4391	0.8524	Vom2r8	TCCAATATATCTCTTGGATTTGA
chr1	54700212	54700235	+	0.7138	0.9507	Vom2r8	CCTAATTACAAATGTGGAAAAAA
chr1	54700243	54700266	+	0.7021	0.9612	Vom2r8	CTGCTGCACTCACAGGAACATCG
chr1	54700786	54700809	+	0.8253	0.8473	Vom2r8	GGTGGTCCTGGGTTGGTCTCATT
chr1	54700927	54700950	+	0.4163	0.8467	Vom2r8	ACAAATTCTGGAAAAATATGGAT
chr1	54700973	54700996	+	0.5144	0.855	Vom2r8	TGGTGACATTGATTCTCTAGAAG
chr1	54701116	54701139	+	0.7382	0.9052	Vom2r8	CACACCATTATACAGAAAGAATT
chr1	54701146	54701169	+	0.0699	0.8614	Vom2r8	CTAATTTTGTTCAAACAGTTAAT
chr1	54701195	54701218	+	0.4755	0.8749	Vom2r8	TCTTCCTAAATTGTGGTATTTGT
chr1	54705969	54705992	+	0.4489	0.8862	Vom2r8	ATACAAATTTGTGAATCTTTTTC
chr1	54706042	54706065	+	0.7624	0.9681	Vom2r8	GATTGGAGACAGAAATTTAATAC
chr1	54706061	54706084	+	0.745	0.9515	Vom2r8	ATACAGAATATGACATTATTAAC
chr1	54706096	54706119	+	0.5123	0.8418	Vom2r8	CCAAATGGTCTTGGAAGAAAGGT
chr1	54706171	54706194	+	0.597	0.8723	Vom2r8	ACTGAGCAGATAATACAATGGCC
chr1	54858449	54858472	+	0.711	0.8757	Vom2r9	CACTGCAAACAAAACTGCTTATG
chr1	54864545	54864568	+	0.5381	0.8984	Vom2r9	TGTCATCTGTGCAGGTATAAGTT
chr1	54864570	54864593	+	0.2386	0.911	Vom2r9	ATAATTACCAATTTGTTCTGGCC
chr1	54864667	54864690	+	0.6591	0.9345	Vom2r9	TAATGTTCCATACACTGAAAAGA
chr1	54865503	54865526	+	0.6664	0.9413	Vom2r9	AAGAAGATCCAGGAATCATTGGC
chr1	54865537	54865560	+	0.0684	0.8606	Vom2r9	TTATTTATGGAGACATTGATTCT
chr1	54865544	54865567	+	0.5511	0.852	Vom2r9	TGGAGACATTGATTCTCTCCAAG
chr1	54865572	54865595	+	0.7692	0.9191	Vom2r9	ATGGACAATCTAGGACAACAATT
chr1	54865732	54865755	+	0.6629	0.9775	Vom2r9	TCAGAAAGGTAAATCCTTACAAA
chr1	54865995	54866018	+	0.615	0.9521	Vom2r9	AAAGGGGAAAAAATGGTCTTCTT
chr1	54867061	54867084	+	0.5668	0.834	Vom2r9	TCTGTCAGCTTCACCATTTCCTG
chr1	54867117	54867140	+	0.7465	0.9023	Vom2r9	GAGTGGAAATGGAGGTTCATTGA
chr1	54867246	54867269	+	0.4855	0.8528	Vom2r9	TCTGAGCATATGATACAATGGCC
chr1	54869168	54869191	+	0.0122	0.7615	Vom2r9	TTTTTAGATTCCTCAGTCTGCAT
chr1	54869174	54869197	+	0.8799	0.9002	Vom2r9	GATTCCTCAGTCTGCATGCTATA
chr1	54871256	54871279	+	0.3026	0.7657	Vom2r9	AATTGTCTTCATTTCTTATCAGA
chr1	55021974	55021997	+	0.5462	0.8724	LOC685793	GACCAACAGCAAGAAAGGCGATG
chr1	55022135	55022158	+	0.5012	0.903	LOC685793	AAACAAAGAAAATATAATGAGGA
chr1	55035018	55035041	+	0.8669	0.9368	LOC100910657	GGTAGCATTAGTACTGATAAAAT
chr1	55182510	55182533	+	0.5069	0.8297	Dact2	GGGGGCTGCTGAGGGTCTCAGTA
chr1	55182890	55182913	+	0.4314	0.8521	Dact2	GGCAAAGCAAAAAGAGGGCTCTG
chr1	55190336	55190359	+	0.4666	0.8453	Dact2	AGGAAGCGTCTAGTAAGTTCCTG
chr1	55317442	55317465	+	0.5957	0.8941	Smoc2	CCGTGGTCTCCCCACAGATGTGT
chr1	55331953	55331976	+	0.6841	0.8806	Smoc2	GCTTACTCTCATAATTGTAGTCT
chr1	55685194	55685217	+	0.6382	0.8739	Thbs2	GAAACACAGGTCAGAACCACTTA
chr1	55685234	55685257	+	0.8154	0.9001	Thbs2	GCATCCTCCAGGCCAATCCCGAA
chr1	55923654	55923677	+	0.5107	0.8845	Wdr27	GTGTGGAAAACCAGGGGCCTGTG
chr1	55928540	55928563	+	0.5777	0.8958	Wdr27	TCCACCTCGTATCTGCAGTGGTA
chr1	55932042	55932065	+	0.6833	0.921	Wdr27	CCTGTTAAAATGGATGAACTGTA
chr1	55940497	55940520	+	0.5716	0.7397	Wdr27	AGTGCCTTCTCTCTGCATTCGTC
chr1	55951180	55951203	+	0.6773	0.9078	LOC100125364	TGGACACCCTTCTCACCATGAGA
chr1	55959948	55959971	+	0.7066	1.0	Phf10	ATGGCAAGTACCGAAGCTCATCT
chr1	55962070	55962093	+	0.5798	0.8791	Phf10	AGTTGCTGTTAAACTCTGCTGCC
chr1	55962275	55962298	+	0.3911	0.8632	Phf10	TAATGATCTGTAATTCTCTGACG
chr1	55962338	55962361	+	0.4052	0.9643	Phf10	GCTGGATATTCTTTTATCATTAA
chr1	55962354	55962377	+	0.5266	0.8673	Phf10	TCATTAAGTCAATCACTTCATCA
chr1	55963227	55963250	+	0.624	0.963	Phf10	ATAGACAGGATAGGTGCTAGTTA
chr1	55963284	55963307	+	0.6341	0.7758	Phf10	ATTCTCTCAGGTACAGTTTCTCC
chr1	55966653	55966676	+	0.8757	0.9467	Phf10	GATGGATGACCCCCATCATTTGA
chr1	55976511	55976534	+	0.2061	0.7853	Dynlt2	ATATCTGCTGGATTTTAGTTTCT
chr1	55976528	55976551	+	0.6495	0.9136	Dynlt2	GTTTCTACAGAATGTGCTTGGAA
chr1	55976592	55976615	+	0.0314	0.7257	Dynlt2	ATTTTGCCAGGGCACTTTTCCAT
chr1	55986768	55986791	+	0.099	0.9027	Ermard	GGTATTTTTACTGATTGGGAATG
chr1	55986778	55986801	+	0.619	0.8674	Ermard	CTGATTGGGAATGAGTGTCCCTT
chr1	55989924	55989947	+	0.4872	0.8601	Ermard	CAGAGATGCTTGCTCTTTTACAG
chr1	55989944	55989967	+	0.6721	0.9652	Ermard	CAGGTGTGACTGACAAGGTACTC
chr1	55990624	55990647	+	0.5007	0.8671	Ermard	AAACACCAACAAAAAAAAAGGAA
chr1	55993302	55993325	+	0.5552	0.9053	Ermard	AGCCACGGGGAGATCAACATACG
chr1	56344009	56344032	+	0.4718	0.8343	Fam120b	TGACACTTGCCCCTACTTGTCAA
chr1	56344348	56344371	+	0.5784	0.9532	Fam120b	TAAAGGAGTAACATCGTACCTTT
chr1	56344445	56344468	+	0.5959	0.92	Fam120b	AACCCCGGATCCAAGCAAGAAGT
chr1	56353550	56353573	+	0.5031	0.8026	Fam120b	CACAGACGGAGCCAGCACTGGTC
chr1	56457309	56457332	+	0.3691	0.7293	Psmb1	ATCTTGCTTCAATAATCTTTGTC
chr1	56458145	56458168	+	0.4206	0.7558	Psmb1	CTTACAGTTTGTAACATTTGGGG
chr1	56461551	56461574	+	0.5864	0.8687	Psmb1	CCCTCCGTTGAAGGCATAAGGCG
chr1	56467780	56467803	+	0.2519	0.8237	Tbp	TCTATTTTGGAAGAGCAACAAAG
chr1	56506740	56506763	+	0.2387	0.7747	Prdm9	TGCCTGGGTTTGGATTTTCTTTT
chr1	56506852	56506875	+	0.5347	0.8607	Prdm9	TCCTTGCAGATGCTCCTGGGAAG
chr1	56514902	56514925	+	0.6048	0.9945	Prdm9	TGTCAACGCATACTTCCAGGTAA
chr1	56517504	56517527	+	0.5941	0.9399	Prdm9	AAAAGTAGTTAGAAAATGAAAAT
chr1	56517562	56517585	+	0.6127	0.9321	Prdm9	GGGAATCATAGTGGTACCCACCT
chr1	56519532	56519555	+	0.4715	0.9076	Prdm9	CAAATACAGGAGGCCCATGGTTG
chr1	56520917	56520940	+	0.3908	0.9549	Prdm9	AGTTCCCAAATTATTTATTCTTA
chr1	56520934	56520957	+	0.0113	0.6845	Prdm9	TTCTTACTCAGTTTTTTTCCAAA
chr1	56521072	56521095	+	0.2573	0.789	Prdm9	TCACTTAATGGCATTCTGGGTGT
chr1	56522898	56522921	+	0.4845	0.8231	Prdm9	CTGTGCTTCACCCGGAAAGGCAC
chr1	56523759	56523782	+	0.504	0.7805	Prdm9	TCTGGGGCTTGATTGCCTGCCTT
chr1	56524165	56524188	+	0.3667	0.9391	Prdm9	TAGTTCCTTTTCACATTTCTATA
chr1	56687647	56687670	+	0.3372	0.8612	Chd1	TGGATTGCAGAGTTGGGCGGAAA
chr1	56688532	56688555	+	0.3403	0.8215	Chd1	TGCTATTGAAGCAGATGGTGACC
chr1	56688605	56688628	+	0.338	0.8912	Chd1	ATTAAGTGGAAAGGGTGGTCGCA
chr1	56689173	56689196	+	0.1382	0.7806	Chd1	AAAAATTTCAGGCTGAAAAATGC
chr1	56689757	56689780	+	0.9424	0.9773	Chd1	GCAGGAATCAGTCAAAAACTACA
chr1	56690969	56690992	+	0.7784	0.919	Chd1	CTCTGACCAAGGTACTGAAACAA
chr1	56691052	56691075	+	0.7357	0.911	Chd1	GAATTGAGAGACTATCAGCTGAA
chr1	56691082	56691105	+	0.5466	0.8778	Chd1	AACTGGCTTGCTCACTCTTGGTG
chr1	56692138	56692161	+	0.5485	0.9147	Chd1	ACTTTGTAGAGGAAATAGTTGCA
chr1	56692336	56692359	+	0.3159	0.9003	Chd1	TTTAGGTGACATTAACAGCAGAA
chr1	56692340	56692363	+	0.7837	0.9596	Chd1	GGTGACATTAACAGCAGAAACAT
chr1	56693450	56693473	+	0.453	0.866	Chd1	ACATACTTTTAACAACGTATGAA
chr1	56693461	56693484	+	0.144	0.9314	Chd1	ACAACGTATGAAATTTTATTGAA
chr1	56694245	56694268	+	0.0136	0.671	Chd1	TTTGTTTTCAGGCATTCCTTGGT
chr1	56694287	56694310	+	0.5039	0.8645	Chd1	TAGGTGTTGATGAAGCACATCGA
chr1	56694346	56694369	+	0.3732	0.7611	Chd1	ATTGATTTCAAATCTAATCACCG
chr1	56695522	56695545	+	0.6322	0.9371	Chd1	AGAATGGAAATGAGTGCTTTACA
chr1	56697812	56697835	+	0.7395	0.99	Chd1	ACTAGGAATTACAAAGCCCTCAG
chr1	56699882	56699905	+	0.3105	0.8382	Chd1	CTTTGCTTTATTCTAGAGATTAG
chr1	56699892	56699915	+	0.4641	0.8277	Chd1	TTCTAGAGATTAGATGGATCAAT
chr1	56700242	56700265	+	0.5493	0.8881	Chd1	GGCATTAACTTAGCCTCTGCTGA
chr1	56701905	56701928	+	0.6369	0.9246	Chd1	CAGGTGAATATATATCGCTTGGT
chr1	56702430	56702453	+	0.4871	0.8703	Chd1	AAGTTTGGTGCTGAGGAGCTTTT
chr1	56702455	56702478	+	0.6407	0.9132	Chd1	AGGAGCCTGAAGGAGAAGAGCAG
chr1	56702570	56702593	+	0.6917	0.9613	Chd1	ATGCAGGAGATGGATATAGATGA
chr1	56704675	56704698	+	0.7148	0.9737	Chd1	TATGCTCCCGAGAATGAGAAACT
chr1	58106153	58106176	+	0.1788	0.7886	Riok2	ATTTCAGGTTGAAATGGGCATGA
chr1	58108048	58108071	+	0.0675	0.7465	Riok2	CCATTTTTGCTCTAGATATTTAC
chr1	58108070	58108093	+	0.4572	0.7929	Riok2	CATTGTTGCAAATGAAGAAGGGC
chr1	58108196	58108219	+	0.1779	0.7349	Riok2	TTTATCTCGTCTCTCTGCCATGA
chr1	58108200	58108223	+	0.5554	0.8966	Riok2	TCTCGTCTCTCTGCCATGAAGGA
chr1	58110203	58110226	+	0.0149	0.8373	Riok2	TTGGCTTCTCATGTTTTTCCGTT
chr1	58110228	58110251	+	0.6488	0.8444	Riok2	GGCATTACATGAGCGGAAATTCC
chr1	58112033	58112056	+	0.2584	0.8607	Riok2	TTGGGTGTTTACTTTACAGGTAT
chr1	58112044	58112067	+	0.0786	0.923	Riok2	CTTTACAGGTATTTTGACAGAGA
chr1	58112049	58112072	+	0.296	0.7886	Riok2	CAGGTATTTTGACAGAGATGTTA
chr1	58112105	58112128	+	0.8172	1.0	Riok2	ACTATGAAAGTGAGCTCTACCCA
chr1	58113361	58113384	+	0.5915	0.8413	Riok2	ATACTGATTCCTTCGCTCCCTAG
chr1	58169785	58169808	+	0.605	0.8083	Lix1	ATAGCTCCTTCTCCTTCCTTCTC
chr1	58172471	58172494	+	0.5665	0.8927	Lix1	GACGATGCGGATGACCCCAGCAC
chr1	58295181	58295204	+	0.5314	0.8482	Lnpep	CCTCATTGAAGCTGTCCCAGAGG
chr1	58299627	58299650	+	0.7841	0.9423	Lnpep	AATCGAGCATCTAAGAAGTCTTC
chr1	58301250	58301273	+	0.8139	0.8632	Lnpep	GCCACAGGTCATTCCACCACTGC
chr1	58303669	58303692	+	0.6009	0.9328	Lnpep	GTGACCAGTTTTCTATCTGCTAC
chr1	58304338	58304361	+	0.1255	0.8808	Lnpep	ATTCTTACCCAATTTCTTTAGTG
chr1	58304358	58304381	+	0.4808	0.874	Lnpep	GTGGGTATTGAATTTCAAAGTAA
chr1	58304406	58304429	+	0.5091	0.8373	Lnpep	CAGTTGTGTCCAAGGCATGGTAA
chr1	58308683	58308706	+	0.7293	0.8714	Lnpep	CATCCTGACTCAGGTTCCTCATC
chr1	58317199	58317222	+	0.1077	0.7877	Lnpep	CATACTTTTTCTCATTACTTTTA
chr1	58317222	58317245	+	0.6922	0.9814	Lnpep	TCTGTGTAGGTGATGCCATAAAA
chr1	58476981	58477004	+	0.6764	0.903	LOC102552823	CTGGATCCTTTACAGAAGAATCT
chr1	58476993	58477016	+	0.5729	0.8297	LOC102552823	CAGAAGAATCTCTACAAAGATGT
chr1	58478470	58478493	+	0.3423	0.8333	LOC102552823	TTCAGTGTGATAAAGCCTCTGCA
chr1	58478798	58478821	+	0.533	0.9115	LOC102552823	TGAATGTAACCAATGTAGTAAAG
chr1	58478827	58478850	+	0.5962	0.8398	LOC102552823	CAGATCACCATGTTCTTCAAAGG
chr1	58678896	58678919	+	0.4373	0.8648	Spaca6	CACAGATGACAGTTTTCCTTCAG
chr1	58686953	58686976	+	0.6058	0.8518	Spaca6	ACAAGGTTCAGAGAATTGATCGG
chr1	58748784	58748807	+	0.845	1.0	Fpr1	GTGGCTATTAACCCATAACAAAT
chr1	58748889	58748912	+	0.0612	0.6914	Fpr1	TCCTTTTCTGCACGATCTTTGGT
chr1	58749148	58749171	+	0.6334	0.9384	Fpr1	TGTCTATTACAGTATATATGAAC
chr1	58784191	58784214	+	0.6586	0.8732	Fpr2	GCTTTGGCTGACTTCTCTTTCAC
chr1	58784344	58784367	+	0.4859	0.7336	Fpr2	ATTGCCTTGGACCGCTGCATTTG
chr1	58784446	58784469	+	0.7206	0.8711	Fpr2	GCTCTGATTCTCACTTTGCCCAT
chr1	58892577	58892600	+	0.2628	0.7805	Fpr3	TATTATTGCAGATGTCAATGGAA
chr1	58892626	58892649	+	0.4781	0.7109	Fpr3	ATTGCCTTGGACCGCTGTATTTG
chr1	58892756	58892779	+	0.2237	0.9256	Fpr3	TTTTCATAAGTACATATAGAGTT
chr1	58892864	58892887	+	0.6624	0.9448	Fpr3	CAACTGCTCTAGGGATCATCAAG
chr1	58997140	58997163	+	0.6805	0.9247	Fpr-rs4	TGATTCTACCACCTCTACAGTTC
chr1	59038435	59038458	+	0.5808	0.8975	Vom2r10	TGTCACTTACACAGGTATAACTT
chr1	59038460	59038483	+	0.4673	0.8293	Vom2r10	GAAACTATCAGTATATTCTGGCT
chr1	59038528	59038551	+	0.5935	0.8611	Vom2r10	CCCAACATATCTCTTGGATTTGA
chr1	59038636	59038659	+	0.6997	0.9378	Vom2r10	CCTAATTACAATTGTAAAAAGAA
chr1	59039187	59039210	+	0.2806	0.9073	Vom2r10	ATGGTATATTTTAGATGGTCATG
chr1	59039200	59039223	+	0.7766	0.88	Vom2r10	GATGGTCATGGGTCGGTCTCATC
chr1	59039491	59039514	+	0.4211	0.95	Vom2r10	GTGATTATTTCATGTTAGACTCA
chr1	59039536	59039559	+	0.6137	0.9315	Vom2r10	AGCACAATTATAGAGAGAAGTTT
chr1	59039566	59039589	+	0.5287	0.87	Vom2r10	CCAAATTCATTCAAACAGTTAAT
chr1	59039615	59039638	+	0.4839	0.8548	Vom2r10	TCTTCCGAAGTTGTGGAATTTGT
chr1	59039765	59039788	+	0.444	0.8909	Vom2r10	CAATGGTGTGTATGCTGTGGCTC
chr1	59047784	59047807	+	0.7362	0.9582	Vom2r10	AATTGGATACAGACAATAGATGC
chr1	59047838	59047861	+	0.693	0.9056	Vom2r10	CCAAAGGGTCTTGGACTAAAAGT
chr1	59047913	59047936	+	0.3836	0.8035	Vom2r10	TCTGAACAGATTATTCAATGGCC
chr1	59182267	59182290	+	0.439	0.9538	Fpr-rs6	TGTTTATAATCATGTGAACGAAT
chr1	59182273	59182296	+	0.454	0.8972	Fpr-rs6	TAATCATGTGAACGAATTTGCAA
chr1	59182327	59182350	+	0.4852	0.8124	Fpr-rs6	TGACAATTGAGATGATCTGAAAT
chr1	59276004	59276027	+	0.3716	0.8455	Vom1r2	CAGCCAACATTTTGATCCTTGTG
chr1	59276076	59276099	+	0.1145	0.829	Vom1r2	TCAATGATTTTGTCTGCAAATTC
chr1	59364090	59364113	+	0.4474	0.8643	Vom1r3	TCAATGACTTTGTCTGCAAATTC
chr1	59427694	59427717	+	0.2175	0.8742	Vom1r4	ATTCTTTTACACCTATTCACAGC
chr1	59427703	59427726	+	0.529	0.8666	Vom1r4	CACCTATTCACAGCCAACTTTTT
chr1	59427785	59427808	+	0.4474	0.9022	Vom1r4	TCAATGACTTTGGCTGTAAATTA
chr1	59427816	59427839	+	0.6248	0.9649	Vom1r4	TATTCAAAGACTGGGCAGAAATA
chr1	59428005	59428028	+	0.4133	0.8419	Vom1r4	TTTGGATAGCAAGGAGAACAGAA
chr1	59428088	59428111	+	0.5592	0.8852	Vom1r4	TGAGCCTATTCTACACTACAACT
chr1	59503257	59503280	+	0.8013	0.8549	Vom2r11	CCTGTCTCATTGGAAATCTCATT
chr1	59505967	59505990	+	0.4495	0.8273	Vom2r11	ATCTTTAGTCCAAGACCCTTTGG
chr1	59505974	59505997	+	0.6793	0.7699	Vom2r11	GTCCAAGACCCTTTGGAAAATTC
chr1	59507034	59507057	+	0.6479	0.9271	Vom2r11	CAATCAACTTCAGAATATGAGCA
chr1	59507082	59507105	+	0.7613	0.9572	Vom2r11	GGAAGATAAATGTCTTCTGGATA
chr1	59507472	59507495	+	0.053	0.6108	Vom2r11	TTCCCTTTATGGTCATCTGGGAG
chr1	59507481	59507504	+	0.3582	0.7414	Vom2r11	TGGTCATCTGGGAGGAGGAGACC
chr1	59507568	59507591	+	0.6315	0.8618	Vom2r11	GTGGCCATCTGGTAGAGCGAAGA
chr1	59567111	59567134	+	0.7664	0.9685	Vom1r5	CTAGAAGGAAAATGATCCACCAG
chr1	59628166	59628189	+	0.735	0.8882	LOC681871	CATAATGACTCTCTGGACACTTC
chr1	59633853	59633876	+	0.7274	0.8549	LOC681871	CCTGTCTCATTTGAAATCTCATT
chr1	59635488	59635511	+	0.8282	0.9729	LOC681871	ATATATAACTCACCTCTGAAAAT
chr1	59635598	59635621	+	0.6153	0.829	LOC681871	CGTCCAAGACCCTTTGGTAAATT
chr1	59635653	59635676	+	0.193	0.7781	LOC681871	ATTTCTTTCTCCCACCTAAACTC
chr1	59636653	59636676	+	0.3948	0.8755	LOC681871	TAATGGTGTGTAAAAATAAGGCT
chr1	59636869	59636892	+	0.6463	0.8599	LOC681871	GTCCATGTGACTGGGATTATTCT
chr1	59637670	59637693	+	0.6998	0.9226	LOC681871	TCTCCTCAATAGCCAATACCAAA
chr1	59643538	59643561	+	0.7183	0.9232	LOC681871	CTTACTGTAAATAATTGTCCATA
chr1	59643582	59643605	+	0.4701	0.9854	LOC681871	TATGGAACTTTGTTTGGAGAATA
chr1	59686979	59687002	+	0.5938	0.7921	Fpr-rs3	ACTGCTCCTCAGGGTTTGCAACC
chr1	59687231	59687254	+	0.7572	0.9722	Fpr-rs3	TATGTACAATGCTGTGAACAAAT
chr1	59829329	59829352	+	0.4631	0.8481	Vom1r6	TTACAATGAACACACATTGAAGA
chr1	59829485	59829508	+	0.204	0.917	Vom1r6	TTTTCAAAGACTAGCTAGAAGTA
chr1	59829610	59829633	+	0.3255	0.7806	Vom1r6	TGGGGCTGTCCATTTCTTTCTGC
chr1	59872226	59872249	+	0.7119	0.9762	Vom1r7	GTAACATGTACATAATCCAGCAG
chr1	59872291	59872314	+	0.5026	0.7549	Vom1r7	AATTCCTTCCAGCAAGAGTTCCT
chr1	59872532	59872555	+	0.7944	0.9286	Vom1r7	ATGTGTGTTCCTTATAGTAAAGG
chr1	59902023	59902046	+	0.6077	0.9631	Vom1r8	AAGGAAAAATTGCTGGATGACAT
chr1	59902056	59902079	+	0.5372	0.9123	Vom1r8	AGGAACATGGCAGTTGGAATCAT
chr1	59902148	59902171	+	0.564	0.8901	Vom1r8	TAACAAAGAACACAAATTAAAGA
chr1	59902189	59902212	+	0.5776	0.883	Vom1r8	TACATGTGTTCACATCCAACTCC
chr1	59902408	59902431	+	0.8062	0.9562	Vom1r8	AAGTGAGAACCACAAAATTTATG
chr1	59902429	59902452	+	0.3612	0.876	Vom1r8	TGGGCCTATTCTGTTGGATTCTG
chr1	59902575	59902598	+	0.4211	0.9088	Vom1r8	ATGTATACAGCATTTTGTGTGAT
chr1	60033100	60033123	+	0.8203	0.9742	Vom1r9	CTATAAGAAACACAAAATAAAGC
chr1	60033228	60033251	+	0.3776	0.8293	Vom1r9	ATGATTGGAGCTATCATTTTTTT
chr1	60033252	60033275	+	0.5466	0.8424	Vom1r9	TGTATGTTCTAAGAGTTTTCAGG
chr1	60065131	60065154	+	0.2711	0.8428	Vom1r10	CAGATCTTTTATATGTCATGTTA
chr1	60065142	60065165	+	0.4093	0.9304	Vom1r10	TATGTCATGTTATTGCTATTCCA
chr1	60065200	60065223	+	0.4151	0.8971	Vom1r10	TAACAAAATACAGAGGCCAGCAA
chr1	60065260	60065283	+	0.4977	0.8963	Vom1r10	CTTTAAGACCATTAAGGCAGGAG
chr1	60065265	60065288	+	0.4927	0.782	Vom1r10	AGACCATTAAGGCAGGAGTTTCT
chr1	60065445	60065468	+	0.6449	0.8747	Vom1r10	GAGAAAATTAACAAGAAGTTGGC
chr1	60065506	60065529	+	0.5002	0.9628	Vom1r10	ATGTGTGTTTATTATAATGAAGC
chr1	60065517	60065540	+	0.4074	0.879	Vom1r10	TTATAATGAAGCATTAGGTAATA
chr1	60116681	60116704	+	0.6046	0.9019	Vom1r11	CTATTCATCTTGGTAGATGTATA
chr1	60116724	60116747	+	0.6914	0.9483	Vom1r11	CTAGCATAAACAAGATCCAGAAA
chr1	60116789	60116812	+	0.1818	0.7385	Vom1r11	AATTTCTTCCAGTGGGAATTCGT
chr1	60117030	60117053	+	0.4	0.8605	Vom1r11	TTGTGTGTTCATTGTAGTAAAGA
chr1	60190870	60190893	+	0.222	0.8489	Vom1r12	ATGTTCTTTTATATGTCATGTTA
chr1	60190881	60190904	+	0.4069	0.9043	Vom1r12	TATGTCATGTTATTGCTGCTCCA
chr1	60190939	60190962	+	0.4841	0.9222	Vom1r12	CAATAAAACACAGGGCCCAGCAA
chr1	60190999	60191022	+	0.4977	0.8963	Vom1r12	CTTTAAGACCATTAAGGCAGGAG
chr1	60191004	60191027	+	0.4927	0.782	Vom1r12	AGACCATTAAGGCAGGAGTTTCT
chr1	60191245	60191268	+	0.4846	0.9614	Vom1r12	ATGTGTGTTTATTAAAATGAAGC
chr1	60191256	60191279	+	0.238	0.8654	Vom1r12	TTAAAATGAAGCATTAAGTAGTA
chr1	60264518	60264541	+	0.8203	0.9742	Vom1r13	CTATAAGAAACACAAAATAAAGC
chr1	60264646	60264669	+	0.4467	0.8425	Vom1r13	ATGATTGGAGCTATCAATTTTTT
chr1	60264670	60264693	+	0.6673	0.8914	Vom1r13	TGTATGTCCTAAGAGTTTTCAGG
chr1	60294784	60294807	+	0.1728	0.864	LOC120098104	TAGATCTTTTATATGTCATGTTA
chr1	60294795	60294818	+	0.4122	0.9028	LOC120098104	TATGTCATGTTATTGCTGTTCCA
chr1	60294853	60294876	+	0.3139	0.8899	LOC120098104	TAACAAAATACAGGGGCCAGCAA
chr1	60294913	60294936	+	0.4855	0.8625	LOC120098104	CTTTAAGACCGTTAAGGCAGGAG
chr1	60294918	60294941	+	0.4306	0.7782	LOC120098104	AGACCGTTAAGGCAGGAGTTTCT
chr1	60295098	60295121	+	0.6449	0.8747	LOC120098104	GAGAAAATTAACAAGAAGTTGGC
chr1	60295159	60295182	+	0.5002	0.9628	LOC120098104	ATGTGTGTTTATTATAATGAAGC
chr1	60295170	60295193	+	0.4074	0.879	LOC120098104	TTATAATGAAGCATTAGGTAATA
chr1	60456630	60456653	+	0.1598	0.8621	Vom1r15	AAGTTCTTTTATATGTCATGTTA
chr1	60456641	60456664	+	0.4113	0.9	Vom1r15	TATGTCATGTTATTGCTGCTCCA
chr1	60456668	60456691	+	0.8143	0.9589	Vom1r15	ATATATGCATACACTGGTAAAAT
chr1	60456699	60456722	+	0.4285	0.8898	Vom1r15	CAACAAAATACAGGGCCCAGCAA
chr1	60456759	60456782	+	0.5392	0.8844	Vom1r15	CTTTAAGACCATAAAGGCAGGAG
chr1	60456764	60456787	+	0.5503	0.8371	Vom1r15	AGACCATAAAGGCAGGAGTTTCT
chr1	60456909	60456932	+	0.746	0.8607	Vom1r15	TCCCAAAAGCTTCCACTGTCTGT
chr1	60456944	60456967	+	0.5867	0.8747	Vom1r15	GGGAAAATTATCAAGAAGTTGGC
chr1	60457005	60457028	+	0.4557	0.9599	Vom1r15	ATGAGTGTTTATTATAATGAAGC
chr1	60457016	60457039	+	0.3901	0.8654	Vom1r15	TTATAATGAAGCATTAAGTAGTA
chr1	60547492	60547515	+	0.4684	0.8332	Ppp2r1a	ATGGGCTTGGTCTTTGACCCACA
chr1	60662387	60662410	+	0.4806	0.8698	Vom1r16	CTTTAAGCTTTGAACATCTGGAA
chr1	60662392	60662415	+	0.4289	0.8092	Vom1r16	AGCTTTGAACATCTGGAATCCCT
chr1	60662479	60662502	+	0.5986	0.8273	Vom1r16	CCTACTTTGTGAACAAAGAAAGT
chr1	60702807	60702830	+	0.3874	0.8693	LOC100365363	TTCTTCACTACTTATGAAAGGAC
chr1	60702942	60702965	+	0.4359	0.7742	LOC100365363	CAAATGTGTTGAGTGTGGTAAGG
chr1	60703139	60703162	+	0.5758	0.8652	LOC100365363	GTGTTCGTTCAAACCTAACTCAC
chr1	60703391	60703414	+	0.5089	0.7452	LOC100365363	CTCAGAATTCACATCTTGCAAAT
chr1	60703475	60703498	+	0.6935	0.8642	LOC100365363	GTGTGTATTCCAGCCTCACTACC
chr1	60770306	60770329	+	0.4828	0.802	Vom1r17	CTTAACAAGGTACAGGTTGAGGT
chr1	60809872	60809895	+	0.4828	0.802	Vom1r-ps112	CTTAACAAGGTACAGGTTGAGGT
chr1	60810160	60810183	+	0.489	0.8464	Vom1r-ps112	TTCTGTGTACCTGAACTGGGTGA
chr1	60810187	60810210	+	0.199	0.8522	Vom1r-ps112	TTTCATTATAAGCATTCTTAATC
chr1	60908559	60908582	+	0.6107	0.905	Vom1r20	CTTCTCAAGGTACAAGCTGAACT
chr1	60908715	60908738	+	0.4327	0.9034	Vom1r20	CTTTCATAAAATGGGCAGGAGTA
chr1	60908819	60908842	+	0.6487	0.9515	Vom1r20	AAACCAAATCATCCAAGGTCAGT
chr1	60908904	60908927	+	0.643	0.9157	Vom1r20	CATGAGTGGAAAATTGTGCTACA
chr1	60957694	60957717	+	0.5516	0.8002	LOC102557368	GGGGAAAGTTGTTGGGCTTACTT
chr1	60957778	60957801	+	0.645	0.8807	LOC102557368	ACCAATCAAACATTAGTGATAGG
chr1	60957941	60957964	+	0.6822	0.905	LOC102557368	ACACAGATACCCCCACCTTGGAT
chr1	60958109	60958132	+	0.2969	0.8963	LOC102557368	AAAAGGACGCCCTTTGGGAGGGA
chr1	60958287	60958310	+	0.4554	0.799	LOC102557368	TGGGAACTACGTGCCTCCAGTTG
chr1	60958585	60958608	+	0.9617	0.9822	LOC102557368	GTATTAAGTGTACATCATACAAG
chr1	60964039	60964062	+	0.5207	0.8266	Vom1r21	CTTCATGGGGTGCAGATTAAAGT
chr1	61153071	61153094	+	0.4061	0.8585	LOC102552527	TAAAACTAGTATAACTAGAGAAG
chr1	61153219	61153242	+	0.246	0.8334	LOC102552527	AATTTGTGTTCCAACATTAGACA
chr1	61153640	61153663	+	0.6524	0.8446	LOC102552527	CTATAAAGTCAACTCTTATAAAA
chr1	61153724	61153747	+	0.4678	0.7885	LOC102552527	GACAATGTGCAAATCTTAAAACA
chr1	61153808	61153831	+	0.6712	0.8391	LOC102552527	CTCAGTCATCATCCCTTAAAAAA
chr1	61153892	61153915	+	0.6511	0.8415	LOC102552527	CTGAGAAGTCAACTCTTACAACC
chr1	61153976	61153999	+	0.5214	0.8829	LOC102552527	ACAGTTGTACAAATCTTAAAACA
chr1	61202359	61202382	+	0.51	0.8151	Zfp54	CAAAAGAAGTGACACCACAGAAA
chr1	61202757	61202780	+	0.6077	0.8524	Zfp54	CTCAGTGCTCAAGTCTTAAAACA
chr1	61202861	61202884	+	0.607	0.9042	Zfp54	TCTGCACTTAAAAGTCATCAGAA
chr1	61203192	61203215	+	0.493	0.9059	Zfp54	TATTGTCACATCTTAAAACTCAT
chr1	61233363	61233386	+	0.2508	0.8423	LOC103691005	ATGAATTTGGCGAAATGCTTCCT
chr1	61233409	61233432	+	0.3572	0.8318	LOC103691005	TAAAACAAGTGACGCTACAGAAA
chr1	61233807	61233830	+	0.6379	0.831	LOC103691005	CCCAGTGCACGCATCTGAAAATA
chr1	61234077	61234100	+	0.5731	0.8799	LOC103691005	GAAAACATTACAGACTCCATACT
chr1	61234143	61234166	+	0.5019	0.7749	LOC103691005	CCCACTATGCATCATTAAGGTGG
chr1	61234227	61234250	+	0.1646	0.7991	LOC103691005	TTGAATTATCACATCTTAAAAGG
chr1	61234311	61234334	+	0.6937	0.8618	LOC103691005	CTACAACCACAACTCTTAAAACA
chr1	61234395	61234418	+	0.3938	0.7848	LOC103691005	TTCATAGTTCACATCTTCGAAGA
chr1	61311278	61311301	+	0.392	0.8598	Zfp53	TAAAAGAAGTGACGCTATAGAAA
chr1	61311658	61311681	+	0.6138	0.8195	Zfp53	CCCAGTGCACCAATCTTAAAACA
chr1	61311994	61312017	+	0.6081	0.7899	Zfp53	CCCACTATGCTTCCTACAGAAGG
chr1	61312049	61312072	+	0.5901	0.9412	Zfp53	CAAATGCAAAGAATGTGGTAAGT
chr1	61361050	61361073	+	0.4617	0.8638	Zfp52	TAAAAGAAGTGACACTATAGAAA
chr1	61361387	61361410	+	0.6278	0.9007	Zfp52	CATCAGAGAATTCATACTGGAGA
chr1	61361448	61361471	+	0.5603	0.8555	Zfp52	ATCAGTGGTCAAGGCTTAAAACA
chr1	61361952	61361975	+	0.6686	0.8887	Zfp52	CTACGTACTCAAATCTTAGACAA
chr1	61362120	61362143	+	0.6521	0.866	Zfp52	CCTGGTTCTCAAATCTTCGAGTC
chr1	61393517	61393540	+	0.4483	0.8579	LOC102550851	TAAAAGAAGTGACACTACAGAAA
chr1	61394191	61394214	+	0.6161	0.8719	LOC102550851	AAAGCCATCACAGCCTTCATACT
chr1	61394257	61394280	+	0.2839	0.8034	LOC102550851	CCCACTATGAATTATTTAGAGTT
chr1	61394275	61394298	+	0.6065	0.8423	LOC102550851	GAGTTCATCAGAAAACTCATTCT
chr1	61394341	61394364	+	0.4753	0.798	LOC102550851	CTGAATTATCAGAACTTAAAAGG
chr1	61394425	61394448	+	0.6227	0.7987	LOC102550851	CCCAGTACTCAACTCTTCAACGC
chr1	61443728	61443751	+	0.3286	0.811	LOC108348215	TACATTGATGTGATGTTGGAGAA
chr1	61446741	61446764	+	0.4483	0.8579	LOC108348215	TAAAAGAAGTGACACTACAGAAA
chr1	61447073	61447096	+	0.7823	0.8528	LOC108348215	GCATACATAAGAGAATTCATACT
chr1	61447139	61447162	+	0.5195	0.8313	LOC108348215	ACAAGTGCACAAATCTTAAAACA
chr1	61447475	61447498	+	0.6519	0.8827	LOC108348215	CTATAAATTCAACTCTTAAAACT
chr1	61447559	61447582	+	0.7276	0.848	LOC108348215	CCAAGTGCTCACATCTTCAAAGA
chr1	61447643	61447666	+	0.6186	0.9056	LOC108348215	CTAAGTGCTTAACTCTTCAAACA
chr1	61471459	61471482	+	0.015	0.8138	Zfp51	TTCATTTTTCAGAGAACTACTGC
chr1	61471583	61471606	+	0.4092	0.8154	Zfp51	TAAAAGAGGTGAGACTGCAGAAA
chr1	61471731	61471754	+	0.5942	0.8392	Zfp51	AATGTGTGTTCCAGCATTATTCA
chr1	61472167	61472190	+	0.8284	0.9312	Zfp51	GGACACATCAGAAAATCCATACT
chr1	61472251	61472274	+	0.5731	0.8799	Zfp51	GAAAACATTACAGACTCCATACT
chr1	61472317	61472340	+	0.5019	0.7749	Zfp51	CCCACTATGCATCATTAAGGTGG
chr1	61472485	61472508	+	0.5073	0.823	Zfp51	CTGTAAATTCAACTCTTAAGACT
chr1	61472569	61472592	+	0.5857	0.7557	Zfp51	CTCATAACTCACATCTTCGAAGA
chr1	61567456	61567479	+	0.8078	1.0	Vom1r22	TCTGCAGTAGTAACACAGTATCC
chr1	61567615	61567638	+	0.495	0.772	Vom1r22	AACTCTGAACATCTGGATTCCAA
chr1	61567760	61567783	+	0.6908	0.9082	Vom1r22	ACCCAAAAGACAACATTGTCTGT
chr1	61567795	61567818	+	0.4293	0.7516	Vom1r22	CACAACAGAATTAAGATGTTGGC
chr1	61618024	61618047	+	0.298	0.8288	Vom1r23	TTGTACTTTCATTGTTATATTTT
chr1	61618138	61618161	+	0.474	0.8746	Vom1r23	CTTTAAGCTTTGAACATCTGGAG
chr1	61618143	61618166	+	0.3886	0.8075	Vom1r23	AGCTTTGAACATCTGGAGTTCCT
chr1	61649659	61649682	+	0.6339	0.9288	LOC120093134	TGTTCCAACATTAGTACAAATCA
chr1	61698354	61698377	+	0.0883	0.707	LOC102548728	AAATCTCTTTCTTGTGCAGGTCT
chr1	61720080	61720103	+	0.407	0.8544	LOC102548728	TACATGGATGTGATATTGGAGAA
chr1	61721272	61721295	+	0.6621	0.9575	LOC102548728	AAGACTGTGTATACTGTTTAAAT
chr1	61721292	61721315	+	0.131	0.81	LOC102548728	AATTTGTTTCCCATAATCAGTCA
chr1	61721408	61721431	+	0.5552	0.931	LOC102548728	TCAGTTGTATCAGGTTAAATACC
chr1	61721491	61721514	+	0.855	0.9446	LOC102548728	GCCAACTCACACACCTAAAAAGC
chr1	61790021	61790044	+	0.3891	0.7972	LOC120100076	TAACCTTTCTCTCCTGTATGAAT
chr1	61790105	61790128	+	0.0241	0.8178	LOC120100076	TAAAGTTTTTCTCGTATGAATGC
chr1	61790154	61790177	+	0.1221	0.7902	LOC120100076	CGGGTAAAGCATTTTTCACATTC
chr1	61790406	61790429	+	0.3697	0.8191	LOC120100076	TGGGTGAAGCATTTGTCACATTC
chr1	61790771	61790794	+	0.1144	0.8121	LOC120100076	TAAGGTTTTTCTCCTGCATGAAT
chr1	61943187	61943210	+	0.6503	0.9258	Zfp758	AGAGTAAAGCATTTGTCACATTC
chr1	61943272	61943295	+	0.6712	0.9141	Zfp758	GGGTAAAGCCTTTGTCACATTCA
chr1	61943856	61943879	+	0.6683	0.932	Zfp758	GAGTAGAAATCCTTATCAAGCTC
chr1	61943956	61943979	+	0.0267	0.8508	Zfp758	CACAGTTTTTACATTTGCAAGGT
chr1	61943967	61943990	+	0.5032	0.8156	Zfp758	CATTTGCAAGGTTCTCTGTTGTT
chr1	61944016	61944039	+	0.7465	0.9607	Zfp758	ATGATGTATCAGAGGTATCCCTG
chr1	61944051	61944074	+	0.5158	0.9932	Zfp758	TAAGGTATACTTTGGGTGGATTC
chr1	61944105	61944128	+	0.4434	0.8939	Zfp758	TCAGACTTAACTTGGATATTCAC
chr1	62024653	62024676	+	0.3915	0.8856	Vom2r12	AAAACACTGTAACATTTTACAGA
chr1	62024672	62024695	+	0.8082	0.9531	Vom2r12	CAGAAAACACACTGAAATCCACA
chr1	62024838	62024861	+	0.6814	0.9466	Vom2r12	GATGATTATGGAGTTCTCCCTAA
chr1	62024936	62024959	+	0.516	0.8426	Vom2r12	TACAATCCTAAACAACTTCAAAT
chr1	62025918	62025941	+	0.7057	0.8743	Vom2r12	GTTGGAACTGGATAGGGTTGGCC
chr1	62026052	62026075	+	0.5351	0.8879	Vom2r12	TACATGTCAAGAGCTGAAGTGTA
chr1	62026120	62026143	+	0.6017	0.9295	Vom2r12	TGGCGACACAGGCAGTACTTTAG
chr1	62026142	62026165	+	0.4983	0.8218	Vom2r12	GCTGTGAGTTTTAGAATGTGGGA
chr1	62026155	62026178	+	0.7611	0.9557	Vom2r12	GAATGTGGGAATCTCTAGGTTTA
chr1	62026178	62026201	+	0.5988	0.8579	Vom2r12	CAGAGATTATGGATCACCACCAC
chr1	62026287	62026310	+	0.0385	0.8202	Vom2r12	AAAATTTTGTCCAGACATTGAAT
chr1	62026362	62026385	+	0.7738	0.8773	Vom2r12	ACTGTGAAGTCTCAGCATCGAAA
chr1	62026461	62026484	+	0.7715	0.9185	Vom2r12	GTGAAGGAAGTTATAACATATAC
chr1	62033868	62033891	+	0.6426	0.9319	Vom2r12	AAGTGAAAATAGGACTATTTAGT
chr1	62033889	62033912	+	0.2166	0.8969	Vom2r12	GTCCCTATTTTATAAATGGTCAA
chr1	62033901	62033924	+	0.5414	0.9747	Vom2r12	TAAATGGTCAACAGTTACATTTA
chr1	62033924	62033947	+	0.6362	0.8944	Vom2r12	TCTGGAGATATGATAGAGTGGGC
chr1	62042179	62042202	+	0.767	0.9382	Vom2r12	GATGCCGACCTCTGTGTGCAGTG
chr1	62042223	62042246	+	0.4621	0.8885	Vom2r12	GAAAATTCAGAAAGAAGGAAATG
chr1	62178655	62178678	+	0.3782	0.6767	LOC120099221	ATGGCCTTGGGCTTCTCTGCATT
chr1	62179030	62179053	+	0.6355	0.7813	LOC120099221	GGAGTTTCTCCTCCTTCTGTTGA
chr1	62436889	62436912	+	0.452	0.7746	LOC102555644	CTACATTTGTAAGGTTTCTCTCC
chr1	62437318	62437341	+	0.4457	0.7769	LOC102555644	TAAGGTTTCTCTCGTCTATGAGT
chr1	62437450	62437473	+	0.6195	0.9602	LOC102555644	GAGTCAAAAACCTTATTAAGCAC
chr1	62437517	62437540	+	0.7162	0.8871	LOC102555644	GACCAATATCAGAACACAAATTT
chr1	62437541	62437564	+	0.2857	0.8719	LOC102555644	AACACTTTATACAGCTTTTATAT
chr1	62437550	62437573	+	0.0166	0.8068	LOC102555644	TACAGCTTTTATATTTGGAAGGT
chr1	62437561	62437584	+	0.28	0.797	LOC102555644	TATTTGGAAGGTTCTCTTGTGTT
chr1	62491705	62491728	+	0.35	0.8977	LOC102555377	AATTTGTGCTCTATCATTAGTCT
chr1	62491731	62491754	+	0.5123	0.8345	LOC102555377	TCAAGGAATCCACATAGGACAAA
chr1	62491952	62491975	+	0.5736	0.901	LOC102555377	TCCGCAAAGGAGATGTTATTATT
chr1	62492036	62492059	+	0.6849	0.8676	LOC102555377	CCCACAAAGGTGGTCTTAGAAGT
chr1	62492120	62492143	+	0.7384	1.0	LOC102555377	ACCGGAAACGTAATCTTAGAATT
chr1	62492204	62492227	+	0.5664	0.9029	LOC102555377	CACGCAAAGGAGATCTTATTATT
chr1	62509948	62509971	+	0.5302	0.8324	LOC682225	CTTCAGGGTGGATGCTGTAATGT
chr1	62510088	62510111	+	0.1595	0.8162	LOC682225	CGACATTTTATACATTTATAGAA
chr1	62510098	62510121	+	0.1038	0.8803	LOC682225	TACATTTATAGAATTTCTCTGAA
chr1	62510106	62510129	+	0.2722	0.8304	LOC682225	TAGAATTTCTCTGAAGTATGATC
chr1	62510338	62510361	+	0.1134	0.9079	LOC682225	TACAGTCTTTAAATTTGCAAGGT
chr1	62510349	62510372	+	0.3827	0.7742	LOC682225	AATTTGCAAGGTTCATCTCTAGT
chr1	62510395	62510418	+	0.452	0.8917	LOC682225	GGGTTGATATTTGAAGAGATGCA
chr1	62510424	62510447	+	0.0404	0.8917	LOC682225	TGTTTAGTTTTAAAAGGTGTACC
chr1	62510430	62510453	+	0.3796	0.8822	LOC682225	GTTTTAAAAGGTGTACCTTGGGA
chr1	62510436	62510459	+	0.671	0.9439	LOC682225	AAAGGTGTACCTTGGGAGGATTC
chr1	62634340	62634363	+	0.4769	0.8426	Zfp945	TACGGTTTCTCTCCTGTATGTAC
chr1	62634508	62634531	+	0.4651	0.8081	Zfp945	TAAGGTTTCTCTCCTGAATGAGT
chr1	62634715	62634738	+	0.6348	0.897	Zfp945	AGTCCTGAGGATGTGGAAAGGGT
chr1	62634754	62634777	+	0.0438	0.7684	Zfp945	CATCTGAAACATTTTTCTCTTAT
chr1	62635078	62635101	+	0.4522	0.8574	Zfp945	CTACACTTTGTACATTTATAGTG
chr1	62635096	62635119	+	0.5495	0.8047	Zfp945	TAGTGCTTCTCTCTACTATGAGC
chr1	62635222	62635245	+	0.6768	0.9684	Zfp945	TAGTTAGAGAGAAAAACTTTATC
chr1	62635243	62635266	+	0.3288	0.7288	Zfp945	TCATACTGTGCTTTGTTGTGTTC
chr1	62635319	62635342	+	0.622	0.9355	Zfp945	AGCTGTTCACACAATCTTTATAT
chr1	62635339	62635362	+	0.2207	0.6794	Zfp945	TATTTGCATGGTTCTCTGGCATT
chr1	62635372	62635395	+	0.4903	0.8544	Zfp945	TGTCTGTTTGATGATTCAATGGA
chr1	62635471	62635494	+	0.3509	0.8204	Zfp945	TTAGACTTCTCTTCAATATTCAC
chr1	62651830	62651853	+	0.8063	0.9058	Zfp945	GAGAAAGGAGGACAGGACACTGA
chr1	62651868	62651891	+	0.5826	0.8584	Zfp945	CCAAAGCAGAATTCATTCTTCTT
chr1	62681535	62681558	+	0.1393	0.6296	Zfp945	CTCTTTCTTCACCATCCGGGGTT
chr1	62822462	62822485	+	0.2858	0.9428	Vom2r80	TAACCACTGTAACTTTTTACAGA
chr1	62822481	62822504	+	0.7729	0.9016	Vom2r80	CAGAACACTCACTGAAAACCACA
chr1	62822618	62822641	+	0.6284	1.0	Vom2r80	GAAATACCATTTATGATAGTTTA
chr1	62822631	62822654	+	0.5246	0.8461	Vom2r80	TGATAGTTTACATAATTATAAAA
chr1	62822641	62822664	+	0.4699	0.9002	Vom2r80	CATAATTATAAAATTCTCCCTAA
chr1	62822739	62822762	+	0.4637	0.8274	Vom2r80	TACAGTCTTAAGCTACTTCATAT
chr1	62823187	62823210	+	0.3478	0.9082	Vom2r80	TAATACATTTCAGTTGGAACTGG
chr1	62823333	62823356	+	0.5695	0.9049	Vom2r80	TACATGTCAAGAGCTGAAGTGTA
chr1	62823401	62823424	+	0.6369	0.887	Vom2r80	TGGTGACACAGGTGGTACTTTAG
chr1	62823423	62823446	+	0.4983	0.8218	Vom2r80	GCTGTGAGTTTTAGAATGTGGGA
chr1	62823436	62823459	+	0.7611	0.9557	Vom2r80	GAATGTGGGAATCTCTAGGTTTA
chr1	62823459	62823482	+	0.4963	0.8398	Vom2r80	CAGAAATTATGGATCACCACCAC
chr1	62823519	62823542	+	0.1156	0.8364	Vom2r80	TATGGGTTATTTGCTTTTGGACA
chr1	62823568	62823591	+	0.0401	0.8422	Vom2r80	AAAATTTTGTCCAGACATTGAAC
chr1	62823643	62823666	+	0.817	0.8911	Vom2r80	ACTGTGAAGTCTCAGCATCTAAA
chr1	62823742	62823765	+	0.6976	0.8716	Vom2r80	CTGAAGGAAGTTATGACATATAC
chr1	62825565	62825588	+	0.6686	0.9623	Vom2r80	AAGTGAAAATAGGACTATTTAGT
chr1	62825586	62825609	+	0.2166	0.8969	Vom2r80	GTCCCTATTTTATAAATGGTCAA
chr1	62825598	62825621	+	0.5414	0.9747	Vom2r80	TAAATGGTCAACAGTTACATTTA
chr1	62825621	62825644	+	0.6362	0.8944	Vom2r80	TCTGGAGATATGATAGAGTGGGC
chr1	62830932	62830955	+	0.6533	0.8202	Vom2r80	GATGCCGACCTCTGTGTGCAGTT
chr1	62830976	62830999	+	0.4444	0.8637	Vom2r80	GAAAATTCAGGAAGAAGGAAATG
chr1	62964009	62964032	+	0.5197	0.9309	Zfp40	TCACAGTCACTACATTTGTAAGG
chr1	62964318	62964341	+	0.5473	0.9272	Zfp40	AGTTGGGATTTCTGAATGAAGCA
chr1	62964558	62964581	+	0.1594	0.9364	Zfp40	TGGTGATTTTTAAGACCTAAATA
chr1	62964570	62964593	+	0.8014	0.8686	Zfp40	AGACCTAAATAGCAGATAAAGGA
chr1	62964783	62964806	+	0.2629	0.7755	Zfp40	TAGGTTTTCTCTCCAGGATGAGT
chr1	62964898	62964921	+	0.3632	0.9768	Zfp40	TCATGAGTTTATGTTTAGAGTCA
chr1	62964909	62964932	+	0.6134	0.9779	Zfp40	TGTTTAGAGTCAAAAAATCTATC
chr1	62964915	62964938	+	0.8286	1.0	Zfp40	GAGTCAAAAAATCTATCATACTC
chr1	62965006	62965029	+	0.7451	0.9663	Zfp40	AATGCTCCCTACAATCTTTGTAT
chr1	62965056	62965079	+	0.4418	0.8232	Zfp40	TGTGCCTTTAGGTTTAATGATTC
chr1	62965066	62965089	+	0.6258	0.8563	Zfp40	GGTTTAATGATTCATTAGAATGA
chr1	62965072	62965095	+	0.5786	0.895	Zfp40	ATGATTCATTAGAATGATCCCAT
chr1	63086998	63087021	+	0.5083	0.978	Vom2r15	AATTAGTATAATTAGGCTGAACC
chr1	63087121	63087144	+	0.7435	0.9367	Vom2r15	AGACCAATGCCCTGTGGAAAATT
chr1	63088853	63088876	+	0.7266	0.9144	Vom2r15	GATGCTGTGACATTACAGTTAAA
chr1	63088896	63088919	+	0.474	0.8554	Vom2r15	ACAAATATTCATCTGAGTATATG
chr1	63088950	63088973	+	0.4259	0.875	Vom2r15	AACCATAAATTTCACCATGGTGT
chr1	63089291	63089314	+	0.3888	0.8174	Vom2r15	TCATTGTCCGAGATGGCTAAACC
chr1	63089873	63089896	+	0.7751	0.9724	Vom2r15	GGAGTATATGAATTGTCACAGTT
chr1	63089971	63089994	+	0.5206	0.8604	Vom2r15	TGTTCTTGTAAATCCAAATGAAT
chr1	63150780	63150803	+	0.6777	0.909	LOC682419	CAGAATGCATAATGAAAACCACA
chr1	63150946	63150969	+	0.4349	0.9424	LOC682419	AAAAATCATAATATTCTGCCTAA
chr1	63151674	63151697	+	0.5718	0.885	LOC682419	TACATGTCAAGAGCTGAAATGTA
chr1	63151742	63151765	+	0.684	0.8764	LOC682419	TGGTGACACAGACAGTACTTTAG
chr1	63151764	63151787	+	0.6714	0.8386	LOC682419	GCTGTGAGCTTTAGAATGTGGGA
chr1	63151777	63151800	+	0.7063	0.9223	LOC682419	GAATGTGGGAATCTCTAGGTATA
chr1	63151921	63151944	+	0.0401	0.8422	LOC682419	AAAATTTTGTCCAGACATTGAAC
chr1	63151996	63152019	+	0.9496	0.9983	LOC682419	ACTGTGAAGTATCAGCATCTAAG
chr1	63152095	63152118	+	0.7324	0.9029	LOC682419	CTGGAGGGAGTTATGACATATAC
chr1	63153612	63153635	+	0.1178	0.8382	LOC682419	CATTTGGAATTTTCCACAGGGTC
chr1	63153665	63153688	+	0.3308	0.8809	LOC682419	GTCCATATTTTCCAAATGGTCAA
chr1	63153700	63153723	+	0.5878	0.8639	LOC682419	TCTGAAGATGTGTTAGAGTGGGC
chr1	63160636	63160659	+	0.6813	0.9467	LOC682419	GCAGCATGTGTTTACTATTCATT
chr1	63160650	63160673	+	0.479	0.8152	LOC682419	CTATTCATTAGATGCCGACTTCT
chr1	63160704	63160727	+	0.4821	0.8973	LOC682419	GAAAATCTTGGAAGGATGGAATG
chr1	63239057	63239080	+	0.407	0.9026	Vom2r16	CCAAATAAGTCTTTACTATTTGA
chr1	63239072	63239095	+	0.0875	0.8133	Vom2r16	CTATTTGACTTCCCATTTTACAG
chr1	63239092	63239115	+	0.6367	0.8946	Vom2r16	CAGTTGTAAAAGTCACTCAGAAT
chr1	63241084	63241107	+	0.7563	0.9411	Vom2r16	TGGTGACACAGATAGTACTCTTG
chr1	63241119	63241142	+	0.5169	0.9083	Vom2r16	AAATGTGGAAATCTCTAGGTGTA
chr1	63241263	63241286	+	0.0387	0.8266	Vom2r16	AAAATTTTGTGCAGACATTGAAC
chr1	63241338	63241361	+	0.6589	0.8952	Vom2r16	ACTGTGAAATTTCAGCATCTAAC
chr1	63241437	63241460	+	0.9147	1.0	Vom2r16	GTGATGGCACTCATGACATATAC
chr1	63247387	63247410	+	0.4686	0.9183	Vom2r16	GTCCATATTATTCAAGTGGGAAA
chr1	63253589	63253612	+	0.0601	0.8217	Vom2r16	TGATATCTTTATTTCTCTATCAG
chr1	63371712	63371735	+	0.2419	0.7083	LOC120097717	TTGCAGCAGTGCAACAGCCCGTG
chr1	63373707	63373730	+	0.7943	0.9161	LOC120097717	CAGAACACCTACTGAAAACCAAA
chr1	63373804	63373827	+	0.4354	0.7776	LOC120097717	GCATTTAAATCCTCAGAACACAG
chr1	63373811	63373834	+	0.6738	0.8792	LOC120097717	AATCCTCAGAACACAGTTGTTAT
chr1	63373862	63373885	+	0.0111	0.8138	LOC120097717	ATTTTTCTTTACAAAATCATGAA
chr1	63373873	63373896	+	0.3429	0.8152	LOC120097717	CAAAATCATGAAATTCTCCCTAA
chr1	63373901	63373924	+	0.7832	1.0	LOC120097717	TCTGTACAGAAGACATCAAGTGT
chr1	63374618	63374641	+	0.5428	0.9363	LOC120097717	TACATGTCAAAAGCTGAAGTGTA
chr1	63374686	63374709	+	0.6505	0.9093	LOC120097717	TGGTGATACAGGGAATACATTAG
chr1	63374721	63374744	+	0.7033	0.9223	LOC120097717	GAATGTGGGAATCTCTAGGTATA
chr1	63374790	63374813	+	0.5889	0.9208	LOC120097717	AGAAAGAATTAACATTTGATAAC
chr1	63374865	63374888	+	0.0776	0.8471	LOC120097717	AATATTTTGTTCAGACATTGAAC
chr1	63374991	63375014	+	0.3673	0.783	LOC120097717	ATCACTCATTGGAATGGCTAATG
chr1	63376852	63376875	+	0.458	0.8514	LOC120097717	CAGTATGGTGCCTGTTTTTCAGG
chr1	63376879	63376902	+	0.382	0.8014	LOC120097717	TTCCTTTCTGAGCAAGACTCAAT
chr1	63377007	63377030	+	0.6649	0.9488	LOC120097717	AAGTGAAAATAGGAATATTTAGT
chr1	63377028	63377051	+	0.2827	0.8899	LOC120097717	GTCCATATTTTCCAAAAGGTCAA
chr1	63384246	63384269	+	0.6786	0.8378	LOC120097717	GATGCCAACCTCTGTGTGCAGTG
chr1	63384290	63384313	+	0.5916	0.9267	LOC120097717	GAAAAGTCTGGAAGAATGGAATG
chr1	63478424	63478447	+	0.395	0.7423	Vom2r17	TTCTAGCAGTGCAACAACCTGTG
chr1	63480373	63480396	+	0.8063	0.9251	Vom2r17	CAGAATACCTACTGAAAACCAAA
chr1	63480539	63480562	+	0.381	0.8256	Vom2r17	CAAAATCATGAAATTCTCCCTAA
chr1	63480567	63480590	+	0.7001	1.0	Vom2r17	TCTGTGCAGAAGACATCAAGTGT
chr1	63481272	63481295	+	0.5776	0.8907	Vom2r17	TACATGTCAAGAGCTGAATTGTA
chr1	63481340	63481363	+	0.6138	0.9019	Vom2r17	TGGTGATACAGGGAGTACGTTAG
chr1	63481375	63481398	+	0.6062	0.9024	Vom2r17	CAATGTGGGAATCTCTAGGTATA
chr1	63481444	63481467	+	0.5972	0.8998	Vom2r17	AGAAAGACTTCACATTTGATAAT
chr1	63481519	63481542	+	0.0776	0.8471	Vom2r17	AATATTTTGTTCAGACATTGAAC
chr1	63481645	63481668	+	0.3673	0.783	Vom2r17	ATCACTCATTGGAATGGCTAATG
chr1	63481761	63481784	+	0.3706	0.8127	Vom2r17	CAAAATGTTGATAATCTTCTCCT
chr1	63483592	63483615	+	0.6908	0.8659	Vom2r17	CAGTATGGTGCCTGTCTTTCAGG
chr1	63483619	63483642	+	0.4731	0.8458	Vom2r17	TCCCTTTCTGAGCAAGATTCAAT
chr1	63483747	63483770	+	0.6222	0.9445	Vom2r17	AAGTAAAAATAGGAATATTTAGT
chr1	63483768	63483791	+	0.2827	0.8899	Vom2r17	GTCCATATTTTCCAAAAGGTCAA
chr1	63483818	63483841	+	0.8311	1.0	Vom2r17	GAGTGGTCCACAGGAAGTATACA
chr1	63490864	63490887	+	0.6786	0.8378	Vom2r17	GATGCCAACCTCTGTGTGCAGTG
chr1	63490908	63490931	+	0.5916	0.9267	Vom2r17	GAAAAGTCTGGAAGAATGGAATG
chr1	63557137	63557160	+	0.3319	0.7158	LOC108348195	TTCTAGCAGTGCAACAGCCTGTG
chr1	63559078	63559101	+	0.7748	0.8818	LOC108348195	CAGAACACTTACAGAAAACCAAA
chr1	63559175	63559198	+	0.4198	0.8559	LOC108348195	GTATTTCAATTCTCAGAATATGT
chr1	63559244	63559267	+	0.4621	0.8759	LOC108348195	CAAAATCATGAAATTCTCCCTAA
chr1	63559272	63559295	+	0.7832	1.0	LOC108348195	TCTGTACAGAAGACATCAAGTGT
chr1	63559976	63559999	+	0.5776	0.8907	LOC108348195	TACATGTCAAGAGCTGAATTGTA
chr1	63560044	63560067	+	0.6505	0.9093	LOC108348195	TGGTGATACAGGGAATACATTAG
chr1	63560079	63560102	+	0.7144	0.9223	LOC108348195	GAATGTGGGACTCTCTAGGTATA
chr1	63560148	63560171	+	0.5972	0.8998	LOC108348195	AGAAAGACTTCACATTTGATAAT
chr1	63560223	63560246	+	0.0776	0.8471	LOC108348195	AATATTTTGTTCAGACATTGAAC
chr1	63560349	63560372	+	0.2673	0.8093	LOC108348195	ATCACTCATTTGAATGGCTAATG
chr1	63560465	63560488	+	0.4739	0.8174	LOC108348195	CCAAATGTTGATAATCTTCTCCT
chr1	63562242	63562265	+	0.458	0.8514	LOC108348195	CAGTATGGTGCCTGTTTTTCAGG
chr1	63562269	63562292	+	0.382	0.8014	LOC108348195	TTCCTTTCTGAGCAAGACTCAAT
chr1	63562397	63562420	+	0.6649	0.9488	LOC108348195	AAGTGAAAATAGGAATATTTAGT
chr1	63562418	63562441	+	0.2827	0.8899	LOC108348195	GTCCATATTTTCCAAAAGGTCAA
chr1	63569381	63569404	+	0.6786	0.8378	LOC108348195	GATGCCAACCTCTGTGTGCAGTG
chr1	63569425	63569448	+	0.5916	0.9267	LOC108348195	GAAAAGTCTGGAAGAATGGAATG
chr1	63601476	63601499	+	0.7305	0.9088	Vom2r19	CAGAACACATACTGAAAACCACA
chr1	63601580	63601603	+	0.4817	0.8606	Vom2r19	AATTCTCAGAATATTCTTGTGAT
chr1	63602372	63602395	+	0.6062	0.9513	Vom2r19	TACATATCAAGAGCTGAAGTCTA
chr1	63602440	63602463	+	0.8327	0.9375	Vom2r19	TGGTGACCCAGACAGTACATTAG
chr1	63602619	63602642	+	0.0401	0.8422	Vom2r19	AAAATTTTGTCCAGACATTGAAC
chr1	63602694	63602717	+	0.8414	0.8994	Vom2r19	ACTGTGAAGTCTCAGCATCTAAA
chr1	63602793	63602816	+	0.4703	0.8596	Vom2r19	TTGAAGGGAGTTATGACATATAC
chr1	63604188	63604211	+	0.0203	0.7545	Vom2r19	TTTTATGGTGCCTGTCTTACAGC
chr1	63604193	63604216	+	0.4702	0.8726	Vom2r19	TGGTGCCTGTCTTACAGCTGTGT
chr1	63604364	63604387	+	0.3308	0.8809	Vom2r19	GTCCATATTTTCCAAATGGTCAA
chr1	63651622	63651645	+	0.4799	0.8257	Vom2r18	TTCTAGCAGTACAACAGCCTATG
chr1	63653675	63653698	+	0.5577	0.8504	Vom2r18	GCATTTACATTCTCAGAATATAG
chr1	63653682	63653705	+	0.6781	0.8985	Vom2r18	CATTCTCAGAATATAGTTGTTAT
chr1	63653733	63653756	+	0.0109	0.8618	Vom2r18	ATTTTTCTTTAAAAAATCATGAA
chr1	63653744	63653767	+	0.314	0.83	Vom2r18	AAAAATCATGAAATTCTCCCTAA
chr1	63653772	63653795	+	0.7598	1.0	Vom2r18	TCTGTACAAAAGACATCAAGTGT
chr1	63654462	63654485	+	0.561	0.9184	Vom2r18	TACATGTCAAGAGCTGAAGTGTA
chr1	63654530	63654553	+	0.6105	0.9093	Vom2r18	TGGTGATACAGGGAATACGTTAG
chr1	63654565	63654588	+	0.7062	0.9223	Vom2r18	GAATGTGGGACTCTCTAGGTATA
chr1	63654634	63654657	+	0.5972	0.8998	Vom2r18	AGAAAGACTTCACATTTGATAAT
chr1	63654709	63654732	+	0.0776	0.8471	Vom2r18	AATATTTTGTTCAGACATTGAAC
chr1	63654835	63654858	+	0.3673	0.783	Vom2r18	ATCACTCATTGGAATGGCTAATG
chr1	63656757	63656780	+	0.6908	0.8659	Vom2r18	CAGTATGGTGCCTGTCTTTCAGG
chr1	63656784	63656807	+	0.382	0.8014	Vom2r18	TTCCTTTCTGAGCAAGACTCAAT
chr1	63656912	63656935	+	0.6649	0.9488	Vom2r18	AAGTGAAAATAGGAATATTTAGT
chr1	63656933	63656956	+	0.2827	0.8899	Vom2r18	GTCCATATTTTCCAAAAGGTCAA
chr1	63656968	63656991	+	0.5594	0.9442	Vom2r18	TCTGAAAATCTGATAGAGTGGTC
chr1	63664019	63664042	+	0.6786	0.8378	Vom2r18	GATGCCAACCTCTGTGTGCAGTG
chr1	63664063	63664086	+	0.5916	0.9267	Vom2r18	GAAAAGTCTGGAAGAATGGAATG
chr1	63691266	63691289	+	0.855	0.9881	Vom2r22	AGTTGAGGAACTACCAATGTATT
chr1	63691340	63691363	+	0.5882	0.8648	Vom2r22	CCCAACACATCCCTGGGATTTGA
chr1	63692308	63692331	+	0.5857	0.8525	Vom2r22	TGGGGACTCTGATTCTCTATTAA
chr1	63692487	63692510	+	0.2238	0.8097	Vom2r22	CAGATTTTATCCAGGCAGCCAAT
chr1	63692496	63692519	+	0.6873	0.9281	Vom2r22	TCCAGGCAGCCAATCCTTCCAAA
chr1	63692536	63692559	+	0.4805	0.8722	Vom2r22	TCTTCATGTATTGTGGCACTCAT
chr1	63692580	63692603	+	0.5615	0.9217	Vom2r22	GGAAAGATTGTAAAATTTCACAA
chr1	63693890	63693913	+	0.6317	0.9077	Vom2r22	GCTTCACCCTTTTCTAAAGAACA
chr1	63693922	63693945	+	0.5119	0.9394	Vom2r22	TCAATCCTGCTGGAGACAATGTG
chr1	63800013	63800036	+	0.5733	0.9174	LOC680562	ATATTAGTGCCATCTGCCCAGTG
chr1	63800236	63800259	+	0.5581	0.9527	LOC680562	AGAGTTCATACTGATGGGACCCT
chr1	63831207	63831230	+	0.62	0.895	Actl9b	CACGCCCATTGGCATAGACTGAC
chr1	63882492	63882515	+	0.2983	0.8066	Vom2r23	TGGTTGTTTGGAGCATTTGAAGA
chr1	63882538	63882561	+	0.6685	0.8838	Vom2r23	ACCCAAGACCTTTAGGGAAATTC
chr1	63882552	63882575	+	0.6071	0.7628	Vom2r23	GGGAAATTCCAAAAGTTGACAAT
chr1	63882603	63882626	+	0.5029	0.8848	Vom2r23	AAATCCAGAACCATATTTGCTCC
chr1	63883519	63883542	+	0.5488	0.8971	Vom2r23	CAATCCGTGTTAACAAATGAGCA
chr1	63883705	63883728	+	0.7589	1.0	Vom2r23	GAAACATCCCACTGTGAGATCAG
chr1	63883769	63883792	+	0.5799	0.9277	Vom2r23	CTATTAAGCTTAATAGAGAATCA
chr1	63883879	63883902	+	0.5177	0.8279	Vom2r23	CTGACTACGATCATTTCTACAAA
chr1	63883924	63883947	+	0.653	0.8188	Vom2r23	TCCATCTCACTTCTCAAATCTGA
chr1	63930393	63930416	+	0.028	0.889	Vom2r24	TCTTTTGTTCAGGTTTAAGTTGA
chr1	63930410	63930433	+	0.855	0.9881	Vom2r24	AGTTGAGGAACTACCAATGTATT
chr1	63930484	63930507	+	0.3932	0.8809	Vom2r24	TCGAATGTATCCCTGGGATTTGA
chr1	63937532	63937555	+	0.5757	0.8625	Vom2r24	CCAAATCCTGGAAAAATCAGGTG
chr1	63937593	63937616	+	0.5652	0.8475	Vom2r24	TGGGGACTCTGATTCTCTATTAA
chr1	63937772	63937795	+	0.2943	0.814	Vom2r24	CAGATTTTATGCAGAAATCCAAC
chr1	63937781	63937804	+	0.6795	0.89	Vom2r24	TGCAGAAATCCAACCCTTCCAAG
chr1	63944248	63944271	+	0.8297	0.9109	Vom2r24	GCTTCACCCCTTTCTAAGGAAAA
chr1	64043230	64043253	+	0.6472	0.8697	Vom2r25	CCCAACACATCCCTAGGATTTGA
chr1	64044052	64044075	+	0.5757	0.8625	Vom2r25	CCAAATCCTGGAAAAATCAGGTG
chr1	64044292	64044315	+	0.2657	0.817	Vom2r25	CAGATTTTATGCAGAAGTCCAAC
chr1	64044301	64044324	+	0.727	0.8931	Vom2r25	TGCAGAAGTCCAACCCTTCCAAG
chr1	64045187	64045210	+	0.9021	0.9688	Vom2r25	GCTTCACCCTTATCTAAGGAAAA
chr1	64273834	64273857	+	0.6941	0.9814	Vom1r24	CTGGAACTGATAGTCATAGTTTG
chr1	64273946	64273969	+	0.597	0.9122	Vom1r24	GGAACTCCTTCAGTCCCCAAACA
chr1	64274054	64274077	+	0.5246	0.7975	Vom1r24	ATCTGTATTCTCTGTAGTAAAGG
chr1	64706074	64706097	+	0.627	0.8119	LOC120098107	CTACAGACAAGGCACATTAAAAC
chr1	64706415	64706438	+	0.432	0.8551	LOC120098107	TGTACACATTTATCAAAAGGAAT
chr1	64706427	64706450	+	0.5733	0.9384	LOC120098107	TCAAAAGGAATAGCAAAAATATG
chr1	64747751	64747774	+	0.3868	0.8461	Vom1r27	AATGATTTTGGATGCAGATTAAT
chr1	64763954	64763977	+	0.5217	0.8166	Vom1r63	CTAAAGACAAGGCACATTAAAAC
chr1	64764295	64764318	+	0.5169	0.8836	Vom1r63	TGTACACATTTATCAAAAGAAAT
chr1	64764307	64764330	+	0.544	0.9384	Vom1r63	TCAAAAGAAATAGCAAAAATATG
chr1	64817381	64817404	+	0.5494	0.8564	Vom1r110	AATGATTTCGGATGCAGATTAAT
chr1	64833792	64833815	+	0.627	0.8119	Vom1r28	CTACAGACAAGGCACATTAAAAC
chr1	64834133	64834156	+	0.3905	0.8551	Vom1r28	TGTACACATTTATCAAGAGGAAT
chr1	64834145	64834168	+	0.6626	0.9406	Vom1r28	TCAAGAGGAATAGCAAAAATATG
chr1	64878407	64878430	+	0.5494	0.8564	Vom1r29	AATGATTTCGGATGCAGATTAAT
chr1	64896202	64896225	+	0.627	0.8119	LOC100911184	CTACAGACAAGGCACATTAAAAC
chr1	64896543	64896566	+	0.432	0.8551	LOC100911184	TGTACACATTTATCAAAAGGAAT
chr1	64896555	64896578	+	0.5733	0.9384	LOC100911184	TCAAAAGGAATAGCAAAAATATG
chr1	64896635	64896658	+	0.5248	0.8843	LOC100911184	TCACTCTATGCTGCACTGGTGAT
chr1	64922510	64922533	+	0.571	0.9388	LOC102554457	TAAGTGCAAAGTTCTGCAGCATA
chr1	64965738	64965761	+	0.4191	0.8005	Vom1r30	ATCATCGCTGACTTCACTGGGAT
chr1	64965905	64965928	+	0.1293	0.8357	Vom1r30	TTTGCATAGAGTTTCTAGGGGAT
chr1	64966074	64966097	+	0.4488	0.8394	Vom1r30	AATATCTTCTTAATCATGGCAGT
chr1	64966135	64966158	+	0.4685	0.826	Vom1r30	TCCACTTGGTGTACTGTGTAGGA
chr1	65133408	65133431	+	0.6003	0.9564	Vom2r26	TCAGAGCAGGAAAACACTCACTT
chr1	65151435	65151458	+	0.6251	0.8789	Vom2r26	CTTCCTGTGGCCAACTCAATCAT
chr1	65151492	65151515	+	0.5193	0.8755	Vom2r26	AAATATTGGCTGACCTTTCCTAT
chr1	65153250	65153273	+	0.6502	0.8963	Vom2r26	AGTACTTCCAGTCTGGCATTACT
chr1	65153447	65153470	+	0.8236	0.9452	Vom2r26	ACTGGAGATTCCCATATTCTGAA
chr1	65153561	65153584	+	0.5629	0.8686	Vom2r26	TGATGGAATAATAATTCAGAGAA
chr1	65162523	65162546	+	0.4703	0.9688	Vom2r26	TAATCAAAGACATATTTGGTAAA
chr1	65165259	65165282	+	0.6956	0.9208	Vom2r26	CATTGATAATACAAATGCACTTA
chr1	65276632	65276655	+	0.5866	0.9095	Lilrc2	TACAGACTGTACTCTTGGGCATC
chr1	65304976	65304999	+	0.3945	0.8367	RGD1562625	TTGTCTCTATAAAAAGGGAAATC
chr1	65306496	65306519	+	0.7095	0.8572	RGD1562625	CCCTTCTGTGACAGGAGAACATG
chr1	65327434	65327457	+	0.3945	0.8367	Lilrb2	TTGTCTCTATAAAAAGGGAAATC
chr1	65355957	65355980	+	0.5347	0.8327	Lilrb3l	GGACAGATTTATGACACACCTTC
chr1	65355968	65355991	+	0.6146	0.8384	Lilrb3l	TGACACACCTTCCCTCTCAGTGA
chr1	65416719	65416742	+	0.7187	0.8112	Lilrb3l	ACTGATTCCTCCTTCTCTCCTAG
chr1	65458147	65458170	+	0.8713	0.9543	Lilrb1	AATGTAGGCCATCAAAATGCAGG
chr1	65458307	65458330	+	0.7187	0.8112	Lilrb1	ACTGATTCCTCCTTCTCTCCTAG
chr1	65460625	65460648	+	0.5951	0.7577	Lilrb1	GGACCATTGAGGAAGCCATCTCT
chr1	65499926	65499949	+	0.8713	0.9543	Lilrb3a	AATGTAGGCCATCAAAATGCAGG
chr1	65500086	65500109	+	0.7187	0.8112	Lilrb3a	ACTGATTCCTCCTTCTCTCCTAG
chr1	65502409	65502432	+	0.5643	0.8604	Lilrb3a	GGGCTGTCCAAAAAACCCTCTCT
chr1	65502940	65502963	+	0.628	0.7269	Lilrb3a	GGACAGCTTCATCACGTTCTTTT
chr1	65514634	65514657	+	0.6467	0.8225	Rps9l1	GCTCCTGGTCGAGACGCGATTTC
chr1	65522703	65522726	+	0.4054	0.8684	Tsen34	CAGGCCGAGGCCTGGCAGTGGCC
chr1	65526282	65526305	+	0.1887	0.7995	Mboat7	CCTTTTCCTTTCAGGACCTGGGC
chr1	65546949	65546972	+	0.7819	0.8863	Tmc4	GGTGGACCTAGAGGAAGCAGCAG
chr1	65563137	65563160	+	0.643	0.8799	Cnot3	GACTTGGACCCACCTGGCTGACT
chr1	65566073	65566096	+	0.487	0.7423	Cnot3	GGTCAGCCTCATACTTTTCTTTC
chr1	65584161	65584184	+	0.5259	0.8345	Prpf31	TCCCGGATGAACTTATGGATAAT
chr1	65596511	65596534	+	0.019	0.6652	Tfpt	TTATCTTTTACTTCACTCCCTCA
chr1	65596521	65596544	+	0.5129	0.8083	Tfpt	CTTCACTCCCTCAGAAGATGCCC
chr1	65596694	65596717	+	0.5972	0.7814	Tfpt	ACCACCACCATATTGCATCTTAC
chr1	65611486	65611509	+	0.378	0.8167	Oscar	TTAAGTGCCCCTAGCCTCATACC
chr1	65649439	65649462	+	0.0951	0.7533	LOC100359972	CTTTCTTTCAGGATCCTTTTTCA
chr1	65651337	65651360	+	0.7703	0.9125	LOC100359972	CCTAAGCCTTCCCTCCAAGCTCA
chr1	65656391	65656414	+	0.56	0.9126	LOC100359972	CAGATCCAAATGTTGGCCAAACA
chr1	65673601	65673624	+	0.5378	0.8131	Tarm1	GCTCAGAGCCTCTTTCTCTTCCA
chr1	65694571	65694594	+	0.54	0.9143	Vstm1	TAACTGAAAAAGAAGAAGAAGAA
chr1	65738941	65738964	+	0.6094	0.8332	Cacng6	CTGAGCACCATGATGACACAGAG
chr1	65892362	65892385	+	0.676	0.8623	LOC120097720	AGAACACCCGGGAAACTGCCCAG
chr1	65892442	65892465	+	0.4336	0.8631	LOC120097720	AAGAAGCAGTGTGTGCCCCTCCG
chr1	65941668	65941691	+	0.207	0.7055	Nlrp12	CCATGTGTTTTGTTCCCATGGTG
chr1	65941745	65941768	+	0.7338	0.961	Nlrp12	AGACAAACATCTAGGACCACCAC
chr1	65941777	65941800	+	0.6053	0.8692	Nlrp12	TATGTTCTACCTTCTGAGCCTGA
chr1	66063220	66063243	+	0.284	0.7995	LOC292543	TCCATGTTGGATGGGGCCCTGCT
chr1	66116291	66116314	+	0.5141	0.7646	Vom2r27	GCCCAAGACCTTTTGGGAAATTC
chr1	66117027	66117050	+	0.3449	0.8205	Vom2r27	CAATCTTTCTTAACAAATGAGCA
chr1	66117213	66117236	+	0.7589	1.0	Vom2r27	GAAACATCCCACTGTGAGATCAG
chr1	66117277	66117300	+	0.5799	0.9277	Vom2r27	CTATTAAGCTTAATAGAGAATCA
chr1	66117432	66117455	+	0.5037	0.8343	Vom2r27	TCCATCTCATTTCTCAAGTCTGA
chr1	66208525	66208548	+	0.3548	0.7928	Nlrp4a	TTTGGAGTTCCTGGATGTCCTTA
chr1	66208555	66208578	+	0.6275	0.9618	Nlrp4a	TGAGCACAGAGCAAATATGACGC
chr1	66217613	66217636	+	0.6665	0.9564	Nlrp4a	AGCAGTAGGCAGCAACAATAACA
chr1	66217811	66217834	+	0.0434	0.8016	Nlrp4a	TTTCCTGGGACAACTGGTGGCCA
chr1	66217925	66217948	+	0.4939	0.857	Nlrp4a	GAAATGTAAACAAGAGTGCCTCT
chr1	66217958	66217981	+	0.4998	0.8731	Nlrp4a	CGTCCTCGATAGGGTGGTCTCCA
chr1	66217991	66218014	+	0.5978	0.8347	Nlrp4a	GCAGATAAAAGATGGCAGCACAG
chr1	66218336	66218359	+	0.6931	0.9113	Nlrp4a	GACAAGTAGCCACCATCCAGCAG
chr1	66245036	66245059	+	0.5394	0.7623	Nlrp4a	TGAGATCCTTCCTATTGATCTTC
chr1	66288870	66288893	+	0.4652	0.8904	Nlrp4f	TTGTTTCCAGACACTGATATAAC
chr1	66289008	66289031	+	0.3875	0.8383	Nlrp4f	CTTTCTTTAAAAACATAAACAAG
chr1	66289017	66289040	+	0.4855	0.8996	Nlrp4f	AAAACATAAACAAGACTGTCTCT
chr1	66289083	66289106	+	0.6271	0.8347	Nlrp4f	GCAGATAAAAGATGGCAGCACAG
chr1	66289428	66289451	+	0.5966	0.9101	Nlrp4f	AACAGGTGGCCACCATCCAGCAG
chr1	66294033	66294056	+	0.2169	0.8538	Nlrp4f	AAGCCGCTTTTACCAACTCACCA
chr1	66294045	66294068	+	0.7691	0.8797	Nlrp4f	CCAACTCACCAGCAATCTCTCTT
chr1	66368962	66368985	+	0.5184	0.9187	Vom1r31	TCACTTCCTACAGTGGAACAGTA
chr1	66369059	66369082	+	0.8175	0.9792	Vom1r31	CCAAGAAGTACAAGACCCAAAGG
chr1	66369124	66369147	+	0.546	0.7549	Vom1r31	TGATCATTCCCACAGAATTTTTG
chr1	66369365	66369388	+	0.6912	0.8793	Vom1r31	ATGTGAATTCTCTATAATAAAGG
chr1	66531216	66531239	+	0.6753	0.9334	Vom2r28	CAGAAAAACAATGAAAAACCACA
chr1	66531298	66531321	+	0.4935	0.889	Vom2r28	CCAAATATGTCTTTGATCATAAA
chr1	66531373	66531396	+	0.0512	0.8603	Vom2r28	TACAGTAAAATATATTTTAGGCC
chr1	66531392	66531415	+	0.6432	0.9091	Vom2r28	GGCCTATCCCTAATTATTTCTGT
chr1	66544830	66544853	+	0.37	0.7699	Vom2r28	CTTCAAGTGGAACTGGGTTGGCC
chr1	66545037	66545060	+	0.699	0.94	Vom2r28	TGGGGAAATAGACAGTATTATTG
chr1	66545152	66545175	+	0.6665	0.9318	Vom2r28	ACTCATGACACATTCTATGGGAC
chr1	66545188	66545211	+	0.5138	0.8531	Vom2r28	CACCACCATGGGGAAATTTCAGG
chr1	66545216	66545239	+	0.0302	0.8203	Vom2r28	AAAATTTTGTACAGACATGGTAC
chr1	66545260	66545283	+	0.556	0.929	Vom2r28	TATCTAGTAATGCCAGAGTGGAA
chr1	66545291	66545314	+	0.8541	0.9373	Vom2r28	ACTATGAAGCCTCAGCATCTAAC
chr1	66545390	66545413	+	0.9125	0.9978	Vom2r28	GTGATGGAAGTCAGAACATATAT
chr1	66546942	66546965	+	0.7948	0.9336	Vom2r28	GCTAAACTCCTTTCTGAGAAAGA
chr1	66547076	66547099	+	0.7292	0.9449	Vom2r28	AGGTGAAGATAGGAAAGTTCAGC
chr1	66584800	66584823	+	0.6605	0.8761	Zfp418	CTTCTCCCAGGAAGAGTGGAAGC
chr1	66590298	66590321	+	0.5007	0.9131	Zfp418	TCGGTATGAAGCAGAGGCTGAAG
chr1	66591173	66591196	+	0.5665	0.9054	Zfp418	GACAGATTGTCAGCCTGATTACA
chr1	66591257	66591280	+	0.7437	0.9366	Zfp418	GTCACAAAGCCACTCTTACTGTA
chr1	66641262	66641285	+	0.6605	0.8761	LOC691135	CTTCTCCCAGGAAGAGTGGAAGC
chr1	66646750	66646773	+	0.4986	0.9357	LOC691135	TCGGTATAAAGCAGAGGCTGAAG
chr1	66647625	66647648	+	0.577	0.8832	LOC691135	GACAGATTGTCAGCTTGATTACA
chr1	66647709	66647732	+	0.7437	0.9366	LOC691135	GTCACAAAGCCACTCTTACTGTA
chr1	66647961	66647984	+	0.3871	0.8916	LOC691135	AACAATATTTCTACCTCATTAAA
chr1	66648016	66648039	+	0.679	0.9719	LOC691135	CGAATATGAACAGTGCGTAAAGT
chr1	66648297	66648320	+	0.8181	0.9646	LOC691135	GCCGGGGAGCTGACTTGGTTAAA
chr1	66703500	66703523	+	0.1732	0.8894	Zfp772	ATGAGAAAGGCTTTTTGGCTGAA
[truncated: 636,732 more rows]
