# Supplementary material for: CRISPRware: a software package for contextual gRNA library design
Source: BMC Genomics. 2025 Jul 1;26:607. doi: 10.1186/s12864-025-11775-8 (PMC12210694; doi:10.1186/s12864-025-11775-8)
Supplement: Supplementary file 1 — Supplementary Material 1. [file 12864_2025_11775_MOESM1_ESM.zip › Sup9_mm39_Cas12_Scored.tsv]

#chr	start	stop	strand	DeepCpf1_score	EnPAMGB_score	target_id	sequence
chr1	3422488	3422511	+	0.0199	0.672	Xkr4	CACTTGTTTTGTTTTCTGCCTAT
chr1	4415436	4415459	+	0.6417	0.9157	Rp1	CAGGTTGAATAATAACAGTTAGT
chr1	4415495	4415518	+	0.6133	0.866	Rp1	TCCAAAGAGTCACCTTCCTGAAG
chr1	4415561	4415584	+	0.5776	0.9538	Rp1	ATAGCGTCACTGCAGACCGGGTG
chr1	4415591	4415614	+	0.5015	0.8032	Rp1	TTACCAGCAGAAACAAAGGCTTG
chr1	4415702	4415725	+	0.5686	0.8057	Rp1	TTCTGTGCATCTGGAAAATCTTC
chr1	4416317	4416340	+	0.3995	0.7671	Rp1	ACAATTCCTCTTGTGGGCTCTTT
chr1	4416383	4416406	+	0.7847	0.8962	Rp1	CAAGGATATCCACTCTCACTATC
chr1	4416458	4416481	+	0.5883	0.9411	Rp1	AAATTAAGTGAGGACTCCGAGTA
chr1	4416678	4416701	+	0.3748	0.7889	Rp1	TCAATTCTGAACTCATCCTAGCC
chr1	4416911	4416934	+	0.0148	0.7767	Rp1	TTCACAATTTTCTTACGTGGGCA
chr1	4416989	4417012	+	0.6123	0.8955	Rp1	CTTAGGAGAGTGCGTTGGGAACT
chr1	4417058	4417081	+	0.6048	0.9214	Rp1	TACATAGAATCTGCCAGAATGCT
chr1	4417539	4417562	+	0.7904	0.9229	Rp1	CTGGTAGCATATCTTGTTCTCTC
chr1	4417743	4417766	+	0.6457	0.8661	Rp1	GGTTTAGTACCAAAAGCCAAGCC
chr1	4417749	4417772	+	0.8916	1.0	Rp1	GTACCAAAAGCCAAGCCAGAAGG
chr1	4417920	4417943	+	0.3757	0.817	Rp1	GAACATTTTCTCCCATAGTATCT
chr1	4418010	4418033	+	0.271	0.7927	Rp1	CTTCTGGTCTTGACTTTTCAATA
chr1	4418048	4418071	+	0.6789	0.8641	Rp1	GTACTAGGCTCATTAATAGTGGT
chr1	4418153	4418176	+	0.4756	0.7672	Rp1	TTGAGCTCTTCACCATTATCTTT
chr1	4418177	4418200	+	0.4912	0.8516	Rp1	GCAACAAGAGATTTACCTGTCTC
chr1	4418192	4418215	+	0.5809	0.859	Rp1	CCTGTCTCTTGATTTGTATTGCC
chr1	4418234	4418257	+	0.1561	0.894	Rp1	GTTTTGCTCTTATTACTTTCCAT
chr1	4418328	4418351	+	0.3075	0.8438	Rp1	CCACATCACTTCTATTTTGGCAT
chr1	4418394	4418417	+	0.541	0.8893	Rp1	TGTTCTGCAACCATCGCTTTACA
chr1	4418415	4418438	+	0.3565	0.8209	Rp1	CATAGCTTTTACCTGAATGATGG
chr1	4418426	4418449	+	0.7696	0.908	Rp1	CCTGAATGATGGGGAATGCCCTC
chr1	4418532	4418555	+	0.0964	0.8382	Rp1	ATTTAACTCCCATTTGTTTTTTC
chr1	4418537	4418560	+	0.0123	0.7925	Rp1	ACTCCCATTTGTTTTTTCTGGTT
chr1	4418765	4418788	+	0.4067	0.7508	Rp1	TCTTCTTGACCAATCTCTTGTTT
chr1	4418877	4418900	+	0.0113	0.8488	Rp1	ATTTATTTTTATAGAAATTCTTA
chr1	4418882	4418905	+	0.0109	0.9029	Rp1	TTTTTATAGAAATTCTTAGAAAA
chr1	4418888	4418911	+	0.378	0.849	Rp1	TAGAAATTCTTAGAAAATGTGGG
chr1	4418993	4419016	+	0.4486	0.8424	Rp1	TCAGGACAGTCTGATTCTTGCAA
chr1	4419471	4419494	+	0.4689	0.8234	Rp1	AGACCTTCTGACTTGTAATTTCA
chr1	4419510	4419533	+	0.3881	0.828	Rp1	TGGCCTGTGACTTGAGTGATCCA
chr1	4419596	4419619	+	0.4089	0.9162	Rp1	TTAGATACTGATGACATTTTACT
chr1	4419617	4419640	+	0.819	0.9353	Rp1	CTGCAAGAATGTGTAAACATATG
chr1	4419966	4419989	+	0.6041	0.8685	Rp1	AACTAGATGGTCCATAATCTGTT
chr1	4420086	4420109	+	0.5382	0.8768	Rp1	TCTTGAATCGAACTTTCATCACG
chr1	4422120	4422143	+	0.5051	0.8814	Rp1	TAGGTGGCTTACTCTTTCTTTTT
chr1	4422239	4422262	+	0.7505	0.9419	Rp1	AATGGCTCCCTTCCAGCTGCCAC
chr1	4563505	4563528	+	0.3656	0.7417	Sox17	CATCCCCGAGGGGGCTCAGGGAC
chr1	4852426	4852449	+	0.4845	0.7431	Mrpl15	TGCAGGTACTCCTTATCTTACTC
chr1	4854278	4854301	+	0.4918	0.7965	Mrpl15	TGGCCTCTGCCACACTTCCTACC
chr1	4855794	4855817	+	0.2955	0.8158	Mrpl15	CCCGTTTTCTGGAGTTAGGACTG
chr1	4878676	4878699	+	0.1947	0.7052	Lypla1	GGTTATTTTCCTTCACGGATTGG
chr1	4909627	4909650	+	0.421	0.7734	Lypla1	TACACTGCTCTCACCACACAGCA
chr1	4937684	4937707	+	0.0227	0.729	Tcea1	TTTTATAGGCTGGCGCATTGGAT
chr1	4937689	4937712	+	0.361	0.8933	Tcea1	TAGGCTGGCGCATTGGATTTGCT
chr1	4948232	4948255	+	0.2282	0.6446	Tcea1	TTCTTGTTGCCTTGCAGTCCACA
chr1	4956945	4956968	+	0.0122	0.8666	Tcea1	GGAATTTGATAAATTTTTCAGAT
chr1	4959660	4959683	+	0.1624	0.8454	Tcea1	TATATGTTGTGTATTTTAGTAGT
chr1	4959678	4959701	+	0.8505	1.0	Tcea1	GTAGTTCCAGCAGCAATGTAAGC
chr1	4994068	4994091	+	0.8309	0.9563	Rgs20	CCAAGAACAGGTGCAGCAGCAGC
chr1	5090940	5090963	+	0.8424	0.8903	Rgs20	GTGGAGTTCCCAGTACTCACGGA
chr1	5140266	5140289	+	0.4338	0.7134	Rgs20	TCTTCTGTGTCTTGGTCAATACT
chr1	5159266	5159289	+	0.4002	0.8486	Atp6v1h	TTCAAAGGTTTGAAATGAAAAGA
chr1	5163601	5163624	+	0.4125	0.8674	Atp6v1h	TAAATCTGATGACGCACATCTCC
chr1	5165836	5165859	+	0.5858	0.9534	Atp6v1h	GGAAAATCACCAGCGTGTCAGCA
chr1	5171281	5171304	+	0.0184	0.8376	Atp6v1h	TTTTGTAATAGAAACTTCGTGGC
chr1	5668811	5668834	+	0.7938	0.9233	Oprk1	GATACACGAAGATGAAGACCGCA
chr1	5668853	5668876	+	0.5737	0.8571	Oprk1	ACCTGGCTTTGGCAGATGCTTTG
chr1	5668985	5669008	+	0.7278	0.9457	Oprk1	CCAGCATATTCACCTTGACCATG
chr1	6304477	6304500	+	0.5173	0.9125	Rb1cc1	ATAAAGAAATGATCTTATGTGAC
chr1	6308640	6308663	+	0.3958	0.786	Rb1cc1	TTCTGATTATCTTCAATCCATAG
chr1	6310151	6310174	+	0.4392	0.9043	Rb1cc1	CTGACTCATGTTTTGTATCTTAA
chr1	6310179	6310202	+	0.6424	0.8031	Rb1cc1	GGAACTGCTGTTTCAGTAATGGC
chr1	6310513	6310536	+	0.2209	0.8896	Rb1cc1	ATGTTTCTTTGTTAGACTGGATA
chr1	6314302	6314325	+	0.6727	0.8246	Rb1cc1	CTCATATATGTTTCCTTCTCATT
chr1	6314327	6314350	+	0.9051	0.9357	Rb1cc1	GCTTGACCCAAAGATTATTCAAC
chr1	6314356	6314379	+	0.6773	0.9262	Rb1cc1	TGTTAGAATGCCATCAAACTATT
chr1	6315027	6315050	+	0.8118	0.9783	Rb1cc1	GCTAATCAGATGAGAGCTGAAAA
chr1	6315623	6315646	+	0.3834	0.9386	Rb1cc1	TTAACATAAATGTTCCTCTTCTA
chr1	6315663	6315686	+	0.7098	0.8978	Rb1cc1	GTCAAAGACGGAAAACAACTATA
chr1	6315835	6315858	+	0.3618	0.8751	Rb1cc1	AGAAATCGTCTGTTTAAAGGACT
chr1	6315851	6315874	+	0.5341	0.8847	Rb1cc1	AAGGACTGGACTCCTGGCCTTCC
chr1	6317926	6317949	+	0.5647	0.874	Rb1cc1	TAGACTCAGAAGCCTCGAAAATT
chr1	6317986	6318009	+	0.1627	0.7844	Rb1cc1	CAGTTTCTTCAATCATTTTGTCC
chr1	6318477	6318500	+	0.4659	0.8674	Rb1cc1	AGACTTTAACTCTGTGTTTCAGG
chr1	6318485	6318508	+	0.5614	0.8596	Rb1cc1	ACTCTGTGTTTCAGGTATCCACA
chr1	6318776	6318799	+	0.3666	0.7908	Rb1cc1	TGTCTGCTGTGAATGAGTTTGTG
chr1	6318814	6318837	+	0.6017	0.9285	Rb1cc1	TCGTCTCCAAACCCTATAAGTGA
chr1	6318873	6318896	+	0.6353	0.7768	Rb1cc1	CTCTTCAGTCATCAATGCAATAG
chr1	6319090	6319113	+	0.7101	0.9621	Rb1cc1	AAATGTACAGCTGTAGAAATAAG
chr1	6319189	6319212	+	0.3353	0.8798	Rb1cc1	AAAATTGAGTATGAATGTAAACT
chr1	6319258	6319281	+	0.517	0.9562	Rb1cc1	AAATTGAAAGAAAATTTAGTATC
chr1	6319276	6319299	+	0.7832	0.989	Rb1cc1	GTATCCCTTGAAGAGGCTTTACA
chr1	6319297	6319320	+	0.4176	0.8566	Rb1cc1	CAAAATAAAGACAATGAATTCAC
chr1	6872584	6872607	+	0.8378	1.0	St18	CCTGCACAAGACAGCTCACTCCA
chr1	6872737	6872760	+	0.5528	0.8528	St18	AAAGCAGAGAGTGATGAAGCACA
chr1	6872996	6873019	+	0.4359	0.8363	St18	TCCCTTGTGAGAACAGGTGTGAT
chr1	6879480	6879503	+	0.6347	0.8999	St18	ACATGATATTCTGTGCTCAGTTC
chr1	6887816	6887839	+	0.3729	0.694	St18	CTCATATCAGGGTGAATTTGGTG
chr1	6887855	6887878	+	0.5149	0.8538	St18	ATTTCCGCTCACATGCCATCACT
chr1	7190738	7190761	+	0.4519	0.82	Pcmtd1	TTCTGAAGTTATGGAAGCTTTGA
chr1	7190814	7190837	+	0.6722	0.9264	Pcmtd1	AGTACAATGGTGGGCTTAATTTT
chr1	7231196	7231219	+	0.7868	0.934	Pcmtd1	CTGTGGAGCTGGAGTCCAGAAAG
chr1	8624959	8624982	+	0.5227	0.9657	Sntg1	CAGGGAAATTTCTGTTGATTTTT
chr1	8653297	8653320	+	0.8083	0.8838	Sntg1	CCAGGAAGCAGAAGGAAACTTGT
chr1	8653408	8653431	+	0.4224	0.8694	Sntg1	TTCCTTAAATCAGTACTTACATT
chr1	8695053	8695076	+	0.6359	0.9695	Sntg1	AGAATGACACTGTCAGGGTCACT
chr1	8748013	8748036	+	0.5235	0.9647	Sntg1	AAAAAAAGTAAACTCACCACCTC
chr1	8752201	8752224	+	0.4949	0.7756	Sntg1	TGCTTAATCCGAATCCTCCTACT
chr1	9623536	9623559	+	0.7031	0.9064	Adhfe1	TTATAGGATCTACAGAATATGGG
chr1	9623664	9623687	+	0.5754	0.9723	Adhfe1	TGATGATGTAAGGGTGGAACCTA
chr1	9627201	9627224	+	0.1388	0.8152	Adhfe1	ACATTGAATTTCTTCTGTTTTAG
chr1	9627223	9627246	+	0.5539	0.9134	Adhfe1	GGCATTGCTTCACGAGCCATCAA
chr1	9628342	9628365	+	0.2395	0.761	Adhfe1	AACATTTGTCTTCAGCCATGCTC
chr1	9677188	9677211	+	0.3278	0.733	Vxn	TCTCTTTCAGTGTCCAGTTCATC
chr1	9746483	9746506	+	0.8291	0.964	Mybl1	ACTGGAGTAGACTTGACAGGAGA
chr1	9752074	9752097	+	0.0109	0.5776	Mybl1	TTTTTTTTTCTTTATCAGGATCT
chr1	9752088	9752111	+	0.4779	0.7757	Mybl1	TCAGGATCTTCATCAACAAAGGG
chr1	9755955	9755978	+	0.394	0.8862	Mybl1	TTCCATCTTGTAAATAGCCCTCC
chr1	9757776	9757799	+	0.5636	0.9249	Mybl1	TGTAAGCACCTTCCAGGAAGTAA
chr1	9757948	9757971	+	0.3341	0.8088	Mybl1	AATGTTTTGCAATTAAAGACCAC
chr1	9760340	9760363	+	0.1217	0.7461	Mybl1	TCAATTCTGGATTTAAAACCTTC
chr1	9760355	9760378	+	0.4722	0.8475	Mybl1	AAACCTTCTGCCATCGATGTTGG
chr1	9816181	9816204	+	0.1287	0.8002	Vcpip1	ATTTCTCTGTTTTCCGTTTCTGC
chr1	9816255	9816278	+	0.4433	0.8185	Vcpip1	CTCATGTTTAATTCTTCCTTATG
chr1	9816265	9816288	+	0.5107	0.8738	Vcpip1	ATTCTTCCTTATGCAAAGTTTTT
chr1	9816315	9816338	+	0.8264	0.9173	Vcpip1	GTTGGTAGCTGCGACTCCAATTC
chr1	9816388	9816411	+	0.6085	0.9453	Vcpip1	CAGGAGTGTAATCGTCCGGATTT
chr1	9816639	9816662	+	0.6098	0.8361	Vcpip1	CCTTCCCAAAAATGTTTGAATCC
chr1	9816820	9816843	+	0.7554	0.9532	Vcpip1	CTGGATCATATGAACAAACCAAA
chr1	9816850	9816873	+	0.2576	0.9079	Vcpip1	AGGGAAAGCTGTAATTTTTGTCA
chr1	9817014	9817037	+	0.809	0.9191	Vcpip1	GCAGCTGCTGTAACTTCCTCAGG
chr1	9817230	9817253	+	0.6324	0.9383	Vcpip1	ATAAGGTCCTGAGGCACACCCCA
chr1	9817260	9817283	+	0.4542	0.8912	Vcpip1	GGTAACAAATTCATGGGTAGTTT
chr1	9817303	9817326	+	0.6116	0.8334	Vcpip1	TGCCTACCAAGGGAATATAATGG
chr1	9817779	9817802	+	0.3685	0.8867	Vcpip1	TTAGCCCGTTTGATATCCTCGAG
chr1	9818035	9818058	+	0.3255	0.6318	Vcpip1	CCAGTTCCGTGTTCTTCTTGGGA
chr1	9938598	9938621	+	0.621	0.9409	Sgk3	ATCCCACAGGTTTATAAAGTTCT
chr1	9938612	9938635	+	0.2017	0.7843	Sgk3	TAAAGTTCTGGTCTCTGTGGGCA
chr1	9941846	9941869	+	0.4224	0.8869	Sgk3	AAATTCAGTTAAAGAAGCAGTTT
chr1	9942488	9942511	+	0.3722	0.8636	Sgk3	TTAAACAAAGAAGAGCAGGATTG
chr1	9950535	9950558	+	0.2188	0.7848	Sgk3	ACCATCATTAATTTCTTTCAGTG
chr1	9950584	9950607	+	0.2839	0.8698	Sgk3	AAAGTTATTGGAAAGGGCAGCTT
chr1	9951840	9951863	+	0.6277	0.9294	Sgk3	TGCTGTCAAAGTGTTACAGAAAA
chr1	9952085	9952108	+	0.012	0.6755	Sgk3	TTTTGTTCTGGATTTTGTTAATG
chr1	9954687	9954710	+	0.4097	0.9003	Sgk3	TGCCGCGGAGATCGCCAGTGCCT
chr1	9954838	9954861	+	0.5601	0.8622	Sgk3	ATTCAATATAGAGACTTGAAGCC
chr1	9955869	9955892	+	0.5875	0.7608	Sgk3	TCTTACCGATGTCTGTTGTCAGG
chr1	9982229	9982252	+	0.6201	0.9164	Mcmdc2	CACCATCCCTTAAAAGCTGCTCG
chr1	9985728	9985751	+	0.7099	0.9379	Mcmdc2	CCAGCCCTGCCAAGCTATACTCT
chr1	9985796	9985819	+	0.631	0.9463	Mcmdc2	TATGATGCAAGGAATTGTGATTG
chr1	9986608	9986631	+	0.5144	0.7121	Mcmdc2	TGCAGTCTCTGTTCATCTTCACT
chr1	9986767	9986790	+	0.8014	0.9064	Mcmdc2	CCTTAAGATAAACAGATAGTTGA
chr1	9986849	9986872	+	0.6863	0.8461	Mcmdc2	GGTTTCAATCACTTGGTATTTTC
chr1	9989234	9989257	+	0.5672	0.9474	Mcmdc2	ATAAACATAGATGAACTAGTGAA
chr1	9990648	9990671	+	0.0126	0.5269	Mcmdc2	TTTTCTTTCAGTTCCTTTAGGAA
chr1	9990667	9990690	+	0.3809	0.8168	Mcmdc2	GGAATTAGTGACAACTTTAGGCG
chr1	9990686	9990709	+	0.6217	0.7982	Mcmdc2	GGCGTCTCCTCTCCTTGACTTCG
chr1	9990865	9990888	+	0.8688	0.9576	Mcmdc2	GTTATAACCAGTGACACTCTGCT
chr1	9994271	9994294	+	0.0112	0.7701	Mcmdc2	TTTTTCCTAGACTTTTGAATTTT
chr1	9994295	9994318	+	0.7231	0.8413	Mcmdc2	GCATGAATCTTGTCTCCCGTGGT
chr1	9994436	9994459	+	0.7339	0.904	Mcmdc2	TAGGAGACCTGACATCCCATAAA
chr1	10055791	10055814	+	0.5962	0.9521	Ppp1r42	AATTGGGTTAATGTAAAACACTC
chr1	10055863	10055886	+	0.654	0.885	Ppp1r42	AGACAAACAGGATTTCCATTTAG
chr1	10055885	10055908	+	0.5033	0.7914	Ppp1r42	GATCCATTTTCCACAGCTTCATC
chr1	10065353	10065376	+	0.5066	0.8052	Ppp1r42	CGTCGACTTCATGTTACCTTCAC
chr1	10065441	10065464	+	0.2827	0.7844	Ppp1r42	TGTCATCAATGTTATTGTTGCTG
chr1	10070214	10070237	+	0.2767	0.7382	Ppp1r42	GTGAACTGAGGTTTTCAATGCAG
chr1	10073491	10073514	+	0.0628	0.7649	Ppp1r42	TGTGTGTTATTTTCTTCAGGCAT
chr1	10102596	10102619	+	0.3669	0.9422	Cops5	TTAAGTGGGATAGTCTGGTACTC
chr1	10105130	10105153	+	0.5771	0.9568	Cops5	GATTTAAGAAACAATATTTTTAC
chr1	10105136	10105159	+	0.0144	0.9168	Cops5	AGAAACAATATTTTTACCTGTTT
chr1	10105152	10105175	+	0.2912	0.86	Cops5	CCTGTTTGGCATTTTCTATGTAT
chr1	10105212	10105235	+	0.4557	0.8358	Cops5	CTCGAGTTTCTGTGCCCTCTACA
chr1	10115335	10115358	+	0.4449	0.8472	Cspp1	TTGAAGAGCAAAAAGCGAAACTG
chr1	10116726	10116749	+	0.634	0.8449	Cspp1	AATTGCTATCCTCATCTAGTGGC
chr1	10128943	10128966	+	0.6147	0.9011	Cspp1	GGAATTGAATATGGCTTAAGTTT
chr1	10128967	10128990	+	0.5804	0.8857	Cspp1	CCGCTTGGAGAAGATTATGAACA
chr1	10130047	10130070	+	0.5703	0.8277	Cspp1	GGGCATTACACAAGCAAAGAGAA
chr1	10134541	10134564	+	0.8306	0.9484	Cspp1	ATGTGCATATATACAGAAAAATT
chr1	10136641	10136664	+	0.7169	0.9368	Cspp1	ATTCAACAGCCTAAGAGTCAAAG
chr1	10136707	10136730	+	0.6562	0.8538	Cspp1	CAAATACAGACTGCATACACACA
chr1	10136993	10137016	+	0.4491	0.9097	Cspp1	GATTTGAAAGTGATTTTGATAGA
chr1	10145064	10145087	+	0.0468	0.8504	Cspp1	TAAGCTAATGTGTTTTGAAGGCC
chr1	10147395	10147418	+	0.6847	0.9325	Cspp1	GTGTTCACTGTAATGGACCACCC
chr1	10152457	10152480	+	0.0109	0.7944	Cspp1	TTTCTTTATTTTTTATCCAGGAG
chr1	10152465	10152488	+	0.0121	0.6984	Cspp1	TTTTTTATCCAGGAGGTGAAGAT
chr1	10152472	10152495	+	0.6449	0.9338	Cspp1	TCCAGGAGGTGAAGATCGAGAAC
chr1	10153704	10153727	+	0.0138	0.9257	Cspp1	CAAAATCTTAATTTTGTTTAGAG
chr1	10153724	10153747	+	0.5076	0.8789	Cspp1	GAGAAAAAGATTTAGCATTTGGA
chr1	10153738	10153761	+	0.5651	0.9058	Cspp1	GCATTTGGAATTACAACTTCTGG
chr1	10155965	10155988	+	0.5195	0.8454	Cspp1	TTGTAGCCTGATAGACTAAAGCA
chr1	10155993	10156016	+	0.7459	0.9686	Cspp1	GTTTGACACCAAGACACTTTGAA
chr1	10158371	10158394	+	0.7115	0.9211	Cspp1	CGGTGCCAGAAATACACTGGATC
chr1	10159105	10159128	+	0.5225	0.7874	Cspp1	GATGGTTCAGGAATGATTGGAGG
chr1	10160401	10160424	+	0.1481	0.801	Cspp1	TTTGCTCTTAGGAATACTGTTGG
chr1	10166064	10166087	+	0.6577	0.9376	Cspp1	CATTAAGCATATCTTATGTTGTC
chr1	10166129	10166152	+	0.745	0.9871	Cspp1	GAAAAAGAAGAATATGAAGCTAA
chr1	10174540	10174563	+	0.6159	0.8802	Cspp1	GCCACTTCAAATGCTGAGAACCT
chr1	10182616	10182639	+	0.7355	0.8662	Cspp1	GATTGAGGAAAAGAGACAAAGAG
chr1	10243480	10243503	+	0.4033	0.7608	Arfgef1	TTGTGTCGATATTCTTCTGTTTC
chr1	10250135	10250158	+	0.4901	0.7939	Arfgef1	GCCGTCTTGGCCATCTGTTCCAT
chr1	10251102	10251125	+	0.5628	0.8457	Arfgef1	GTTGACTTTGTAGGGATTGTTAG
chr1	10251207	10251230	+	0.5616	0.7805	Arfgef1	CTGTCATTGATACCACGATTCAT
chr1	10251234	10251257	+	0.2733	0.8403	Arfgef1	ATGTACTGTTCTTTTGTCATTTT
chr1	10254365	10254388	+	0.0131	0.7068	Arfgef1	TTGAATTTATCATTATCTCCCAG
chr1	10254374	10254397	+	0.6521	0.8713	Arfgef1	TCATTATCTCCCAGGAACTCACC
chr1	10258965	10258988	+	0.5197	0.9404	Arfgef1	CAAATCCAATACTTACAAATCAA
chr1	10259021	10259044	+	0.5529	0.8624	Arfgef1	GGACCTCAAATTGTTCTGGATTA
chr1	10259111	10259134	+	0.5152	0.8979	Arfgef1	AACTTCCATATCTGTTTATAGTC
chr1	10259129	10259152	+	0.4431	0.815	Arfgef1	TAGTCTCTGGGTGTTTAACTTCA
chr1	10259146	10259169	+	0.6674	0.8409	Arfgef1	ACTTCACTTATCTCTTGCTCTGA
chr1	10259728	10259751	+	0.2892	0.8208	Arfgef1	CTAGTCTTTCAAATATATTTGCT
chr1	10259758	10259781	+	0.6821	0.9232	Arfgef1	GGTCACAGTCATAATTTACATAA
chr1	10259776	10259799	+	0.7481	0.9523	Arfgef1	CATAAATGTCCACCACACTCTGA
chr1	10264461	10264484	+	0.8096	1.0	Arfgef1	TGTCTAAATGTAGAACATACCTC
chr1	10279747	10279770	+	0.3047	0.8319	Arfgef1	TCCACATCATGTGTTTGGGGCTC
chr1	10279796	10279819	+	0.56	0.9034	Arfgef1	TATGATCAACAGTCTGAGGTGGC
chr1	10284354	10284377	+	0.3786	0.7208	Arfgef1	TTATCTGCAACTGAACTCCTTCA
chr1	10286042	10286065	+	0.436	0.892	Arfgef1	GATAGCATTTTATACATACCTGC
chr1	10286054	10286077	+	0.8158	0.9859	Arfgef1	TACATACCTGCAAACAATCTAGA
chr1	10478982	10479005	+	0.7515	0.9446	Cpa6	AACCAACCAACACAAAGGACATT
chr1	10547243	10547266	+	0.6662	0.8841	Cpa6	ACTTACTTCTCTTACAAACCACT
chr1	10551228	10551251	+	0.1663	0.9026	Cpa6	TTCTTTTCACCTGCATAATAAAG
chr1	10554164	10554187	+	0.5781	0.9181	Cpa6	ATTACATACATCTTCTAAGGAGT
chr1	11138214	11138237	+	0.2807	0.8622	Prex2	TTCTGTTCTATAATTAACAGAAG
chr1	11150234	11150257	+	0.212	0.7038	Prex2	TTTACCTTGCAGAACTGCATGCT
chr1	11150238	11150261	+	0.6381	0.8496	Prex2	CCTTGCAGAACTGCATGCTGCTT
chr1	11150303	11150326	+	0.8785	0.9597	Prex2	GTGACACCAATTCAGAGGATATG
chr1	11160069	11160092	+	0.7353	0.9558	Prex2	GAAGAGTGGCAGGCACACATTGA
chr1	11168797	11168820	+	0.8141	0.9726	Prex2	GTATACTGCAAAAGAAAACACAG
chr1	11171285	11171308	+	0.6946	0.9501	Prex2	AGACGGCTGAAGAATAGTAAGGC
chr1	11193321	11193344	+	0.2735	0.9433	Prex2	CTGTAACATTTTTATGTTCTTAG
chr1	11193335	11193358	+	0.4931	0.9233	Prex2	TGTTCTTAGTTACCGATAAGCAC
chr1	11193414	11193437	+	0.6875	0.8803	Prex2	CCCCAGGAGTGAGATGCAGGACG
chr1	11202580	11202603	+	0.5333	0.8853	Prex2	AGAACTTACAAATCTGTTGTCAT
chr1	11206973	11206996	+	0.0121	0.7542	Prex2	TTTTTTGGTTAACAGGGTGATTG
chr1	11210178	11210201	+	0.6411	0.8937	Prex2	GTCCTAGAAAAAAGTGAATTCAA
chr1	11210451	11210474	+	0.5586	0.8895	Prex2	CATTTCAGATTAAATCCAACGAA
chr1	11220032	11220055	+	0.6046	0.788	Prex2	GGACCGTTAAGATTCCAGATTCT
chr1	11223763	11223786	+	0.5807	0.8885	Prex2	AAGGTACTGTGGCTGCAGCAGCT
chr1	11232454	11232477	+	0.4168	0.8734	Prex2	TCGCTACAGATTCTGGAAGCCCT
chr1	11240068	11240091	+	0.3343	0.7725	Prex2	ACTTGCAGTTCTCTCGGGTGCTG
chr1	11240116	11240139	+	0.5717	0.8886	Prex2	AGCAGGCCAAACCTAAGATCTCC
chr1	11582140	11582163	+	0.5794	0.8544	A830018L16Rik	GGAATTAATGACCAAGTTAATAA
chr1	11588785	11588808	+	0.0123	0.898	A830018L16Rik	TATTTTGTTTTAACAGAACCCAA
chr1	11588797	11588820	+	0.8166	1.0	A830018L16Rik	ACAGAACCCAAAGGAACGAGAAG
chr1	11588828	11588851	+	0.6334	0.958	A830018L16Rik	GAAGCTATGATAAACCTTGGCAG
chr1	11615370	11615393	+	0.6351	0.938	A830018L16Rik	AACATAGTGCCAAGGTCAGTAGA
chr1	12892203	12892226	+	0.5415	0.8647	Sulf1	CGGAAGAAGGAGGAATCCGGCAA
chr1	12910060	12910083	+	0.414	0.7914	Sulf1	TTCTTCCAAACGACACAATCCAC
chr1	12910659	12910682	+	0.6979	0.9563	Sulf1	AGGGAAGTGAGGGGACACCTAAA
chr1	12912849	12912872	+	0.3642	0.9588	Sulf1	TAAAGTACTTTCTGGTCGTTCAG
chr1	12964672	12964695	+	0.5068	0.8844	Slco5a1	TGCCTCCTAGATTAATGCTTTCA
chr1	12964795	12964818	+	0.7231	0.9788	Slco5a1	TGATGTAGCCTCCCAGGACAATA
chr1	12991236	12991259	+	0.5153	0.8772	Slco5a1	AGCAGCCCTAGCGGCAGTGCCTT
chr1	13009197	13009220	+	0.6163	0.9478	Slco5a1	AGAGATATACTTTACCTCTGACA
chr1	13009211	13009234	+	0.4763	0.8313	Slco5a1	CCTCTGACATTCTTTCCAAAGCC
chr1	13244435	13244458	+	0.5955	0.8237	Ncoa2	GTATCATCTTTGTCGAGCAAATA
chr1	13245027	13245050	+	0.6391	0.9424	Ncoa2	GGTCCGGTGAAGCCAGCGAGGAC
chr1	13245429	13245452	+	0.4744	0.8815	Ncoa2	TATTGCTACCGAGGGTCATGTCC
chr1	13247290	13247313	+	0.6781	0.9737	Ncoa2	TGATTACCTGTGAAGCATGTGTA
chr1	13251438	13251461	+	0.4914	0.9012	Ncoa2	CCTTGGAGGTCCTGGCGGGTGGT
chr1	13256955	13256978	+	0.5116	0.8403	Ncoa2	CCCATGGACTTTGGCAGCAGGTT
chr1	13700406	13700429	+	0.8312	0.929	Lactb2	GCTTCAGCATTATGGATGACTGG
chr1	13708484	13708507	+	0.4977	0.9139	Lactb2	GTAAGTTGTTTAGGGAGTTCATA
chr1	13708496	13708519	+	0.6017	0.8972	Lactb2	GGGAGTTCATATAATCATAGAGG
chr1	13717603	13717626	+	0.6424	0.8787	Lactb2	GTTACCTGAGAGTGGCTCCCTCG
chr1	13720961	13720984	+	0.6504	0.9368	Lactb2	CAAATGTCTACAATGCCTCCAGA
chr1	13721055	13721078	+	0.3861	0.8744	Lactb2	AACAGCTGATATATTCTGGAACT
chr1	13730551	13730574	+	0.7702	0.8798	Lactb2	CCTGCTGCCGGTCCCCACCAGGT
chr1	13742782	13742805	+	0.8268	0.9211	Xkr9	GTTGCAGACATTGTCCTATCTGT
chr1	13742845	13742868	+	0.507	0.8105	Xkr9	ACCTTGAGCTTTGTGCTTTGTGG
chr1	13742891	13742914	+	0.6717	0.8926	Xkr9	GCTACTCATGGTTGAAGGCTGAC
chr1	13754271	13754294	+	0.4615	0.8299	Xkr9	CTTTACAGGTATTGGTTTGCCTT
chr1	13754276	13754299	+	0.4833	0.739	Xkr9	CAGGTATTGGTTTGCCTTGAGAA
chr1	13754347	13754370	+	0.7023	0.9874	Xkr9	TGGAGGAGCAAACGGATCCTCAC
chr1	13771043	13771066	+	0.5237	0.8622	Xkr9	AGAAAATCATTGCCCGATAAAAA
chr1	13771108	13771131	+	0.5149	0.8824	Xkr9	CAAGTTGCTTACCTTGTTATCCT
chr1	14278260	14278283	+	0.4556	0.8846	Eya1	AGTTCCGTCGCACGCTGGCTTTT
chr1	14279105	14279128	+	0.5465	0.9134	Eya1	AATTATAACTTACTTCTAGGTCA
chr1	14301618	14301641	+	0.832	1.0	Eya1	GTACAGGCAATGTCATACCTCAA
chr1	14301742	14301765	+	0.5792	0.8217	Eya1	ATGGGTGTGGAAGGACTGTGGAT
chr1	14960598	14960621	+	0.8926	0.9778	Trpa1	GGGTATCAAAATAAGCTTACATG
chr1	14963412	14963435	+	0.2077	0.7808	Trpa1	TTTCTGATGGTTGTGAGAACCAC
chr1	14968277	14968300	+	0.0153	0.7124	Trpa1	TCATGCCCATTTTTTGCTGCCAG
chr1	14968515	14968538	+	0.1728	0.8119	Trpa1	CTTTTGCTATGAATGGACACATT
chr1	14968558	14968581	+	0.6641	0.9696	Trpa1	CAGAGACAGGAACCCCCTGCCTA
chr1	14969549	14969572	+	0.4034	0.8838	Trpa1	CAATTCATGGGCATAGAATACCT
chr1	14970293	14970316	+	0.5874	0.8147	Trpa1	CAGAGGAGCAAATTCACAATGTT
chr1	14972066	14972089	+	0.6695	0.9771	Trpa1	AGAAAACTAGAATAATTACCACT
chr1	14974762	14974785	+	0.2925	0.8421	Trpa1	CACAGCTTAGCTCCTTTTTCTAA
chr1	14981057	14981080	+	0.018	0.7688	Trpa1	CACTTTCAACTTGATTTTTTTCT
chr1	15382964	15382987	+	0.4495	0.7858	Kcnb2	CATCTATTCTAAACTTCTACCGG
chr1	15779862	15779885	+	0.4697	0.929	Kcnb2	CCATGGAGTATCTTTTACGATTC
chr1	15779879	15779902	+	0.6577	0.8567	Kcnb2	CGATTCCTGTCCTCACCGAATAA
chr1	15779916	15779939	+	0.5431	0.8333	Kcnb2	AAGGCCCGCTGAATGTCATTGAC
chr1	15780140	15780163	+	0.0191	0.7818	Kcnb2	TTAATATTATTTCTGGCCATGGG
chr1	15780292	15780315	+	0.8022	0.925	Kcnb2	CCCTAAAACACTGTTAGGAAAAA
chr1	15877847	15877870	+	0.0106	0.8693	Terf1	AATTTTTTTTTTTTTAGCTATTA
chr1	15877863	15877886	+	0.6711	0.9108	Terf1	GCTATTATTCATGGACTACACAG
chr1	15883260	15883283	+	0.5912	0.945	Terf1	AAAGATGCACAGTTTGAAGTTGA
chr1	15886107	15886130	+	0.3309	0.7948	Terf1	AGGCTGTAGCTGTTTGTATGGAA
chr1	15886143	15886166	+	0.5523	0.8468	Terf1	AGGAAGCAGAAGAAGTATTTGAA
chr1	15889156	15889179	+	0.7064	0.8966	Terf1	GCCTTTAGAAAGGAAGTTACTTA
chr1	15889163	15889186	+	0.6069	0.88	Terf1	GAAAGGAAGTTACTTAAGATAAT
chr1	15889872	15889895	+	0.6365	0.935	Terf1	AGGCAGCAACAAAAGTAGTGGAA
chr1	15930470	15930493	+	0.6508	0.959	Sbspon	AAGCAACAAATTACCCAGCATCC
chr1	15953962	15953985	+	0.8164	0.9737	Sbspon	GTGGTTCCTGACGCACTGAACGC
chr1	16173728	16173751	+	0.5884	0.8454	Rpl7	CTTACTGTCTTCAGGGCAAACTT
chr1	16178069	16178092	+	0.6707	0.9228	Rdh10	CCTACACTTGTGACGTGGGGAAG
chr1	16440015	16440038	+	0.5684	0.8485	Stau2	TAGCCAAGCTGTAACAGCATTGC
chr1	16440069	16440092	+	0.6098	0.8578	Stau2	TTGGGTCCTGTTCCAGTCGCAAC
chr1	16444878	16444901	+	0.8802	0.9845	Stau2	GTATGAAGATTAAGAATACCTGC
chr1	16460049	16460072	+	0.029	0.7817	Stau2	CTATTGTTTTAGGGCGTTTTTTA
chr1	16460060	16460083	+	0.0278	0.8755	Stau2	GGGCGTTTTTTAAAAAATAGTTT
chr1	16460072	16460095	+	0.3373	0.9247	Stau2	AAAAATAGTTTTGGCTTCTCTAC
chr1	16460120	16460143	+	0.6055	0.8897	Stau2	AGCTCCTGTAAGACAGTGGTTGC
chr1	16462804	16462827	+	0.1967	0.7448	Stau2	TTTGCATCTTTATCGTCATCCAT
chr1	16462816	16462839	+	0.0436	0.6863	Stau2	TCGTCATCCATTTCTTTTCCTGA
chr1	16533284	16533307	+	0.5612	0.8145	Stau2	GGTGGTTTCTGAACTGGTTTGGG
chr1	16533360	16533383	+	0.4971	0.7224	Stau2	TACTGCTCCCTTCGGATTCCCAT
chr1	16668211	16668234	+	0.1116	0.8373	Ube2w	AACAAAAGTTGAAATTTTTCCCC
chr1	16672519	16672542	+	0.45	0.8597	Ube2w	AAGTCATTCCAGGAGGTGGGTCA
chr1	16715904	16715927	+	0.8111	0.9729	Eloc	CCTACCTGGACCACTCAACATAG
chr1	16715933	16715956	+	0.2232	0.713	Eloc	TTGTTCCTGATGTTAGTGCATGT
chr1	16715966	16715989	+	0.5694	0.8678	Eloc	CAATAAATTCATGGCCATCAGAA
chr1	16737968	16737991	+	0.5286	0.9274	Tmem70	TACTGGAAACCTGGCCCGAACGA
chr1	16747190	16747213	+	0.5904	0.7893	Tmem70	GGTGTGAAATGTTTCTCTTATTC
chr1	16747303	16747326	+	0.5508	0.8646	Tmem70	CGGAGTCATGGGAAGCTTCACAG
chr1	16758744	16758767	+	0.0376	0.6451	Ly96	TTCTCTTTTCGACGCTGCTTTCT
chr1	16761906	16761929	+	0.5407	0.8069	Ly96	GATCACTTGAAATTCCCTATTTC
chr1	16770994	16771017	+	0.012	0.9225	Ly96	ATGAGGTATTTTTTTCTTTCTAA
chr1	16771038	16771061	+	0.2197	0.875	Ly96	TATTTCAACCTATTCATCAGTGT
chr1	17074715	17074738	+	0.6638	0.7444	Jph1	ATATCTCCCCCTTCCTGACATCT
chr1	17086261	17086284	+	0.6717	0.9308	Jph1	CCTGGTTGGTAGAAATCAGGTGA
chr1	17161516	17161539	+	0.5211	0.8054	Jph1	CATACCTTGAGTTTGCTATTTCC
chr1	17217247	17217270	+	0.4614	0.8993	Gdap1	TGCGCTTGAACTCAGCTGGAGAA
chr1	17227163	17227186	+	0.0117	0.865	Gdap1	TATTTTCTATGTGTGTTTTAGAA
chr1	17227183	17227206	+	0.783	0.9268	Gdap1	GAAAGAACACCCAGGTTAATGCC
chr1	17228625	17228648	+	0.5114	0.9342	Gdap1	TTATCAGGCCAGATTGGTAACAC
chr1	17672907	17672930	+	0.7242	0.9437	Pi15	CTAAATCCCACTGACTCATCTCT
chr1	17689997	17690020	+	0.3046	0.8637	Pi15	TTTCTACAGGTCTGGGATGAAAA
chr1	17815558	17815581	+	0.0786	0.8501	Crispld1	TTTCTGTTTACCCTTGTAGACAT
chr1	17815568	17815591	+	0.6272	0.8316	Crispld1	CCCTTGTAGACATGGGATGTGGA
chr1	17816059	17816082	+	0.7082	0.9174	Crispld1	GCTACCCATATGAAAATGAGTGT
chr1	17817723	17817746	+	0.6214	0.9006	Crispld1	GGGGAAACTGGTGGGGCCACGCA
chr1	17819712	17819735	+	0.2546	0.7866	Crispld1	ATCTTTTCCCTCTGGCAGAAGGG
chr1	17820487	17820510	+	0.4725	0.8718	Crispld1	GCTCAGATTGTTTCTTGTGAAGT
chr1	18204368	18204391	+	0.5307	0.9297	Crisp4	TTATAGAGAGCTCTATCCAGTTT
chr1	18207206	18207229	+	0.6855	0.9516	Crisp4	CATACTCTGATAGTCACAACAGG
chr1	18306790	18306813	+	0.66	0.8482	Defb18	TACTCCCAACTGTTACATTCAGA
chr1	18330744	18330767	+	0.5857	0.8486	Defb41	ATTCTACATGCAACAGTGAGTTC
chr1	18330820	18330843	+	0.7192	0.9118	Defb41	CAGTGACCTCTACGCATTTTGCA
chr1	19174686	19174709	+	0.5523	0.8495	Tfap2d	ACTTACTCTACCACCGGCACCGA
chr1	19174888	19174911	+	0.0538	0.7319	Tfap2d	TTAACCTGCACAATGCGCGGGCT
chr1	19189370	19189393	+	0.1654	0.7362	Tfap2d	TTTGAATTTGGACAGAGCAAAAT
chr1	19289407	19289430	+	0.5875	0.9481	Tfap2b	TATTCACAGTCAGTTGAAGATGC
chr1	19296769	19296792	+	0.7076	0.8434	Tfap2b	TCTCTACTCAGTTCAACTTCAAA
chr1	19298729	19298752	+	0.6281	0.8729	Tfap2b	CCCGCGGGCAGGCGCAAAGCAGC
chr1	20417645	20417668	+	0.4125	0.8176	Pkhd1	CAAACTTCAATTGCCTGGTCTTC
chr1	20431196	20431219	+	0.4812	0.9782	Pkhd1	AGAAAAAACATACCTGGGCACCA
chr1	20444915	20444938	+	0.5977	0.9445	Pkhd1	AAATAAGTTTACATATTCACCAT
chr1	20444926	20444949	+	0.0125	0.8634	Pkhd1	CATATTCACCATTTTTTCTTCCA
chr1	20447593	20447616	+	0.6235	0.8746	Pkhd1	CTTACCCAGCAGCAGGGCATGCC
chr1	20461693	20461716	+	0.4717	0.7283	Pkhd1	GCAGTGTTGGCCTCCTGGCATGA
chr1	20461730	20461753	+	0.5644	0.8178	Pkhd1	CCCTCTCAAGTGTGAAGTTTCCT
chr1	20520449	20520472	+	0.4224	0.807	Pkhd1	ATGTGCAGGGAGTTCAGGAAGCT
chr1	20579290	20579313	+	0.4307	0.8049	Pkhd1	CAGCTGTCTTCTGCATGCCTCAG
chr1	20590358	20590381	+	0.0171	0.8685	Pkhd1	CATGTGGTTTTTTTCTTACCATG
chr1	20593346	20593369	+	0.6078	0.9123	Pkhd1	TCGTCAAGAGACTTCCACCATGG
chr1	20593748	20593771	+	0.713	0.9378	Pkhd1	GAGCCAGTGATGCTTCAGAAAAT
chr1	20593924	20593947	+	0.6778	0.8477	Pkhd1	GACCCATGTGTTGGGAAGATGGC
chr1	20607544	20607567	+	0.8123	0.9708	Pkhd1	AAGAGGAGACATATGTAAATGCT
chr1	20623691	20623714	+	0.6763	0.8863	Pkhd1	CCAGGTATCACTGTGTCAGAGAG
chr1	20640026	20640049	+	0.6406	0.8675	Pkhd1	CTGTGCAGCCCCAGTGATTTCCT
chr1	20641547	20641570	+	0.1153	0.9694	Pkhd1	TTTTAGCATAATTACCTGCAATG
chr1	20641552	20641575	+	0.8004	0.93	Pkhd1	GCATAATTACCTGCAATGGTAAC
chr1	20654318	20654341	+	0.6289	0.8335	Pkhd1	GCACTGATGAGCCAGGCTTCCTT
chr1	20655849	20655872	+	0.618	0.9347	Pkhd1	AATGGCACTTGTAAAACAGACCA
chr1	20802455	20802478	+	0.4165	0.7721	Il17a	ACTCCCTTGGCGCAAAAGTGAGC
chr1	20884911	20884934	+	0.7298	0.8592	Mcm3	CCTGAAGGTCCCCGAGGTGTAGC
chr1	20885002	20885025	+	0.4848	0.7832	Mcm3	TCCACCAGGTCATCGTCTAGAAT
chr1	20887471	20887494	+	0.7448	0.8899	Mcm3	GTAACAATGCCTTCCACACAGAC
chr1	21004986	21005009	+	0.4776	0.8178	Paqr8	GGGAGCCGTACATCCACGCGGGC
chr1	21005193	21005216	+	0.5218	0.7453	Paqr8	TCTTGTCGTCCATCACTTACCTC
chr1	21030350	21030373	+	0.4044	0.9569	Efhc1	CAGGTGCTGAAATTTAGTGCCTA
chr1	21030366	21030389	+	0.797	0.9045	Efhc1	GTGCCTACTTCCAAGAAGATGTT
chr1	21030436	21030459	+	0.7425	0.8981	Efhc1	CTACTACCTAGAAGATGACAGCA
chr1	21075794	21075817	+	0.6831	0.8869	Tram2	AGAGGTATGCCCCAGTGATGTGA
chr1	21077055	21077078	+	0.611	0.9171	Tram2	ATGAGTCACACAAATACTCACGA
chr1	21295780	21295803	+	0.6203	0.7428	Tmem14a	GACTTGCATCCTTACCAATGGAC
chr1	21296857	21296880	+	0.7483	0.9146	Tmem14a	AGAGGTCCAAGAAAGTAATGCCT
chr1	21327537	21327560	+	0.0125	0.718	Gsta3	TTCTTTCTGTTTTCTAGTTTGAA
chr1	21332994	21333017	+	0.631	0.8747	Gsta3	ACTAACAACTTGAATTCCTCAGG
chr1	21342653	21342676	+	0.626	0.8386	Gm7094	GACCAATGGAAGAAAAAAGCAGC
chr1	21476035	21476058	+	0.4277	0.8449	Kcnq5	TTCTACAAAGCATGTCCAGGTGA
chr1	21476089	21476112	+	0.4639	0.8426	Kcnq5	CATCATATGGGCGTAATGTTTCC
chr1	21494267	21494290	+	0.5542	0.8276	Kcnq5	CCCACCTGATTGCTCGGATGACG
chr1	21494296	21494319	+	0.7212	0.9779	Kcnq5	AGTGGTGGGGTGAGGTCCTCCAC
chr1	21549668	21549691	+	0.7149	0.9566	Kcnq5	ATGCAAAACCTGAGCCAAGAATG
chr1	21575516	21575539	+	0.5906	0.9098	Kcnq5	TACTTACTGTGCCCCACCAGAGA
chr1	21575566	21575589	+	0.1896	0.7288	Kcnq5	TTGGCATCCTTTTCCACAAGATA
chr1	21575906	21575929	+	0.767	0.9017	Kcnq5	CCTTGCTGTGAGCATAAACCACA
chr1	22496119	22496142	+	0.6977	0.9468	Rims1	CCTGGTCATGTGTAGGCATTCTG
chr1	22498844	22498867	+	0.7108	0.8522	Rims1	CTCTCTCTAGCACTAGCTCTATA
chr1	22504201	22504224	+	0.5233	0.8757	Rims1	TACCAATGGGGCTCATCATCTAA
chr1	22504496	22504519	+	0.0126	0.7438	Rims1	CCGTTTTGGTTCTTCTTTTACTC
chr1	22507299	22507322	+	0.4565	0.8912	Rims1	CATAGGGATTTCTGGGACGCCCA
chr1	22507362	22507385	+	0.6542	0.8694	Rims1	CAATCAGCTGGTGCCCCACCTTA
chr1	22518508	22518531	+	0.8886	0.9465	Rims1	GCCTTACCCAATAGGCCTTGAAA
chr1	22518614	22518637	+	0.8316	0.9133	Rims1	CCATTCCACTCTAGAACTTCATC
chr1	22522233	22522256	+	0.772	0.8991	Rims1	CCTGCTCTTAGGTGTCCGACAAC
chr1	22522279	22522302	+	0.3972	0.7888	Rims1	CTTTGGTGATGAAAGCACCAAGA
chr1	22523810	22523833	+	0.6061	0.839	Rims1	GATGGCTGCCACGTTACAGGATG
chr1	22577346	22577369	+	0.4559	0.8817	Rims1	CAGTGCTAGTGAATTATTACCTT
chr1	22610623	22610646	+	0.5788	0.7863	Rims1	GTTACCTTGGAAATGGTATCACC
chr1	23141169	23141192	+	0.1867	0.7631	Ppp1r14bl	TCCGGGTTGTTCCCGGGGCCAGG
chr1	23409446	23409469	+	0.6936	0.9378	Ogfrl1	CCAGAGGAGATTTAAAACTCTCG
chr1	23409460	23409483	+	0.529	0.9028	Ogfrl1	AAACTCTCGTATCCAAGCTCGCC
chr1	23409493	23409516	+	0.4102	0.9078	Ogfrl1	AGAATTCGCGTAATTCTTAAATA
chr1	23414883	23414906	+	0.4641	0.7958	Ogfrl1	TTCCAAAAAACTCTAGCATCATT
chr1	23414909	23414932	+	0.5591	0.8865	Ogfrl1	TAAGCCAAGAGGAATCTTCTGAT
chr1	23415096	23415119	+	0.6094	0.8382	Ogfrl1	GCATAAAAGTTCAAGCCTTGTTC
chr1	23905283	23905306	+	0.4924	0.9282	Smap1	AAAAGAAACGTTACCTTTTCCGT
chr1	23910534	23910557	+	0.5999	0.9013	Smap1	TCAACAGCAGCTTGCAGAGAAGG
chr1	23915449	23915472	+	0.5431	0.8504	Smap1	CTTACATTTGTGATAGCTATTGC
chr1	23915479	23915502	+	0.1095	0.8995	Smap1	TCATAGTATTTCTTCTTTTCATA
chr1	23915506	23915529	+	0.5724	0.9572	Smap1	TCTCTGATGAAAAACTCTACTGC
chr1	23916852	23916875	+	0.4856	0.8586	Smap1	GTATTTCCCATATCTTGCATGCA
chr1	23930939	23930962	+	0.8488	0.8964	Smap1	CCTGTATCTGTTCTGGTGTCCAT
chr1	24042222	24042245	+	0.7836	0.9701	Sdhaf4	CTAACCACTACTCACTCTGCAGT
chr1	24067965	24067988	+	0.652	0.9195	Fam135a	GTGTTGGCACTGATTCCGTGGAG
chr1	24068213	24068236	+	0.375	0.8697	Fam135a	GTATCGTCGCATTTTGGCAGATC
chr1	24068264	24068287	+	0.7545	0.891	Fam135a	CTGTCACTTAGATGACAGTCAGG
chr1	24068349	24068372	+	0.5812	0.9094	Fam135a	TGGATGTCAAAGATGACTGTATT
chr1	24068424	24068447	+	0.7797	0.867	Fam135a	CATTGTGATCAGGCTTCATCAAA
chr1	24068609	24068632	+	0.7566	1.0	Fam135a	ATCGTGTCACTACTTACTGCAAC
chr1	24068678	24068701	+	0.5961	0.9557	Fam135a	GTTAATGATTCTTCAGTAGAATG
chr1	24068759	24068782	+	0.63	0.9311	Fam135a	TCATTAGAGTCTAAGGCCTCAAA
chr1	24068846	24068869	+	0.4183	0.9474	Fam135a	ACAGTAATTTTCTCTCCATTGAA
chr1	24068879	24068902	+	0.4705	0.7931	Fam135a	CTGCTGGACTTGACTTCAAGTGT
chr1	24069020	24069043	+	0.765	0.9552	Fam135a	CCTGAAATGGACAAATTTGCACA
chr1	24069051	24069074	+	0.6372	0.8289	Fam135a	GGCTGCCAGAGTTCAAGAGCTCG
chr1	24069263	24069286	+	0.657	0.9501	Fam135a	GTGAAATCACTTGAGGCTGTAGT
chr1	24069326	24069349	+	0.0598	0.8468	Fam135a	GAGTTCTGTTTTATTAACTTTTT
chr1	24069339	24069362	+	0.0117	0.7102	Fam135a	TTAACTTTTTTGTGTTTTCTGGT
chr1	24069404	24069427	+	0.0136	0.703	Fam135a	TTTGATTCTTCATTCTTTCCTTT
chr1	24069429	24069452	+	0.1294	0.7873	Fam135a	GAGATTTTGTTAGCTGCTTTTCA
chr1	24069548	24069571	+	0.3049	0.8315	Fam135a	TCCGTTTTACTGGCCTCTGATAT
chr1	24069557	24069580	+	0.6891	0.9229	Fam135a	CTGGCCTCTGATATCTGAAGACT
chr1	24069806	24069829	+	0.7119	0.9193	Fam135a	GTTAGATTATACTTACCTTCAAT
chr1	24088188	24088211	+	0.3579	0.9257	Fam135a	ATTAACCTATTTGTAAACATACC
chr1	24092257	24092280	+	0.7878	0.9097	Fam135a	ACATACCCAGGTCTAGTTTCTGA
chr1	24093064	24093087	+	0.5962	0.9586	Fam135a	TAGACATATTCAATGCTTACATC
chr1	24093182	24093205	+	0.4083	0.8361	Fam135a	ACCAAGTGGTCTTCACAGGGCGA
chr1	24096259	24096282	+	0.6566	0.9079	Fam135a	CAGGTCTGAGCACCAGCCTACTT
chr1	24096471	24096494	+	0.5915	0.9413	Fam135a	ACTTTGAAGATCATGACATCATT
chr1	24096496	24096519	+	0.2029	0.9151	Fam135a	AAACAACTTCTTCATTTTTATAT
chr1	24096516	24096539	+	0.4999	0.9304	Fam135a	TATAGGATCTGAAATGTTTTGCT
chr1	24106956	24106979	+	0.2615	0.8859	Fam135a	ACTTGAGAATGTTTTTGGCTTAC
chr1	24224097	24224120	+	0.0114	0.6633	Col9a1	TTATTTTCAAACTCTTCTCAGGC
chr1	24224161	24224184	+	0.5136	0.8492	Col9a1	ACTACTTTCCGGATGACTGGAAG
chr1	24224405	24224428	+	0.4429	0.8648	Col9a1	TTGACTGCATCAGGATCGAATCT
chr1	24224431	24224454	+	0.6343	0.8851	Col9a1	CCTATAAAGCCAAGAGGCCAGAT
chr1	24241358	24241381	+	0.0108	0.7677	Col9a1	TTTCTTTCTTTATTTTTAGGGAG
chr1	24241370	24241393	+	0.0166	0.8018	Col9a1	TTTTTAGGGAGAACCTGGTGTAC
chr1	24241376	24241399	+	0.7607	0.8541	Col9a1	GGGAGAACCTGGTGTACCTGGGT
chr1	24243724	24243747	+	0.0128	0.8817	Col9a1	TTTTGATATTTTAGGGCCGTGGT
chr1	24243737	24243760	+	0.5215	0.8678	Col9a1	GGGCCGTGGTATTCCAGGACCCC
chr1	24247241	24247264	+	0.0399	0.9213	Col9a1	TTCTTAATTTTAGGGAACAATTG
chr1	24247253	24247276	+	0.4957	0.8692	Col9a1	GGGAACAATTGGATTTCATGATG
chr1	24249556	24249579	+	0.7765	0.9589	Col9a1	GTAGGTCACTGTGACTATAGTGA
chr1	24253618	24253641	+	0.6922	0.864	Col9a1	GGGTGAAGAGGGTGACCAGGGGG
chr1	24259804	24259827	+	0.0114	0.6934	Col9a1	TTTCTTTGTTTTGTTTTCAGGGT
chr1	24260833	24260856	+	0.0878	0.7899	Col9a1	TCTCTTTTGCCCTACAGGGCATT
chr1	24262654	24262677	+	0.565	0.7745	Col9a1	GGGTGTCCCTGGAATCCCTGGTG
chr1	24354464	24354487	+	0.532	0.8824	Col19a1	TAGCAAAAGAATACCTTCAGCAG
chr1	24365043	24365066	+	0.2745	0.8933	Col19a1	TTTATGAAGTACATACCTTTAGC
chr1	24365047	24365070	+	0.4505	0.8996	Col19a1	TGAAGTACATACCTTTAGCCCTG
chr1	24365064	24365087	+	0.5747	0.8395	Col19a1	GCCCTGGGCTTCCTAGTAAACCA
chr1	24365216	24365239	+	0.138	0.7501	Col19a1	TTCCCTGTGGTCCTAATAGGCCG
chr1	24371532	24371555	+	0.639	0.8624	Col19a1	GGGCCAACAGACCCTGGAAATCC
chr1	24413658	24413681	+	0.4145	0.8182	Col19a1	CTCACGGGTGGTCCTGGAGGTCC
chr1	24490831	24490854	+	0.497	0.8554	Col19a1	GAATTACTTACAGTTAAGGCTGG
chr1	24500538	24500561	+	0.5808	0.9459	Col19a1	AAGGAGAATTAGGCTTACATCTT
chr1	24549909	24549932	+	0.3098	0.8611	Col19a1	CAAAAACTCATTACCTTTTGACC
chr1	24565439	24565462	+	0.7864	0.9788	Col19a1	GTGGGCACATATGAAAGCTCACA
chr1	24565496	24565519	+	0.4614	0.7798	Col19a1	AGTTCCTGCTTTCCTGGCAGATA
chr1	24565532	24565555	+	0.6393	0.9058	Col19a1	CCAGTGTTAGAGGTCCCCCAGGA
chr1	24573264	24573287	+	0.4227	0.7994	Col19a1	TGCCATTGACGATCAAAGAGTGG
chr1	24575982	24576005	+	0.5495	0.9096	Col19a1	AAATCTTCCATAAAAACCACCGT
chr1	24598729	24598752	+	0.6944	0.8506	Col19a1	CTCACACAGTGTCTCTGATAAGA
chr1	24598782	24598805	+	0.3459	0.882	Col19a1	TCACCTTCGCAAAACGCATGCCT
chr1	24767609	24767632	+	0.3199	0.6884	Lmbrd1	CACATCATCTGTTTCAGGCGTAC
chr1	24767653	24767676	+	0.4718	0.8309	Lmbrd1	AACCTAATCAAAGGCACTAGAAG
chr1	24782962	24782985	+	0.1971	0.8395	Lmbrd1	GATCATTTGGGGAATATTTTTCA
chr1	24783335	24783358	+	0.595	0.9231	Lmbrd1	GTTTGGATAAAGCTCTTCATTCA
chr1	25267592	25267615	+	0.5467	0.8781	Adgrb3	CATCCCTGGGTGGACCACGTTCC
chr1	25315816	25315839	+	0.6209	0.9071	Gm20172	GAGAGCAAGTCCATGCCTTGTCT
chr1	25315864	25315887	+	0.5314	0.8827	Gm20172	TCCTTGATATCAAAAAGCAATGT
chr1	25315909	25315932	+	0.37	0.9049	Gm20172	TGTCCCCTATGTTTATGTTTTGG
chr1	25315924	25315947	+	0.1199	0.9167	Gm20172	TGTTTTGGGGAAATAATAGCCTA
chr1	25459687	25459710	+	0.7772	0.9323	Adgrb3	GGTTCAGGCCTGATTGTGACCAC
chr1	25527045	25527068	+	0.6136	0.8913	Adgrb3	AACGTGTCTGTCACATTTCTCAG
chr1	25598855	25598878	+	0.6951	0.8812	Adgrb3	GCAGCATCAGCTTGTTCCTGAGG
chr1	25598918	25598941	+	0.7274	0.8671	Adgrb3	ATTGTATGATCTCCCATCATTCC
chr1	25865198	25865221	+	0.7062	0.953	Adgrb3	ACAGAACCAGGGACTGGTCATCT
chr1	25865306	25865329	+	0.4675	0.8183	Adgrb3	AGCAGCTTTCCAACCAAGTGCAT
chr1	25865470	25865493	+	0.6899	0.9625	Adgrb3	TCGTACTGTAGAAAAACAAAAGC
chr1	25865549	25865572	+	0.0122	0.6554	Adgrb3	TTTTTTCATGGGAAAAATGATCA
chr1	26723098	26723121	+	0.5419	0.967	Spata31e2	AGTCAATGTTATTATCTAATTTT
chr1	26723122	26723145	+	0.0176	0.8598	Spata31e2	TTTTTAGAACCAAGTCCCCTGAG
chr1	26723128	26723151	+	0.7595	0.8957	Spata31e2	GAACCAAGTCCCCTGAGTTTTGA
chr1	26723293	26723316	+	0.6992	0.8176	Spata31e2	CCTCCAATGTGTTGGTTAGTTTG
chr1	26723802	26723825	+	0.623	0.9327	Spata31e2	GTGTTTGAATCAAGGAAGGAAAG
chr1	26723842	26723865	+	0.6947	0.9498	Spata31e2	TGGAAAGCAGATCATCTGTCCTC
chr1	26723995	26724018	+	0.6729	0.9226	Spata31e2	AGGGAACCCCTGTGGGCACAGAC
chr1	26724285	26724308	+	0.6071	0.9699	Spata31e2	ACAGGCAGGGTGCCCCTGGACGA
chr1	26724403	26724426	+	0.5283	0.8643	Spata31e2	CATTTGGAAGGGATGTCTGTATC
chr1	26724606	26724629	+	0.765	0.7984	Spata31e2	GCCAGAGGTAGAGCTTGAACAGG
chr1	26724660	26724683	+	0.4878	0.7916	Spata31e2	TGCCCTGAGGAGGATTTCCTGGA
chr1	26724946	26724969	+	0.1754	0.8074	Spata31e2	TGGTAGCAGTTTTCTTCCTGGCC
chr1	28816880	28816903	+	0.6927	0.9402	Spata31e5	AGAGCATCCCTGTGAGTTCGGAC
chr1	28817170	28817193	+	0.5766	0.882	Spata31e5	ATGGGCAGGGTGCCCTTGGACAA
chr1	28817288	28817311	+	0.6713	0.9009	Spata31e5	TGTATGGAAGGGATGTCTGTATC
chr1	28817491	28817514	+	0.6369	0.8432	Spata31e5	GCTAAACCTAGAGCTTGGGCACT
chr1	28817524	28817547	+	0.6924	0.9611	Spata31e5	CTACTAAACCTCACTGTTTTACT
chr1	28817545	28817568	+	0.1892	0.8088	Spata31e5	CTTTCGCTTGGGGATTTTCTGGA
chr1	28817659	28817682	+	0.5379	0.9092	Spata31e5	GAAAACAGCTGAAGGAGGGAAAG
chr1	28977134	28977157	+	0.498	0.7776	Gm6462	GGAAACTTCTTCCACTCTTTGAC
chr1	30681305	30681328	+	0.614	0.9428	Gm46086	AACAAAAAGTGAGCTCCAGCAAC
chr1	30681359	30681382	+	0.3802	0.6761	Gm46086	AAGATCTTCCTTGCCAGAGGTTC
chr1	30845287	30845310	+	0.6589	0.9855	Phf3	TCTGCAGCGCCCAATGGAATGAG
chr1	30845323	30845346	+	0.4383	0.6612	Phf3	ACCTGCTTCATGTTGTTAGCAGC
chr1	30847798	30847821	+	0.4825	0.8142	Phf3	CTCACCTTGGTGCCTGATGCTTT
chr1	30847823	30847846	+	0.0114	0.8117	Phf3	TTTTTTCCACATAATCCCAAACT
chr1	30852159	30852182	+	0.6866	0.7969	Phf3	GATGTGGAGTCAACCTCTTCTTT
chr1	30859171	30859194	+	0.3182	0.845	Phf3	GGATCTTTTAGATTAAACATCAA
chr1	30859181	30859204	+	0.7779	0.9316	Phf3	GATTAAACATCAAGCTTCTATAT
chr1	30859207	30859230	+	0.3426	0.8041	Phf3	TTCTTATACTTGGCATCCGTGTC
chr1	30860348	30860371	+	0.5259	0.8363	Phf3	ATTTCATTATCTCTACTGTCAGA
chr1	30863298	30863321	+	0.0479	0.8213	Phf3	AAATTTTGACCTTGTGCTTCCCA
chr1	30863345	30863368	+	0.4184	0.8939	Phf3	TCGTCAGTGACTGCGTGCTTCGA
chr1	30863399	30863422	+	0.4289	0.8249	Phf3	TCTTCGCTGTGGGCTTCGATGGG
chr1	30863468	30863491	+	0.596	0.8553	Phf3	TCTTCTTCAGCACAGCACCTTAC
chr1	30869023	30869046	+	0.5639	0.884	Phf3	CAGTAGCTATGTTGTCTGGGATG
chr1	30869136	30869159	+	0.5537	0.8394	Phf3	TCGTCCTCCTTAAGATGCTCACT
chr1	30869418	30869441	+	0.786	0.946	Phf3	ACTCCAGAATTACAACTCTGACT
chr1	30869550	30869573	+	0.482	0.8622	Phf3	GTTTTGCTATGACCTACTTCATG
chr1	30869622	30869645	+	0.5395	0.9422	Phf3	GAATGAGTTACAGATTTTATGTG
chr1	30869641	30869664	+	0.0395	0.8637	Phf3	TGTGTTTGGGTTTTATGTTTTTG
chr1	30869656	30869679	+	0.0229	0.8386	Phf3	TGTTTTTGGGCTCTAAACCACTT
chr1	30869712	30869735	+	0.5158	0.9262	Phf3	ATACTTTGAGTAATATTCAATTG
chr1	30869931	30869954	+	0.5641	0.9419	Phf3	TCAACAATATCCACAGTATTCTT
chr1	30870003	30870026	+	0.7098	0.9142	Phf3	TTGGCACAAGCAGAGTCACTAGA
chr1	30870222	30870245	+	0.6618	0.7993	Phf3	CATTCCATCAGAGCCTCAATGTT
chr1	30870507	30870530	+	0.4605	0.6962	Phf3	CCCTGACATCTTTCTGCTGGCTT
chr1	30870543	30870566	+	0.8002	0.9117	Phf3	GAGGTAGATAAGGTCTTCCCAGA
chr1	30985135	30985158	+	0.4076	0.8733	Ptp4a1	AGGTCGCATTGGTTGGATTGTGT
chr1	31235892	31235915	+	0.6268	0.8509	Lgsn	ACCCGCCTCAACTTTCTGCTAGA
chr1	31242403	31242426	+	0.4991	0.8389	Lgsn	TTCCTCAGGAAAAAGTGATCCAC
chr1	31242931	31242954	+	0.7704	0.8448	Lgsn	CCCTCAGAACAGGTCTCCAAGAA
chr1	31262203	31262226	+	0.4588	0.7925	Dnaaf6rt	CTATTGGAGCCATGGGCCCTGGG
chr1	32506832	32506855	+	0.705	0.9344	Khdrbs2	TCTTCTAGGACTACAATGATGAA
chr1	32559485	32559508	+	0.284	0.7505	Gm9839	CACAACCTTTCTTCTCTGTAACA
chr1	32559563	32559586	+	0.7558	0.9335	Gm9839	GAGCCACAACAGTAGATGGTTCT
chr1	32559656	32559679	+	0.3628	0.8255	Gm9839	TAAGGATTAGCTTAAGGTTTTGA
chr1	32585313	32585336	+	0.284	0.7505	Semp2l1	CACAACCTTTCTTCTCTGTAACA
chr1	32585391	32585414	+	0.7558	0.9335	Semp2l1	GAGCCACAACAGTAGATGGTTCT
chr1	32585484	32585507	+	0.3628	0.8255	Semp2l1	TAAGGATTAGCTTAAGGTTTTGA
chr1	33610392	33610415	+	0.548	0.8623	Prim2	GACTGTTTCCAGGTAAAGTGCTC
chr1	33701372	33701395	+	0.395	0.8327	Prim2	TCCTTTGGTAAAATACTGAATCG
chr1	33706168	33706191	+	0.5341	0.7598	Prim2	CTCTGGTATTGTTCGGTTCCTTT
chr1	33707926	33707949	+	0.5501	0.8988	Prim2	AATGCCACTTACATTTAACTCTG
chr1	33707943	33707966	+	0.6757	0.929	Prim2	ACTCTGTCAAAAGCCAAGTTTTC
chr1	33816384	33816407	+	0.7118	0.9903	Zfp451	AATGCGCCCCTCCATGAAACCGG
chr1	33816659	33816682	+	0.5247	0.8529	Zfp451	ACGGACAGAATCCGTTTAAGTGA
chr1	33816677	33816700	+	0.0384	0.8736	Zfp451	AGTGATGAAATTTTTGGTTGACT
chr1	33818987	33819010	+	0.5052	0.8869	Zfp451	AAGCTCTGATGGAAATGATTCTT
chr1	33822945	33822968	+	0.7993	0.8882	Zfp451	GCCACTGGTCCACACACTGTCTT
chr1	33825572	33825595	+	0.488	0.7492	Zfp451	TCCTTCTGGTGATCTATATAGTC
chr1	33841360	33841383	+	0.5292	0.8422	Zfp451	TTGTGATCCTTATATTCATTTTC
chr1	33841387	33841410	+	0.5565	0.8469	Zfp451	ATACTATTGTCTTCTGCAACAAT
chr1	33841684	33841707	+	0.685	0.9549	Zfp451	CGTTGATACTGAGTCATATAGGC
chr1	33841948	33841971	+	0.211	0.781	Zfp451	AAAACTTCAGTGGTGGCAATTCT
chr1	33842008	33842031	+	0.6682	0.896	Zfp451	GAGGTCATCCAATCAGGCTTGCC
chr1	33842072	33842095	+	0.3555	0.764	Zfp451	TAACACCCCTTTGTTCCATTCTC
chr1	33842470	33842493	+	0.3688	0.874	Zfp451	AGTGTCTCTTTTTCAGAGACACT
chr1	33917339	33917362	+	0.7801	0.9312	Bend6	CCTTGCAGCATGACCAAAGACTG
chr1	34174169	34174192	+	0.7257	0.92	Dst	GATATCTGACATCCATGTCACTG
chr1	34191337	34191360	+	0.2279	0.941	Dst	GAGCATGCTTTTTATGTAGCTGA
chr1	34191351	34191374	+	0.4725	0.954	Dst	TGTAGCTGAAAAAATCGGTGTTA
chr1	34191551	34191574	+	0.4085	0.821	Dst	TGATGCCTTTCCCAAAGTCCCCG
chr1	34195687	34195710	+	0.4489	0.8681	Dst	TAATCAGTATTTACAGTTCAAAG
chr1	34195700	34195723	+	0.5527	0.8932	Dst	CAGTTCAAAGAGAAAGAAATCCC
chr1	34199456	34199479	+	0.7956	0.9912	Dst	GTAACACCACCAGCACTCGGACT
chr1	34199699	34199722	+	0.6804	0.8789	Dst	GGTTGGATATGCTGCAGCAGATT
chr1	34200077	34200100	+	0.795	0.9193	Dst	AATATAGGATTCCAAAAGATTAG
chr1	34200168	34200191	+	0.5223	0.8768	Dst	CGCCAGCATGTGATTGATGTACA
chr1	34202273	34202296	+	0.675	0.8231	Dst	ACCCCTTCCTTGACGTCTTCTAG
chr1	34202402	34202425	+	0.8666	1.0	Dst	GGGGTAGAGCCAAATTCATTACA
chr1	34202697	34202720	+	0.1317	0.8359	Dst	CTCTTTTAGGTGCAGCTGGACCG
chr1	34202705	34202728	+	0.8579	0.9181	Dst	GGTGCAGCTGGACCGCACTGAAT
chr1	34202763	34202786	+	0.5321	0.9131	Dst	GAAAACCATAAAAATGTTCACCG
chr1	34202976	34202999	+	0.7886	0.9411	Dst	GATTCAGATGACAGCGCCTCTGA
chr1	34205259	34205282	+	0.0345	0.7854	Dst	GTTTTTCAATGATGCCAAAGAAG
chr1	34206349	34206372	+	0.7125	0.9408	Dst	AAACCAGATAACCATTTACAAAG
chr1	34206367	34206390	+	0.5288	0.875	Dst	CAAAGACGATGAGTGTGTCTTGG
chr1	34206468	34206491	+	0.7929	0.8657	Dst	CTGTTCCCCCACCAAACAAAGAA
chr1	34206902	34206925	+	0.4802	0.8013	Dst	GATAAAGACGATGTTGCCTGGCG
chr1	34208275	34208298	+	0.4758	0.7731	Dst	CATCTCGGAAGTGCGAAACATTC
chr1	34208369	34208392	+	0.713	1.0	Dst	CATGAAAGCATGCTCAGGATCAC
chr1	34209427	34209450	+	0.0868	0.7966	Dst	TTTCTCCTTAAAGATTGAAGACT
chr1	34209465	34209488	+	0.5511	0.9221	Dst	AAAAACACTCAAGCTGCAGAAGC
chr1	34212079	34212102	+	0.7068	0.9108	Dst	CAGATGCTGGTGTCTGAAATAGA
chr1	34213173	34213196	+	0.3167	0.81	Dst	TCTCATTGGTTCTTTCATGCAGG
chr1	34216862	34216885	+	0.4151	0.7382	Dst	AATGTTTCTCGCAGATGAAAAGG
chr1	34218037	34218060	+	0.5865	0.8703	Dst	AACTCCCAAGTTCACGCTTCGAG
chr1	34218121	34218144	+	0.4922	0.9293	Dst	AAAGAAGAGTTTGAGAGGAGCCA
chr1	34218395	34218418	+	0.6916	0.9302	Dst	AGGATCAGTTACGGAACACCAAC
chr1	34220191	34220214	+	0.5342	0.9069	Dst	ACGTCTTAAACATTCCTATTACA
chr1	34220592	34220615	+	0.6564	0.8635	Dst	TCTAGAATCTTCCAAAGAAAAAA
chr1	34220677	34220700	+	0.6533	0.9429	Dst	GAAGCTCAGGCTGCAACAGGTTT
chr1	34220702	34220725	+	0.3652	0.851	Dst	TAATTGATCCGGTTTCTGGTCAG
chr1	34221261	34221284	+	0.596	0.9219	Dst	TCTCGAACTCTCAGGGCAGCAGT
chr1	34223078	34223101	+	0.562	0.866	Dst	AACACTTGTACCTGTCAGAAGTC
chr1	34225966	34225989	+	0.3574	0.8294	Dst	TTATTCAGTGAATCTCTGAAACA
chr1	34227124	34227147	+	0.7119	0.9875	Dst	AGAGGCCTTATTGACTATGAAAC
chr1	34227190	34227213	+	0.5674	0.9383	Dst	ATTTCACCAGAGTTAAGAAAGTG
chr1	34227562	34227585	+	0.7034	0.92	Dst	ACTGATATGGTACAAAGGAGTAT
chr1	34227616	34227639	+	0.7142	0.9503	Dst	CCAGTGAGACCGCAGGAAGCTGG
chr1	34227722	34227745	+	0.4948	0.8396	Dst	GGCTGTTAGGGGCACAGCTTCTG
chr1	34228183	34228206	+	0.4937	0.9693	Dst	AAAAGCGTAACGCTGCCAGACAA
chr1	34228219	34228242	+	0.6601	0.8678	Dst	GGAGATTTGGAAGATTGTAAAAA
chr1	34228384	34228407	+	0.7087	0.9502	Dst	ATGGTGAACAGCTACATGGATGC
chr1	34229075	34229098	+	0.9723	1.0	Dst	GTGATACAAGTACCCCACAGAAC
chr1	34229110	34229133	+	0.5933	0.8987	Dst	TGCGAAGCCTCTACTTTGTCACC
chr1	34229685	34229708	+	0.5589	0.8541	Dst	TGATGTTATGAAAGAGAAGGAAA
chr1	34229834	34229857	+	0.5627	0.9164	Dst	ATTCTGGTGGCTCAGAACAGTTA
chr1	34230647	34230670	+	0.601	0.8981	Dst	CAGGAAGTGACAGGGATCAGCAG
chr1	34231159	34231182	+	0.6355	0.8434	Dst	GGACATTGTGATAAGTGTATACA
chr1	34231522	34231545	+	0.6188	0.8106	Dst	GACGTGGGCTGCCCGCAGTTAGA
chr1	34231678	34231701	+	0.647	0.902	Dst	GACAAAGTTCATATGAATCTCCA
chr1	34232034	34232057	+	0.4105	0.8816	Dst	CAAGCTGCTGTTTGATGGGTATG
chr1	34232471	34232494	+	0.7825	0.9023	Dst	GTGTTCCAATGGCTTGCAACAGT
chr1	34232499	34232522	+	0.6203	0.9227	Dst	CAGCATACTGAGAAAATGCATGA
chr1	34233124	34233147	+	0.7257	0.8953	Dst	AGGAAAGATCTAAAGTTGGCAGA
chr1	34233223	34233246	+	0.5816	0.8569	Dst	CAGAACGCCTTCTCGTCCCTCAG
chr1	34237596	34237619	+	0.5543	0.8802	Dst	AGGAATTACAGAGAGATATGCAA
chr1	34237670	34237693	+	0.6883	0.9388	Dst	AAAGAGAGCGGTGACGAGTTGTC
chr1	34241645	34241668	+	0.5445	0.8858	Dst	CGGGAGCCCATTGCTTTGGACCC
chr1	34251372	34251395	+	0.6436	0.9296	Dst	TAGAGACGACAGACCCGTCCACA
chr1	34575427	34575450	+	0.4854	0.8135	Cfc1	AAGGTTATCAGAGCGAAGGAGAT
chr1	34595155	34595178	+	0.4955	0.8117	Prss40	CACTGGTCATTACTCATGATGAT
chr1	34596993	34597016	+	0.2068	0.8689	Prss40	TGTTTTCCTCAGGGACACAGGCT
chr1	34761684	34761707	+	0.6693	0.8574	Arhgef4	GGTTGTCCTAAAGAGCCTCTGAA
chr1	34761816	34761839	+	0.5393	0.7994	Arhgef4	CTTCCTACTTCTCAAAGCAGGGC
chr1	34761883	34761906	+	0.7438	0.9354	Arhgef4	AGAGGGCATCTCCAGACACACCC
chr1	34762341	34762364	+	0.6533	0.8386	Arhgef4	GAAGCAGCAGAAGAGGGAGTGGT
chr1	34763121	34763144	+	0.4589	0.8574	Arhgef4	AGAACTGACATGCCCTGGTCCAG
chr1	34763437	34763460	+	0.0144	0.7247	Arhgef4	CCAATTTTTTTGAAGCCAAAGTT
chr1	34763580	34763603	+	0.7203	0.8706	Arhgef4	GTGAGTGGGGTTCCAGAACCAGG
chr1	34903567	34903590	+	0.7306	0.8812	Plekhb2	CACTGCAGGATTCCAGAACAAAC
chr1	36107836	36107859	+	0.2805	0.8081	Hs6st1	CCAGTACGCGGGCCCGGGGCTGA
chr1	36209288	36209311	+	0.6795	0.9149	Uggt1	TCCTCAAAGAACTGGTACTCGAT
chr1	36212555	36212578	+	0.014	0.625	Uggt1	TTTTCTGTCCCGATGTTTTCAGG
chr1	36215323	36215346	+	0.5619	0.9698	Uggt1	ATGGCATCATATAGTAGCTGCCG
chr1	36250461	36250484	+	0.4333	0.8311	Uggt1	CAAATTCACCTTTCACCTGAGTA
chr1	36269737	36269760	+	0.7946	0.9489	Uggt1	CCGTGATGATCTGATGATCCAAT
chr1	36309478	36309501	+	0.4481	0.7898	Neurl3	CTGACTGTGCATGCCTCGCAGGT
chr1	36358242	36358265	+	0.4581	0.8985	Arid5a	CTGCAAAGGGGCGCATGGCATCA
chr1	36388481	36388504	+	0.9119	0.9948	Kansl3	CCTGAATACATCTGTCCACCATG
chr1	36421854	36421877	+	0.1219	0.7704	Fer1l5	CTCTTTTTCAGACAGACATTGGG
chr1	36425158	36425181	+	0.5214	0.9003	Fer1l5	TCTCCTGTTCTAGGCACCCACAA
chr1	36429638	36429661	+	0.7488	0.8882	Fer1l5	GCTTACCGTGGCCGAATCTTTGT
chr1	36431382	36431405	+	0.8509	0.9978	Fer1l5	GATGCAATATTACCGCCAAAAGT
chr1	36431453	36431476	+	0.5372	0.9014	Fer1l5	AGGACCTGATTCAATTCGAGGTC
chr1	36447021	36447044	+	0.4682	0.8078	Fer1l5	AGAAGAATTGGATTGTGAAGCTC
chr1	36448455	36448478	+	0.8807	0.8752	Fer1l5	CCCAGAGCCTCACTACTACCAGC
chr1	36450382	36450405	+	0.4808	0.7865	Fer1l5	CCCCGCTGAGATGGCACCCCCTT
chr1	36450698	36450721	+	0.7011	0.8816	Fer1l5	CTTGTTGCCCAAGAACATTCAGC
chr1	36482599	36482622	+	0.3612	0.8277	Lman2l	CTTTGCATATCTGGAGTGAGGCG
chr1	36511692	36511715	+	0.1031	0.5656	Cnnm4	TGCTCCTCACTTTTCCCTTGAGT
chr1	36511771	36511794	+	0.5243	0.8956	Cnnm4	CAATCGGGAGAAGCTGATGGAGA
chr1	36551985	36552008	+	0.5465	0.8284	Cnnm3	TGCTGGACTCCGGCACTGTCCTA
chr1	36559149	36559172	+	0.6702	0.8076	Cnnm3	CTACCCCAGCAGACACAAAGGTG
chr1	36573400	36573423	+	0.4861	0.8219	Ankrd23	GTTTCTCCCGGGCCACAGCCTCT
chr1	36592598	36592621	+	0.7739	0.8357	Sema4c	CCCTTCCCATCCTCAAATTCTGC
chr1	36683327	36683350	+	0.5979	0.8493	Fam178b	GACGAGAGGAGTCCAGGAAGCAA
chr1	36764234	36764257	+	0.4719	0.8184	4933424G06Rik	AAGAGACAAGGTTTAGGTTTGAG
chr1	36764249	36764272	+	0.6873	0.9146	4933424G06Rik	GGTTTGAGGAGAGATTTAACCAC
chr1	36764267	36764290	+	0.3739	0.8644	4933424G06Rik	ACCACTGCTGAAATTTGTTTTCT
chr1	36817501	36817524	+	0.4937	0.8334	Zap70	CCGCTTGAAGGAGGTCTGTCCCA
chr1	36817830	36817853	+	0.5828	0.8649	Zap70	GCCTCAGAGACGAGTGGACACCC
chr1	36847893	36847916	+	0.8044	0.9328	Tmem131	GTATATGAACATACTTTCCTTCA
chr1	36850551	36850574	+	0.6507	0.8776	Tmem131	AAACCATATCCCTCACACGCATA
chr1	36851259	36851282	+	0.2056	0.736	Tmem131	ACAATGCTTCTGTGATTTTGAAG
chr1	36851689	36851712	+	0.0435	0.7736	Tmem131	CTTTGACAGATTTCTTTTCTCCA
chr1	36851719	36851742	+	0.6311	0.9477	Tmem131	AAATGAGGTTTAAAATGAAATGC
chr1	36851731	36851754	+	0.622	0.9923	Tmem131	AAATGAAATGCCGAGAGAGACCC
chr1	36855171	36855194	+	0.4837	0.8347	Tmem131	GGCCATTTGAACACTTACCGAAG
chr1	36857760	36857783	+	0.6385	0.7863	Tmem131	TCCCCATCCAAGCCTTGAACAAG
chr1	36864508	36864531	+	0.537	0.8469	Tmem131	CCTCAATTGGATTGCTGTTTATA
chr1	36864529	36864552	+	0.4921	0.9302	Tmem131	TAATTGCAAATAAAATACTACTT
chr1	36867132	36867155	+	0.7167	0.9336	Tmem131	AGACAAAACTTACCCATCTAGAA
chr1	36867184	36867207	+	0.4575	0.8664	Tmem131	GAATAACTCTTTTCCTTTGCTTT
chr1	36867208	36867231	+	0.2588	0.8856	Tmem131	ACAGTTATTTTCCCAGAAAATTG
chr1	36868645	36868668	+	0.7664	0.9522	Tmem131	CCATCAAAACTAATGCTGGCAAC
chr1	36868681	36868704	+	0.3355	0.927	Tmem131	CTTTCAGAAGCTTTTAACGTAAC
chr1	36868697	36868720	+	0.6501	0.9412	Tmem131	ACGTAACTGGTTTAAAATGTACC
chr1	36868711	36868734	+	0.6637	0.951	Tmem131	AAATGTACCGTGATAGCGTCATT
chr1	36872608	36872631	+	0.5181	0.9659	Tmem131	GTAAATGAAGATTTAAAACCTTT
chr1	36873695	36873718	+	0.7236	0.8218	Tmem131	CCTTGTGTTCTAAGTGTTCCAAA
chr1	36873908	36873931	+	0.4263	0.7873	Tmem131	TCCGGATGAAGGCTGTGTGATTG
chr1	36879504	36879527	+	0.3415	0.8667	Tmem131	TTATGGGTGAAAAGCTGCTGTTT
chr1	36879528	36879551	+	0.6803	0.9531	Tmem131	CGGGGACTCTGGCCCCAAGAAAT
chr1	36893910	36893933	+	0.8561	0.9742	Tmem131	GTAGACAAGCTTACCCTATTTTG
chr1	37084013	37084036	+	0.0319	0.8094	Vwa3b	ACTTTTCATCCTTATTTTCATTC
chr1	37139816	37139839	+	0.6718	0.8495	Vwa3b	CGATGTCCTCGCCCACTGCTCCT
chr1	37153517	37153540	+	0.2988	0.9265	Vwa3b	CTATGATGCCTTTTTCCTGTCTA
chr1	37181968	37181991	+	0.7082	0.8385	Vwa3b	AACTCTATAGTCTGTGTTCTTAG
chr1	37297148	37297171	+	0.0321	0.7138	Cnga3	TGTTTTAGACATGCTGGTTCGAG
chr1	37297155	37297178	+	0.527	0.9112	Cnga3	GACATGCTGGTTCGAGCCCGGAC
chr1	37299896	37299919	+	0.5876	0.919	Cnga3	AAGTTGGGCGTGAACTACCCAGA
chr1	37300030	37300053	+	0.5358	0.7597	Cnga3	CACACTCATCATCATCCACTGGA
chr1	37300165	37300188	+	0.6861	0.9019	Cnga3	CAGTCTCTACTGGTCCACCCTGA
chr1	37403171	37403194	+	0.3388	0.7437	Inpp4a	CCCCGTCTTGATTTTGTAGCTTG
chr1	37406833	37406856	+	0.469	0.899	Inpp4a	TCAGATGGTTCTGCCCGTTGATG
chr1	37410774	37410797	+	0.0226	0.8557	Inpp4a	TTTCTTAGGTCCTTCCTTTAAAG
chr1	37410794	37410817	+	0.4767	0.8085	Inpp4a	AAGCAAGCAGTTTGAAAGCAGAT
chr1	37411448	37411471	+	0.7214	0.9178	Inpp4a	AGTCAGGAGGTCTTCGAAAAAAG
chr1	37416657	37416680	+	0.5906	0.9252	Inpp4a	GTACATCTTCTAGTGGCCAGTCC
chr1	37426800	37426823	+	0.7543	0.8213	Inpp4a	CCCTCTGCTGACCACCCTCACAG
chr1	37467435	37467458	+	0.6566	0.8803	Coa5	CATTCAAAAAAGGAATACTGCAA
chr1	37470549	37470572	+	0.7543	0.9156	Unc50	CCTCTCCTCAGAGGGTTTATAGA
chr1	37470568	37470591	+	0.4318	0.9785	Unc50	TAGAAACTTTCACTACCGGAAGC
chr1	37471625	37471648	+	0.1965	0.7159	Unc50	TTTCAGTGTCCACCATAGGATTC
chr1	37471709	37471732	+	0.3761	0.7898	Unc50	TAGATTGTGTGGGTGTTGGCCTT
chr1	37495742	37495765	+	0.1103	0.8514	Mgat4a	TGGTATTAAAATAGTTTTGTTTG
chr1	37529434	37529457	+	0.6761	0.889	Mgat4a	ACTTCTCTCTTCACAGTAGGAAT
chr1	37537647	37537670	+	0.7253	0.8929	Mgat4a	AAGTACCTGAGATTGTACTCAGA
chr1	37537731	37537754	+	0.7414	0.9645	Mgat4a	GCTCCGAGGAGCGCTGAGATATC
chr1	37537785	37537808	+	0.6741	0.9199	Mgat4a	GAGCAAGGAATTCTCGTTGATAA
chr1	37667319	37667342	+	0.3672	0.7958	Cracdl	CTTGATCGCTGGTTGCGGGGCTT
chr1	37667361	37667384	+	0.7418	0.9084	Cracdl	GCTGCAGAGTTGTCCAGGCAGGA
chr1	37670406	37670429	+	0.4406	0.805	Cracdl	TAGTTGTGCCTGGACCCACATCG
chr1	37843720	37843743	+	0.414	0.8731	Tsga10	ATATGTTCTTCAACTTGTTAACC
chr1	37843774	37843797	+	0.4326	0.8503	Tsga10	TGTCACTGAGTTCGTTATGAGTA
chr1	37850051	37850074	+	0.7927	0.8911	Tsga10	CCTTGATGCCTGTTCCATCTCAG
chr1	37854661	37854684	+	0.6638	0.9169	Tsga10	TCCAGACACGCTTGCAGGCATTC
chr1	37854694	37854717	+	0.5492	0.7724	Tsga10	GCCAGGTCATTGAGGGTTGCACC
chr1	37873247	37873270	+	0.6473	0.9678	Tsga10	ACAGCAATGCAGTGTTTACCTCA
chr1	37873265	37873288	+	0.5561	0.8989	Tsga10	CCTCAAAGAATTATTCTCTGCTT
chr1	37874337	37874360	+	0.7053	0.8824	Tsga10	CGTTGTGAACTGTGCACTCCAGC
chr1	37879570	37879593	+	0.5666	0.8719	Tsga10	TATGCTTACCTGCTCATAAAGGA
chr1	37879683	37879706	+	0.5868	0.7631	Tsga10	GCTCTTCACGGTCTCTTGCAGTT
chr1	37888306	37888329	+	0.5811	0.6964	Tsga10	GTTACCTTTGCTTCTTCAAGTTC
chr1	37888396	37888419	+	0.3519	0.8752	Tsga10	ATCAACTCTTTACAAAGGTGCTC
chr1	37888408	37888431	+	0.3398	0.7902	Tsga10	CAAAGGTGCTCATTGTGGTTGGC
chr1	37888465	37888488	+	0.6745	0.8683	Tsga10	CTATCCAAGAGTTTCCTAACATA
chr1	37894302	37894325	+	0.393	0.9081	Tsga10	TTAATATATAAACCAAGGCTAAC
chr1	37914018	37914041	+	0.6026	0.8994	Lipt1	AAAGCCCACCCACACATGGGCTC
chr1	37914047	37914070	+	0.6868	0.9657	Lipt1	CAGTCGATCTCCAATGATGTATA
chr1	37914300	37914323	+	0.7805	0.8684	Lipt1	CCACCAAAACCAAGTATGACAGA
chr1	37914426	37914449	+	0.7019	0.936	Lipt1	AAATCTCAGGAACCGCATCAAAG
chr1	37920819	37920842	+	0.3153	0.8383	Mitd1	CACGGCTTCTTAATCAGCATCTC
chr1	37924294	37924317	+	0.0619	0.7855	Mitd1	CCTTCTTTTTCTTGATCTAAGTA
chr1	37924325	37924348	+	0.0198	0.7781	Mitd1	TATTTTCTGCTCTATCCATGTAG
chr1	37934468	37934491	+	0.6516	0.9107	Mrpl30	CCAAATCAAGAATTCCAGATAAA
chr1	37949128	37949151	+	0.3224	0.812	Lyg2	TGGCTTTCAAATCCATCTCGGCA
chr1	37950160	37950183	+	0.3608	0.8404	Lyg2	TGTCGCAGGGGGCCCCAAAAGTC
chr1	38057944	38057967	+	0.883	0.9075	Eif5b	GCCTACAGAAAACAATGAAGAAG
chr1	38060661	38060684	+	0.0124	0.6802	Eif5b	TTTTTTTGGGTAGACGACAATGA
chr1	38061222	38061245	+	0.6127	0.865	Eif5b	TATGCCATGTACTCTTGTTTAGG
chr1	38061243	38061266	+	0.6867	0.8908	Eif5b	GGAACGATTAGAACAAGAAAAAA
chr1	38071406	38071429	+	0.6715	0.9502	Eif5b	TGAAGATAAGAAGAAGAAGAAAA
chr1	38072147	38072170	+	0.6919	0.9532	Eif5b	GTATCTGAAACTTTGGAAATAAG
chr1	38075049	38075072	+	0.0154	0.8213	Eif5b	AAATCAATTTGTTTTTCCTCAAA
chr1	38076262	38076285	+	0.4748	0.807	Eif5b	ATTTGTGATCCCTCCTTCTAGAA
chr1	38080823	38080846	+	0.6167	0.9125	Eif5b	GTTGTTGACATTATGCATGGTTT
chr1	38080847	38080870	+	0.7069	0.924	Eif5b	GAGCCCCAGACAATTGAATCAAT
chr1	38083841	38083864	+	0.6008	0.8926	Eif5b	AAAAAGCAGAAGAAGAATACAAA
chr1	38096777	38096800	+	0.545	0.8495	Rev1	GTTTCATTGTATGAAACATGTTT
chr1	38096801	38096824	+	0.6134	0.8982	Rev1	GAGTGGCTTTCCCAATTATTTTT
chr1	38098201	38098224	+	0.8205	0.9781	Rev1	CCTGGCGATGTTATCACAAATTC
chr1	38113485	38113508	+	0.8165	0.8919	Rev1	GCATATCCAAAAAACATTCCGTT
chr1	38127043	38127066	+	0.8492	0.9535	Rev1	GTATCTACCTGTGTCAGTTACAA
chr1	38127099	38127122	+	0.4592	0.9212	Rev1	ACTTTTCCCTTCCCGGAAAGATA
chr1	38127266	38127289	+	0.6239	0.8615	Rev1	CTAAGAGTCAGAACAGAAGTGCT
chr1	38127341	38127364	+	0.7061	0.9256	Rev1	GTGTTACTGTGCAAAGATGGTGA
chr1	38127552	38127575	+	0.2834	0.8132	Rev1	AGGCACCATTTGAACTATGGGTG
chr1	38127678	38127701	+	0.4242	0.7645	Rev1	CACCGTCTTCATTCCAGCTGCTC
chr1	38137910	38137933	+	0.6196	0.8516	Rev1	AAGAACTTACTGGTTAAACTTAC
chr1	38137976	38137999	+	0.013	0.7813	Rev1	ATTCTTTAATTTTGGCATTAGGA
chr1	38137984	38138007	+	0.0354	0.8448	Rev1	ATTTTGGCATTAGGAAGATTTGT
chr1	38248830	38248853	+	0.6308	0.8699	Aff3	GCGGAGATAGTAGTTCATTCCTG
chr1	38249463	38249486	+	0.0626	0.7	Aff3	CACTTTTGCTGCCAGGGGCCTTG
chr1	38249685	38249708	+	0.458	0.8277	Aff3	GCCATTTATCCAGCTGCCACTTG
chr1	38249693	38249716	+	0.4712	0.759	Aff3	TCCAGCTGCCACTTGTTAGAGGA
chr1	38291695	38291718	+	0.5723	0.9484	Aff3	TAGTTCATAAAAATGACAAAATG
chr1	38445562	38445585	+	0.6708	0.9371	Aff3	AAGAGCGTCCTTACCCGAATTAT
chr1	38852418	38852441	+	0.5081	0.8275	Lonrf2	TCCTCTTCACAGTGGAGGCCCAG
chr1	38857183	38857206	+	0.7037	0.9387	Lonrf2	AAGCAAGGCAGTAGATAAATTCC
chr1	38857210	38857233	+	0.5371	0.7768	Lonrf2	ACACTTCTCTATGTCTTCCCAAT
chr1	38910687	38910710	+	0.6768	0.8872	Chst10	GGACGATCAGCACTTTCTTCCAC
chr1	38980608	38980631	+	0.5658	0.7358	Nms	GCTGATTCTCCCGACGGCTTGGA
chr1	38980925	38980948	+	0.1416	0.8273	Nms	GTTTCCTCATTTTGTCTTTTAGC
chr1	38980946	38980969	+	0.5891	0.9043	Nms	GCGACTGGCATACTTTCTGAAGC
chr1	38983142	38983165	+	0.2282	0.7573	Nms	TTTCACTACTCCAGAACTCGGAA
chr1	39034302	39034325	+	0.2456	0.8167	Pdcl3	AACGCTTTCTTCCTATCGTGCAG
chr1	39034386	39034409	+	0.7384	0.9202	Pdcl3	GAGATCTCAGGAAAGGACTATGT
chr1	39034886	39034909	+	0.4207	0.942	Pdcl3	TCAAAGCCATTTCAACGACCTGC
chr1	39331766	39331789	+	0.8493	0.9654	Npas2	GAAGTCTCAGCACAAACAGAAAT
chr1	39350908	39350931	+	0.0211	0.6011	Npas2	TTTTCTCTTGCAGGCGGATGTCA
chr1	39350983	39351006	+	0.3259	0.8877	Npas2	TAAAATCCTTTCTTCCCATATGC
chr1	39352049	39352072	+	0.2702	0.8221	Npas2	GAGTTTTATTGCCATCTTCTCAG
chr1	39352057	39352080	+	0.4106	0.8186	Npas2	TTGCCATCTTCTCAGAGGCAGCT
chr1	39364403	39364426	+	0.5406	0.7767	Npas2	GAGGAATTCACTTCGAGGCATAG
chr1	39372927	39372950	+	0.2351	0.7141	Npas2	ATGCACTTGACATGGGCGCCTCA
chr1	39377120	39377143	+	0.0308	0.7602	Npas2	CTTCCTTTTGAAGTTTTCAGCAC
chr1	39409070	39409093	+	0.6342	0.7649	Rpl31	ATGTGCTTGTGTTCTGAACCTTA
chr1	39424200	39424223	+	0.7127	0.8721	Tbc1d8	CCAATCACCCGGTGGTTGAAGTA
chr1	39577476	39577499	+	0.5747	0.8639	Cnot11	GTCAGTGGCCCAAAGCCACCTAT
chr1	39578974	39578997	+	0.7574	0.9337	Cnot11	TCCGCCCACCACCCCCTCTCCAC
chr1	39604332	39604355	+	0.2467	0.8466	Rnf149	CTGGAATTCCTTTTTGCACCAGA
chr1	39722824	39722847	+	0.5109	0.8933	Rfx8	AATCTCTTACTAAACAGCCGGAC
chr1	39735050	39735073	+	0.4492	0.8276	Rfx8	TACTCACTGTTTCTTCCTGCTGG
chr1	39749335	39749358	+	0.7793	0.9394	Rfx8	CCCAGCAGGTAGCAGTAATGAGC
chr1	39750511	39750534	+	0.6919	0.9119	Rfx8	ACACAAAACAAACATTAAAACCC
chr1	40025807	40025830	+	0.4841	0.8397	Map4k4	TAGAAGGCTGTCTGGTGAAGAAT
chr1	40025863	40025886	+	0.4439	0.922	Map4k4	AAACACCCTTTCATAAGGGATCA
chr1	40040605	40040628	+	0.7014	0.9916	Map4k4	GAAAGACTAACCACAGCTCCCCT
chr1	40151161	40151184	+	0.5079	0.8418	Il1r2	AGAATACTGAAGCATCTCTGCCT
chr1	40154304	40154327	+	0.8966	0.9536	Il1r2	CCTACAATGGCCAGGAATACAAC
chr1	40332276	40332299	+	0.734	0.99	Il1r1	AAGACGTATGTACAGAATATCCA
chr1	40332320	40332343	+	0.6154	0.976	Il1r1	TCTGTAAATGAAATTGATATTCG
chr1	40332606	40332629	+	0.138	0.8148	Il1r1	CTTTGTTTTAGAAACTCAACTTA
chr1	40332616	40332639	+	0.6664	0.931	Il1r1	GAAACTCAACTTACTGCCTCAAA
chr1	40332766	40332789	+	0.5419	0.9611	Il1r1	AAGATGAAAATAATGAGTTACCC
chr1	40333902	40333925	+	0.0131	0.8867	Il1r1	TTTATTCTTGTTTAGAACTGTAA
chr1	40333906	40333929	+	0.1109	0.8502	Il1r1	TTCTTGTTTAGAACTGTAAACCT
chr1	40333916	40333939	+	0.6098	0.8875	Il1r1	GAACTGTAAACCTCTGCTTCTTG
chr1	40341515	40341538	+	0.4301	0.9104	Il1r1	TCGCTATCCGTTTATCTGTGTTG
chr1	40341529	40341552	+	0.6575	0.8679	Il1r1	TCTGTGTTGTTAAGAACACAAAT
chr1	40349481	40349504	+	0.476	0.7979	Il1r1	TCATCCTCACGGCTACAATTGTA
chr1	40366552	40366575	+	0.4676	0.8441	Il1rl2	TGCACAATGTGATAATTTCAGAG
chr1	40368127	40368150	+	0.8425	0.9889	Il1rl2	CAGGAATGCCCACAACTGCTACC
chr1	40368176	40368199	+	0.5714	0.9179	Il1rl2	AAAAACCACTGGTGTGACTCTTC
chr1	40396065	40396088	+	0.5164	0.8757	Il1rl2	AGATCGACATCATGCTTTGGTAC
chr1	40480486	40480509	+	0.6066	0.8166	Il1rl1	ATTGTGAGATGCCCCCAAAGAGG
chr1	40481443	40481466	+	0.0444	0.8877	Il1rl1	AATCTTTGGCTTCTTTTAATAGC
chr1	40481461	40481484	+	0.6957	0.9443	Il1rl1	ATAGCCCCAACTTGAATAAGACT
chr1	40483484	40483507	+	0.0129	0.9038	Il1rl1	ATTTTTAAGAAAAAGGCTTTTCT
chr1	40483491	40483514	+	0.4009	0.9033	Il1rl1	AGAAAAAGGCTTTTCTATGTTTC
chr1	40485241	40485264	+	0.743	0.9884	Il1rl1	TCTAGGAAAACCAGCAAGTATTG
chr1	40485714	40485737	+	0.6751	0.9672	Il1rl1	ACCTCAGTGTTAAGGATAACTGG
chr1	40489278	40489301	+	0.3033	0.9077	Il1rl1	TTGCTAATGTTTATCAATGTCTT
chr1	40489291	40489314	+	0.4283	0.8443	Il1rl1	TCAATGTCTTGGTGATAGTCTTA
chr1	40513905	40513928	+	0.7583	0.9828	Il18r1	TCTGAAGCCATGTGGCATATCTG
chr1	40520061	40520084	+	0.7623	0.9487	Il18r1	ACTTGCCTTGACAAAACCAGAAC
chr1	40523439	40523462	+	0.8243	0.9798	Il18r1	GGAAGGAGTAAAGTAACTCCAGC
chr1	40523469	40523492	+	0.7677	0.9292	Il18r1	GGACCAAAGTGTGAGAAGGTTGG
chr1	40526189	40526212	+	0.4277	0.9111	Il18r1	TTGGAGCATCAGGAAAGAGGACA
chr1	40528836	40528859	+	0.3442	0.9444	Il18r1	TATAATTGCACCGTGGCCAACGA
chr1	40530247	40530270	+	0.6414	0.8279	Il18r1	CAGGAGGAGTAACTGTGCTTGTT
chr1	40570691	40570714	+	0.0136	0.8829	Il18rap	TGTTTTTAATCAAGGCTTGTATG
chr1	40570699	40570722	+	0.5893	0.8992	Il18rap	ATCAAGGCTTGTATGTATGTGAT
chr1	40578394	40578417	+	0.6545	0.8292	Il18rap	ACTCTCCCCTGCAGAGTACAGTT
chr1	40580935	40580958	+	0.5121	0.8733	Il18rap	CAGTCTTCTTACGAGAAATTCCT
chr1	40623031	40623054	+	0.592	0.8532	Slc9a4	CCACAGGCTGCCGCACCTCATGC
chr1	40623151	40623174	+	0.6239	0.8536	Slc9a4	CTTCCTCTACCTTCTCCCACCTA
chr1	40623436	40623459	+	0.3288	0.7863	Slc9a4	CATGATGATCTTCGGGGAGGCCC
chr1	40640080	40640103	+	0.5047	0.8629	Slc9a4	TCACACGTTTCACTCAGAACATC
chr1	40646177	40646200	+	0.6891	0.8257	Slc9a4	CCCTCTTCTATGTCAGTAACCAG
chr1	40646341	40646364	+	0.6194	0.9078	Slc9a4	GTAGTTACATACTTTACTGTATT
chr1	40646888	40646911	+	0.3863	0.8274	Slc9a4	TGTTGTTATCTATGATACAGGGA
chr1	40765509	40765532	+	0.7278	0.9165	Slc9a2	CCACCCGTTTCACACACAACATC
chr1	40781754	40781777	+	0.7038	0.9453	Slc9a2	AATTGAAACCACGTCTCCCCTCT
chr1	40781964	40781987	+	0.6345	0.8561	Slc9a2	CCCTGGCCTTCTGCCTGATCTGG
chr1	40782955	40782978	+	0.3631	0.7265	Slc9a2	TCCATAGGCGTCTTTGTCCTGAC
chr1	40794845	40794868	+	0.1481	0.8076	Slc9a2	CTTATGTACATATTTTCATGTAG
chr1	40813616	40813639	+	0.3055	0.748	Mfsd9	TGGGTTCTGTGGTGTGCTTCCCA
chr1	40820523	40820546	+	0.6691	0.9661	Mfsd9	AGAATACGTGAACTCACCAGCAT
chr1	40826678	40826701	+	0.6768	0.9784	Mfsd9	TAAACACCCACCTACTATTCCAG
chr1	40877461	40877484	+	0.552	0.9103	Tmem182	CCGTGGCTTCTGGGCAGTCCTGC
chr1	42901618	42901641	+	0.5673	0.8777	Mrps9	TGTCCCTTAGCTATCAAAGCTAA
chr1	42901713	42901736	+	0.4418	0.8573	Mrps9	TTAAAAAGCAGATTGAAGAATTC
chr1	42919041	42919064	+	0.4168	0.8643	Mrps9	AATTTATCTTACAGCATCCTGAA
chr1	42919047	42919070	+	0.74	0.9464	Mrps9	TCTTACAGCATCCTGAACATATT
chr1	42926856	42926879	+	0.0277	0.7041	Mrps9	TTTTCATTAGCAACCCAGTGGGG
chr1	42935248	42935271	+	0.7301	0.9236	Mrps9	ACAGAGACCTGATTGGCAGCAGA
chr1	43071613	43071636	+	0.3162	0.7004	Gpr45	TGCTGCATGCCATTCACGGCCAT
chr1	43095760	43095783	+	0.6219	0.8796	Tgfbrap1	TGAACACAAACCTCCTCACTTTT
chr1	43098232	43098255	+	0.6858	0.9388	Tgfbrap1	TGTACCAAGCCACTAGTCAACTC
chr1	43139933	43139956	+	0.6019	0.7809	AI597479	CGTCCAGCATGCCATACCGTTGC
chr1	43781385	43781408	+	0.0722	0.7456	Ecrg4	ACATTCTCTTTTTCTACAGAAAT
chr1	43819236	43819259	+	0.7444	0.893	Uxs1	GTGTTCCAATTGTATTAGTCTTC
chr1	43836442	43836465	+	0.3115	0.9102	Uxs1	CAGGCGGGTATTTCTGGGTAAAA
chr1	43844811	43844834	+	0.3045	0.7828	Uxs1	GTTCTCCATTTTCCTGGATAGAC
chr1	43979268	43979291	+	0.8929	0.907	Tpp2	GGTTACAACTGATGGAAAACCAA
chr1	43988464	43988487	+	0.8487	0.9068	Tpp2	CCTACAGATTCCTGCAAACTGGA
chr1	43988498	43988521	+	0.4275	0.8324	Tpp2	GGAAAATATCATATTGGCATTAA
chr1	43990257	43990280	+	0.4497	0.9265	Tpp2	TCTTTGCAGAAAGAACGGAAGGA
chr1	43993712	43993735	+	0.5096	0.8883	Tpp2	ATGCCTATTTCTCCTTCCCAACA
chr1	43993862	43993885	+	0.5591	0.9306	Tpp2	TGACGATGGGAACCTGCTCTCCA
chr1	43995627	43995650	+	0.582	0.9706	Tpp2	TAGGAGCTCATGGAACCCATGTA
chr1	43996591	43996614	+	0.7643	0.9464	Tpp2	ATAGATGATAGAAGTTATAAATC
chr1	43999294	43999317	+	0.4892	0.8744	Tpp2	TGTTTCAAGTGCTGGAAATAATG
chr1	44008040	44008063	+	0.5786	0.9385	Tpp2	GTGCTGATGGAGCCCTCGGTGTG
chr1	44009559	44009582	+	0.6354	0.927	Tpp2	GGGCTGAAAGCAAATAATGTTGA
chr1	44010698	44010721	+	0.5552	0.9141	Tpp2	CATGCTACCATTTATATTCTTTT
chr1	44010712	44010735	+	0.0192	0.793	Tpp2	TATTCTTTTAGGTTGACAAAGCT
chr1	44010722	44010745	+	0.7587	0.9288	Tpp2	GGTTGACAAAGCTTATGACTACC
chr1	44010784	44010807	+	0.7025	0.9351	Tpp2	CAGTTACTGTTGGAAATAACCGT
chr1	44011682	44011705	+	0.8438	0.9459	Tpp2	ATGCCAGAAAACTCTGAAAAAAT
chr1	44011724	44011747	+	0.6671	0.8858	Tpp2	GCTTTAACTTCAAATTCATCTTG
chr1	44011730	44011753	+	0.4198	0.8116	Tpp2	ACTTCAAATTCATCTTGGGTTCA
chr1	44012645	44012668	+	0.3025	0.7568	Tpp2	TTCAGAGTTCCAATCACTGCAGT
chr1	44014552	44014575	+	0.0104	0.7797	Tpp2	ATTTTTTTTTTTTTAATTTTCAG
chr1	44014567	44014590	+	0.3552	0.8905	Tpp2	ATTTTCAGAGTAAATGAGTCATC
chr1	44014610	44014633	+	0.1794	0.8499	Tpp2	CAGATGTACATTTTAAACCTGGT
chr1	44014625	44014648	+	0.5817	0.8768	Tpp2	AACCTGGTCAGATTCGAAGACAT
chr1	44016344	44016367	+	0.0111	0.9272	Tpp2	AAATTTAATTTCTTTATTTTAGA
chr1	44016351	44016374	+	0.0115	0.8908	Tpp2	ATTTCTTTATTTTAGAAGTTACC
chr1	44016360	44016383	+	0.0173	0.8314	Tpp2	TTTTAGAAGTTACCGTGTGTTCA
chr1	44016365	44016388	+	0.7003	0.8866	Tpp2	GAAGTTACCGTGTGTTCATGTTC
chr1	44016466	44016489	+	0.1924	0.8387	Tpp2	TAAGTTTTGTTCCCTTCCAGAAA
chr1	44017550	44017573	+	0.0118	0.7129	Tpp2	ACATTCTCATTTTTATTTCCAGG
chr1	44017565	44017588	+	0.2952	0.8347	Tpp2	TTTCCAGGGCGGAAAAGCAATTG
chr1	44017880	44017903	+	0.4081	0.8666	Tpp2	AATATGTTTTGTAGCATGCATCT
chr1	44017939	44017962	+	0.5521	0.8191	Tpp2	AAGTATGAAGATCTGGCTCCTTG
chr1	44019495	44019518	+	0.5096	0.8289	Tpp2	GGATCAAGAGATGTTTTGCCAAA
chr1	44049133	44049156	+	0.4151	0.936	Mettl21c	AAATATTGTATTGAAGATTTCCT
chr1	44049750	44049773	+	0.4861	0.8104	Mettl21c	GCATCTTGGAGATTTAATTCCTC
chr1	44049766	44049789	+	0.6491	0.8649	Mettl21c	ATTCCTCTGTATGGTCTTCTAAA
chr1	44102021	44102044	+	0.6097	0.8591	Ccdc168	TTCTGAACTACATCTAGATTATT
chr1	44102075	44102098	+	0.6253	0.8598	Ccdc168	TTGTGCCACCATAGTTCCTTTCC
chr1	44102114	44102137	+	0.5405	0.8879	Ccdc168	AGAGGTGGGTTCTCCTTTTGAGC
chr1	44102214	44102237	+	0.5774	0.8906	Ccdc168	ATTCTATTAAGCCACATGCATTA
chr1	44102298	44102321	+	0.7151	0.8646	Ccdc168	GTGGTGGAAGGCAATCCTTTAGT
chr1	44102319	44102342	+	0.4831	0.8648	Ccdc168	GTAGTCCTGACTTATCTTTTCCT
chr1	44102349	44102372	+	0.0929	0.8927	Ccdc168	TTCTTGAATTTAAATTAGGATGT
chr1	44102361	44102384	+	0.6511	0.9222	Ccdc168	AATTAGGATGTGATAGACATGGT
chr1	44102423	44102446	+	0.0735	0.8471	Ccdc168	CTTAACTTTTCTTGTACTTTGTC
chr1	44102523	44102546	+	0.6706	0.8896	Ccdc168	AGGTAATACTAGAACCTATTATT
chr1	44102568	44102591	+	0.4036	0.7603	Ccdc168	TGCCAGTCTCTTCTTCCTGTGAT
chr1	44102594	44102617	+	0.0122	0.8396	Ccdc168	CATTTTTCTTGTCTTAGATTACT
chr1	44102645	44102668	+	0.26	0.7356	Ccdc168	TCCAGTTTGAAATGAGGTAAAGG
chr1	44102688	44102711	+	0.4626	0.9388	Ccdc168	TTACAATCGAACCAGGTTTATCG
chr1	44102708	44102731	+	0.4086	0.821	Ccdc168	TCGTTTCTATGCTTCATGCATAT
chr1	44102768	44102791	+	0.4411	0.7699	Ccdc168	CTGCTTTGAGCAGAGTCAGTGGA
chr1	44102850	44102873	+	0.0451	0.8124	Ccdc168	TGGCTTTTCTTTCAAGGCATATT
chr1	44103008	44103031	+	0.4158	0.7297	Ccdc168	TGTGATAACAGTTCCTTTTCGCT
chr1	44103060	44103083	+	0.6052	0.8829	Ccdc168	GCACTGATTCACTTATCTGTAAT
chr1	44103140	44103163	+	0.6601	0.9533	Ccdc168	CTGCTGGACTCCAAAAGCAACAC
chr1	44103224	44103247	+	0.7765	0.9524	Ccdc168	CATTCACACACAGTACTTAGTTG
chr1	44103254	44103277	+	0.7069	0.8129	Ccdc168	GGTGACAAAGGTAGCTCCTTTGT
chr1	44103417	44103440	+	0.0114	0.7376	Ccdc168	ATTCTTTTATCCTTCTTTTCTGT
chr1	44103426	44103449	+	0.0794	0.7331	Ccdc168	TCCTTCTTTTCTGTTCTCCATTT
chr1	44103459	44103482	+	0.6334	0.9262	Ccdc168	AAGTGCGATAATCCAAATTACCT
chr1	44103492	44103515	+	0.3822	0.8248	Ccdc168	GTGCTTTCTTTACCTGTGGTGGT
chr1	44103504	44103527	+	0.7312	0.859	Ccdc168	CCTGTGGTGGTGTAATCCTATGT
chr1	44103602	44103625	+	0.8167	0.9335	Ccdc168	GTATGCAGGCTAGCTCCTTCTGA
chr1	44103654	44103677	+	0.3214	0.8473	Ccdc168	CGTCACTGAATGCTTTTTCTACC
chr1	44103867	44103890	+	0.6379	0.8614	Ccdc168	ATAGACTGTCAGCTGGTTCTGCC
chr1	44103963	44103986	+	0.5889	0.9276	Ccdc168	AGTAGAAAGGCGCCCTCTTGTGG
chr1	44104074	44104097	+	0.569	0.8166	Ccdc168	GATCTGTGCTGAGAGATGCCTGT
chr1	44104155	44104178	+	0.735	0.9178	Ccdc168	TGCTATGATACATACCCACTTTC
chr1	44104428	44104451	+	0.3222	0.7959	Ccdc168	TGCTTTGTGCAGTGGAGAATTCA
chr1	44104610	44104633	+	0.2051	0.8534	Ccdc168	TTTAGAGGGATCATATCTAGTAA
chr1	44104614	44104637	+	0.8641	0.9993	Ccdc168	GAGGGATCATATCTAGTAAAACC
chr1	44104659	44104682	+	0.3135	0.8796	Ccdc168	TAGTATATTGTGATGATTTTCTA
chr1	44104733	44104756	+	0.223	0.7202	Ccdc168	CTTGTATTCGTTTTCTTCAGCGA
chr1	44104809	44104832	+	0.3331	0.8594	Ccdc168	TTTGAGATGCAATGTAGCCAGAA
chr1	44104992	44105015	+	0.0138	0.8372	Ccdc168	TCCTTTTTTGATATAGAACATTT
chr1	44105190	44105213	+	0.2956	0.7311	Ccdc168	TTGTATCGATCAATTGTGTTCTT
chr1	44105229	44105252	+	0.6574	0.9497	Ccdc168	GAAATGGAATGGACTTCCTAACT
chr1	44105262	44105285	+	0.5468	0.8324	Ccdc168	TGTCTTCTGCTACTTCAACTTTT
chr1	44105288	44105311	+	0.0114	0.8097	Ccdc168	CCTCCTCTACTTTTTTTTCTTCT
chr1	44105327	44105350	+	0.2896	0.8404	Ccdc168	ATAAGCAAGAGTAGTTTTTCAAT
chr1	44105427	44105450	+	0.0153	0.8411	Ccdc168	AGATTTTGTTACTCATTTTCATA
chr1	44106081	44106104	+	0.2005	0.8693	Ccdc168	CATTGGTAAGCTTTTTAACTGGG
chr1	44106098	44106121	+	0.7911	0.9888	Ccdc168	ACTGGGGTTATAACGCACCCAGG
chr1	44106138	44106161	+	0.4638	0.9805	Ccdc168	GAAGCAGGTTTTGTATATTTCTC
chr1	44106212	44106235	+	0.2817	0.8581	Ccdc168	TTGCTTCTGCCCCCGGGTCCAAG
chr1	44106273	44106296	+	0.0125	0.6933	Ccdc168	TTTTTTTGGCACACATAGCACTT
chr1	44106692	44106715	+	0.522	0.9282	Ccdc168	AACAAAATCGGCTGTCCAAACTC
chr1	44106788	44106811	+	0.3558	0.9672	Ccdc168	TGTGATAACTCTGTTTTTATATG
chr1	44106807	44106830	+	0.6756	0.9114	Ccdc168	TATGTTGGACTGGTATACATGGA
chr1	44106843	44106866	+	0.5327	0.9068	Ccdc168	TGTCTGTGTTTATCTCATCATTA
chr1	44106855	44106878	+	0.1296	0.9143	Ccdc168	TCTCATCATTATTTACTTTTATC
chr1	44106870	44106893	+	0.2683	0.8411	Ccdc168	CTTTTATCTCTGGGGTTCTAAAG
chr1	44106876	44106899	+	0.4779	0.8242	Ccdc168	TCTCTGGGGTTCTAAAGTCCTGT
chr1	44107010	44107033	+	0.3612	0.8241	Ccdc168	AATTCTTTGGAAGTCAATAAACT
chr1	44107086	44107109	+	0.4221	0.8508	Ccdc168	AAACAGACTGGTCAGTTTTGGTT
chr1	44107331	44107354	+	0.013	0.7668	Ccdc168	TTTTTTCTGTTAGAGGTGGTTGA
chr1	44107433	44107456	+	0.4551	0.7996	Ccdc168	TCCTTCTTATGGTTTGTAATAAA
chr1	44107463	44107486	+	0.0109	0.819	Ccdc168	TTTATTTTAATTATCTTTGAAAC
chr1	44107467	44107490	+	0.0113	0.7621	Ccdc168	TTTTAATTATCTTTGAAACGGAT
chr1	44107472	44107495	+	0.3169	0.8103	Ccdc168	ATTATCTTTGAAACGGATGGCTT
chr1	44107574	44107597	+	0.6098	0.9332	Ccdc168	AAGTCCAATAAAACAGGTATGAA
chr1	44107817	44107840	+	0.3749	0.8907	Ccdc168	CTATTATGGGACCTTTTCCTTCT
chr1	44108027	44108050	+	0.6173	0.8826	Ccdc168	GACATGGGGTAGTCACCCTTTCT
chr1	44108115	44108138	+	0.6855	0.9307	Ccdc168	GAAGTTGCAACATTCCACTCACC
chr1	44108160	44108183	+	0.5015	0.9098	Ccdc168	TGTTGACCGGCTGTGCTTGTCCA
chr1	44108235	44108258	+	0.4202	0.8072	Ccdc168	AACCAGATTTCACAGAATTAGGC
chr1	44108331	44108354	+	0.0877	0.8743	Ccdc168	TAGTTTTGGTGCCATTTGAAGTA
chr1	44108460	44108483	+	0.675	0.9285	Ccdc168	GTCCATTACACGTGCTAACATCA
chr1	44108517	44108540	+	0.6199	0.9249	Ccdc168	GGGCTGAAACTGCCACAGGTTTA
chr1	44108540	44108563	+	0.2816	0.7628	Ccdc168	CGTTGTTTTGGTGTTCCACATCC
chr1	44108606	44108629	+	0.4979	0.9088	Ccdc168	ACAGTTAGATAATTGGTATTCAT
chr1	44108655	44108678	+	0.376	0.9219	Ccdc168	ATATCTTACTTTCTTTACATGTA
chr1	44108672	44108695	+	0.7764	0.8847	Ccdc168	CATGTAGGTGTGGACAAACCCAA
chr1	44108738	44108761	+	0.0144	0.756	Ccdc168	TTTTTCTCCGATGTTGGGTCTTT
chr1	44108939	44108962	+	0.7049	0.9559	Ccdc168	CCTTGTAAGGCTTTGTATGTAAA
chr1	44108981	44109004	+	0.5772	0.8773	Ccdc168	GATCTTGGTACCTCAAGAGTTGA
chr1	44109168	44109191	+	0.5827	0.8705	Ccdc168	GGGAATGAAGCTTTGAAATTGAT
chr1	44109221	44109244	+	0.5951	0.8644	Ccdc168	TCTGCTGACTGACTCTGCTGTGG
chr1	44109299	44109322	+	0.5359	0.7737	Ccdc168	TGAGAGTGAGGATCCCTGCTTGG
chr1	44109404	44109427	+	0.197	0.8343	Ccdc168	TCTTGAATATCAATTTCTTTGAT
chr1	44109452	44109475	+	0.4304	0.7731	Ccdc168	TGACACATTATCTCTGACTTCAT
chr1	44109777	44109800	+	0.7569	0.9613	Ccdc168	AAGGGGAAACACTGAAATAGGCC
chr1	44110259	44110282	+	0.012	0.7142	Ccdc168	ATTTCTTTGTTACATTTTAGGTT
chr1	44110278	44110301	+	0.3497	0.8583	Ccdc168	GGTTTTTGCTGTACCTGAAGTTC
chr1	44110400	44110423	+	0.6971	0.8648	Ccdc168	GGTCTAGAAACAAAGGACTTTGT
chr1	44110485	44110508	+	0.6646	0.929	Ccdc168	CAACAGGATACAAACCTAGTTCA
chr1	44110586	44110609	+	0.4732	0.7977	Ccdc168	GGAAATAAACTTTCAGGAACCAC
chr1	44110692	44110715	+	0.0578	0.6864	Ccdc168	AAGCATTTTGCAGGGCATCTTCT
chr1	44110725	44110748	+	0.422	0.8	Ccdc168	TCCTTTGACTGTTAACAGGCTGT
chr1	44110883	44110906	+	0.5112	0.8326	Ccdc168	TTGTAGAATGCACTACTTTCAGC
chr1	44110950	44110973	+	0.737	0.932	Ccdc168	GTGGAGCATGATGGAATAGCCCC
chr1	44111033	44111056	+	0.1145	0.8541	Ccdc168	GCTTGGCTTATCTTTTTAAACTT
chr1	44111051	44111074	+	0.7148	0.9156	Ccdc168	AACTTAGCCTTGAAGTCTAATTT
chr1	44111087	44111110	+	0.3175	0.8263	Ccdc168	TTGCCTCTGATATTGAATGGTTT
chr1	44111195	44111218	+	0.7123	0.9341	Ccdc168	GAACGAGGCAAAACAGGCATGCA
chr1	44111382	44111405	+	0.762	0.9413	Ccdc168	GGAGCTCTGCTTGTGTAGATGTG
chr1	44111415	44111438	+	0.2893	0.8484	Ccdc168	TATTTGCAACATGAAATGAATCC
chr1	44111510	44111533	+	0.5425	0.8365	Ccdc168	ATCTCCTTCACTGGCTGTGCACT
chr1	44111645	44111668	+	0.4686	0.8597	Ccdc168	ATAAGGGAATTGAAATTATTTCC
chr1	44111712	44111735	+	0.0125	0.7428	Ccdc168	TTTTGTTATTGGAAATGCGAGAC
chr1	44111795	44111818	+	0.4126	0.8313	Ccdc168	ATAATGTTTCTGAAACTGCCTCC
chr1	44111895	44111918	+	0.0476	0.8615	Ccdc168	TAATTTCATGTTTGACGCTGAGT
chr1	44112404	44112427	+	0.3255	0.7404	Ccdc168	TCTCTGTCAAACTCTTGTGGCTT
chr1	44112459	44112482	+	0.022	0.8182	Ccdc168	GTTCCTGAATTTTCTTTTCATCT
chr1	44112519	44112542	+	0.1176	0.7711	Ccdc168	TTATTGGTGTGCCTGACTTGGCT
chr1	44112546	44112569	+	0.1172	0.8984	Ccdc168	ATTTGCTATATATTTCCATACCA
chr1	44112638	44112661	+	0.0123	0.7711	Ccdc168	TTTTTCTTATTGCTTGTAGTGTT
chr1	44112692	44112715	+	0.3455	0.8996	Ccdc168	TCATATTCTGTAATATTATTCAT
chr1	44112735	44112758	+	0.5017	0.8466	Ccdc168	GATTTATGCTTCCTGTAATCACT
chr1	44112741	44112764	+	0.5605	0.8378	Ccdc168	TGCTTCCTGTAATCACTTGAACA
chr1	44112768	44112791	+	0.0118	0.7626	Ccdc168	TGTCTTTTAATTCATTTTTCTCT
chr1	44112777	44112800	+	0.0128	0.7714	Ccdc168	ATTCATTTTTCTCTTGCTTTTGG
chr1	44113175	44113198	+	0.731	0.8768	Ccdc168	GCAATGCTCAGGCTTACTCTATC
chr1	44113265	44113288	+	0.0509	0.8751	Ccdc168	TAATTTATTAAGTCTAGAATGAC
chr1	44113272	44113295	+	0.4243	0.929	Ccdc168	TTAAGTCTAGAATGACCATCACT
chr1	44113305	44113328	+	0.0369	0.9181	Ccdc168	AGAAATACTTTTTAACACGGGGA
chr1	44113319	44113342	+	0.7435	0.938	Ccdc168	ACACGGGGAGTGATGAGCTTAGA
chr1	44113373	44113396	+	0.2561	0.819	Ccdc168	TCTGACATTTTCCTTTGATGTAC
chr1	44113494	44113517	+	0.7001	0.9416	Ccdc168	GAGATGGAACTTTAAGACTTAGT
chr1	44113508	44113531	+	0.0816	0.7892	Ccdc168	AGACTTAGTTTTCTTTCATTGTC
chr1	44113556	44113579	+	0.6589	0.9347	Ccdc168	ACGGTGGGTGAAAGAGACATTGA
chr1	44113727	44113750	+	0.4511	0.8868	Ccdc168	ACTAAATAGTTTCTCTTGTTTGG
chr1	44113793	44113816	+	0.2832	0.7452	Ccdc168	TCAGACTTTATGCCCTTGGTTGA
chr1	44113803	44113826	+	0.3513	0.7288	Ccdc168	TGCCCTTGGTTGAGTCTTGTATT
chr1	44127055	44127078	+	0.4361	0.8233	Tex30	TACGAAAGAGATCTTCGTCTCTG
chr1	44127084	44127107	+	0.319	0.833	Tex30	TGCTGCTGCTTTGGATGGTGCAG
chr1	44127609	44127632	+	0.4124	0.9126	Tex30	ATATTATAATTTATACTGAAGCT
chr1	44127622	44127645	+	0.7409	0.9242	Tex30	TACTGAAGCTTACCTCCAAGAAA
chr1	44130533	44130556	+	0.6032	0.8277	Tex30	TATGCCTTAATTCTATGTACAAT
chr1	44153867	44153890	+	0.5722	0.8535	Poglut2	AGGTATAGTGACACAGGCTTTGC
chr1	44156244	44156267	+	0.5736	0.8172	Poglut2	ACCTCTATCTTCAGATTTCTGTA
chr1	44156367	44156390	+	0.5631	0.8555	Poglut2	ACCTGGAACACCTTTTCACCTGG
chr1	44157544	44157567	+	0.5065	0.8998	Poglut2	GCCCGGGTCCCCATATTTCGCTC
chr1	44165499	44165522	+	0.6296	0.8704	Bivm	AAGAGAGGGTTGCGGCTTCTTCC
chr1	44165751	44165774	+	0.484	0.8562	Bivm	TGCGATCTGCTCAGATTATGCCT
chr1	44168416	44168439	+	0.6956	0.9474	Bivm	TAGTCTCCCACCTATTACCCAAG
chr1	44200959	44200982	+	0.4921	0.8719	Ercc5	CTCTTTATAGGAAGAATTCTTTC
chr1	44200966	44200989	+	0.357	0.8734	Ercc5	TAGGAAGAATTCTTTCATAATCC
chr1	44201075	44201098	+	0.5513	0.8688	Ercc5	CCAAGCGAAGGCGAACACTGTTT
chr1	44203025	44203048	+	0.4758	0.8537	Ercc5	TTTCCCCCTAGGAGTCTAATGAC
chr1	44206499	44206522	+	0.5546	0.9221	Ercc5	CAACCGCGAGTCACCGATGTGAT
chr1	44213070	44213093	+	0.8561	0.955	Ercc5	GGAGGAACTGGATGCCCTGGAAA
chr1	44249385	44249408	+	0.4138	0.8971	Mettl21e	TCAACCATGTTATATTGCTTGGC
chr1	44747808	44747831	+	0.4397	0.8805	Gulp1	TCAAAACATTACATTCCCTATAA
chr1	44793570	44793593	+	0.4706	0.8379	Gulp1	TGGAGTAAAAATTCTCGAACCCA
chr1	44812425	44812448	+	0.6543	0.9174	Gulp1	CAAAGGCTGAAGAAATTACATTA
chr1	44813211	44813234	+	0.8582	0.9225	Gulp1	GATCCAAGACTTAGAAACAGAAA
chr1	44813266	44813289	+	0.5931	0.9358	Gulp1	GAAAGCCGGTTGAGAACAACTCA
chr1	45361091	45361114	+	0.4261	0.7972	Col3a1	TATGTTATAGGCTCCTGTGCTTC
chr1	45364498	45364521	+	0.4181	0.8227	Col3a1	TCATACAAATTTACATTCCAGGG
chr1	45364511	45364534	+	0.6185	0.8743	Col3a1	CATTCCAGGGTCCACCAGGCCCT
chr1	45364945	45364968	+	0.0242	0.8081	Col3a1	CACTATTCTTCTATTTTAGGGTT
chr1	45364963	45364986	+	0.687	0.8429	Col3a1	GGGTTCTCCTGGATACCAAGGTC
chr1	45366724	45366747	+	0.0129	0.7436	Col3a1	TATATTCTTTATTTCTCTGCCTA
chr1	45366735	45366758	+	0.0704	0.688	Col3a1	TTTCTCTGCCTAGGGAGAGTCAG
chr1	45366968	45366991	+	0.5241	0.8523	Col3a1	GGGTATCAAAGGCCCAGCTGGCA
chr1	45367579	45367602	+	0.227	0.8437	Col3a1	AAAATATTTCTAGGGCTTTGATG
chr1	45369713	45369736	+	0.7295	0.8853	Col3a1	GGGTCCCCCTGGCCCTCCTGGAA
chr1	45370264	45370287	+	0.5329	0.7392	Col3a1	GGGTGAAGTTGGACCTGCAGGGT
chr1	45370836	45370859	+	0.6758	0.8269	Col3a1	GGGTCCAGCTGGCATTCCTGGAG
chr1	45371108	45371131	+	0.677	0.9385	Col3a1	CATGGAGATTTCGTTTCATTTTA
chr1	45371131	45371154	+	0.7844	0.9243	Col3a1	GGGTGAACCCGGCAAGAACGGTG
chr1	45371285	45371308	+	0.3351	0.7428	Col3a1	TGTTGTCAGGGCGAAGCTGGTTC
chr1	45372107	45372130	+	0.4514	0.8854	Col3a1	ACTGTGATTGTTTCTAGGGTCCT
chr1	45372699	45372722	+	0.3821	0.8072	Col3a1	TGACTTGTTATCTCACAACTTAG
chr1	45373165	45373188	+	0.6921	0.8402	Col3a1	GGGTATGCCCGGAAGTCCAGGTG
chr1	45373755	45373778	+	0.649	0.7753	Col3a1	GGGTGCCCCTGGCAAGAATGGAG
chr1	45379413	45379436	+	0.5447	0.8374	Col3a1	GGGTCCGCCTGGTCCTCAGGGTG
chr1	45380013	45380036	+	0.3413	0.8706	Col3a1	AATTATTTGCAGGGTAATCCAGG
chr1	45429222	45429245	+	0.2598	0.7855	Col5a2	TCTCCTGGGCTACCAGGTGGGCC
chr1	45430967	45430990	+	0.0132	0.8358	Col5a2	ATTTTTGATAACTCACATGGGGG
chr1	45431462	45431485	+	0.9606	0.9868	Col5a2	CCTGGGGTCCAGCAAAACCAACA
chr1	45439971	45439994	+	0.2323	0.8492	Col5a2	AAAACTTACTTGATCACCAGCCT
chr1	45442393	45442416	+	0.4367	0.7965	Col5a2	TTCAATACCAGAAAATGAATGCC
chr1	45443350	45443373	+	0.2016	0.8282	Col5a2	AATTTCTTACCAAAGGCCCAAGT
chr1	45443950	45443973	+	0.5435	0.8278	Col5a2	GGCCCCGAAGAACCTACAGGACC
chr1	45445398	45445421	+	0.5457	0.771	Col5a2	CCCTTTCTCCCATTGGTCCTGGA
chr1	45445680	45445703	+	0.4466	0.9378	Col5a2	TCATTAAAATAATTAAGGCTTAC
chr1	45446158	45446181	+	0.4245	0.9091	Col5a2	AGCCATAATTTAACAGATATTAC
chr1	45446170	45446193	+	0.5936	0.9497	Col5a2	ACAGATATTACCGATTGTCCTCG
chr1	45461544	45461567	+	0.5066	0.8791	Col5a2	CCATTGGTCCAGGCTCGCCAGGC
chr1	45466127	45466150	+	0.5474	0.84	Col5a2	TCCATAACTTTCATGCTTACCAC
chr1	45474064	45474087	+	0.366	0.7954	Col5a2	GGGCCTCGGTCCCCTCTTGGTCC
chr1	45840312	45840335	+	0.7721	0.8555	Wdr75	CCCTGCAGCTCTACTCTTGTTCC
chr1	45841235	45841258	+	0.2958	0.683	Wdr75	TTCCTCTCCACGCGGAAGATTCC
chr1	45844510	45844533	+	0.8312	0.949	Wdr75	ATGTTACCTTCTGCTTAAACCAC
chr1	45844568	45844591	+	0.0112	0.8937	Wdr75	CTTATCTGTTTATTTTTTCAAAA
chr1	45844580	45844603	+	0.0112	0.7766	Wdr75	TTTTTTCAAAAAGAAAAAAACAT
chr1	45845837	45845860	+	0.7434	0.8877	Wdr75	CTTTACCATCAACAAAAAACAAG
chr1	45845842	45845865	+	0.786	0.87	Wdr75	CCATCAACAAAAAACAAGAAGAA
chr1	45851183	45851206	+	0.1133	0.7655	Wdr75	TTTCCTTGGCTGCAAAGGCACCA
chr1	45852179	45852202	+	0.0299	0.8366	Wdr75	ATTATTTTCCTCCCTGTTTTAAC
chr1	45852200	45852223	+	0.5948	0.9792	Wdr75	ACAGAGATAACAGTTATTCACCG
chr1	45852399	45852422	+	0.2538	0.8378	Wdr75	GTTTTGAATGGAAAGCCTGGTCA
chr1	45852434	45852457	+	0.5285	0.8024	Wdr75	TTCTCTCCAGGGTGATAAGCAGT
chr1	45853689	45853712	+	0.6528	0.897	Wdr75	AACCTTGTCAGCTAGATATCATA
chr1	45951400	45951423	+	0.6587	0.7958	Slc40a1	GGTGAGGTCAGCTGCTTCAGTTC
chr1	45951452	45951475	+	0.6292	0.8739	Slc40a1	CAGCCAGAGCAGGGGTCTTCTGG
chr1	45957445	45957468	+	0.5876	0.9489	Slc40a1	GTTCAAAAGGTAATTCATGTTAC
chr1	45960320	45960343	+	0.4169	0.8054	Slc40a1	AGTCTGGCATTCTTATCCACCCA
chr1	46148398	46148421	+	0.0119	0.8228	Dnah7b	TCCCAACTTTTCAATTTTTTTCT
chr1	46148438	46148461	+	0.6595	0.9457	Dnah7b	AAAGATCCCAGAAAAAAAGACGA
chr1	46158402	46158425	+	0.0112	0.7253	Dnah7b	TTTTTTATCTCTTTCAGGAAATT
chr1	46158409	46158432	+	0.3355	0.9459	Dnah7b	TCTCTTTCAGGAAATTACGTCTA
chr1	46162803	46162826	+	0.5198	0.9096	Dnah7b	TTACAAAGGCAATAAAAAAAAGC
chr1	46163489	46163512	+	0.1143	0.9209	Dnah7b	TTTAATCTTACAGGAATCAACTA
chr1	46163493	46163516	+	0.6452	0.9128	Dnah7b	ATCTTACAGGAATCAACTAGAGC
chr1	46163587	46163610	+	0.6478	0.8666	Dnah7b	ATGACTACATTGATATCCTTATC
chr1	46178789	46178812	+	0.7098	0.9857	Dnah7b	GTACCAAACACAGAGGGTGGACT
chr1	46179115	46179138	+	0.5245	0.8844	Dnah7b	GACAGATTTGAAGGCATTAGTGA
chr1	46214445	46214468	+	0.7172	0.892	Dnah7b	GGATAAGCGAGTCCTGGCAGTCG
chr1	46216373	46216396	+	0.0112	0.7335	Dnah7b	ATTTTTTTTCCAACAGAGTGCAG
chr1	46216442	46216465	+	0.4743	0.8907	Dnah7b	CAGAAACTTTGGATATTACACAT
chr1	46221480	46221503	+	0.0113	0.8302	Dnah7b	CCATTTTTTTTTAAAATTAGGTG
chr1	46221493	46221516	+	0.5233	0.8897	Dnah7b	AAATTAGGTGATTGGAGATGCAA
chr1	46227725	46227748	+	0.5183	0.9248	Dnah7b	TTGATCCTAGGAAAATAATTTAG
chr1	46227747	46227770	+	0.6323	0.9682	Dnah7b	GAAACAAAGATGATCAATGCTGG
chr1	46230804	46230827	+	0.4464	0.88	Dnah7b	CTCTAGGACCTTATTTGGAGCAC
chr1	46230898	46230921	+	0.7525	0.9269	Dnah7b	GCAAAAGCAGTTGCCAAACAGTG
chr1	46234177	46234200	+	0.0414	0.7029	Dnah7b	TTATTCTTTCCTCCCAGGGACTG
chr1	46234237	46234260	+	0.5154	0.88	Dnah7b	ACAGAATTGATTTGGAAGTACTT
chr1	46240328	46240351	+	0.5936	0.8583	Dnah7b	ACTACCTCCTTTGTGCACTGCAG
chr1	46243376	46243399	+	0.8515	0.9582	Dnah7b	GCTGAAATATCCAAATGAAAATG
chr1	46243452	46243475	+	0.5196	0.855	Dnah7b	TCCCATGATTTGCCACTCTTTGA
chr1	46246600	46246623	+	0.5629	0.9302	Dnah7b	TCAGGGAATTACCTCAGATTTGT
chr1	46250447	46250470	+	0.5666	0.8948	Dnah7b	AATCCCAAGTCTGTCACCATGGG
chr1	46250479	46250502	+	0.2932	0.796	Dnah7b	TGGGCAGTTTGACTTGGTTTCCC
chr1	46252481	46252504	+	0.4892	0.7984	Dnah7b	TCCACTCTGCATGTAGACTCCAG
chr1	46253572	46253595	+	0.4153	0.9221	Dnah7b	TAGAAGGCTTGTTTGATAGAATG
chr1	46256300	46256323	+	0.5824	0.9334	Dnah7b	TGGATGACTTTGCTGATGAAAAC
chr1	46258490	46258513	+	0.0855	0.8275	Dnah7b	TGTTTTCATTGGCCTGGTCTGTT
chr1	46258610	46258633	+	0.6532	0.9241	Dnah7b	AGTTACTGAGTGGTACTGAGCAA
chr1	46258652	46258675	+	0.4222	0.8557	Dnah7b	TAGTGCCATTTCCTGAGAAGGGA
chr1	46260728	46260751	+	0.6476	0.8746	Dnah7b	CTGTAAACAGGGCTTAGGAAGAT
chr1	46260811	46260834	+	0.5116	0.863	Dnah7b	TTGAGATCATTGTGCCAACTCTC
chr1	46260867	46260890	+	0.8321	0.8781	Dnah7b	CTGACCACTCATCAAAAGCCTTC
chr1	46262243	46262266	+	0.6068	0.9806	Dnah7b	AATCAACTCAATAAGGACATCTA
chr1	46264924	46264947	+	0.7789	0.8705	Dnah7b	GGTGGTGGCCGAAATCCAATAAC
chr1	46264994	46265017	+	0.9266	0.9723	Dnah7b	GTGACAAGTCTATGTTCACAATC
chr1	46272627	46272650	+	0.3784	0.8292	Dnah7b	AAATTATTCAGGTCCTCAGAGTA
chr1	46272753	46272776	+	0.0183	0.8208	Dnah7b	AAAACTTGGATTTTAATCAGGAT
chr1	46272768	46272791	+	0.6491	0.8968	Dnah7b	ATCAGGATGGCACTGTTGAAGAA
chr1	46272800	46272823	+	0.1199	0.8211	Dnah7b	AGAAGTTTAATGTTTTGTGATTT
chr1	46272809	46272832	+	0.1164	0.8268	Dnah7b	ATGTTTTGTGATTTCCATGATCC
chr1	46273286	46273309	+	0.7417	0.9131	Dnah7b	GATGAAAAGCAAGAAATATGTGA
chr1	46273389	46273412	+	0.353	0.8135	Dnah7b	TTGACCGCTGCCGCAACCAGCTG
chr1	46275745	46275768	+	0.4134	0.933	Dnah7b	AATTTAGTCATGGCCAGAAGATG
chr1	46275751	46275774	+	0.7523	0.8718	Dnah7b	GTCATGGCCAGAAGATGCTCTGG
chr1	46279980	46280003	+	0.6689	0.9107	Dnah7b	GATAAACTGGATTCAGCTTCGTC
chr1	46521114	46521137	+	0.0119	0.8228	Dnah7c	TCCCAACTTTTCAATTTTTTTCT
chr1	46521154	46521177	+	0.6787	0.9457	Dnah7c	AAAGATCCCAGAGAAAAAGACGA
chr1	46543176	46543199	+	0.0119	0.8694	Dnah7c	TTTTTATCTCTTCCAGGAAATTA
chr1	46543182	46543205	+	0.554	0.9579	Dnah7c	TCTCTTCCAGGAAATTACGTCTA
chr1	46553739	46553762	+	0.5198	0.9096	Dnah7c	TTACAAAGGCAATAAAAAAAAGC
chr1	46554425	46554448	+	0.0649	0.8341	Dnah7c	ATTTCATTTTACAGGAATCAACT
chr1	46554436	46554459	+	0.7065	0.9442	Dnah7c	CAGGAATCAACTAGAGCTTTTGA
chr1	46554524	46554547	+	0.6448	0.9143	Dnah7c	ATGACTACATAGATATTCTTGTA
chr1	46558338	46558361	+	0.7092	0.977	Dnah7c	CGAGAGAGCGTGGCACCAACCGA
chr1	46559664	46559687	+	0.541	0.7754	Dnah7c	CTCTCCAGGCTGTTCGTTTGGGA
chr1	46563181	46563204	+	0.222	0.888	Dnah7c	AGATTGGTTTTTCTGCTGTTTCA
chr1	46571857	46571880	+	0.6634	0.9786	Dnah7c	GTGCCAAACACAAATGGTGGACT
chr1	46572150	46572173	+	0.5465	0.8636	Dnah7c	TCATTCATAGACATGAACTTGGA
chr1	46572183	46572206	+	0.5416	0.8844	Dnah7c	GACAGATTTGAAGGCATTAGTGA
chr1	46634099	46634122	+	0.7915	0.904	Dnah7c	GGATAAGCAAGTCCTGGCAGTTG
chr1	46636033	46636056	+	0.0112	0.8042	Dnah7c	ATTTTTTTTTCCAACAGAGTGCA
chr1	46636103	46636126	+	0.5939	0.8973	Dnah7c	CAGAAACATTGGATATTACACAT
chr1	46641818	46641841	+	0.0114	0.8404	Dnah7c	CCATTTTTTTTAAATTAGGTGAT
chr1	46641830	46641853	+	0.6326	0.9349	Dnah7c	AATTAGGTGATTAGAGATGCAAT
chr1	46648057	46648080	+	0.6323	0.9682	Dnah7c	GAAACAAAGATGATCAATGCTGG
chr1	46648506	46648529	+	0.8159	0.9115	Dnah7c	CTTCCAGACTCTACCTACCCATG
chr1	46651717	46651740	+	0.4007	0.8536	Dnah7c	CTCTAGGACCTTATTTGGAGCCC
chr1	46651811	46651834	+	0.6837	0.9269	Dnah7c	GCAAAAGCGGTTGCCAAACAGTG
chr1	46654197	46654220	+	0.0414	0.7029	Dnah7c	TTATTCTTTCCTCCCAGGGACTG
chr1	46654257	46654280	+	0.5154	0.88	Dnah7c	ACAGAATTGATTTGGAAGTACTT
chr1	46665071	46665094	+	0.5936	0.8583	Dnah7c	ACTACCTCCTTTGTGCACTGCAG
chr1	46668041	46668064	+	0.8515	0.9582	Dnah7c	GCTGAAATATCCAAATGAAAATG
chr1	46668117	46668140	+	0.5196	0.855	Dnah7c	TCCCATGATTTGCCACTCTTTGA
chr1	46671255	46671278	+	0.5629	0.9302	Dnah7c	TCAGGGAATTACCTCAGATTTGT
chr1	46675646	46675669	+	0.5788	0.8948	Dnah7c	AATCCCAAGTCTGTCACCATGGG
chr1	46675678	46675701	+	0.2932	0.796	Dnah7c	TGGGCAGTTTGACTTGGTTTCCC
chr1	46677708	46677731	+	0.4673	0.7984	Dnah7c	TCCACTCTGCATGTAGACTCCAG
chr1	46678801	46678824	+	0.4153	0.9221	Dnah7c	TAGAAGGCTTGTTTGATAGAATG
chr1	46686217	46686240	+	0.5824	0.9334	Dnah7c	TGGATGACTTTGCTGATGAAAAC
chr1	46688499	46688522	+	0.7585	0.9288	Dnah7c	CGTTACTGAGTAGTACTGAACAA
chr1	46688541	46688564	+	0.476	0.8475	Dnah7c	TAGTGCCATTTCCTGAAAAGGGA
chr1	46693135	46693158	+	0.7074	0.8932	Dnah7c	CTGTAAACAGGACTTAGGAAGAT
chr1	46693218	46693241	+	0.6976	0.9657	Dnah7c	ATGAGATCATTGTGCCAACTCTG
chr1	46693274	46693297	+	0.8321	0.8781	Dnah7c	CTGACCACTCATCAAAAGCCTTC
chr1	46694648	46694671	+	0.6068	0.9806	Dnah7c	AATCAACTCAATAAGGACATCTA
chr1	46697371	46697394	+	0.7789	0.8705	Dnah7c	GGTGGTGGCCGAAATCCAATAAC
chr1	46697441	46697464	+	0.9095	0.9627	Dnah7c	GTGACAAGTCCATGTTCACAATC
chr1	46704610	46704633	+	0.3784	0.8292	Dnah7c	AAATTATTCAGGTCCTCAGAGTA
chr1	46704736	46704759	+	0.0294	0.8422	Dnah7c	AAAACTTGGATTTTAATCATGAT
chr1	46704751	46704774	+	0.6671	0.9321	Dnah7c	ATCATGATGGCACTGTAGAAGAA
chr1	46704783	46704806	+	0.1199	0.8211	Dnah7c	AGAAGTTTAATGTTTTGTGATTT
chr1	46704792	46704815	+	0.1164	0.8268	Dnah7c	ATGTTTTGTGATTTCCATGATCC
chr1	46705269	46705292	+	0.7417	0.9131	Dnah7c	GATGAAAAGCAAGAAATATGTGA
chr1	46705372	46705395	+	0.353	0.8135	Dnah7c	TTGACCGCTGCCGCAACCAGCTG
chr1	46707312	46707335	+	0.4134	0.933	Dnah7c	AATTTAGTCATGGCCAGAAGATG
chr1	46707318	46707341	+	0.7523	0.8718	Dnah7c	GTCATGGCCAGAAGATGCTCTGG
chr1	46711550	46711573	+	0.6457	0.8943	Dnah7c	GATAAGCTGGACTCGGCTTCGTC
chr1	46871759	46871782	+	0.4357	0.8393	Slc39a10	TCCTTATTTAAATCTTCAACTAA
chr1	46871769	46871792	+	0.3595	0.8735	Slc39a10	AATCTTCAACTAAAAGTTTGTCA
chr1	46874647	46874670	+	0.312	0.8281	Slc39a10	TTGGTCTCTGGTGAAGGGCTGTG
chr1	46874797	46874820	+	0.3731	0.9059	Slc39a10	TCATCAGCTTTGATGGGCAGTTC
chr1	46874897	46874920	+	0.4488	0.8815	Slc39a10	AATGATTGTGAAAATGCTGGTGG
chr1	50969778	50969801	+	0.6496	0.8969	Tmeff2	AGGATTGGAGACACTGTGACTTG
chr1	51171300	51171323	+	0.7737	0.8902	Tmeff2	GGTGTGTGTGCAACATAGACTGT
chr1	51172197	51172220	+	0.012	0.9529	Tmeff2	TTGTTAATTTTTTAACATAGATA
chr1	51172211	51172234	+	0.8708	0.9723	Tmeff2	ACATAGATAACACAACTACAACC
chr1	51512154	51512177	+	0.7596	0.8649	Nabp1	GATTAATTACCCCTCTATTCTGC
chr1	51513684	51513707	+	0.393	0.8276	Nabp1	ATACTTACTCTCCAATTTTTTGA
chr1	51516625	51516648	+	0.7439	0.9671	Nabp1	TGCACACCTACCCTCTGGTCAAC
chr1	51517013	51517036	+	0.0782	0.859	Nabp1	AGTTTTTCAGTCCGGCCTTAATG
chr1	51821112	51821135	+	0.5999	0.8375	Myo1b	ATACCGAAGTACTCACATTTTCT
chr1	51832783	51832806	+	0.5444	0.9555	Myo1b	AAAAAAAAAACTTACCTCAAATA
chr1	51833496	51833519	+	0.469	0.8926	Myo1b	CCAACCATGAAAACAAGCGGCTG
chr1	51833531	51833554	+	0.7771	0.9669	Myo1b	GCCAGGGCATCACGGGCATAATA
chr1	51836152	51836175	+	0.6889	0.8672	Myo1b	CCCACCTGAGCCACATTCAGCGT
chr1	51836554	51836577	+	0.1071	0.827	Myo1b	TCTTTGATTTTGCTTTCATCCAA
chr1	51838736	51838759	+	0.723	0.838	Myo1b	GCAGAGTCCAGACTCAGATAGTT
chr1	51852196	51852219	+	0.5074	0.8633	Myo1b	AAGTCAAATTCAATATCCATGTA
chr1	51873657	51873680	+	0.4722	0.7804	Myo1b	TCTTGATCACGGAGGGATCTGTA
chr1	51902455	51902478	+	0.6656	0.9322	Myo1b	AGAGTTTGCTAGCTGTACTTACA
chr1	52052942	52052965	+	0.1036	0.8687	Stat4	TTTTAGGGAAGTAGCTTCTAACA
chr1	52052947	52052970	+	0.7265	0.9663	Stat4	GGGAAGTAGCTTCTAACAATGAA
chr1	52104447	52104470	+	0.3945	0.657	Stat4	TGCTGCATTTGCTTACTGTCTTT
chr1	52110999	52111022	+	0.0112	0.9051	Stat4	ATATTTTCTTTTGTATAAAGATG
chr1	52117657	52117680	+	0.7209	0.8074	Stat4	CCCTACTGGCAGAGAGTCTTTTC
chr1	52118894	52118917	+	0.3417	0.8746	Stat4	TCTAGCTCATTTGTGGTCGAGCG
chr1	52121659	52121682	+	0.2106	0.7422	Stat4	TTCCTGTCTCTTTCTAGATTACT
chr1	52121998	52122021	+	0.5095	0.8567	Stat4	AAGTGTCTTCTTGGTTTTACAGG
chr1	52122113	52122136	+	0.189	0.9487	Stat4	AAAGCAAAGATTTTTCTCCCTAG
chr1	52137540	52137563	+	0.9248	0.9771	Stat4	ACTAGACCAGCTCATTACCTGTC
chr1	52171699	52171722	+	0.513	0.8613	Stat1	AAGGCCCAGGAGGGAAATATTCA
chr1	52174754	52174777	+	0.5742	0.8413	Stat1	TCTGCAGTGCATAGAGCAGGAAA
chr1	52174816	52174839	+	0.7881	0.9021	Stat1	AATGCAAAACCTCTCAGAACAGA
chr1	52176436	52176459	+	0.6871	0.8366	Stat1	GGAGATAATTCACAAAATCAGAG
chr1	52179711	52179734	+	0.428	0.8371	Stat1	TCTGTGTTTCCGGGTCACTGACA
chr1	52183229	52183252	+	0.0119	0.8459	Stat1	CATATTTTTTTACAGAGATGTGA
chr1	52183241	52183264	+	0.7483	0.9501	Stat1	CAGAGATGTGAACGAGAAAAACA
chr1	52183337	52183360	+	0.2637	0.7639	Stat1	AGGATTTGTGTCTTGCGTTGTAT
chr1	52184305	52184328	+	0.6888	0.9223	Stat1	CAGCAACTGAAGGAACAGAAAAA
chr1	52235915	52235938	+	0.6349	0.929	Gls	AGTAATATCCTATTGCAAAATTT
chr1	52246458	52246481	+	0.6758	0.9436	Gls	CCTTTATTAGAGAAGTCACAACA
chr1	52246464	52246487	+	0.3893	0.7981	Gls	TTAGAGAAGTCACAACAATTGCT
chr1	52251478	52251501	+	0.7781	0.8692	Gls	CACAGGACTGAAGACAAAAAGGA
chr1	52254745	52254768	+	0.6165	0.8903	Gls	GCACTTTCATATAACTCATCGAT
chr1	52258645	52258668	+	0.0131	0.9016	Gls	CTTTTTAAAAAGATCTTTGTCTA
chr1	52258652	52258675	+	0.4774	0.9137	Gls	AAAAGATCTTTGTCTAGCATGAC
chr1	52529512	52529535	+	0.0327	0.7837	Nab1	GGGATTTTTAAATGTGGCTCTCG
chr1	52529522	52529545	+	0.6289	0.8939	Nab1	AATGTGGCTCTCGGGAGCTGCTA
chr1	52529605	52529628	+	0.6913	0.9589	Nab1	TAGATGGGTATGCTACTGACAGG
chr1	52676515	52676538	+	0.5241	0.8823	Nemp2	TCTTTCAGTTCCCAGATGTAAAT
chr1	52680068	52680091	+	0.3029	0.8993	Nemp2	TCATTTATCAAATGTGTGACTCA
chr1	52680075	52680098	+	0.3713	0.8417	Nemp2	TCAAATGTGTGACTCATAACTTT
chr1	52680321	52680344	+	0.0447	0.7596	Nemp2	TTTTCCAGTTGTGGATTTCAAAC
chr1	52682263	52682286	+	0.2123	0.8854	Nemp2	TTTTCTCCCGCACACAGTATAGC
chr1	52682330	52682353	+	0.1577	0.8066	Nemp2	TGTTTTGTGCCAGTTGATGGAAG
chr1	52747431	52747454	+	0.7296	0.9022	Mfsd6	GGTCTTCCAGATGCCAGTAGAGA
chr1	52747652	52747675	+	0.4808	0.7709	Mfsd6	CCATCACTATTGTTGAAGTGGTT
chr1	52748582	52748605	+	0.5242	0.8642	Mfsd6	TAATATACAGGTAAGAGAGGGTA
chr1	52829304	52829327	+	0.5822	0.9096	Inpp1	GAGATGGCGAGCTGCAGGGAATG
chr1	52830839	52830862	+	0.0127	0.8823	Inpp1	TTTTTACCTTAAAGTAGTTAGGT
chr1	52830845	52830868	+	0.7175	0.89	Inpp1	CCTTAAAGTAGTTAGGTTTTGGG
chr1	52830984	52831007	+	0.7839	0.9391	Inpp1	ACATTGGCAGAACCTTTAATATA
chr1	52838466	52838489	+	0.5192	0.9198	Inpp1	TAACTTCCTGCACCAGCACATCC
chr1	52904742	52904765	+	0.4689	0.9496	Hibch	ACTCAAGATTTATTCAGAGAAGA
chr1	52904754	52904777	+	0.56	0.8249	Hibch	TTCAGAGAAGAATACATCTTGAA
chr1	52924235	52924258	+	0.0116	0.8356	Hibch	AAGCATTTTTTTCCTTATTTCCC
chr1	52942004	52942027	+	0.5376	0.9073	Hibch	GTTGCGTGTGTTGGAGGAGGAGC
chr1	52964578	52964601	+	0.4701	0.7111	1700019D03Rik	CTTCCTGGACTTGCTGTTGTTCA
chr1	53100959	53100982	+	0.5935	0.8449	Mstn	CCTGTTCATGCTGATTGCTGCTG
chr1	53103089	53103112	+	0.6006	0.9423	Mstn	AATTTAGCTCTAAAATACAGTAC
chr1	53103095	53103118	+	0.9776	1.0	Mstn	GCTCTAAAATACAGTACAACAAA
chr1	53221638	53221661	+	0.7045	1.0	1700019A02Rik	GAAATAGGTTTATACCTCAAACA
chr1	53221650	53221673	+	0.5131	0.8625	1700019A02Rik	TACCTCAAACATGTCGGATTCTT
chr1	53226581	53226604	+	0.3539	0.7175	1700019A02Rik	AAAGTCTTCCATTTCTCCAGCTT
chr1	53245996	53246019	+	0.157	0.8304	Pms1	CATGATAAGCTCTTTTGTGGCAC
chr1	53246318	53246341	+	0.3979	0.8933	Pms1	TCTGTTCATTTAAATGATGATCA
chr1	53246330	53246353	+	0.2612	0.8972	Pms1	AATGATGATCAATGTTTTTTCTA
chr1	53246425	53246448	+	0.34	0.8741	Pms1	TTAAAAAGCACATCTGTTTCGGC
chr1	53246719	53246742	+	0.231	0.8512	Pms1	TTTGAAAAAGATTACCTTATTCT
chr1	53246762	53246785	+	0.4737	0.878	Pms1	TCTGGTGTTAGATTTATATCCAC
chr1	53246778	53246801	+	0.6968	0.9553	Pms1	TATCCACCTCAGCTGATGGAACA
chr1	53246847	53246870	+	0.3635	0.8132	Pms1	GGCACTTCAGATTATAATAGCGT
chr1	53247126	53247149	+	0.2367	0.7942	Pms1	GTATATCTTTTTGATGTACTGGC
chr1	53295864	53295887	+	0.157	0.8748	Pms1	GTTCATCTTTACACTTTTTAGCT
chr1	53295875	53295898	+	0.02	0.8153	Pms1	CACTTTTTAGCTGTTGAGTAAAA
chr1	53295884	53295907	+	0.6701	0.939	Pms1	GCTGTTGAGTAAAATTGTTTTCT
chr1	53354096	53354119	+	0.0179	0.8438	Osgepl1	TGGATTTTTAAGAAGATTTAGTG
chr1	53354106	53354129	+	0.5495	0.8452	Osgepl1	AGAAGATTTAGTGTTCATCCCAG
chr1	53354116	53354139	+	0.8516	0.8925	Osgepl1	GTGTTCATCCCAGAACTCTCTCT
chr1	53357039	53357062	+	0.0162	0.8634	Osgepl1	AAGACTGTCTTTTTGTTTCAGAA
chr1	53357230	53357253	+	0.6805	0.8636	Osgepl1	GCTTACAGCTAGTAAATCAGTTT
chr1	53357254	53357277	+	0.4917	0.9081	Osgepl1	AAAAGCCATTCATCCCGATTCAT
chr1	53357337	53357360	+	0.013	0.7246	Osgepl1	GTTCTTTTGATTTCTGGCGGTCA
chr1	53359097	53359120	+	0.7011	0.9584	Osgepl1	ATAGGTGGCAAGAAGACTTTCTT
chr1	53359122	53359145	+	0.6101	0.847	Osgepl1	ATCAAACATCCAGAATGTTCTAC
chr1	53359204	53359227	+	0.8613	0.9423	Osgepl1	CTATCAATCCACCTATGCAGAAT
chr1	53386400	53386423	+	0.2939	0.7899	Asnsd1	GTCCTGCTTTTCCTGTGACTCGG
chr1	53386552	53386575	+	0.7404	0.9081	Asnsd1	GGCACAAAAGCCACATTCAGAAG
chr1	53386688	53386711	+	0.3842	0.8733	Asnsd1	AAACTTCCTTTGATGCCAGGTTT
chr1	53386895	53386918	+	0.4863	0.9151	Asnsd1	AGGGAACGACAGGTTTTGAGAGG
chr1	53386937	53386960	+	0.5639	0.8723	Asnsd1	TTACCACTGATACAAACTCTGGC
chr1	53387045	53387068	+	0.7322	0.9752	Asnsd1	AGATCACAGATCTGGAAACAGCA
chr1	53387287	53387310	+	0.6518	0.7947	Asnsd1	GAGAAGAGCAGCAAAATTTCAGA
chr1	53387378	53387401	+	0.396	0.7738	Asnsd1	CTCCATTAAAAACTTCTCCATTC
chr1	53390052	53390075	+	0.7555	0.903	Asdurf	GATTAGAAAGTTCATCCACAATA
chr1	53536195	53536218	+	0.7175	0.9565	Dnah7a	ACTGCGGATGCAGCGCCTCCAGC
chr1	53540771	53540794	+	0.6952	0.8887	Dnah7a	CACATGTCAATACAGCCTTCTCG
chr1	53542651	53542674	+	0.8574	0.9825	Dnah7a	CATGGAAATACCTGAAACCAGTC
chr1	53542834	53542857	+	0.4191	0.8308	Dnah7a	TCCCGCTGGCGATCTATCTGACG
chr1	53542922	53542945	+	0.7195	0.8478	Dnah7a	GGAGATTGTTGACATCTTCTAGA
chr1	53542961	53542984	+	0.3094	0.8653	Dnah7a	TTTGTGTATCTGTGAACAGGAAG
chr1	53543422	53543445	+	0.6691	0.8807	Dnah7a	AATAGGTCATGAAAATCTTCCTG
chr1	53557778	53557801	+	0.7264	0.9527	Dnah7a	CCTCATGAACCCACAGGCGTTTA
chr1	53557801	53557824	+	0.1419	0.813	Dnah7a	ATGGCCTCTTTGTTTTCTGCTGT
chr1	53557897	53557920	+	0.9256	0.9841	Dnah7a	GCTGGAGTAGGTAAGAGATTCTT
chr1	53561413	53561436	+	0.5128	0.8952	Dnah7a	ATCACAGAGCAATCTTTGAGGTC
chr1	53564078	53564101	+	0.5756	0.8861	Dnah7a	CATTTCTACAGTACTCACAATGA
chr1	53564269	53564292	+	0.2204	0.7346	Dnah7a	TCCATTTATCCCATCTTCCTAAG
chr1	53573553	53573576	+	0.4679	0.873	Dnah7a	AATCTTAAAGTTCCAGTTTGTCT
chr1	53573686	53573709	+	0.6398	0.8967	Dnah7a	TCCAGGACACCATCAGTGGTCTC
chr1	53576768	53576791	+	0.2442	0.8458	Dnah7a	AAACAGTTATTTGAACCTTGTTT
chr1	53580057	53580080	+	0.6622	0.9691	Dnah7a	ATGCTCCAGCTAGAACACGATAT
chr1	53583630	53583653	+	0.6504	0.9567	Dnah7a	CATCAATAATAGATCTAAGTAGC
chr1	53586414	53586437	+	0.3091	0.8183	Dnah7a	TGGACAGCGGCCGCGCAGTGACA
chr1	53598281	53598304	+	0.7359	0.8878	Dnah7a	GTTCTGTTCCTTCAAACACTAGG
chr1	53604820	53604843	+	0.7963	0.967	Dnah7a	CCTGTAACAGCGGTCTGTGAGTG
chr1	53606254	53606277	+	0.7605	0.9875	Dnah7a	TCTACAAGGCTGGCAAGCACATC
chr1	53623727	53623750	+	0.4898	0.8079	Dnah7a	AGAATGAGCTCCAAGAGTTCGTT
chr1	53644951	53644974	+	0.6958	0.9426	Dnah7a	CCTACTTGTACAACCGTTTTCAT
chr1	53644993	53645016	+	0.6337	0.8765	Dnah7a	TCCACAGCTGTGAATCGTCTGCC
chr1	53656882	53656905	+	0.4089	0.8351	Dnah7a	CCTCATCTGCTTTTCATAAGGCT
chr1	53657507	53657530	+	0.6648	0.8769	Dnah7a	CGTTGAGGATATGCTGATGGGAC
chr1	53659785	53659808	+	0.0286	0.7365	Dnah7a	CAGATTTTAATTGTACCTTGTCC
chr1	53659794	53659817	+	0.7616	0.8628	Dnah7a	ATTGTACCTTGTCCGCTGCTGCA
chr1	53659907	53659930	+	0.8045	0.9487	Dnah7a	GCATAACTCTCCAATTCCTCCAC
chr1	53662538	53662561	+	0.2003	0.7078	Dnah7a	ATGATTTTCCTGTGCTCGTCAAA
chr1	53662605	53662628	+	0.7856	0.8979	Dnah7a	GTCTGATGTCTGCAGGAGAAAAG
chr1	53662664	53662687	+	0.8219	0.8996	Dnah7a	GAATCCACTAGTCTCTGTCCCAG
chr1	53666221	53666244	+	0.622	0.9249	Dnah7a	GAGGCGTACTCAGAGCCTTTTCA
chr1	53669363	53669386	+	0.6343	0.8518	Dnah7a	CTTCCTGGTGATCTCGGAACATC
chr1	53674496	53674519	+	0.5675	0.9069	Dnah7a	TAAGACTATCTATGTATTCATTA
chr1	53674549	53674572	+	0.5163	0.8022	Dnah7a	TCAAGAACCAGCCTCATGATGAA
chr1	53675297	53675320	+	0.3096	0.9035	Dnah7a	TTGCCTTGGTTAAAAATATTCTG
chr1	53679500	53679523	+	0.6316	0.9176	Dnah7a	AGTAGCGTCTCCTTGGCAGATTC
chr1	53679533	53679556	+	0.6138	0.9099	Dnah7a	ATGACAATGTTCTGAAATTCTGA
chr1	53701501	53701524	+	0.6934	0.8444	Dnah7a	CACTAAGAAGATAATCTTCTCTT
chr1	53803274	53803297	+	0.6841	0.9324	Stk17b	TGTCCCCGAGTGGGTATATACTG
chr1	53805063	53805086	+	0.5807	0.9261	Stk17b	AATCACATTAACATACCTTTAAA
chr1	53805084	53805107	+	0.6177	0.8552	Stk17b	AATCAAGGTGAACAATGTTATTC
chr1	53805143	53805166	+	0.6477	0.9182	Stk17b	ATGAGTCTGATAACATCATTTTC
chr1	53953740	53953763	+	0.79	0.9579	Hecw2	CATGGTCCACATAGAAGATCCTG
chr1	53963041	53963064	+	0.5537	0.7852	Hecw2	GCTAACAGCTGCTCACTTGGTGG
chr1	53965493	53965516	+	0.7829	0.8975	Hecw2	GGAGAGGCTCCCATGGACCGCTC
chr1	53966255	53966278	+	0.6526	0.8607	Hecw2	AACTGGAGGTACCCACTCACGTG
chr1	53990049	53990072	+	0.6921	0.9155	Hecw2	GAGTCCCAGAAGTTGGCTGGAGA
chr1	54302630	54302653	+	0.8192	0.9908	Ccdc150	GAAGACCCTGCCAGCCAGAAAGC
chr1	54311635	54311658	+	0.596	0.9026	Ccdc150	GAAGAATGCGGCTGTTATTGAGG
chr1	54316811	54316834	+	0.6259	0.8571	Ccdc150	GCTACGGCGACAACTGGCTCAGG
chr1	54329905	54329928	+	0.7242	0.8821	Ccdc150	CTGTTAGACGCAGCCCATGCCAG
chr1	54339452	54339475	+	0.3288	0.775	Ccdc150	TTCTTGCTCCAGAGACCATTTAA
chr1	54339474	54339497	+	0.5187	0.8573	Ccdc150	ATCCTTGAGCACAATCAGTGTCT
chr1	54358417	54358440	+	0.6891	0.98	Ccdc150	TACATAAATGTAACAGAGAAAGC
chr1	54369272	54369295	+	0.6962	0.9468	Ccdc150	CTTGATACTGTTACTTGTAACTA
chr1	54369369	54369392	+	0.4816	0.9115	Ccdc150	TGTCAGTAATGTAAAGGAAAGGG
chr1	54369520	54369543	+	0.6141	0.8733	Ccdc150	AATGCCATTAAAACCATGGAGGG
chr1	54455885	54455908	+	0.4683	0.8391	Gtf3c3	AAAGCATGGCGAGCATGGTTAGC
chr1	54456971	54456994	+	0.5308	0.84	Gtf3c3	CTGTAGCTTTCAGCAGCACGTTC
chr1	54462664	54462687	+	0.2951	0.6121	Gtf3c3	TTCTCTTCTGAGGTGCCTTCTTC
chr1	54463280	54463303	+	0.3805	0.8104	Gtf3c3	TAGCTGAAGCGCTGTCATTGGCT
chr1	54466619	54466642	+	0.6814	0.9613	Gtf3c3	AAATGCGCCTATAGCCATCCATG
chr1	54466651	54466674	+	0.8529	0.9537	Gtf3c3	TGATCACCCATCTGTTCATAAAG
chr1	54468013	54468036	+	0.8025	0.9869	Gtf3c3	AATGTGCAGCAATCAACTCAAAC
chr1	54473190	54473213	+	0.4091	0.9011	Gtf3c3	TATAAAATATTTAACAGCTTACT
chr1	54473203	54473226	+	0.454	0.8699	Gtf3c3	ACAGCTTACTTTCATCATTTTCT
chr1	54476972	54476995	+	0.7466	0.9486	Gtf3c3	AAGCCAGCAGTAACATACCTTCA
chr1	54550587	54550610	+	0.7572	0.9641	Pgap1	ACAGTGCCACATGGCTGTCATTT
chr1	54551037	54551060	+	0.096	0.9611	Pgap1	AAGCAAATTTTTCTATGCTTACT
chr1	54551980	54552003	+	0.7519	0.9315	Pgap1	ACGTCACCTTCCTGGAAGACAGT
chr1	54563473	54563496	+	0.5387	0.8718	Pgap1	CCTTAATTGTTGGTAACAGCTCA
chr1	54564545	54564568	+	0.5399	0.8878	Pgap1	TGCAGCCAAAAATCCAACTATTT
chr1	54567646	54567669	+	0.7021	0.9413	Pgap1	AATGATATGTGCCGATCTTCTTA
chr1	54569994	54570017	+	0.473	0.8937	Pgap1	AAGGTTATTACCACAAACCTGTT
chr1	54570056	54570079	+	0.7567	0.9232	Pgap1	GCTGGGTGTCTTATAAAATGGTG
chr1	54571169	54571192	+	0.6315	0.9854	Pgap1	ACAGTGCATACTTGTTTGGTATC
chr1	54575103	54575126	+	0.5939	0.8335	Pgap1	AAATAATTACCACAACAGATAAG
chr1	54575223	54575246	+	0.4818	0.9241	Pgap1	TGTGCCGAGCATTTAAAATCCAA
chr1	54575238	54575261	+	0.5079	0.8915	Pgap1	AAATCCAATAGTTGTTTACATTC
chr1	54587122	54587145	+	0.5778	0.8344	Pgap1	ATGCACTCGTGTACAAACTTGGT
chr1	54590113	54590136	+	0.447	0.7917	Pgap1	ACGTCTTTCTTCCACTACCTACC
chr1	54706572	54706595	+	0.2821	0.8375	Ankrd44	CAAAGATGGATGCGCCCTGGTTA
chr1	54768891	54768914	+	0.5388	0.8172	Ankrd44	CTTTCTATCCATGTCTGATGCAG
chr1	54768988	54769011	+	0.5677	0.8789	Ankrd44	ATACAGTGGAAATGGCAATTTGC
chr1	54775430	54775453	+	0.3987	0.9456	Ankrd44	GGGCGGCTAAATGTAGGGGGAAC
chr1	54801395	54801418	+	0.6915	0.9575	Ankrd44	AGGCAGAGAGACTGAATGTCATA
chr1	54831610	54831633	+	0.7547	0.9258	Ankrd44	CCTGACAAAATCAGGAGTTCAAT
chr1	55038770	55038793	+	0.7371	0.9561	Sf3b1	GCAATAAAAGGTCACCTGTCGGT
chr1	55038837	55038860	+	0.6594	0.9345	Sf3b1	AAGAAAGGTGGAAGAATCTCTGT
chr1	55038864	55038887	+	0.6792	0.8944	Sf3b1	ATGTAGTTTGCTTCTACACCATC
chr1	55039937	55039960	+	0.5783	0.9033	Sf3b1	AGAAAGGCAATAAAGAAGGGATG
chr1	55040160	55040183	+	0.7374	0.9871	Sf3b1	ATGTGAATACCTTTGCCAAATTA
chr1	55040578	55040601	+	0.5046	0.8315	Sf3b1	TACAATATTCTATCAATAACTTT
chr1	55040698	55040721	+	0.4837	0.8895	Sf3b1	TCAGTAATCTGACGTAAGGCAGC
chr1	55042297	55042320	+	0.2266	0.9709	Sf3b1	AAAGCAACTTCATTATTTTTCTT
chr1	55042431	55042454	+	0.373	0.8895	Sf3b1	GTTTTGCTATCACCACTTACCAA
chr1	55042461	55042484	+	0.5076	0.8921	Sf3b1	TCAAAGTACTGAATGTCATCAGG
chr1	55042489	55042512	+	0.6058	0.8871	Sf3b1	AAAATGGAAGATTCCCAGATGGC
chr1	55045451	55045474	+	0.5873	0.8282	Sf3b1	CTTGCTCCAGGAGTTGGTGTTTC
chr1	55046676	55046699	+	0.7439	0.9438	Sf3b1	CGAGCACTGGAAGTTGCACCACC
chr1	55051385	55051408	+	0.5001	0.8302	Sf3b1	GTTCTCCAGCTTTAGCTTTTTCT
chr1	55051399	55051422	+	0.0321	0.7625	Sf3b1	GCTTTTTCTGCTAGTTGTTGCCT
chr1	55100418	55100441	+	0.0656	0.977	Coq10b	AATGTTGTTTTTTAGACACTTAG
chr1	55100432	55100455	+	0.5588	0.8664	Coq10b	GACACTTAGCTGCCTGTGGTGTA
chr1	55103326	55103349	+	0.1554	0.7963	Coq10b	TCTTTCTTCTTAGGTACTCAATG
chr1	55119481	55119504	+	0.9181	0.8942	Hspd1	GATTCAACCCCTCTTCTCCAAAC
chr1	55120226	55120249	+	0.8084	0.9174	Hspd1	CTTACTGCACCACCAGTAGCAAT
chr1	55120262	55120285	+	0.3828	0.7384	Hspd1	AGCTGGTTCTTCCTATTGTCCCC
chr1	55122917	55122940	+	0.4591	0.8375	Hspd1	GACTGTTTCTTAAGTTCAGCAAT
chr1	55123834	55123857	+	0.2384	0.9961	Hspd1	GCTCCAATATTTTTGTATTTATC
chr1	55123855	55123878	+	0.3085	0.8469	Hspd1	TCCTTTAAATCAATTGACTTTGC
chr1	55123862	55123885	+	0.2467	0.6902	Hspd1	AATCAATTGACTTTGCAACAGTG
chr1	55125901	55125924	+	0.4236	0.857	Hspd1	ACACCATTTAAGTATACTGGTAC
chr1	55125911	55125934	+	0.6872	0.9324	Hspd1	AGTATACTGGTACCTTTGGCCCC
chr1	55128225	55128248	+	0.395	0.7669	Hspe1	GGAAGTTTCTTCCGCTCTTTGAC
chr1	55175814	55175837	+	0.2519	0.8007	Mob4	ACCATGAGTTTACTTTTATAGGA
chr1	55175826	55175849	+	0.1738	0.9549	Mob4	CTTTTATAGGATTTCTATAATTG
chr1	55175832	55175855	+	0.3191	0.8598	Mob4	TAGGATTTCTATAATTGGCCTGA
chr1	55184279	55184302	+	0.6163	0.8492	Mob4	TAGTATATTCAACAGAACATAAG
chr1	55187476	55187499	+	0.5803	0.8432	Mob4	GGCAATTCTGCCTTGAACTAAAT
chr1	55187702	55187725	+	0.7734	0.9531	Mob4	ACAGAGTGAATGCCATCCAGATA
chr1	55189288	55189311	+	0.0129	0.8055	Mob4	ATTTTCTCTTTTCTAGTGTCCTG
chr1	55240515	55240538	+	0.3496	0.7833	Rftn2	TCAACCGTCTGTACTTCTTTAAG
chr1	55240536	55240559	+	0.4826	0.8068	Rftn2	AGTATCTTGAAAGGAAGAGAATC
chr1	55243346	55243369	+	0.8655	0.8853	Rftn2	GGTGTCTCCCAGCACACAAAAGA
chr1	55253435	55253458	+	0.491	0.8795	Rftn2	TCTTGATGACGTCTGGATTTGTT
chr1	55276859	55276882	+	0.4641	0.8345	Mars2	CAAAGGGATCTATGAAGGGTGGT
chr1	55277333	55277356	+	0.3365	0.7433	Mars2	TTGGCCTGCCCTTCTCCTAGGGG
chr1	55344833	55344856	+	0.8844	0.9748	Boll	CCTGGGGAACACCCCACTGCCAC
chr1	55394784	55394807	+	0.4326	0.8744	Boll	TATTATCTGCAATGATACTAACC
chr1	55394852	55394875	+	0.6221	0.8945	Boll	CAGACCCATATTGGGAGAAAAAT
chr1	55409427	55409450	+	0.5242	0.7953	Btf3-ps17	GGGTTGTTAAAATGGATCACTGT
chr1	55734900	55734923	+	0.6773	0.9605	Plcl1	TAGGATCCTTCAAACCAAAAATG
chr1	55735357	55735380	+	0.6483	1.0	Plcl1	TAGAGGGTAACCAGAACACACCA
chr1	55735516	55735539	+	0.6866	0.936	Plcl1	AAGAAATCCAGAAGAGCAAAGAA
chr1	55735725	55735748	+	0.5336	0.8741	Plcl1	GACATCATTAGGAGATATGAGCT
chr1	55735795	55735818	+	0.3899	0.8884	Plcl1	CCCAGTATTTATTGTCTCCAGAA
chr1	55735806	55735829	+	0.4576	0.8219	Plcl1	TTGTCTCCAGAATGTGACATTTT
chr1	55736210	55736233	+	0.4497	0.8114	Plcl1	TACAGAAGCACCTTTGTCTTCAG
chr1	55736509	55736532	+	0.5683	0.8962	Plcl1	GTGAAACAGAGGCCAGCCGGATT
chr1	56675945	56675968	+	0.4485	0.7934	Hsfy2	ATCCCAATTCTCCTTTTCATTCT
chr1	56676366	56676389	+	0.4298	0.8432	Hsfy2	TCAAGAATCGCTGAGCCAAAACC
chr1	56889478	56889501	+	0.8011	1.0	Satb2	CTAGAAGAGACTGAGACGCAGTC
chr1	56910694	56910717	+	0.5037	0.8715	Satb2	TCAGATGGGCCATGGCTATTTGC
chr1	56930295	56930318	+	0.6068	0.9253	Satb2	AAAACAAAAAAATCCAAGAAGAT
chr1	56930327	56930350	+	0.0152	0.8633	Satb2	TCTTCTTATACTTTTTGTACCAT
chr1	56937166	56937189	+	0.1829	0.7413	Satb2	AGGCATTGCGGACGGTGGCGTGG
chr1	57421876	57421899	+	0.1418	0.8169	1700066M21Rik	ATGCTTATTTCATCTTTCTTTTC
chr1	57421982	57422005	+	0.5944	0.9104	1700066M21Rik	GCCCGCCGTTTTCCCAATAGTTA
chr1	57422121	57422144	+	0.3285	0.8171	1700066M21Rik	AGCACTTGTATATGTTATTAGTT
chr1	57422154	57422177	+	0.7117	0.9184	1700066M21Rik	ACCTGACTCAGAACGGTATGCTG
chr1	57432486	57432509	+	0.0111	0.7749	Tyw5	CATTTTTTATTTTGTAACATACA
chr1	57432495	57432518	+	0.0858	0.9039	Tyw5	TTTTGTAACATACATCATAGTGA
chr1	57435907	57435930	+	0.1752	0.7373	Tyw5	TGTGTTTCTTCGGCTGCTCTCTG
chr1	57446195	57446218	+	0.472	0.811	Maip1	CCCGCTAGTCCCAGCCGCAGCTA
chr1	57446311	57446334	+	0.1597	0.7533	Maip1	CGCCTTCCTTATTTGGGCCTATT
chr1	57449052	57449075	+	0.0184	0.7239	Maip1	CATTCCTGTTTTTTCAAGGCTTT
chr1	57918742	57918765	+	0.6684	0.9551	Spats2l	ATGTGGATAAAGCCGTACAGGCC
chr1	57921859	57921882	+	0.5445	0.8218	Spats2l	TCTAGGCAGTGCTATTCAAGTTC
chr1	57941246	57941269	+	0.6628	0.9071	Spats2l	GGCCCAAATATTGAGAAATCGGT
chr1	57982156	57982179	+	0.5824	0.7571	Spats2l	ACACCAACCATTCCTTGTTGCAG
chr1	57998277	57998300	+	0.6436	1.0	Kctd18	AAACAAAATGTAATCATAGCTAA
chr1	58002244	58002267	+	0.7259	0.8603	Kctd18	CTATGAATCCTTCCTCCCAGCTG
chr1	58002379	58002402	+	0.5453	0.9356	Kctd18	TTGCAAACTAAGCCATAGGAATC
chr1	58004494	58004517	+	0.59	0.9309	Kctd18	AGTTCTATATTTGACCTTAAAGA
chr1	58006646	58006669	+	0.4034	0.7876	Kctd18	GACATTTACCAGATTCATCTGTT
chr1	58006654	58006677	+	0.1366	0.8263	Kctd18	CCAGATTCATCTGTTTTTAGAGG
chr1	58006673	58006696	+	1.0621	1.0	Kctd18	GAGGGAAACGACCACTAAACATA
chr1	58039107	58039130	+	0.0679	0.8608	Sgo2a	AAAATATTTTTGCAGACAATTCT
chr1	58040367	58040390	+	0.8003	0.9266	Sgo2a	CGTGCACAGAATAAGAAGCTTGT
chr1	58042041	58042064	+	0.552	0.7864	Sgo2a	CTCAAAAATAGTTCCACCAAGGT
chr1	58052643	58052666	+	0.146	0.7223	Sgo2a	TTTCATTCTCACTTGCCTTTAGA
chr1	58052664	58052687	+	0.5699	0.8045	Sgo2a	GAGTTCTGTTAACTTCAGAAAAT
chr1	58052867	58052890	+	0.6652	0.9133	Sgo2a	GAACATACTTCAAGTGTTGATAT
chr1	58054509	58054532	+	0.0274	0.7165	Sgo2a	TTTTGTAGAGAGCCACTCAGATC
chr1	58054672	58054695	+	0.7216	0.9131	Sgo2a	GATCACCAACCAACTTCAAGTCC
chr1	58055359	58055382	+	0.7635	0.9488	Sgo2a	AGTAAGCCTTCTCGACAGACATT
chr1	58055939	58055962	+	0.7982	0.9534	Sgo2a	GTAATGACCAAGGTGTTCATTGC
chr1	58056019	58056042	+	0.4767	0.8362	Sgo2a	AAAGACTTAAGTGAGTTTGATAC
chr1	58092821	58092844	+	0.6224	0.8776	Aox1	GGGAATCTGTGCCGCTGCACTGG
chr1	58096613	58096636	+	0.6684	0.8949	Aox1	TGGTGAGAGGGTGACATGGATTT
chr1	58097308	58097331	+	0.7909	0.9434	Aox1	AAGGTGTCTTCCACCCCATCATA
chr1	58098187	58098210	+	0.365	0.785	Aox1	CTTCAGGGCTGACCCTGGGTGCT
chr1	58100377	58100400	+	0.6099	0.8837	Aox1	AGTGAAGAGTTTCTCCGAAAGTG
chr1	58101375	58101398	+	0.7309	0.9185	Aox1	GAGAAGGAGGTGGCGTCATTGAA
chr1	58104408	58104431	+	0.4975	0.8694	Aox1	AGTGTCTCCTATTTGCCTTTTCA
chr1	58104480	58104503	+	0.6697	0.7852	Aox1	GATGATCTTCATTCAAAACATCC
chr1	58112409	58112432	+	0.3977	0.8192	Aox1	AAATCGTTGATCAAATTCTTGAA
chr1	58115256	58115279	+	0.8305	0.968	Aox1	TATGGAAACCCAAAGCATGCTTG
chr1	58117571	58117594	+	0.0243	0.8106	Aox1	TTTTCTGTCTCAGACACGGTCGC
chr1	58158617	58158640	+	0.5828	0.8968	Aox3	CTTCACCACATGAACTTTGAAGT
chr1	58160135	58160158	+	0.6768	0.912	Aox3	GGAAAGGATTGCCAAAGGCCATG
chr1	58177364	58177387	+	0.4259	0.7794	Aox3	TCTTCTTCAGGTTTGCACCAAGT
chr1	58180499	58180522	+	0.4739	0.8616	Aox3	AATATTGCAGAGGATGGCCGAGG
chr1	58181827	58181850	+	0.623	0.8944	Aox3	GGGCTTCATATGAAGTTCACAGA
chr1	58186351	58186374	+	0.449	0.773	Aox3	GTCCTTAGGTGGTCATATTATCA
chr1	58189430	58189453	+	0.2101	0.7345	Aox3	ATAAAGTGCTTTTCCCTTCACAG
chr1	58192311	58192334	+	0.7231	0.9522	Aox3	CTTAGACGTGTTGAAGCAGTTAA
chr1	58192701	58192724	+	0.5989	0.8343	Aox3	ACCATGCCTTATGGGATGCAGTC
chr1	58197353	58197376	+	0.7488	0.9248	Aox3	ACACAGGATGTAGACTTCCAACA
chr1	58205029	58205052	+	0.8523	0.9762	Aox3	CATGGAGACTCAAAGCGTACGTG
chr1	58259129	58259152	+	0.7094	0.877	Aox4	CATAAGCCCATCACAGCCACTAC
chr1	58270637	58270660	+	0.4303	0.9067	Aox4	AGGACCCGGTATTAAATTTAATG
chr1	58270657	58270680	+	0.6641	0.9285	Aox4	ATGATGAATTCTATCCAGTTTTT
chr1	58270681	58270704	+	0.5729	0.9052	Aox4	TATCCCCACTTGGGGTTCCAGAA
chr1	58274260	58274283	+	0.0145	0.9328	Aox4	TGTCATCTTTTTATTAGACTTTA
chr1	58274273	58274296	+	0.2662	0.8749	Aox4	TTAGACTTTAGGAGGACACACTG
chr1	58274283	58274306	+	0.7231	0.9179	Aox4	GGAGGACACACTGCAAGCCGTCC
chr1	58275851	58275874	+	0.5758	0.8649	Aox4	AATGGCCCTTTCCTGGAGAAGTT
chr1	58285053	58285076	+	0.4526	0.7899	Aox4	TTGATGACATGCCTCCCATTGAC
chr1	58287982	58288005	+	0.0125	0.7067	Aox4	TTTTGGTTTGGTTTTCTACTGCA
chr1	58289327	58289350	+	0.8104	0.9543	Aox4	CATGGAAACGCAAACCATCCTGG
chr1	58292665	58292688	+	0.7174	0.9785	Aox4	ACTGAGCCATTTCCCACAGGACT
chr1	58331351	58331374	+	0.3461	0.8718	Aox2	TAAAGATTTGCACGAAGCTATTT
chr1	58333500	58333523	+	0.6921	0.9263	Aox2	TGGAGAGAGAATCACCTGGATCG
chr1	58335052	58335075	+	0.724	0.8728	Aox2	CCCTGTCCTCCTGTCTCCTGCTA
chr1	58348155	58348178	+	0.6965	0.9094	Aox2	GTCACCAGTACCAGAGCTCATGC
chr1	58351417	58351440	+	0.6175	0.9113	Aox2	CATATGTACTTTACAGGTTCTCT
chr1	58351430	58351453	+	0.3013	0.7493	Aox2	CAGGTTCTCTGTGTGGGCCAGGT
chr1	58438144	58438167	+	0.0179	0.8765	Bzw1	CTGTTACGTCTTTTTTAGCCCCG
chr1	58438161	58438184	+	0.7253	0.9094	Bzw1	GCCCCGGGTGGTACACTGGCAGA
chr1	58439225	58439248	+	0.0369	0.7684	Bzw1	ATCTTCTTCTAGGTTTTTAACAA
chr1	58439244	58439267	+	0.5172	0.949	Bzw1	ACAAGCTAATCAGGCGCTACAAA
chr1	58439842	58439865	+	0.4398	0.7429	Bzw1	ACCCTGATCGTTTACTTCTGCAG
chr1	58439856	58439879	+	0.5469	0.8386	Bzw1	CTTCTGCAGTTACTGCTCTTCCT
chr1	58439978	58440001	+	0.364	0.8441	Bzw1	TAATGAGAATTTGGTTAAAGAAG
chr1	58440269	58440292	+	0.5144	0.8128	Bzw1	CAGGGGTTTCAGCAGCTTTTGCT
chr1	58440305	58440328	+	0.5283	0.8705	Bzw1	AATCATGGATAAATGAAAAAGAC
chr1	58453625	58453648	+	0.5365	0.8718	Clk1	ATATCTGGATTTACTATAGTACG
chr1	58456150	58456173	+	0.6828	0.9534	Clk1	CAAGAAATATCAAGAACTTACAG
chr1	58456177	58456200	+	0.2243	0.8864	Clk1	CAGATTTGCATATTTGATATGCC
chr1	58456412	58456435	+	0.8675	0.9733	Clk1	ATGTGATACTTACAAAGTACTAT
chr1	58456512	58456535	+	0.0543	0.8568	Clk1	ACTATTTTTACTGCTACACGTCT
chr1	58458831	58458854	+	0.5049	0.7685	Clk1	TGATCGATGCATTCCACCACTTT
chr1	58460227	58460250	+	0.6149	0.9331	Clk1	AAAGGCACTCATACCCCGTGTGA
chr1	58460287	58460310	+	0.2212	0.8141	Clk1	CTTTTGTAACTGCTTCTTCCACT
chr1	58460444	58460467	+	0.5297	0.8878	Clk1	TGGATCTGCTTTCCAGATAATAG
chr1	58481665	58481688	+	0.8054	0.9888	Ppil3	ATATGCAATGATACTCACCTCAC
chr1	58489544	58489567	+	0.4954	0.7979	Nif3l1	GGAACTTGCACTACCAGGCCCAT
chr1	58491343	58491366	+	0.4135	0.8245	Nif3l1	TCAGAAAACTGAAATTCTTTCAT
chr1	58511471	58511494	+	0.1206	0.7758	Orc2	AATCTGTTTATTATCCAGTCCCG
chr1	58511481	58511504	+	0.5434	0.8043	Orc2	TTATCCAGTCCCGCTGATCCAGA
chr1	58513954	58513977	+	0.5848	0.9052	Orc2	ACAGTAAACTTACTGATTTCACA
chr1	58515613	58515636	+	0.3311	0.8328	Orc2	TGAAACAGTTTCTCATGCTGTTG
chr1	58520092	58520115	+	0.4956	0.8545	Orc2	AGGCCCAAGACTCCATCTGCACT
chr1	58532824	58532847	+	0.0114	0.7427	Orc2	CTTTTTTGAGCAATGTTTTTTGT
chr1	58536542	58536565	+	0.5488	0.8266	Orc2	GTCATCTCTTCAGGGTGCTTTCT
chr1	58536587	58536610	+	0.2665	0.8064	Orc2	TTCCTACCATCTTTAGCAGAGCC
chr1	58539489	58539512	+	0.1174	0.6885	Orc2	TTACTTTCTGGGGATTGACCAAA
chr1	58574541	58574564	+	0.6824	0.8301	Hycc2	TACTTACCTTCTCTTCTCCATCT
chr1	58574637	58574660	+	0.3251	0.7371	Hycc2	AGTACTTTCTGGCCTTCTTGTGA
chr1	58587852	58587875	+	0.0212	0.6937	Hycc2	TTGTTTCCATCTTTATCAGCAAT
chr1	58596458	58596481	+	0.5553	0.866	Hycc2	TAGAGAGCTGGTACAAGGGCTTT
chr1	58707233	58707256	+	0.6226	0.7472	Flacc1	CCCTGTGAATCTTGACTTCTTTG
chr1	58719021	58719044	+	0.5286	0.8776	Flacc1	CCTGGAAAATTTGACTTTGCTCA
chr1	58730066	58730089	+	0.6958	0.8275	Flacc1	CTCACAGAAGGTGCTTTGCTGCT
chr1	58768189	58768212	+	0.3994	0.9184	Cflar	CTGAAGACACTTTTATGGTTTAC
chr1	58768204	58768227	+	0.3879	0.7778	Cflar	TGGTTTACAGGGTCCTGCTGATG
chr1	58768211	58768234	+	0.6913	0.9144	Cflar	CAGGGTCCTGCTGATGGAGATTG
chr1	58774807	58774830	+	0.3127	0.9067	Cflar	TATTTGAAGCTCCAGAATGGGCG
chr1	58866379	58866402	+	0.512	0.8265	Casp8	AGCTCTCAGAAGAAGTGAGCGAG
chr1	58866421	58866444	+	0.4019	0.8068	Casp8	AGTTCCTTTTGAACAATGAGATC
chr1	58872808	58872831	+	0.6398	0.9353	Casp8	CCAAATGAAGAACAAACCTCGGG
chr1	58883523	58883546	+	0.0713	0.8167	Casp8	AGGAGCTTCATTTTGAGATAGTA
chr1	58917173	58917196	+	0.5583	0.8716	Gm28802	CCTGGAATATTTGACTTTGCTTA
chr1	58929876	58929899	+	0.7221	0.8515	Gm28802	CTCACAGAAGATGCTTTGCTGCT
chr1	58930655	58930678	+	0.2119	0.7964	Gm28802	GGGAAATAGATTTTCCTGGTTGG
chr1	58931837	58931860	+	0.3289	0.7858	Gm28802	CTTAAACTTCCCTGTGGGAGTCT
chr1	58947866	58947889	+	0.4681	0.8614	Trak2	GTGATGACGCCTGGGCGTGGATC
chr1	58951353	58951376	+	0.6824	0.8844	Trak2	GACACAGATTCCTCATCCAAACT
chr1	58951386	58951409	+	0.7138	0.7993	Trak2	CGCATGGTCCCTTCAATCTCAGC
chr1	58954918	58954941	+	0.0432	0.7382	Trak2	TTTCTTCTTGGGACTCATGTAAC
chr1	58960243	58960266	+	0.4193	0.8157	Trak2	ACACAGTCATTGACGAGCTGTTG
chr1	58962751	58962774	+	0.4288	0.8976	Trak2	AAAGAGCTTGCCCAATTCGGGCA
chr1	59024423	59024446	+	0.0115	0.833	Stradb	TTTTTATTATGTAAAACAATGCA
chr1	59024429	59024452	+	0.4367	0.9185	Stradb	TTATGTAAAACAATGCAGGTTGA
chr1	59028836	59028859	+	0.3979	0.9304	Stradb	TATTTATCCTAGAGAGCAGTGAT
chr1	59028842	59028865	+	0.7462	0.9031	Stradb	TCCTAGAGAGCAGTGATTCTATC
chr1	59030227	59030250	+	0.4595	0.8602	Stradb	ATAAGAAACATTCTCTTTGGAGC
chr1	59031370	59031393	+	0.7113	0.916	Stradb	AAGCCAGCCATATCCTCATTTCT
chr1	59031815	59031838	+	0.8223	0.9822	Stradb	CATGGATATAATGTGAAGTCAGA
chr1	59031844	59031867	+	0.5477	0.8442	Stradb	CAGTGTTGGGATCACAGCCTGTG
chr1	59044470	59044493	+	0.3652	0.835	C2cd6	TTTGGCTTCTACTATCAGAATAC
chr1	59044547	59044570	+	0.2901	0.8115	C2cd6	TCAAGTTCTATCACTTTGATTAC
chr1	59044593	59044616	+	0.5865	0.9311	C2cd6	CAGGAAAGGACTGTATTATTTGG
chr1	59044755	59044778	+	0.3551	0.713	C2cd6	TTCCTATTCCCAGTTGTGAGAAT
chr1	59045006	59045029	+	0.8432	0.9596	C2cd6	ACTACAGGACTTAAAAGAACCTG
chr1	59045037	59045060	+	0.3779	0.9771	C2cd6	GAAGGTCTTTTGATGAACGCCAG
chr1	59045067	59045090	+	0.3884	0.8081	C2cd6	GATCTTGGACTTTTCCCAACACT
chr1	59045174	59045197	+	0.5441	0.8936	C2cd6	GAAAACAACTCATCTGAAAGGTC
chr1	59045210	59045233	+	0.4768	0.9215	C2cd6	CTTAAAATTGATTTGAGTACTAT
chr1	59045244	59045267	+	0.7524	0.9797	C2cd6	AAATGTCAATATCAGATGTAAAA
chr1	59045271	59045294	+	0.4501	0.8141	C2cd6	CCGAGTTTGAGGAGCGATGTGTG
chr1	59045298	59045321	+	0.0462	0.8488	C2cd6	TATTTTCAGTCACTGATGATGCT
chr1	59045360	59045383	+	0.6813	0.9564	C2cd6	TCTGAAGAGTCTATTGTGGAGAC
chr1	59046314	59046337	+	0.2365	0.8462	C2cd6	TTTCCATTGATACTAGGATTATG
chr1	59046398	59046421	+	0.6111	0.8822	C2cd6	TTGCTACTAGGATCACTAAACAG
chr1	59046425	59046448	+	0.6697	0.8893	C2cd6	GTATCTGAAGGCTTTGTTGTATT
chr1	59046569	59046592	+	0.4968	0.8655	C2cd6	TTATCAGAATCTGAAAGCTTTGT
chr1	59046639	59046662	+	0.4159	0.833	C2cd6	AACTGTTTGCTGAGTTGAAAACA
chr1	59046744	59046767	+	0.5751	0.8717	C2cd6	CCATCTGGACTGTGACAGGGCTA
chr1	59046927	59046950	+	0.3497	0.8236	C2cd6	TGTTTCTTAGAAAAGGATCAAGA
chr1	59057886	59057909	+	0.7503	0.9357	C2cd6	AAGGATATATCCATCTACTTACA
chr1	59057934	59057957	+	0.4026	0.832	C2cd6	AATCTTCGAAGGGTTTATCAGGT
chr1	59062022	59062045	+	0.6449	0.9557	C2cd6	TAAATAATAGCTTACCTGAAAAA
chr1	59090155	59090178	+	0.5428	0.822	C2cd6	CCTCTTGTTGAGATGAGCTTATT
chr1	59090182	59090205	+	0.3686	0.8263	C2cd6	AAATGCTTGGATGTTTGGGCATT
chr1	59090370	59090393	+	0.7945	0.9321	C2cd6	GGTAAAAATACCTCTGAATAATT
chr1	59090410	59090433	+	0.3091	0.8024	C2cd6	AAACTGGTATGACCCGGCCTTCC
chr1	59097813	59097836	+	0.5487	0.8017	C2cd6	CCGTATGTTGTCCTTTCAAGCTC
chr1	59099812	59099835	+	0.3931	0.7188	C2cd6	TACTCCTCTTTCATTCTTTCCAA
chr1	59101553	59101576	+	0.4897	0.7693	C2cd6	CCTTTCCCGGGGCTTCTCACGGA
chr1	59106920	59106943	+	0.6924	0.9756	C2cd6	AAGAAAGGAACTAACCTGATGTG
chr1	59107851	59107874	+	0.4926	0.8871	C2cd6	TGCATCAAGTGCATTACTTCAGT
chr1	59108868	59108891	+	0.8009	0.9671	C2cd6	TATATACCTGTATTACTTCATAA
chr1	59114259	59114282	+	0.6115	0.9558	C2cd6	TGGAGACACGCATGAACAGATTA
chr1	59117028	59117051	+	0.6175	0.9816	C2cd6	AGCTCATACATACCACGTCTCCA
chr1	59147924	59147947	+	0.133	0.8083	Tmem237	TCAACTCGGAACGGTCCGCCGCC
chr1	59156468	59156491	+	0.6603	0.9293	Tmem237	CACTACAGTAAACTAACTCACCT
chr1	59157132	59157155	+	0.6337	0.8942	Tmem237	CCTTGGCACAGGTGGGAGTGCTC
chr1	59175991	59176014	+	0.7569	0.9454	Mpp4	ACTTACCAGATTCAAAAGTTTCT
chr1	59189617	59189640	+	0.7151	0.8973	Mpp4	GCAAGTGCTTACCTTGCAGTGAG
chr1	59190872	59190895	+	0.4687	0.8033	Mpp4	AACCTCTGGAGGCAGTCGTAGAC
chr1	59196523	59196546	+	0.447	0.8403	Mpp4	AGCACTCACCTTGAGCAGAGCCT
chr1	59224607	59224630	+	0.5517	0.8332	Als2	GGCGAGTATCCTTGTAGAAAGTG
chr1	59231073	59231096	+	0.3477	0.869	Als2	GCAAAACTTTTGCATAATTATGA
chr1	59245668	59245691	+	0.4625	0.8681	Als2	CAAAAGTACCTTTGAGAGTCGAG
chr1	59246982	59247005	+	0.6835	0.774	Als2	CCATCCAGACACTTGACACACAA
chr1	59254238	59254261	+	0.6062	0.9012	Als2	TGCTATGAAATGTAGCAGCTACC
chr1	59319716	59319739	+	0.3821	0.8022	Cdk15	AATCTTTCTAGCATCTCTCCTGA
chr1	59320566	59320589	+	0.754	0.9918	Cdk15	GCATACCGACCTGGCCCAGTACA
chr1	59522848	59522871	+	0.449	0.8025	Fzd7	AAGAAGAGGAGAGACGGTTCGCC
chr1	59523143	59523166	+	0.2999	0.8175	Fzd7	CTTCTTCGGTATGGCCAGCTCCA
chr1	59591667	59591690	+	0.6514	0.8463	Gm973	GCATCAGCCGTTGGCTCAGAACA
chr1	59595302	59595325	+	0.4291	0.879	Gm973	AACTTTCTCCAGGCACTGAGGAC
chr1	59595390	59595413	+	0.7164	0.9595	Gm973	AAGACAGTGAACCCCCAAAGGAG
chr1	59597288	59597311	+	0.4758	0.8196	Gm973	TGGTGGCCTCCCATGAAGCATCT
chr1	59601800	59601823	+	0.5966	0.9085	Gm973	GAAGATGGTGATATCCTGGCCCA
chr1	59621594	59621617	+	0.2968	0.7678	Gm973	TGAAACCTCCTCACGTTTGGCTC
chr1	59636195	59636218	+	0.6231	0.9414	Gm973	CACACGCAAGCTGCACATCGACA
chr1	59645806	59645829	+	0.62	0.9121	Gm973	TTGACAGGTAATGCTTCCACACA
chr1	59683657	59683680	+	0.8019	0.9722	Sumo1	ATGTCACAATATACAAACCTGTC
chr1	59694638	59694661	+	0.6816	0.8551	Sumo1	ATGTATTCTCCTTCCTTCTTATC
chr1	59737463	59737486	+	0.207	0.9165	Nop58	ATGTGAATGTTTTTATAGGAAAA
chr1	59737478	59737501	+	0.503	0.9462	Nop58	TAGGAAAAATTGAATCTCAGCTG
chr1	59740025	59740048	+	0.3543	0.803	Nop58	GTTCTTTCATTTCCCCAGCCTGT
chr1	59741958	59741981	+	0.0257	0.8236	Nop58	TTTCCTTTTACAGCCTTATTAGA
chr1	59741968	59741991	+	0.3561	0.8482	Nop58	CAGCCTTATTAGATGACTTGGAT
chr1	59743770	59743793	+	0.3041	0.8847	Nop58	TTCTTACTTTAGGTAATTGAAAT
chr1	59743781	59743804	+	0.3886	0.896	Nop58	GGTAATTGAAATTTCTGAATATA
chr1	59744728	59744751	+	0.011	0.8853	Nop58	CTTATCTATTTATTTTATTTTAG
chr1	59744740	59744763	+	0.0112	0.7256	Nop58	TTTTATTTTAGGTTCTCTTTTGA
chr1	59744745	59744768	+	0.0117	0.7844	Nop58	TTTTAGGTTCTCTTTTGAATTTG
chr1	59744750	59744773	+	0.2105	0.8817	Nop58	GGTTCTCTTTTGAATTTGGCCAA
chr1	59854385	59854408	+	0.5737	0.8333	Bmpr2	ATATCGATCTGTAGGATGTTGGT
chr1	59854518	59854541	+	0.4604	0.9227	Bmpr2	TGTAATGTCAACTTTACTGAGAA
chr1	59854534	59854557	+	0.6414	0.8336	Bmpr2	CTGAGAACTTTCCACCCCCTGAC
chr1	59880588	59880611	+	0.7124	0.8615	Bmpr2	GGTCCACCTCATTCATTTAATCG
chr1	59880607	59880630	+	0.666	0.9062	Bmpr2	ATCGAGATGAAACGATAATCATT
chr1	59884621	59884644	+	0.697	0.919	Bmpr2	AAAACAAACTTACAGCTGATTGG
chr1	59884736	59884759	+	0.5112	0.9553	Bmpr2	TAAATGAAAAAAACATTTACAGA
chr1	59884755	59884778	+	0.645	0.8796	Bmpr2	CAGAGTGCCTTTGATGGAACATG
chr1	59886211	59886234	+	0.5584	0.8451	Bmpr2	TACAGGGATCTCTGTGCAAATAT
chr1	59890371	59890394	+	0.5655	0.9229	Bmpr2	AACAGCAGGAATGTCCTGGTAAA
chr1	59890431	59890454	+	0.5934	0.9214	Bmpr2	TCCATGAGGCTAACTGGAAATCG
chr1	59891429	59891452	+	0.2802	0.7751	Bmpr2	AAATGCCACTTTTAATTGACCAG
chr1	59891443	59891466	+	0.5896	0.9109	Bmpr2	ATTGACCAGGTTGGCACAATTCG
chr1	59891576	59891599	+	0.6661	0.9108	Bmpr2	TGAGGTGTACAGACCTCTTCCCA
chr1	59988185	59988208	+	0.5012	0.9729	Fam117b	CATGAACACTTTTGCTTTATACC
chr1	59988204	59988227	+	0.5631	0.8386	Fam117b	TACCTAGGTGACAAAACACACCC
chr1	60009630	60009653	+	0.2117	0.872	Fam117b	AAATTTTGTAACAGCCACAAGAT
chr1	60049350	60049373	+	0.4354	0.8366	Ica1l	ACTTGTCAAAAGAATCTTTGCTG
chr1	60054958	60054981	+	0.4887	0.8463	Ica1l	AAAAGAGTCCTAGTTCATTTTCT
chr1	60067311	60067334	+	0.5312	0.8119	Ica1l	GTTCTCCAGTAGTTCTTCTGCAT
chr1	60124855	60124878	+	0.3541	0.9426	Wdr12	AAAAAAAATTATACCTGTAGACC
chr1	60124887	60124910	+	0.4846	0.7604	Wdr12	GCATCTTATCCCAGGAGCCACTG
chr1	60127186	60127209	+	0.3319	0.9853	Wdr12	TGTAGAATCTTACCTTTTTTCAC
chr1	60167124	60167147	+	0.5194	0.787	Carf	TATCTATTCCTTTCCTCTCCTAG
chr1	60170987	60171010	+	0.0591	0.8832	Carf	ATTTTTCCCTTACAGAAAATTGG
chr1	60183135	60183158	+	0.0947	0.9031	Carf	TTTTATATCTTCCACAGAAAATT
chr1	60183140	60183163	+	0.4237	0.9051	Carf	TATCTTCCACAGAAAATTTGTGG
chr1	60183210	60183233	+	0.1464	0.8614	Carf	TCTTATTTTCCAACTGTAAATGA
chr1	60256334	60256357	+	0.1313	0.8969	Nbeal1	TTTGTGTATTATATTCACAGAAT
chr1	60261200	60261223	+	0.0113	0.9266	Nbeal1	TCTTTTATTGTTTTTAATGTTTC
chr1	60261207	60261230	+	0.0121	0.7781	Nbeal1	TTGTTTTTAATGTTTCAGAGGAA
chr1	60261216	60261239	+	0.4626	0.8645	Nbeal1	ATGTTTCAGAGGAATGCTTTGCA
chr1	60261439	60261462	+	0.5799	0.845	Nbeal1	AGTTGCTTAATTCTGATCACTCA
chr1	60261468	60261491	+	0.5023	0.827	Nbeal1	CCTAAGCAGGGGAGGTCCAGGCG
chr1	60263758	60263781	+	0.0117	0.8593	Nbeal1	CATGATTTTGTTTTAATTTTTAT
chr1	60263773	60263796	+	0.0934	0.9271	Nbeal1	ATTTTTATAGATACCATCACATC
chr1	60263780	60263803	+	0.7793	0.9755	Nbeal1	TAGATACCATCACATCCATGTTA
chr1	60267776	60267799	+	0.1783	0.9363	Nbeal1	ACAGCTATTTTTAAATGCTCACA
chr1	60267789	60267812	+	0.8294	0.9576	Nbeal1	AATGCTCACAGTAAGGTGACAGA
chr1	60273934	60273957	+	0.2663	0.8352	Nbeal1	ATATATTGTTTTACTCTCTAGGA
chr1	60273947	60273970	+	0.5633	0.8679	Nbeal1	CTCTCTAGGAAGTATTTAAAGAA
chr1	60273965	60273988	+	0.4942	0.9242	Nbeal1	AAGAAAGAATTGGCTATATGCAC
chr1	60274569	60274592	+	0.3855	0.9024	Nbeal1	ATTTGTCACATAGCATGGCCGGA
chr1	60275537	60275560	+	0.6394	0.9209	Nbeal1	CAGGAAGTGGAATGGGTTTTGAA
chr1	60276234	60276257	+	0.4786	0.8638	Nbeal1	ATGTATGCTTTTCATTGTCAGCA
chr1	60277722	60277745	+	0.2377	0.8083	Nbeal1	ATCTTTAGCCATTTACTTCCTGT
chr1	60277729	60277752	+	0.4221	0.7788	Nbeal1	GCCATTTACTTCCTGTTGTATTG
chr1	60277737	60277760	+	0.4181	0.7742	Nbeal1	CTTCCTGTTGTATTGGTTCAGCT
chr1	60277902	60277925	+	0.246	0.8508	Nbeal1	CCAAATTAATTTCAGCTGGAACC
chr1	60286841	60286864	+	0.7176	0.8496	Nbeal1	GTGAAGGACAGACTTCTGAAGCA
chr1	60287557	60287580	+	0.0169	0.743	Nbeal1	TTTTGATTGTGAAACACTTTATT
chr1	60287578	60287601	+	0.5118	0.7777	Nbeal1	TTCAGAGACATCCTATCAACCAG
chr1	60290167	60290190	+	0.0265	0.7611	Nbeal1	TGAAACTCTTTTCTGTTAAATTT
chr1	60290192	60290215	+	0.784	0.9361	Nbeal1	GGTGCCAGGTTCTCAAATGGATG
chr1	60290304	60290327	+	0.2169	0.7568	Nbeal1	CTCTTTGACTTCCGTATTTGGAA
chr1	60290443	60290466	+	0.0115	0.9409	Nbeal1	TATGAACATTTTATTTTAGGCCA
chr1	60290456	60290479	+	0.177	0.9616	Nbeal1	TTTTAGGCCATATACAGTATCTT
chr1	60290461	60290484	+	0.7133	0.9163	Nbeal1	GGCCATATACAGTATCTTTCGAC
chr1	60296623	60296646	+	0.4904	0.941	Nbeal1	TGAACGTAGTAAACAACGTATCC
chr1	60297782	60297805	+	0.0104	0.9229	Nbeal1	ATTTTTAATTTCTTTTTTTATCA
chr1	60297789	60297812	+	0.0111	0.8182	Nbeal1	ATTTCTTTTTTTATCATAGATCC
chr1	60297802	60297825	+	0.5601	0.9226	Nbeal1	TCATAGATCCTGTTATTAATTTC
chr1	60299643	60299666	+	0.7548	0.9238	Nbeal1	GAAGATAGTCAGTCCCTGAACTC
chr1	60300544	60300567	+	0.1075	0.9224	Nbeal1	GTATCGTTTAATGTTTTTTTATA
chr1	60300554	60300577	+	0.0124	0.8382	Nbeal1	ATGTTTTTTTATAGAGATGTGAA
chr1	60300565	60300588	+	0.66	0.9398	Nbeal1	TAGAGATGTGAAGAAGAACTTTT
chr1	60303425	60303448	+	0.0161	0.8146	Nbeal1	TTTTACACTTAGTTTGCTACAGA
chr1	60303430	60303453	+	0.5567	0.878	Nbeal1	CACTTAGTTTGCTACAGAAGATG
chr1	60304015	60304038	+	0.0113	0.6885	Nbeal1	TTTCTCAATTTTTCTTTTGTGAT
chr1	60304046	60304069	+	0.8354	0.9542	Nbeal1	GAAGATGCCACGCAGCTCCTAGA
chr1	60307001	60307024	+	0.8046	0.9764	Nbeal1	GGGAAACTAGAACATATTCTAAG
chr1	60307099	60307122	+	0.4326	0.8489	Nbeal1	TGAGCTGCTTTTCATGAACTTGC
chr1	60307143	60307166	+	0.5075	0.8527	Nbeal1	CTAATGGAAGCGCTTCATTTTTT
chr1	60307534	60307557	+	0.7791	0.892	Nbeal1	AACTAAGATTGTACCTTACATGA
chr1	60307582	60307605	+	0.6286	0.9432	Nbeal1	TGATGGCCATGAGAATATGGCAC
chr1	60307609	60307632	+	0.4708	0.8523	Nbeal1	CTGGAAGAATTGTTATGAAGCCT
chr1	60309424	60309447	+	0.0147	0.7416	Nbeal1	TTTCAGGAGTATTTTGTGGAGCC
chr1	60405806	60405829	+	0.8511	0.9681	Cyp20a1	GGTGTGGTCTGAGATTGGAAAAG
chr1	60410362	60410385	+	0.0158	0.8294	Cyp20a1	AAATTTTCCTCTTTAAGCTCTCA
chr1	60410377	60410400	+	0.4155	0.8079	Cyp20a1	AGCTCTCATGCAATTGGAATCCA
chr1	60410405	60410428	+	0.5519	0.8712	Cyp20a1	AAGAAAATCATAAAGGAACGAAA
chr1	60476199	60476222	+	0.5315	0.9272	Abi2	TATTATATCTTACAGACAGTTGA
chr1	60476367	60476390	+	0.7544	0.9288	Abi2	GATGACATTGGACATGGAGTGAA
chr1	60478078	60478101	+	0.0429	0.8037	Abi2	TTTGCTCCATTTATGCATTAAGT
chr1	60478091	60478114	+	0.3529	0.7468	Abi2	TGCATTAAGTGGTTGCTTAGATT
chr1	60483142	60483165	+	1.0071	1.0	Abi2	GGTGAGTACCCAGAATATGAAAA
chr1	60528908	60528931	+	0.6459	0.8849	Raph1	GGGGGTGCTTGAGGAGGGACAGT
chr1	60529062	60529085	+	0.5957	0.8251	Raph1	ACTGGGCCATGGCTGAGCCAGGG
chr1	60534605	60534628	+	0.6618	0.951	Raph1	ATGCTGGAGCTGGATAACGAAGT
chr1	60537581	60537604	+	0.5472	0.9241	Raph1	CCTTTAATGCCAGGCAGCAGTCT
chr1	60537587	60537610	+	0.466	0.7487	Raph1	ATGCCAGGCAGCAGTCTGTGGGT
chr1	60537653	60537676	+	0.7341	0.9286	Raph1	CATGATCCAGCTGGAGAAAGCAC
chr1	60538727	60538750	+	0.6811	0.8768	Raph1	ACCAAAGGACTCCTTCAATTTCT
chr1	60540927	60540950	+	0.0251	0.9272	Raph1	AAAAGTGCATATTTTTCTATACG
chr1	60542698	60542721	+	0.0875	0.7198	Raph1	ATTTTCTCCAGAGCAACTCGGAT
chr1	60564749	60564772	+	0.5388	0.9023	Raph1	CCTCAGTAATTGGCTGCCCCTGG
chr1	60564811	60564834	+	0.5111	0.8274	Raph1	TCAATATCCAGAGAATCCATGCT
chr1	60565054	60565077	+	0.5964	0.9589	Raph1	GTTGTTCTATTAGAGGAAGATGA
chr1	60631918	60631941	+	0.6985	0.9697	Gm11578	AGGAAGGGAATGAAGATGGTCTA
chr1	60802302	60802325	+	0.7657	0.8987	Cd28	CCTATCAGCCCCAGTTTCGCTCG
chr1	60802414	60802437	+	0.5018	0.8646	Cd28	CTTCTGCAAAATTGAGTTCATGT
chr1	60951794	60951817	+	0.6679	0.8781	Ctla4	ATGAAAGCAGAGTGAACCTCACC
chr1	62049589	62049612	+	0.4788	0.8962	Pard3b	AACCTGTCGGTGGGGAAATCGTA
chr1	62198569	62198592	+	0.2431	0.9346	Pard3b	TTTCAACCTAAATGTTTCGCTTA
chr1	62237886	62237909	+	0.4157	0.8094	Pard3b	TCAAATCCATCATCCATGGAGGT
chr1	62269334	62269357	+	0.4578	0.8894	Pard3b	TAGACCTATTGCTTCCCAGTGAT
chr1	62783360	62783383	+	0.5603	0.8875	Nrp2	CAAGCCCCAATGGGACCATTGAA
chr1	62810839	62810862	+	0.0118	0.6662	Nrp2	GTCACTTTTTTTTTTCCCTTTTA
chr1	62810862	62810885	+	0.6284	0.8556	Nrp2	GACAAAGATTTGCAACTTCCTTC
chr1	63101383	63101406	+	0.4836	0.7228	Ino80d	CGGGAGTTATCTCCTCTCAGGAA
chr1	63125135	63125158	+	0.7044	0.9206	Ino80d	AAGAAGTAGACAGAGGTGACAGG
chr1	63125216	63125239	+	0.4834	0.8353	Ino80d	AAATCTCTGTCTCTCTCTGGCGT
chr1	63125297	63125320	+	0.535	0.7383	Ino80d	GGTCATCGTCTTCCTCGTTGAAA
chr1	63191979	63192002	+	0.8114	0.9414	Ndufs1	GGAGAGTCTCCTAGATGGTCGTA
chr1	63196347	63196370	+	0.0905	0.8391	Ndufs1	TTAAGCAAGTCTTTCAGAGCTAC
chr1	63198887	63198910	+	0.0119	0.8581	Ndufs1	ATCTACATTTCAATTTTTTACCA
chr1	63198907	63198930	+	0.8046	0.9099	Ndufs1	CCATTCCAGCTACACGAGAGAGT
chr1	63200047	63200070	+	0.6438	0.8694	Ndufs1	TCAGAGATCCATTCTTCATTAAT
chr1	63203934	63203957	+	0.5784	0.8229	Ndufs1	CTAGGGGCCCAATGTTCTTGTCC
chr1	63204090	63204113	+	0.4224	0.8616	Ndufs1	CAGATTATTCTAGATACCTGCAG
chr1	63218382	63218405	+	0.7405	0.9113	Eef1b2	GGTGCACTTCTTAATCTTCCTTA
chr1	63222782	63222805	+	0.6426	0.8514	Cmklr2	GAGTCCGGTGCCGATGAGACAAG
chr1	63342378	63342401	+	0.6234	0.8728	Zdbf2	GACAAATTGCTTGCACAGAGAAA
chr1	63343912	63343935	+	0.5662	0.8812	Zdbf2	ACCTGGAAGATGAAAACTGTGTG
chr1	63344012	63344035	+	0.6791	0.9069	Zdbf2	TGAGGAGGAACCTGTTGGTCTGG
chr1	63345017	63345040	+	0.3906	0.9105	Zdbf2	TTCAAAAATAATACATGACTCTA
chr1	63345600	63345623	+	0.8129	0.8955	Zdbf2	CCGAGGGGACGTGCTAGTCCAAA
chr1	63345884	63345907	+	0.9365	0.9863	Zdbf2	CCTGGAAGATAAGAGCTACAAGC
chr1	63516836	63516859	+	0.4469	0.7915	Adam23	GGCTGTGCATCTGGCCCAGGCAA
chr1	63576065	63576088	+	0.0167	0.7908	Adam23	AATTTTCTTTAGCCATCTCGTGG
chr1	63576076	63576099	+	0.4369	0.7053	Adam23	GCCATCTCGTGGTGTGTTTGAAG
chr1	63584594	63584617	+	0.8273	0.9355	Adam23	CAAGGAACAGCTCAACACCAGGG
chr1	63590894	63590917	+	0.4685	0.8335	Adam23	CATAATTGGTTCCTTGTTTCTTC
chr1	63590977	63591000	+	0.6671	0.8905	Adam23	CAGAGAGGTGGCGGAGCATGTCT
chr1	63594950	63594973	+	0.3895	0.7732	Adam23	CTCAATGGAGTGTTTTCTCTAGG
chr1	63596563	63596586	+	0.3624	0.9223	Adam23	TAGTTTCAGTCACGAGGGTATGA
chr1	63655352	63655375	+	0.7059	0.8871	Fam237a	TGATCTACCTGAAGTCATCTGAG
chr1	63686667	63686690	+	0.3972	0.8187	Dytn	GGACATTTATACTGAAGGCAAAG
chr1	63714013	63714036	+	0.9046	0.953	Dytn	CCTGCTGTAGATCTGTTAGTAAG
chr1	63758809	63758832	+	0.0625	0.8005	Mdh1b	CAAAGTTTTTCCCTCCCACGATG
chr1	63758989	63759012	+	0.5329	0.8476	Mdh1b	CCGTGGTGCAGAAGGACACAGTG
chr1	63760697	63760720	+	0.2474	0.6322	Mdh1b	TCCAACTGTTGTTCTGTATGCGT
chr1	63760736	63760759	+	0.6681	0.8557	Mdh1b	GCGATGACCATCATCAACTCCGT
chr1	63764746	63764769	+	0.6456	0.937	Mdh1b	ACAGCTCTAACAGTTCTTACCTC
chr1	63770850	63770873	+	0.3273	0.8841	Fastkd2	TTTCTAAATCAGTAGATGGTTGT
chr1	63770910	63770933	+	0.4997	0.8711	Fastkd2	AACCTGATAGGCTGCTTTGTCCT
chr1	63770996	63771019	+	0.5523	0.9398	Fastkd2	AAGAAAATAAACTTTCATCATAC
chr1	63771243	63771266	+	0.4339	0.8222	Fastkd2	ACCAGCTGTGTGAGCAGATGATG
chr1	63773869	63773892	+	0.012	0.8207	Fastkd2	TTTGTAATTATATTTTAATAGGA
chr1	63773886	63773909	+	0.8184	0.9891	Fastkd2	ATAGGAGCGCATCAATGAGTGTG
chr1	63773944	63773967	+	0.7454	0.9365	Fastkd2	GTGTCAATGGAGCCATGCATGAA
chr1	63776919	63776942	+	0.0714	0.848	Fastkd2	TTTAACTCATTCTTAAAGATAAT
chr1	63776923	63776946	+	0.4525	0.9162	Fastkd2	ACTCATTCTTAAAGATAATGTCC
chr1	63776961	63776984	+	0.4954	0.881	Fastkd2	AAGTATTGATCAGCATACTGCAG
chr1	64160035	64160058	+	0.4431	0.927	Klf7	CACAAGTAATTTAAATCATTCAC
chr1	64160048	64160071	+	0.4715	0.8804	Klf7	AATCATTCACCTGCTGCCAGGTC
chr1	64598877	64598900	+	0.6384	0.8345	Creb1	CTTCACAGTCTTCCTGTAAGGAC
chr1	64609283	64609306	+	0.0114	0.7345	Creb1	TTTTTCTAGGAAAATTTTGAATG
chr1	64609412	64609435	+	0.5377	0.9283	Creb1	CCAAACTAGCAGTGGGCAGTACA
chr1	64613230	64613253	+	0.6476	0.9123	Creb1	GTTGCCATTACCCAGGGAGGAGC
chr1	64741497	64741520	+	0.3677	0.8494	Ccnyl1	TTCTTAGTGCGTGAAAAGAGGAA
chr1	64752266	64752289	+	0.8109	0.9456	Ccnyl1	CAGAGATGCAAATAGATCCCTGG
chr1	64753703	64753726	+	0.0106	0.8152	Ccnyl1	TTTATTCATTTATTTTTCTTTCA
chr1	64753707	64753730	+	0.0109	0.6834	Ccnyl1	TTCATTTATTTTTCTTTCAGAGA
chr1	64753715	64753738	+	0.0122	0.7176	Ccnyl1	TTTTTCTTTCAGAGAGAGAAAGT
chr1	64753755	64753778	+	0.7002	0.8499	Ccnyl1	AGCATGACCCTGAACACAAATTT
chr1	64753779	64753802	+	0.102	0.8632	Ccnyl1	TTTACAGATTTGTTCGTACACTT
chr1	64753783	64753806	+	0.2538	0.8911	Ccnyl1	CAGATTTGTTCGTACACTTTTTA
chr1	64753806	64753829	+	0.6887	0.9192	Ccnyl1	GTGCTGCACAGCTGACAGCGGAA
chr1	64757294	64757317	+	0.8111	0.9376	Ccnyl1	CTTAGAGAGGCTCCTAACTTATG
chr1	64961389	64961412	+	0.7453	0.8645	Plekhm3	GCTGCAGTTGAGAATTGTCATAG
chr1	64961533	64961556	+	0.6219	0.8886	Plekhm3	AGTTGTAGGGTGAGAGTTCTGCA
chr1	65155885	65155908	+	0.4555	0.8694	D630023F18Rik	AGGACTTCTTCAATTGGAATACT
chr1	65160514	65160537	+	0.6642	0.9225	D630023F18Rik	CCATATCATCTAGAAAGGTGAGT
chr1	65160552	65160575	+	0.2585	0.747	D630023F18Rik	GGATCAAATTCATTTTCCCGAAG
chr1	65161846	65161869	+	0.1164	0.8849	D630023F18Rik	GGGATTTATACCTTTTGCCAGTA
chr1	65161854	65161877	+	0.1469	0.8575	D630023F18Rik	TACCTTTTGCCAGTAAGTGCTGC
chr1	65210158	65210181	+	0.53	0.9297	Idh1	CCCAGCCTGTCACTAGCCGGGGG
chr1	65210341	65210364	+	0.3151	0.7468	Idh1	TAGCCTCTGCAGCATCTTTGGTG
chr1	65214384	65214407	+	0.2826	0.8608	Idh1	TTTACCTATGCAGATCCAGTTCC
chr1	65214388	65214411	+	0.8446	0.9269	Idh1	CCTATGCAGATCCAGTTCCACAT
chr1	65234798	65234821	+	0.706	0.9296	Pikfyve	AAAATATCTGACTCAGACTCCAG
chr1	65235843	65235866	+	0.3614	0.8131	Pikfyve	CAACATTTAGGCGCAGACACCAT
chr1	65235852	65235875	+	0.6939	0.9439	Pikfyve	GGCGCAGACACCATTGCAGACTG
chr1	65244734	65244757	+	0.0139	0.8721	Pikfyve	ATTTTCTTTATAGCTTGATTCAT
chr1	65244744	65244767	+	0.2063	0.7528	Pikfyve	TAGCTTGATTCATCCGGATTCCT
chr1	65255073	65255096	+	0.0108	0.8155	Pikfyve	TTTTTGTTTTTATTTCTAGATCA
chr1	65255085	65255108	+	0.386	0.9046	Pikfyve	TTTCTAGATCAGCCAGCATTACT
chr1	65261427	65261450	+	0.6747	0.8969	Pikfyve	GGGCACAAGCTATAGCAATTGGA
chr1	65262745	65262768	+	0.5407	0.9257	Pikfyve	AAGACATAAAATTTGATGACAGT
chr1	65272881	65272904	+	0.2795	0.9664	Pikfyve	TGTTTAGAGTCCTTATTTAATCG
chr1	65272887	65272910	+	0.4183	0.8597	Pikfyve	GAGTCCTTATTTAATCGACGAGT
chr1	65272900	65272923	+	0.6114	0.9501	Pikfyve	ATCGACGAGTAGAGGAAAAATCC
chr1	65272939	65272962	+	0.5471	0.8503	Pikfyve	CCCCTTTGGGCTGGCATCATAAC
chr1	65274148	65274171	+	0.011	0.8601	Pikfyve	TTGTTTTCTTGTTTTATTAGATC
chr1	65274164	65274187	+	0.5657	0.8759	Pikfyve	TTAGATCCCAGGTGGAAAGAAAT
chr1	65277575	65277598	+	0.0115	0.8513	Pikfyve	ACAAAACATTTTTTTTAGATGAA
chr1	65277592	65277615	+	0.7921	0.9038	Pikfyve	GATGAATTCCTGTATTAAAAACC
chr1	65277675	65277698	+	0.678	0.7918	Pikfyve	CCTGCATTGATCCTATTGTGCTT
chr1	65283544	65283567	+	0.4404	0.8608	Pikfyve	TCTTACTTAGGAAAGGGAATTCT
chr1	65284877	65284900	+	0.7502	0.9483	Pikfyve	GAAAGAATCAGTCGAATGACCCA
chr1	65284910	65284933	+	0.7845	0.9606	Pikfyve	GTGGTGTCCATGGACCAGCTGCT
chr1	65284969	65284992	+	0.522	0.9922	Pikfyve	TATGCAGATATTTCAGCTGCCTA
chr1	65285205	65285228	+	0.011	0.9031	Pikfyve	TTTATTTATTTGTAGAACAAACC
chr1	65285209	65285232	+	0.0124	0.8334	Pikfyve	TTTATTTGTAGAACAAACCAAAA
chr1	65285213	65285236	+	0.4425	0.857	Pikfyve	TTTGTAGAACAAACCAAAACACT
chr1	65285337	65285360	+	0.5281	0.8348	Pikfyve	TGATCTGTGTAGCTTATCATTCT
chr1	65285805	65285828	+	0.72	0.9143	Pikfyve	GAGACCCTTTACAGGATGACACT
chr1	65285816	65285839	+	0.6134	0.873	Pikfyve	CAGGATGACACTGGAATGTACGT
chr1	65285895	65285918	+	0.6523	0.9303	Pikfyve	AACAGGAGTTAAAAGATGTAATC
chr1	65285963	65285986	+	0.6537	0.9158	Pikfyve	ACTGAAAAGGGGATGAGATGCTC
chr1	65286016	65286039	+	0.7725	0.8512	Pikfyve	CTGGTCTCCTCTTCTCAACAAAG
chr1	65290762	65290785	+	0.6788	0.9344	Pikfyve	GGATTGTAACAATGGAGTTTTAT
chr1	65290784	65290807	+	0.6118	0.8963	Pikfyve	TGGAAAGAATGACCTTACACTGG
chr1	65291564	65291587	+	0.4322	0.7521	Pikfyve	TCCCAGGTCTTCTTACCAGTGTC
chr1	65292486	65292509	+	0.0156	0.7545	Pikfyve	TTACTTTTTCCCCCTGAACTTCA
chr1	65292584	65292607	+	0.7403	1.0	Pikfyve	TGGCCACCAGTACACACGCAGAG
chr1	65375889	65375912	+	0.0151	0.5455	Pth2r	TTTCCTTTTCTCATCAGAAGGCA
chr1	65382617	65382640	+	0.6128	0.8474	Pth2r	CATATGTTGACTGTCTCATAGCA
chr1	65386002	65386025	+	0.012	0.8024	Pth2r	TTTATTTCTTGGCTACAAACTAT
chr1	65386006	65386029	+	0.082	0.8528	Pth2r	TTTCTTGGCTACAAACTATTACT
chr1	65402446	65402469	+	0.5997	0.8637	Pth2r	CCAGGCTCCGATCTTAGCTGCTA
chr1	65411446	65411469	+	0.5273	0.9057	Pth2r	TTCTGTTCCTGAATACAGTTAGA
chr1	66440594	66440617	+	0.7482	0.9218	Map2	ACCTGTAGCAGCCGAAGAAACAG
chr1	66451570	66451593	+	0.7943	0.9083	Map2	CTTACAGCCTCGAAGATGGAATT
chr1	66451636	66451659	+	0.5679	0.8332	Map2	GACAAGGGAGAAATGGAGTTTAA
chr1	66451658	66451681	+	0.6934	0.9513	Map2	AGATGCCAAGTAAGCCTGGTGAA
chr1	66451945	66451968	+	0.8052	0.9377	Map2	GCTGCCCCAATATCTCCTGGCCC
chr1	66452278	66452301	+	0.7328	0.901	Map2	CTGGGAAATGTTCATAGTCCAGT
chr1	66452489	66452512	+	0.5204	0.8401	Map2	AACTAAGAGATGATAAAACAGGT
chr1	66452793	66452816	+	0.5187	1.0	Map2	TGAAGATAAATCAGGGATGTCTA
chr1	66453114	66453137	+	0.6686	0.9462	Map2	TGGAGAGAAAAGGGACCTTCATA
chr1	66453263	66453286	+	0.4527	0.8917	Map2	ACTTTGGCCGGGGCCATGATCTT
chr1	66453807	66453830	+	0.5984	0.9476	Map2	TGAAGGAACCGATGACAAAGTCC
chr1	66522487	66522510	+	0.4896	0.898	Unc80	CTGCGCTGGTAAAGCCCATAAGG
chr1	66544069	66544092	+	0.2574	0.8304	Unc80	TTGTTTGTAAAGGATCTCACCAT
chr1	66545772	66545795	+	0.5193	0.7993	Unc80	TCTCTCCTCATTGCAGTTCAAAA
chr1	66549692	66549715	+	0.4574	0.843	Unc80	CCTTTGTGTTCTGCAGGTGGTTC
chr1	66549728	66549751	+	0.5029	0.8738	Unc80	TCTCGTTCTCAACCATGACATCA
chr1	66569167	66569190	+	0.4138	0.9508	Unc80	TCAAAGAAGCTCATGGGAATGTC
chr1	66629482	66629505	+	0.8623	0.9631	Unc80	GATGACAGTAAGGAGACTCCCTT
chr1	66645596	66645619	+	0.0171	0.881	Unc80	TTCTTTTAATACAGTTCCCAGCA
chr1	66645604	66645627	+	0.5844	0.8451	Unc80	ATACAGTTCCCAGCAGGAAGATC
chr1	66647547	66647570	+	0.5857	0.9071	Unc80	AAGAAGGAAGTCCTTGGAGTGCA
chr1	66661613	66661636	+	0.6386	0.897	Unc80	GCCGCCATGTTCCTGTTGTGTGC
chr1	66662393	66662416	+	0.8102	0.8405	Unc80	CCCTGCCATCACCAGTACTTGGA
chr1	66666327	66666350	+	0.6586	0.9037	Unc80	CATCCCCTGTTCTGCTTGCCAGT
chr1	66670653	66670676	+	0.5239	0.8642	Unc80	ATGGAGGATGGCGAGGTGCGGGA
chr1	66675000	66675023	+	0.0189	0.686	Unc80	TTTTCTCTTCTAAAGTCAGTGCT
chr1	66680794	66680817	+	0.4491	0.8572	Unc80	TCCCTTCCGGAGGTCCGTCTCGC
chr1	66754254	66754277	+	0.2196	0.7479	Rpe	GCATTTGTTTGTTACAGGTTGGC
chr1	66777196	66777219	+	0.5945	0.9334	Kansl1l	TGAGGCAGCTTACCTGATGGCAA
chr1	66812696	66812719	+	0.621	0.9323	Kansl1l	ATGAAACTGCTTGGTTTGAAAAC
chr1	66817107	66817130	+	0.7681	0.959	Kansl1l	ACAAAAAACTAACAATACCTTAG
chr1	66818693	66818716	+	0.6586	0.9376	Kansl1l	TCCCAGCACTCAGAAGACACAGG
chr1	66840200	66840223	+	0.6367	0.8667	Kansl1l	CACTTACACTGCCACATTTTTTC
chr1	66840609	66840632	+	0.6812	0.9246	Kansl1l	CTCACACAATGAAGTAAACGAGC
chr1	66840732	66840755	+	0.6447	0.8853	Kansl1l	ATCTTAGTATCAGTGAATTTATC
chr1	66840753	66840776	+	0.2484	0.8292	Kansl1l	TCCAAAAGTGCATTCTTTTGGTA
chr1	66840783	66840806	+	0.3095	0.8025	Kansl1l	CAGTTTTGCAGATGTAGTCTGTC
chr1	66840975	66840998	+	0.6684	0.7557	Kansl1l	CTGCAGTTGGACTCCATTACTTT
chr1	66841030	66841053	+	0.7065	0.915	Kansl1l	GTGTTGAATTAGAACTCATTAAA
chr1	66841102	66841125	+	0.6716	0.9772	Kansl1l	AATTCACAAAATTAGTATTTAGA
chr1	66841123	66841146	+	0.7065	0.9031	Kansl1l	GAGTAGGTTCAGGAGTCGGAAAT
chr1	66882276	66882299	+	0.2864	0.6345	Acadl	TTCTCTTCTCCAAGTAAGGCATT
chr1	66887553	66887576	+	0.6292	0.7779	Acadl	CACACCTTGCTTCCATTGAGAAT
chr1	66888468	66888491	+	0.3325	0.7019	Gm15793	ATGTTCTTCTGCTTCTTCCGGTC
chr1	66896668	66896691	+	0.7128	0.9224	Acadl	GCAGAAGGAGTTTCTAGACGCGC
chr1	66973397	66973420	+	0.6974	0.8239	Myl1	AACTTACCCTCCTGTTGCTCCTT
chr1	66983944	66983967	+	0.6956	0.9396	Myl1	AGTTACCTTAATAGCAGACAGAT
chr1	67060149	67060172	+	0.5448	0.8828	Lancl1	CATAGCTGTGCGCCATCTGTAGA
chr1	67073330	67073353	+	0.4561	0.6763	Lancl1	GGCCTCTCTCCATTTGCTGAAGG
chr1	67184942	67184965	+	0.4495	0.9221	Cps1	CAGGTCCCTGCAATTTATGGAGT
chr1	67184959	67184982	+	0.6328	0.925	Cps1	TGGAGTGGATACAAGAATGCTGA
chr1	67187848	67187871	+	0.0284	0.7387	Cps1	TGAATATTTTCATTCCATAGGGT
chr1	67191433	67191456	+	0.5323	0.8434	Cps1	AATGCAGGATGTCAAGGTGTTTG
chr1	67198021	67198044	+	0.5687	0.8358	Cps1	GGGGATTATGCATGAGAGCAAAC
chr1	67201736	67201759	+	0.4652	0.8641	Cps1	CAGGTTTCCAAGGTCCTCATCCT
chr1	67205515	67205538	+	0.4518	0.9169	Cps1	ATTATTCTGTAGGAGTGGAACTA
chr1	67219316	67219339	+	0.7374	0.9001	Cps1	AACATGGATAAGACACTGAAAGG
chr1	67235671	67235694	+	0.0145	0.7856	Cps1	TCACTTAACAAATTTTCTTTTGC
chr1	68230198	68230221	+	0.2535	0.7399	Erbb4	TGCTTTGTCTCTCTTCCCTGCAG
chr1	68289733	68289756	+	0.7099	0.9206	Erbb4	CTTACATCCATGAACTCCACGTT
chr1	68289791	68289814	+	0.1853	0.7444	Erbb4	TAGCCACAGGGATTTTCACTGTT
chr1	68293682	68293705	+	0.3892	0.8003	Erbb4	CTTACTTTATAAACGGTTCCAAA
chr1	68293691	68293714	+	0.3211	0.8138	Erbb4	TAAACGGTTCCAAAAGCTCCCGA
chr1	68293728	68293751	+	0.411	0.676	Erbb4	CCCTCTTTAGTTCGGTTTCCTTC
chr1	68293737	68293760	+	0.39	0.6665	Erbb4	GTTCGGTTTCCTTCAAAATGCGA
chr1	68378570	68378593	+	0.2042	0.8461	Erbb4	TGAATTTGTCAATGTTACTTGAA
chr1	68383036	68383059	+	0.3443	0.7524	Erbb4	ATCCCATTTTCTTCTACTTCCAT
chr1	68599669	68599692	+	0.4914	0.7664	Erbb4	ATCCAAGTTCTTGGAGTCCAAAG
chr1	68599714	68599737	+	0.6096	0.9667	Erbb4	AGAATATCGCTAAGGCATAGCGA
chr1	69587752	69587775	+	0.6837	0.9178	Ikzf2	CCCACCATGGTGACTCATGACCT
chr1	69609750	69609773	+	0.5802	0.8234	Ikzf2	TGTGTCTCAGAAGGTTGCCCTTC
chr1	69616956	69616979	+	0.5205	0.8783	Ikzf2	TGTACCATAAGCACATTGGGCCC
chr1	69617016	69617039	+	0.6439	0.822	Ikzf2	CCATTCGGAAGCCGGATTCCTCC
chr1	69882108	69882131	+	0.5654	0.8171	Spag16	AACTTGACAAAATGCTTAGAGGT
[truncated: 654,264 more rows]
