# Supplementary material for: CRISPRware: a software package for contextual gRNA library design
Source: BMC Genomics. 2025 Jul 1;26:607. doi: 10.1186/s12864-025-11775-8 (PMC12210694; doi:10.1186/s12864-025-11775-8)
Supplement: Supplementary file 1 — Supplementary Material 1. [file 12864_2025_11775_MOESM1_ESM.zip › Sup10_danRer11_Cas12_Scored.tsv]

#chr	start	stop	strand	DeepCpf1_score	EnPAMGB_score	target_id	sequence
chr1	9584	9607	+	0.2759	0.6644	rpl24	CGCACTTCAGGCTTCTGGTTCCT
chr1	9660	9683	+	0.4918	0.803	rpl24	CTGCACGACGTGTGCGCTTCTTC
chr1	11548	11571	+	0.4885	0.8411	rpl24	CCTTTCCGTCAATCCTGGCGTAT
chr1	12351	12374	+	0.2625	0.6955	cep97	TTCTGCGCTGTTCTCTTTCAGGT
chr1	12386	12409	+	0.3935	0.8911	cep97	GACCTGTCGGCTCGGGGTCTGCA
chr1	20140	20163	+	0.7007	0.9256	nfkbiz	CATGCAGAACACACTCCCCGCTG
chr1	38578	38601	+	0.6221	0.9361	hikeshi	CACCTGCTGGCTCAGCAGACTCC
chr1	48017	48040	+	0.7047	0.8845	ildr1a	CAGTAATACACACCGTTATCCCA
chr1	61051	61074	+	0.6466	0.9012	LOC100332762	CAATAATAAACACCACTGTCACC
chr1	68989	69012	+	0.5198	0.9208	si:zfos-1011f11.1	GTCAGATCAAACGTCAGACCCGC
chr1	131835	131858	+	0.0838	0.7878	f7i	AATGTGTTTTATTTCAATCCACA
chr1	131846	131869	+	0.2645	0.8566	f7i	TTTCAATCCACAGTTGATTATCC
chr1	139208	139231	+	0.348	0.7549	f10	CTCATTTCTGCAGTGATTCCTGA
chr1	139484	139507	+	0.5295	0.8731	f10	GATCCATTCAAATGTGGCGTCAT
chr1	139510	139533	+	0.6637	0.9291	f10	TCCAAAGAAGACCAGAAGCATCT
chr1	148618	148641	+	0.5293	0.7795	prozb	GCATGTGAGCACTTCTGCAGGCC
chr1	153450	153473	+	0.6272	0.9189	pcid2	CCAGCAGCATCTTAACGGGCAGC
chr1	154775	154798	+	0.4627	0.7925	pcid2	TGAGCCTGAAACGCCTTCAGAAA
chr1	161901	161924	+	0.5962	0.9639	cul4a	TCAGAGACGACCCGTCTGTACGC
chr1	162050	162073	+	0.5762	0.8568	cul4a	TACAGGTTCCAGAGTATCTCCAT
chr1	162797	162820	+	0.3701	0.8043	cul4a	AGGATCAGATGGACTCGGTGACG
chr1	187693	187716	+	0.6268	0.8317	grtp1a	CTGACCAGGATCAGGTAACCTGC
chr1	188706	188729	+	0.393	0.8533	grtp1a	TTATGATGTCCGTACGCCACCAG
chr1	198964	198987	+	0.5822	0.8387	adprhl1	CTTGTGAGTTCTTCATGTGAATC
chr1	199013	199036	+	0.3589	0.8304	adprhl1	GTGAATCAGTTTTGGTGTGTTGC
chr1	199081	199104	+	0.3549	0.8512	adprhl1	TTTGAATCAGTGAGTACTTGTGA
chr1	199117	199140	+	0.2973	0.862	adprhl1	CTTTTGAATGCCTGTGGTGAATC
chr1	199213	199236	+	0.313	0.9111	adprhl1	TTTCTGAGTACTGGTAAATTAGT
chr1	199696	199719	+	0.4383	0.7588	adprhl1	ATCTGGCGCTCCTTGACATTCAG
chr1	201109	201132	+	0.4234	0.7765	adprhl1	CTTCTCTAGCGCCGCTGCTCGGT
chr1	202057	202080	+	0.5632	0.8949	adprhl1	AAGTGTGTTAGAGTGTGTTTACC
chr1	202078	202101	+	0.5822	0.876	adprhl1	CCCTGTCCGTCTCGTCTGCGTCG
chr1	219284	219307	+	0.7978	0.889	tmco3	CAGGAGGAGCAGGAGTACATGGA
chr1	236853	236876	+	0.651	0.903	tfdp1b	CGACGCCCTCAACGTCCTCATGG
chr1	245767	245790	+	0.255	0.7427	grk1a	AGCGCTTCTTGCAGTGGAAGTGG
chr1	251578	251601	+	0.5123	0.7386	grk1a	ATTCTCTCCTCGTGTTCTTCAGG
chr1	251649	251672	+	0.5339	0.865	grk1a	TCGTGTCTCTGGCCTACGCCTTC
chr1	264475	264498	+	0.7377	0.9681	cenpe	ATCGACCCGCTCTCCACAGAAAA
chr1	266492	266515	+	0.7361	0.9834	cenpe	AAGAAGGCTGCAATATAAACCGC
chr1	266927	266950	+	0.5225	0.8327	cenpe	TCCCAAAGGGGCTTCTTGAATTA
chr1	266990	267013	+	0.5301	0.9183	cenpe	GGCGGTAATGCCAAAACCGTCAT
chr1	267242	267265	+	0.4711	0.8554	cenpe	CTGTGATTTAAAGTTTGCTAGTG
chr1	267252	267275	+	0.5291	0.8839	cenpe	AAGTTTGCTAGTGCTGCAAAACG
chr1	268677	268700	+	0.5427	0.8767	cenpe	CACCTCAAGGTCCCCAAGCGGAG
chr1	270262	270285	+	0.4087	0.7703	cenpe	CCGAATTTCCTCATGTGTTTTCA
chr1	270996	271019	+	0.3331	0.8415	cenpe	TTTGCTCTTCACACAGAGAGAAT
chr1	271054	271077	+	0.5579	0.9698	cenpe	AAACAGTCTGAAGACATGATCCA
chr1	271736	271759	+	0.4642	0.867	cenpe	TGCAATATATTGCATTCTGCAGA
chr1	273556	273579	+	0.6629	0.7881	cenpe	CTCTACTTATCCTCCTCTATAGA
chr1	273622	273645	+	0.6747	0.9037	cenpe	CGTAAGGAGCTTGATCAGATCCG
chr1	273781	273804	+	0.5111	0.813	cenpe	TCAGCTCTCTATGGTTTACCCTC
chr1	273799	273822	+	0.6908	0.9024	cenpe	CCCTCAGGTGTGTGTTGTGTCTG
chr1	274422	274445	+	0.6558	0.8912	cenpe	CCCTGCTCGTGTGTGTCAGTGTG
chr1	275315	275338	+	0.1304	0.8581	cenpe	AACTCTGTTTATTTCCCTGCAGA
chr1	275326	275349	+	0.2578	0.7176	cenpe	TTTCCCTGCAGATGATTGAGACT
chr1	276805	276828	+	0.1526	0.5883	cenpe	TTTCTCTCCAGATTCTCCAGCTT
chr1	276981	277004	+	0.58	0.945	cenpe	ATCTGATGTTTAAACCTGTTCTA
chr1	276993	277016	+	0.5336	0.8809	cenpe	AACCTGTTCTACAGATCCAGACA
chr1	278200	278223	+	0.6558	0.8912	cenpe	CCCTGCTCGTGTGTGTCAGTGTG
chr1	278701	278724	+	0.0762	0.8867	cenpe	TAGAGTGTTTTTGTCAGCTTATG
chr1	280216	280239	+	0.0111	0.8668	cenpe	TTTTTATTTTAATGCAGACAATT
chr1	280222	280245	+	0.1823	0.7922	cenpe	TTTTAATGCAGACAATTGAAAAT
chr1	280227	280250	+	0.6143	0.8886	cenpe	ATGCAGACAATTGAAAATCAGGA
chr1	280299	280322	+	0.7559	0.913	cenpe	GAGGAGTTGCAGACTAAACAGCA
chr1	319321	319344	+	0.4604	0.8178	gas6	TTCAGAGTGAACAGGTCTCCGTT
chr1	319346	319369	+	0.5789	0.8897	gas6	CTGCGATCTTCATCACCGCCTCC
chr1	326067	326090	+	0.5294	0.9149	gas6	TAACTGCCCATAGTGTTGTTACA
chr1	330092	330115	+	0.4573	0.8695	gas6	CCGTTCTGACACGTGGCGCCGCT
chr1	346025	346048	+	0.7156	0.8373	pros1	GTCTCCAGCTTGTCATTAACGGG
chr1	346094	346117	+	0.4728	0.6869	pros1	CTGATCTTCACACTGATGCTGCC
chr1	350818	350841	+	0.7098	0.9816	pros1	CACACACACCTGTAGGAGCCCTG
chr1	350872	350895	+	0.3318	0.7945	pros1	TAACACGGTGGCGGCAAACACTG
chr1	352344	352367	+	0.3628	0.7266	pros1	TTGCAGAGCTCCTCGATACACTC
chr1	365793	365816	+	0.7031	0.9674	rasa3	AGTGTAAATACGTGCACACACTC
chr1	369935	369958	+	0.4634	0.8628	rasa3	CTCACTGTGTGCGGCTGATCTCT
chr1	372435	372458	+	0.6764	0.9322	rasa3	GTGAAGCTCAGAGGTTTCGTCAC
chr1	377185	377208	+	0.7511	0.967	rasa3	CCTCGAAGAAGAAGATCTCGTCG
chr1	378916	378939	+	0.7635	0.8925	rasa3	GCTGGGATCTTACCTTGAAGGGC
chr1	388747	388770	+	0.5947	0.7922	rasa3	CCATGGTACTTCTGCAGGTCTTC
chr1	420171	420194	+	0.6982	0.9134	tpp2	GATCACCACAGACGGAAAGCCGA
chr1	425059	425082	+	0.016	0.8217	tpp2	TTATTTTCCTCTGCAGATGATTG
chr1	426616	426639	+	0.5374	0.7948	tpp2	AGTGTGTGGTTGCTGTGTGCAGG
chr1	429521	429544	+	0.0166	0.6869	tpp2	TTTTCTGTGTTTTCAGGTGTGTG
chr1	431717	431740	+	0.5246	0.7998	tpp2	GCACGCTTCTGAAGGCATTTCTA
chr1	449993	450016	+	0.5668	0.8675	LOC100149425	TCTCCTGAACATGATGATCTTCC
chr1	451925	451948	+	0.7703	0.8916	LOC100149425	GACATACCATGTGGTATCTGGTT
chr1	454051	454074	+	0.4629	0.8143	LOC100149425	AAACATTCAAAATCAATTACTGA
chr1	454122	454145	+	0.014	0.5584	LOC100149425	TTTTCTTCACTCTCCTGTGGTTC
chr1	454215	454238	+	0.4274	0.7033	LOC100149425	AACTCTGCATCTTCATTTCCACA
chr1	454386	454409	+	0.5735	0.8731	LOC100149425	AAGTTCTCCACAAACAGCAGGTC
chr1	470744	470767	+	0.4245	0.8558	zgc:92518	TCAGAGACGGACGGAAGTGTCTC
chr1	484036	484059	+	0.6817	1.0	ercc5	GTAAAGAACATAAGCAGTGCTGT
chr1	484484	484507	+	0.4661	0.8434	ercc5	CTGTGGACTCTTCTTCTTTTTCT
chr1	486374	486397	+	0.411	0.8331	ercc5	AGTCTGTGGTTCCGGGTGCAGGA
chr1	486772	486795	+	0.0195	0.6182	ercc5	TTTCTTCCTTTAGGCTCCCATGG
chr1	486784	486807	+	0.5571	0.7951	ercc5	GGCTCCCATGGAGAGCTGGACCA
chr1	488396	488419	+	0.3576	0.8923	ercc5	ATCTCGGGCGGCATGAGGGAGAA
chr1	488433	488456	+	0.636	0.9181	ercc5	TATCCACAGCGTCAGGATTATCA
chr1	492147	492170	+	0.5225	0.8749	ercc5	CAGAGGCGGTGGAAGAGCGTGAG
chr1	511723	511746	+	0.7784	0.9663	trmt10c	GTGGTGAGAATGGAGAGTTCCTG
chr1	511891	511914	+	0.7022	0.9761	trmt10c	AGGGTTATAATAAGTGTAGCATC
chr1	515542	515565	+	0.5332	0.8622	txnl4b	TCTGGTGGATGTCGACTCAGCTC
chr1	515572	515595	+	0.4939	0.8637	txnl4b	CAGCAGATACTTTGACATCAGCT
chr1	515598	515621	+	0.4793	0.6919	txnl4b	TTCCCTCCACCGTGTTCTTCTTC
chr1	544317	544340	+	0.7354	0.9514	cenpq	GGAGAACATGAGCTCGATTGTCA
chr1	552794	552817	+	0.4009	0.7608	LOC101885604	TGGTTGTTCAGGTCAACGATAAT
chr1	586814	586837	+	0.3775	0.7967	mrpl39	AGGATCAGTTCAGTGTCGAGCTG
chr1	611248	611271	+	0.6347	0.8742	atp5j	GTGGTTTCCTCCGCCAGATTCTT
chr1	630202	630225	+	0.5955	0.9351	appa	GTACCTGAGACATGCGCTCGCGG
chr1	635753	635776	+	0.5664	0.883	appa	CCCGCGTCTGCAGGACAGCACAC
chr1	638299	638322	+	0.3418	0.6839	appa	TTCCCGATGCAGCTCTTGCTTCC
chr1	676301	676324	+	0.6858	0.9117	adamts1	GATTTGACAATGTTGAAGCCATC
chr1	680422	680445	+	0.5554	0.8742	adamts1	GAGTGTTTAATTATGCACTATTT
chr1	680431	680454	+	0.4247	0.9517	adamts1	ATTATGCACTATTTACCTTTAGA
chr1	680446	680469	+	0.6191	0.9234	adamts1	CCTTTAGACTCGGATGGTTTGGA
chr1	680452	680475	+	0.4428	0.7033	adamts1	GACTCGGATGGTTTGGAATGGGT
chr1	680708	680731	+	0.576	0.8816	adamts1	CGGTTCCCGAGAAGAAGCATCGC
chr1	695428	695451	+	0.3333	0.8029	adamts5	GGGTCCGTCTGGGGGCCGTTACG
chr1	700613	700636	+	0.5343	0.8576	adamts5	CCGTTTCCGTCGTCGAAGAAGTC
chr1	713719	713742	+	0.5273	0.8587	adamts5	CCTGCCTGGTGAAGAGGATCGCG
chr1	965569	965592	+	0.5215	0.8018	n6amt1	CTCGGCGCTCAGGCCTTATATAT
chr1	968340	968363	+	0.458	0.8702	n6amt1	TGTCTGTGGTTTCAGGTCGAGTG
chr1	985206	985229	+	0.6325	0.8713	gart	ACAGCAGTGCCAGCATGAAACAC
chr1	997201	997224	+	0.571	0.8046	gart	TCCTGAGCGACGATCACACCTTT
chr1	997250	997273	+	0.7293	0.9179	gart	CCACCAGAGCCGGGAAATCAGCA
chr1	997474	997497	+	0.4538	0.8974	gart	CTCTCGAATATAAGCGCAGGCCT
chr1	997823	997846	+	0.5448	0.8822	gart	CAATACTGAGCTAAAATCGAATG
chr1	1009735	1009758	+	0.4449	0.8367	LOC100332351	CGCACCTACGTCGAGAGGGTTGG
chr1	1009914	1009937	+	0.4145	0.8572	LOC100332351	CTCGCCGGCGAGGATGCAGAGCA
chr1	1377604	1377627	+	0.3962	0.7861	runx1	CTGCTTCATCCGGCTTCTGTCGG
chr1	1378758	1378781	+	0.303	0.795	runx1	TGGCTCTCTGATATGTGGCCACT
chr1	1391119	1391142	+	0.1462	0.7837	runx1	TGTATTTTCAGCATCTCACCTCG
chr1	1606873	1606896	+	0.0115	0.6365	urp2	TTTTTTTCCAGATCCAGGAAGAA
chr1	1627353	1627376	+	0.4232	0.8726	LOC100333907	GAGTACTGTGGCGGGCCCAGTCG
chr1	1628978	1629001	+	0.6676	0.9828	LOC100333907	TAGTGACCTATAAGGGCTTTACC
chr1	1628999	1629022	+	0.5323	0.8831	LOC100333907	CCTCTTCAGGTCTACAGTGGTAA
chr1	1631313	1631336	+	0.5104	0.8112	LOC100333907	CAGCAAGAAAGTCTTACCTTCAC
chr1	1693951	1693974	+	0.1339	0.7856	atp1a1a.4	TCTACTTTTGTTCCCAGGGCTTG
chr1	1696394	1696417	+	0.5646	0.8372	atp1a1a.4	CCTGGGGATTGTGCTGGCTGGTG
chr1	1699085	1699108	+	0.0809	0.6121	atp1a1a.4	TTCTTTCCCTGATTCTTGGATAT
chr1	1699262	1699285	+	0.6148	0.8261	atp1a1a.4	TGTAGGTGTGTCTGACTCTCACT
chr1	1699636	1699659	+	0.4317	0.7848	atp1a1a.4	TAAAAGACAGAATCAATGCATTG
chr1	1699977	1700000	+	0.7055	0.9165	atp1a1a.4	ATTCAGGGAAAACAGCAGCCCTT
chr1	1700618	1700641	+	0.475	0.9308	atp1a1a.4	CAGGTGATCATGGTTACTGGTGA
chr1	1700825	1700848	+	0.5016	0.7479	atp1a1a.4	GAGATGCGAAGGCATGTGTGGTC
chr1	1717686	1717709	+	0.569	0.8523	atp1a1a.1	TCTAGGGATTGTCAGGCACTCGT
chr1	1718391	1718414	+	0.4941	0.8696	atp1a1a.1	CAAATAATTGTTGTCTTCCTAGG
chr1	1718605	1718628	+	0.5911	0.9002	atp1a1a.1	CATCTAGGTACTGCCAGAGGAAT
chr1	1721483	1721506	+	0.85	0.9664	atp1a1a.1	GCTCTCCATCCACCAGAACCCCA
chr1	1721589	1721612	+	0.7074	0.9262	atp1a1a.1	ATCCAAGGAAAAGAGCAGCCTTT
chr1	1721849	1721872	+	0.3913	0.7283	atp1a1a.1	TTGGCCTCATGTCCATGATTGAT
chr1	1794070	1794093	+	0.6445	0.9316	atp1a1a.2	ATTAATGGAAAAGAGCAGCCTAT
chr1	1794280	1794303	+	0.5871	0.9156	atp1a1a.2	ACCTGCCTGATGACCAGTTTCCT
chr1	1794554	1794577	+	0.6689	0.9519	atp1a1a.2	AATGAATGCCTCTTTCAATACAG
chr1	1807037	1807060	+	0.0808	0.7932	atp1a1a.3	TAACTTTGCGCAGGGTTTGTCCA
chr1	1807465	1807488	+	0.6164	0.789	atp1a1a.3	CCTGGGACTTGTTCTTGCTTTTG
chr1	1807644	1807667	+	0.4687	0.8733	atp1a1a.3	TCATTATGCAGAAAGCCCTGGTT
chr1	1811125	1811148	+	0.7238	0.9387	atp1a1a.3	ATTCAAGGAAAAGAGCAGCCTAT
chr1	1811188	1811211	+	0.5199	0.8705	atp1a1a.3	GAACTTGGAGGTCTTGGAGAAAG
chr1	1840032	1840055	+	0.3581	0.8233	atp1a1a.5	TCCTCTATCTTTATAACCTGCTG
chr1	1840045	1840068	+	0.3563	0.7677	atp1a1a.5	TAACCTGCTGCAGGGCTTGCCTG
chr1	1840662	1840685	+	0.5438	0.8915	atp1a1a.5	TCATCATGCACTGCAGAAAGCCC
chr1	1842993	1843016	+	0.5344	0.787	atp1a1a.5	CTTGGCTAGAGGGCATCATTTTT
chr1	1845128	1845151	+	0.1736	0.5855	atp1a1a.5	TTTCCCTTGATGTAGCTCTCAAT
chr1	1845242	1845265	+	0.8114	0.9612	atp1a1a.5	ATTGAAGGAAAAGAGCATCCTTT
chr1	1845266	1845289	+	0.5561	0.8536	atp1a1a.5	GATGATGAAATGAAAGAGGACTT
chr1	1877189	1877212	+	0.9362	0.8981	si:ch211-132g1.3	CATGGAACATGTTCATCAACAAA
chr1	1878439	1878462	+	0.5838	0.8827	si:ch211-132g1.3	ATAGACTTACTCTTGACACTCCC
chr1	1884215	1884238	+	0.421	0.8249	si:ch211-132g1.3	ACAGTCAGGCTGAATCTTTGTGT
chr1	1884300	1884323	+	0.2391	0.7866	si:ch211-132g1.3	TAGTGATTTTTCCAGTCTTCTCA
chr1	1884366	1884389	+	0.524	0.8416	si:ch211-132g1.3	CACCATCTTCATCATATTCAATC
chr1	1884446	1884469	+	0.7174	0.8849	si:ch211-132g1.3	GTGATAGGACTGGCTGGAGTAAA
chr1	1890311	1890334	+	0.6256	0.8708	LOC103911757	GCGTCTGTCCGGCTGAGTTCTGC
chr1	1893145	1893168	+	0.529	0.8507	LOC103911757	CTGTTGATGTCAATAGTGTAAAC
chr1	1893912	1893935	+	0.9812	0.976	LOC103911757	CCTGAAGCAGATCGCCAGAATAT
chr1	1896820	1896843	+	0.2191	0.6863	si:ch211-132g1.6	TTCCTCTGTGACTTCGCCGCGCT
chr1	1897851	1897874	+	0.5446	0.9018	si:ch211-132g1.6	TGGAAAAACAAGAAACAATGAAA
chr1	1897901	1897924	+	0.594	0.8792	si:ch211-132g1.6	CCTCCAGTAATGGAAACTCAGCT
chr1	1897990	1898013	+	0.2799	0.8038	si:ch211-132g1.6	CGATTTATAAGTGTTGATCAGAG
chr1	1897997	1898020	+	0.6118	0.9017	si:ch211-132g1.6	TAAGTGTTGATCAGAGTAACACC
chr1	1898045	1898068	+	0.5563	0.8895	si:ch211-132g1.6	ATGCCAATGGCCAACAGATTGGG
chr1	1904505	1904528	+	0.229	0.7038	si:ch211-132g1.4	TTCCTCTGTTGCGTCGCTGCGCT
chr1	1906582	1906605	+	0.5141	0.8487	si:ch211-132g1.4	TTGATTACAGTCTCAGCACAGAC
chr1	1906697	1906720	+	0.6	0.8613	si:ch211-132g1.4	CCTCCAGTGATGGAACCACAGCT
chr1	1906786	1906809	+	0.5102	0.8087	si:ch211-132g1.4	CGATTAGAAAGTGTTCGTCAGAA
chr1	1906841	1906864	+	0.5784	0.8392	si:ch211-132g1.4	ATGCCAATGGCCAACAGATTGGG
chr1	1907353	1907376	+	0.316	0.9185	si:ch211-132g1.4	TTATATCATTTCCTTACAGGTAG
chr1	1916032	1916055	+	0.2424	0.6387	si:ch211-132g1.1	TTCCTCTGTGGCTTCGCTGCGCT
chr1	1921743	1921766	+	0.7802	0.8753	si:ch211-132g1.1	CTGATTACAGACTCAGCACAGAC
chr1	1921782	1921805	+	0.74	0.9282	si:ch211-132g1.1	CTAGAAGGAAAACCCTACAGCAT
chr1	1921858	1921881	+	0.6861	0.8775	si:ch211-132g1.1	CCTACAGTGATGGAAACACAACT
chr1	1921947	1921970	+	0.3041	0.7786	si:ch211-132g1.1	CGATTTAAAAGTGTTCATCTGAG
chr1	1921954	1921977	+	0.6524	0.9201	si:ch211-132g1.1	AAAGTGTTCATCTGAGTAACACC
chr1	1922002	1922025	+	0.5268	0.8531	si:ch211-132g1.1	ATAAAGGTGGCACACAGATTGGT
chr1	1961856	1961879	+	0.5754	0.8874	si:ch211-132g1.7	GGAAAATGGGATTATCAGTTGAA
chr1	1975252	1975275	+	0.3291	0.833	si:ch211-132g1.7	AGAGCCGTGTGGAGGCGGGGCTT
chr1	1975309	1975332	+	0.5961	0.9163	si:ch211-132g1.7	AGCTCCGCCTCCTGCACACAACG
chr1	1978003	1978026	+	0.5346	0.8675	si:ch211-132g1.7	CCTCTCAGGTCCTGTTCTGGGTG
chr1	2025337	2025360	+	0.5047	0.8586	slc5a3a	ATGCAATTCTCCTGCTACAGCTC
chr1	2025515	2025538	+	0.1693	0.6096	slc5a3a	TTCGGGAGCGCTTTTCATCCAGG
chr1	2025560	2025583	+	0.7053	0.8525	slc5a3a	CCTGTCTATAATCCTGCTGATCA
chr1	2025763	2025786	+	0.3262	0.8816	slc5a3a	TAACACTGGAGAATAATTTAACC
chr1	2025783	2025806	+	0.6407	0.8539	slc5a3a	ACCTACTCAAATTCCTGCCATGT
chr1	2025829	2025852	+	0.1763	0.7931	slc5a3a	AGCTTTTGAGGAGTCCATTGGAT
chr1	2026234	2026257	+	0.6614	0.9306	slc5a3a	ACAGCGCCAGTACTATCTTCACC
chr1	2026268	2026291	+	0.486	0.8282	slc5a3a	TAAGATGATCCGTCACCAGGCTT
chr1	2048652	2048675	+	0.2681	0.8017	oxgr1a.1	GCTTTTCGATGATGCGCCAATAG
chr1	2060770	2060793	+	0.1148	0.8139	oxgr1a.3	ACTTTTCGATGATGCGCCAATAG
chr1	2074880	2074903	+	0.6516	0.9112	oxgr1a.2	GCTCTACAATGATGCGCCAATAG
chr1	2185500	2185523	+	0.6385	0.9665	mbnl2	GGGTCGGTGTACGAGAGAAAACT
chr1	2186113	2186136	+	0.3355	0.9085	mbnl2	TCATAATAATCTTTCTTCGCAGC
chr1	2270694	2270717	+	0.7187	0.9413	kpnb3	GGTTAAGCAGATGGCGGCTGTTC
chr1	2270757	2270780	+	0.7288	0.9904	kpnb3	TCCCAACCTGACCGTAGACATCC
chr1	2281405	2281428	+	0.6858	0.9012	kpnb3	ATCCTCCAGCTGATCCAGAAAGG
chr1	2285200	2285223	+	0.012	0.8247	kpnb3	TTTATATTTTATCAGCTCAGGAC
chr1	2285204	2285227	+	0.0148	0.8366	kpnb3	TATTTTATCAGCTCAGGACATGG
chr1	2285211	2285234	+	0.594	0.9678	kpnb3	TCAGCTCAGGACATGGAGAACAT
chr1	2286008	2286031	+	0.0192	0.6973	kpnb3	TTTTGCCGTCTGTTCATCAGGTG
chr1	2337923	2337946	+	0.6521	0.9157	si:ch211-235f1.3	CGTAACGACCAATCAAGATATCA
chr1	2337959	2337982	+	0.4486	0.9001	si:ch211-235f1.3	AAGAGTGTCCAAGTTTTAGAGCA
chr1	2337977	2338000	+	0.7849	0.9853	si:ch211-235f1.3	GAGCAAGAGATGGACGATCATAG
chr1	2338009	2338032	+	0.7528	0.9489	si:ch211-235f1.3	GATGCAGTGAAGCCAGATGCCTT
chr1	2338036	2338059	+	0.8602	0.9704	si:ch211-235f1.3	GCAGCATCAACAGCTAACTTAAA
chr1	2338106	2338129	+	0.4938	0.8387	si:ch211-235f1.3	GTTTCTTTGCAGCAATCACAAAT
chr1	2338171	2338194	+	0.8402	0.8744	si:ch211-235f1.3	GATGGATCACTACCATGCTTCTC
chr1	2338238	2338261	+	0.829	0.9772	si:ch211-235f1.3	CTTGAAGAGATACCTCATCATGC
chr1	2338282	2338305	+	0.0651	0.8715	si:ch211-235f1.3	CGACATCTTTTTGTTGTATTTTC
chr1	2338555	2338578	+	0.5635	0.8268	si:ch211-235f1.3	TATCGAAGCTGATCCAACAACAA
chr1	2338636	2338659	+	0.1989	0.6399	si:ch211-235f1.3	TTGTGCTTTCTCTCTAAGTGACG
chr1	2338684	2338707	+	0.6744	0.9207	si:ch211-235f1.3	CAATAAATGCAGTAATGTCTTTT
chr1	2338756	2338779	+	0.5778	0.7515	si:ch211-235f1.3	GACTTGTCGTCTTCCTTCTGGTC
chr1	2348091	2348114	+	0.7432	0.8574	si:ch211-235f1.3	CCTGCTCGTTATCATCATCATCT
chr1	2349094	2349117	+	0.4937	0.8604	si:ch211-235f1.3	ATACTGCAAATCAGTTACCTGCT
chr1	2355820	2355843	+	0.7488	0.8954	si:ch211-235f1.3	CCTGCTCGTTATCATCATCTCTC
chr1	2402893	2402916	+	0.5375	0.8497	farp1	ATGTTTCCACAGTGGACAAACAC
chr1	2404610	2404633	+	0.0209	0.9328	farp1	AATGTATTTTATTTAACTTTTAA
chr1	2404621	2404644	+	0.0129	0.8476	farp1	TTTAACTTTTAAAGGGGCACACC
chr1	2404625	2404648	+	0.2183	0.8705	farp1	ACTTTTAAAGGGGCACACCAAGA
chr1	2404632	2404655	+	0.8136	0.9901	farp1	AAGGGGCACACCAAGATAAATGC
chr1	2405351	2405374	+	0.6642	0.892	farp1	GCAGAGTAACTGTCAGGATACTC
chr1	2405383	2405406	+	0.6251	0.9267	farp1	TGATGGGAAGCAGGGACTGCTGT
chr1	2407627	2407650	+	0.6513	0.7663	farp1	CTCTTCCATTCTCAGAAAACACA
chr1	2407847	2407870	+	0.7941	0.9357	farp1	GATGTTGCAGAGGAATGCCAGTG
chr1	2420280	2420303	+	0.5339	0.8127	farp1	GGTCCAGTGAGCCGCAGTCCTCA
chr1	2423647	2423670	+	0.5712	0.8343	farp1	ATGCAATTCTCCCATTCACAGAG
chr1	2423696	2423719	+	0.3985	0.7604	farp1	TTGCCAAAGAGCTGCTGACCACA
chr1	2448518	2448541	+	0.7709	0.8994	ggact.3	GTGAGCCGTACACAAATACATGA
chr1	2451834	2451857	+	0.3726	0.9261	ggact.2	GTTTTGGTGTAAACAAAAGCCTC
chr1	2455721	2455744	+	0.7464	0.9027	ggact.1	GTGTGCCGTACACAAACACGTTA
chr1	2884697	2884720	+	0.2694	0.8302	gpc6a	CATCAGTATTTCTCTGTTTTTCC
chr1	2915512	2915535	+	0.3281	0.8639	gpc6a	TCCTGCAGGTCAATATTTCTCCA
chr1	2965100	2965123	+	0.3653	0.7835	gpc6a	ACATTGAGGCCGTCATGGAGCCC
chr1	3227666	3227689	+	0.4473	0.8701	gpc5a	TGATCTCGATGCCCAAATGGAGC
chr1	3284514	3284537	+	0.6452	0.8817	gpc5a	GGCTGGAGCTAGAGATCTGGAGA
chr1	4150825	4150848	+	0.436	0.855	slitrk6	TACAAAAATGACTTGGTGGAGTT
chr1	4150937	4150960	+	0.7049	0.9431	slitrk6	GTGCACTGGGATCCCTGAAAAAG
chr1	4151596	4151619	+	0.4898	0.9101	slitrk6	ATGCACTGCGAAAACCGAGGCAT
chr1	4151700	4151723	+	0.2371	0.8949	slitrk6	CAAGTATGATTTTGTGACATACG
chr1	4151930	4151953	+	0.427	0.8631	slitrk6	ATCCTTTGACAAATCTGAGACTC
chr1	4152047	4152070	+	0.3909	0.7433	slitrk6	CGCACTTACCGGTGAGTAATGCC
chr1	4152102	4152125	+	0.5848	0.9018	slitrk6	TCTTGAGGACAATCCCTGGGACT
chr1	4546408	4546431	+	0.7012	0.8446	slitrk1	CCACCTCCTGCTTCATGGGAATT
chr1	4546471	4546494	+	0.5169	0.8364	slitrk1	CAATGCTGTGAGCTTGCATTTGG
chr1	4546613	4546636	+	0.773	0.9864	slitrk1	GACGACCTGGAGTACCTTCAAGC
chr1	4546703	4546726	+	0.6939	0.9126	slitrk1	ATCTTGAACGACAACCTTATTAG
chr1	4546850	4546873	+	0.7469	0.9713	slitrk1	CTGGAGGACAACCCATGGGATTG
chr1	4547097	4547120	+	0.2928	0.8263	slitrk1	AAACTAGCGGGGTGACGGAGTCA
chr1	4547411	4547434	+	0.1379	0.832	slitrk1	AACTTGCTCGATTTGGGGGGGAA
chr1	5415816	5415839	+	0.5003	0.8545	tuba8l2	ATGTGGTGCTGTTATTGTTTCAG
chr1	5418220	5418243	+	0.6939	0.8897	tuba8l2	CCCAGCTCCACAGGTGTCTACGG
chr1	5418334	5418357	+	0.627	0.8757	tuba8l2	TGACATCTGCAGGAGAAACCTGG
chr1	5418449	5418472	+	0.4706	0.9495	tuba8l2	AACGTCGACCTGACGGAGTTCCA
chr1	5418482	5418505	+	0.803	0.9102	tuba8l2	GTGCCCTACCCTCGCATCCACTT
chr1	5426719	5426742	+	0.6098	0.8143	stk16	ACCACCCGAATGTCCTTAGCCTC
chr1	5428577	5428600	+	0.5645	0.8518	stk16	TGCCTGAGAGCCGAATCTTACAC
chr1	5430705	5430728	+	0.2848	0.7822	stk16	TTTCTGAACTCAGAGATCTGAAA
chr1	5430770	5430793	+	0.6903	0.9462	stk16	ATGGACCTGGGCTCCATGAACAA
chr1	5450203	5450226	+	0.517	0.8324	mnx2b	CGACTGCGCTTCCACTTCATCCG
chr1	5452506	5452529	+	0.0245	0.7934	mnx2b	TTAAGTTTAAACTGGTTTTCCAG
chr1	5452515	5452538	+	0.3518	0.8615	mnx2b	AACTGGTTTTCCAGCTCCAGTAG
chr1	5452578	5452601	+	0.6472	0.7912	mnx2b	CCCATCAAACCAGACTGAGGGGC
chr1	5454961	5454984	+	0.4834	0.8948	mnx2b	TTAGTAACTTAAAGTGTTACCCA
chr1	5489831	5489854	+	0.6208	0.9206	atic	ATTAGATATCTGATTTCTGCTAC
chr1	5490364	5490387	+	0.0126	0.7193	atic	TTATTTCCGTTCTTCAAGAGTGG
chr1	5490403	5490426	+	0.4261	0.8029	atic	CCCGTTTGTGAAGACCGTTTCAT
chr1	5492299	5492322	+	0.5242	0.775	atic	GGTGGTGTTACGCTTCTTCGAGC
chr1	5498982	5499005	+	0.0955	0.8941	atic	ATTAATTAATTAATTAATTTTTT
chr1	5499007	5499030	+	0.897	0.9655	atic	GATGGATCCTGAATATGAACCTG
chr1	5514296	5514319	+	0.5631	0.7578	fn1b	GCACGCCCACCACTTGTTGGTTG
chr1	5515991	5516014	+	0.5424	0.9232	fn1b	ATTGAGTAATTAGTAAACTTACT
chr1	5516734	5516757	+	0.8022	0.95	fn1b	GTGGGGTCCATCTAATTCCGATC
chr1	5519262	5519285	+	0.5165	0.8375	fn1b	CATGTTGACCATTAATGGGATCT
chr1	5519336	5519359	+	0.7195	0.9258	fn1b	CAGTGTAGACACTGATATTGTAA
chr1	5519684	5519707	+	0.457	0.9259	fn1b	CCTGGACTTTTGGTGCCTCTCCA
chr1	5519932	5519955	+	0.6306	0.916	fn1b	AATTAGTCTCATAGTAGCTTACA
chr1	5521538	5521561	+	0.3191	0.8845	fn1b	TACCCTGTAACTGAATTTTGCAA
chr1	5531061	5531084	+	0.0109	0.8325	fn1b	ATTTTTTGTGAGATTTCTTACCA
chr1	5531168	5531191	+	0.1742	0.6607	fn1b	TTCCATGTTTGGCCAATCTGGTA
chr1	5533629	5533652	+	0.4476	0.8708	fn1b	TAACATGGATGACCTTTGAGCTG
chr1	5536059	5536082	+	0.4191	0.8152	fn1b	AACATGCTTACCAGCCATGGGAC
chr1	5537387	5537410	+	0.5432	0.8698	fn1b	ATACACTTACCAATGGCAGGAAT
chr1	5540631	5540654	+	0.7263	0.8879	fn1b	CAAGTCCACTCTCCCTTTCCATT
chr1	5540826	5540849	+	0.5566	0.8897	fn1b	CTTACTTGCAATGGTGCAGCTAA
chr1	5578109	5578132	+	0.3905	0.8449	cpo	ATTCAATGCAGATTGGCTGGTGG
chr1	5578633	5578656	+	0.6502	0.8323	cpo	CTGACCTGATAAGTCTCTCCATG
chr1	5581878	5581901	+	0.472	0.9397	cpo	TGTTAAAAAAAGGTCTTGGGCTC
chr1	5581936	5581959	+	0.0463	0.8614	cpo	AGAACCTGGATTTTTACATCACC
chr1	5581952	5581975	+	0.7388	0.8961	cpo	CATCACCCCGGTGCTCAACATGG
chr1	5584437	5584460	+	0.4575	0.9048	cpo	TAACGGTGCGACAGCTCTTTCTG
chr1	5706947	5706970	+	0.6024	0.8634	nrp2a	ACCACACTGGAGCTCATGCACTC
chr1	5901336	5901359	+	0.4628	0.8218	pard3ba	AATTCTTACCAGGTCTCTGTCCT
chr1	5918578	5918601	+	0.599	0.8928	pard3ba	AGCACTGCACTTGTGTACTTACC
chr1	5939429	5939452	+	0.3295	0.7535	pard3ba	CCTTGTTTGCAGCACCGCCGTGG
chr1	5963288	5963311	+	0.1832	0.7903	pard3ba	TGGGTGGGGTTTGTGAGGCAGCA
chr1	5963353	5963376	+	0.6327	0.8603	pard3ba	CGAACCAAGAAGGGACTCTTGAT
chr1	5963380	5963403	+	0.5097	0.8306	pard3ba	GGAACCGCAGGGTTTGTTTCGGT
chr1	5969211	5969234	+	0.7785	0.9221	pard3ba	CCTTCCACTTAGTGAAGAGCAGT
chr1	5982461	5982484	+	0.6594	0.8387	pard3ba	TCCATGGCTCCGCCCTTCACAGT
chr1	6068417	6068440	+	0.7305	0.8033	pard3ba	GCACCATGCTATGCTTACCTTTT
chr1	6144187	6144210	+	0.5116	0.831	abcb6a	TCTCTGCAGATGGAGTTTGCATT
chr1	6144410	6144433	+	0.2845	0.8221	abcb6a	ATACATTCTTTTCAGCCCCTGTT
chr1	6146536	6146559	+	0.4752	0.7932	abcb6a	TTGTCTCCTGAAGTTCCTGCAGG
chr1	6148384	6148407	+	0.0113	0.6969	abcb6a	TTTTTTTCCCAACAGCTACATCG
chr1	6149837	6149860	+	0.6258	0.9443	abcb6a	TCCGTGTCTCCGACAGCTCTCAC
chr1	6149868	6149891	+	0.5501	0.8233	abcb6a	TCACTGAATGGAGAACCAAATAC
chr1	6152268	6152291	+	0.1248	0.8187	abcb6a	TGGTCTTTTAGGTTGGAGATTAT
chr1	6152278	6152301	+	0.6601	0.8622	abcb6a	GGTTGGAGATTATGTGCTGTTTG
chr1	6166689	6166712	+	0.554	0.7533	cnppd1	AAGTCCTTAGTCAGGTTGAAAGC
chr1	6168237	6168260	+	0.0621	0.7617	cnppd1	TTTTCCCTCCAGGTTACCTGTAT
chr1	6173617	6173640	+	0.729	0.9294	prkag3a	TGTCCTCCAGACCTGGATCCAAA
chr1	6173663	6173686	+	0.5652	0.8515	prkag3a	TGAAGAAGCACTGCTGTTATGAT
chr1	6175095	6175118	+	0.6158	0.9518	prkag3a	TGCACACAGGTGAAGAAGGCCTT
chr1	6175143	6175166	+	0.5922	0.9229	prkag3a	AGAGCGGCTCCTCTCTGGGACCA
chr1	6175248	6175271	+	0.0819	0.6992	prkag3a	TTTCACTTCATATGTTCGTAGGT
chr1	6176737	6176760	+	0.0121	0.7539	prkag3a	TAGGTTTTTGTTTTGTCTTGCAG
chr1	6177269	6177292	+	0.3936	0.8049	prkag3a	TGTCTTTCTCTAGATGTTTATCT
chr1	6177289	6177312	+	0.6266	0.9705	prkag3a	TCTGCAGTATCAAGACCAGTGTC
chr1	6178708	6178731	+	0.492	0.7966	prkag3a	CTGAAGCACAAAATCCACAGGCT
chr1	6179374	6179397	+	0.4367	0.8747	prkag3a	ATTCATAAATCTCCAGGGAACCA
chr1	6198979	6199002	+	0.761	0.9428	retreg2	CAGAGAAGCGCTGAGCGATCAGC
chr1	6199069	6199092	+	0.6294	0.8688	retreg2	CATCCAGGAGATGCTGCAGTACA
chr1	6203266	6203289	+	0.9669	0.9892	retreg2	CCATGAGCTGATCCAGAAAATGT
chr1	6222213	6222236	+	0.655	0.8748	mdh1b	AGCATCAGATCAGAGTTCATGTC
chr1	6224219	6224242	+	0.1069	0.9024	mdh1b	TTTTAGTAACCCAATCAAACCTG
chr1	6224224	6224247	+	0.7068	0.9483	mdh1b	GTAACCCAATCAAACCTGAGCAT
chr1	6224600	6224623	+	0.6204	0.8935	mdh1b	CCTTCCAGTCATCGGGCGGCACA
chr1	6226186	6226209	+	0.6183	0.951	fastkd2	TACGGACACAGGCCTCTTCATGC
chr1	6226286	6226309	+	0.8793	0.971	fastkd2	CAGTCAACACAGTAGTCAAGATG
chr1	6226392	6226415	+	0.4143	0.8452	fastkd2	CAGAAATGTTCTTGCCCCACGGA
chr1	6226558	6226581	+	0.3887	0.8829	fastkd2	GGGAGGTCTGTGAGCGGGTGGTC
chr1	6231021	6231044	+	0.7747	0.9331	fastkd2	GGAGCGTCTGAATCAGTTTGATA
chr1	6232386	6232409	+	0.4176	0.7509	fastkd2	TTCTCCCTCAGATAAAGACTCTG
chr1	6232428	6232451	+	0.7612	0.9685	fastkd2	GTCCACCAAACACCCAGTATGTG
chr1	6232583	6232606	+	0.555	0.8954	fastkd2	TTACCTGCAGAAAACGTTCATGA
chr1	6233945	6233968	+	0.0742	0.802	fastkd2	ATTCAATGTTTTTCATGTCTTCC
chr1	6234096	6234119	+	0.2975	0.8875	fastkd2	AAAGTGTTTTCAATGCTCAATCA
chr1	6247983	6248006	+	0.4469	0.9197	gtf3c3	TATTTAGGAGAGACGTCACCGTA
chr1	6247989	6248012	+	0.8496	1.0	gtf3c3	GGAGAGACGTCACCGTAGTAAGT
chr1	6252805	6252828	+	0.5002	0.8153	gtf3c3	TGAGCAGGTCGGGGAGCACAAAC
chr1	6253218	6253241	+	0.2264	0.9324	gtf3c3	TTTCAGGAGTTACTATGAGAGCA
chr1	6254708	6254731	+	0.078	0.7584	gtf3c3	GGCGCTGGTGAAATTTTGTGGCA
chr1	6256966	6256989	+	0.5187	0.921	gtf3c3	TGGAAGAAGGCGAATATAACTCT
chr1	6258849	6258872	+	0.5192	0.8717	gtf3c3	CAGAGTGTCTAAAGGCACTGGGT
chr1	6258932	6258955	+	0.6731	0.9006	gtf3c3	GAAGCTCGTCTGGCTCTCTCCAC
chr1	6261394	6261417	+	0.7717	0.9273	gtf3c3	GGAGCTGAAGCTGTTGCTGCATC
chr1	6318053	6318076	+	0.6359	0.8863	hecw2b	CGTTTCTCAGCTGAGACCAAAAT
chr1	6318084	6318107	+	0.4642	0.8753	hecw2b	AATATTACCATGGAGTGAGCGGA
chr1	6325027	6325050	+	0.6398	0.8838	hecw2b	ATAGTGTGTCATGGTGTTCTCTG
chr1	6327692	6327715	+	0.3743	0.8921	hecw2b	ATTTGTATATGTGCATTTATTGC
chr1	6327711	6327734	+	0.2595	0.7696	hecw2b	TTGCAGATATCAGGGCTCAGGGT
chr1	6327756	6327779	+	0.8002	0.965	hecw2b	ATCCGGACCCGTATCTAAAAATG
chr1	6329994	6330017	+	0.3258	0.7869	hecw2b	TTTCCCCTTTGCAGAAGTACACT
chr1	6330101	6330124	+	0.5713	0.953	hecw2b	GGTCAGCTGATAATCCCGGTGCA
chr1	6333301	6333324	+	0.5748	0.8521	hecw2b	GGCCTGATGAGTGCATGATGGAC
chr1	6334917	6334940	+	0.704	0.9607	hecw2b	ACTAATACCTTTCTCTAGGATGA
chr1	6335027	6335050	+	0.2242	0.8408	hecw2b	TACAGTGAATGAAGTGGGCGGAG
chr1	6337298	6337321	+	0.0165	0.817	hecw2b	ACCATTATTTTTCTAGGCGCTTG
chr1	6339433	6339456	+	0.368	0.8478	hecw2b	TTCAGGTATCAGAGTATCCGGAG
chr1	6342435	6342458	+	0.743	0.9741	hecw2b	CAAGTAACACGTGTCTGAAACAC
chr1	6429638	6429661	+	0.3344	0.7516	klf7a	CGCTGAGAAGGGCTGGGAGGGTT
chr1	6643222	6643245	+	0.0122	0.6169	si:ch211-93g23.2	TTCATTTTTTTTGCTCTCAGTTC
chr1	6643267	6643290	+	0.4471	0.9324	si:ch211-93g23.2	GGAAAGCTTATATTGGGTCCAGT
chr1	6659047	6659070	+	0.6367	0.8889	ube2f	CAGCCTCCCAAAGTGAAGTGCTT
chr1	6659201	6659224	+	0.4506	0.8479	ube2f	TGTTGTTGTTAAAATCTCTCCAC
chr1	6862908	6862931	+	0.5635	0.9037	erbb4a	TTCATAATCATACAGTGACGAAG
chr1	6864734	6864757	+	0.3691	0.8601	erbb4a	ATGACAGTGGCGCCTGCGTGACT
chr1	6871191	6871214	+	0.3939	0.8713	erbb4a	AGGTTTCTTGAATGTTCAGTCTT
chr1	6873000	6873023	+	0.0159	0.6594	erbb4a	TTTTGCCAGTGGTATTTCTCTGC
chr1	6876076	6876099	+	0.0107	0.7251	erbb4a	TTTTTGCTTTTTTTTTCACAGCT
chr1	6880775	6880798	+	0.6021	0.8574	erbb4a	TCTTCAAATATGCTGAGACCAAC
chr1	6884617	6884640	+	0.6816	0.9437	erbb4a	CATCCGCCGAAAGAGCATCAAGA
chr1	6888098	6888121	+	0.5777	0.8287	erbb4a	AAAGGGAATCTGGGTTCCAGAAG
chr1	6889074	6889097	+	0.6319	0.8934	erbb4a	GGGGTCTGCTTGAGTCCCACTAT
chr1	6910554	6910577	+	0.4974	0.8907	erbb4a	TGCAGATGCCTATCAAGTGGATG
chr1	6911913	6911936	+	0.0749	0.7682	erbb4a	TGCTGTATATTATTATTCAGGAG
chr1	7051485	7051508	+	0.425	0.9081	LOC108184914	ATAAATTAATATGATAAATTTGA
chr1	7051604	7051627	+	0.7241	1.0	LOC108184914	GAGCTAGAAGAAGGCAGCAGTAC
chr1	7051637	7051660	+	0.4643	0.8307	LOC108184914	TCTCCCGGTGAAAATGTTCGTAG
chr1	7051664	7051687	+	0.4649	0.8737	LOC108184914	GTGCCCTTATCATAACGCCGGCG
chr1	7051931	7051954	+	0.036	0.7346	LOC108184914	TCCCAATTTTTCGCGTCTTCGTG
chr1	7051964	7051987	+	0.3554	0.8245	LOC108184914	CGAATCATTGCTTTAAGTGTGCG
chr1	7051979	7052002	+	0.6169	0.9395	LOC108184914	AGTGTGCGATTAAACCGTTCCAC
chr1	7052048	7052071	+	0.6723	0.9378	LOC108184914	ATGCCCAATAATTCGTATAATTC
chr1	7052361	7052384	+	0.6901	0.9322	LOC108184914	CCAGCTGACATTCAGGACACGCA
chr1	7052448	7052471	+	0.8163	0.9574	LOC108184914	GTGTGGCCGCTTGACCTAAATGT
chr1	7052525	7052548	+	0.641	0.9374	LOC108184914	GGAACCAATAATTGGGTGGTATC
chr1	7052594	7052617	+	0.4652	0.8387	LOC108184914	ATGATCGCAAAATAGGGATAGTT
chr1	7052661	7052684	+	0.6944	0.8548	LOC108184914	CCTGCTCGATGGCATTTCTCAGC
chr1	7052858	7052881	+	0.1238	0.8251	LOC108184914	TTAAAATCAGGCCAATTTGTTCC
chr1	7053023	7053046	+	0.4904	0.842	LOC108184914	TCCAATGCCGTGTCTTGCATCAG
chr1	7053101	7053124	+	0.3516	0.8734	LOC108184914	TCCCCCTTTATACTCACCGGTAT
chr1	7053111	7053134	+	0.6572	0.8615	LOC108184914	TACTCACCGGTATCTGATATAGC
chr1	7344993	7345016	+	0.1367	0.854	si:ch73-383l1.1	TATGTTTTTCTGCAGTCTATCCG
chr1	7379869	7379892	+	0.4382	0.8653	si:ch73-383l1.1	ATGACAGTGGTGCCTGCGTGACT
chr1	7383892	7383915	+	0.724	0.9089	si:ch73-383l1.1	GTGTGTGATGGTATAGGAACCGG
chr1	7385917	7385940	+	0.7517	0.9589	si:ch73-383l1.1	ACAGAGACATGTATCATGGCATC
chr1	7387817	7387840	+	0.0179	0.8049	si:ch73-383l1.1	TTTTGCCAGTGGTATTTCTCTGC
chr1	7405792	7405815	+	0.6974	0.9564	si:ch73-383l1.1	GGGACCAGATCACTGTGTGAAGT
chr1	7405887	7405910	+	0.6239	0.8427	si:ch73-383l1.1	TCTTCAAATATCCCGAGACCAAC
chr1	7409114	7409137	+	0.1071	0.9268	si:ch73-383l1.1	ATTATTATTTATCTGTGTCATAG
chr1	7409125	7409148	+	0.5831	0.8839	si:ch73-383l1.1	TCTGTGTCATAGGTGTACTGGAC
chr1	7410147	7410170	+	0.2964	0.8042	si:ch73-383l1.1	AGCGACTGCATTTTCCTCCAGGA
chr1	7414332	7414355	+	0.4742	0.847	si:ch73-383l1.1	ACACCCAGTGGCACGGCTCCTAA
chr1	7414680	7414703	+	0.5189	0.8221	si:ch73-383l1.1	TAAGGGAATCTGGGTTCCAGAAG
chr1	7419933	7419956	+	0.6319	0.8934	si:ch73-383l1.1	GGGGTCTGCTTGAGTCCCACTAT
chr1	7439128	7439151	+	0.0114	0.8011	si:ch73-383l1.1	TTTATTCATTTTGGTCTTAGATG
chr1	7439132	7439155	+	0.0132	0.7124	si:ch73-383l1.1	TTCATTTTGGTCTTAGATGCCCA
chr1	7439197	7439220	+	0.6424	0.921	si:ch73-383l1.1	CACACCAGAGTGATGTATGGAGC
chr1	7522387	7522410	+	0.1462	0.7959	lancl1	CATATTTTGCTCTGTGCAGTTGA
chr1	7523233	7523256	+	0.3861	0.751	lancl1	CAGTCTCTGCTTTGTGACTGTAG
chr1	7523354	7523377	+	0.4743	0.9032	lancl1	ACGCAGCGCTGGGTGACCTTCCT
chr1	7523419	7523442	+	0.6524	0.9458	lancl1	TCATCGCCTCCAGAAACACCAGG
chr1	7526787	7526810	+	0.3532	0.7686	lancl1	CTCCCTCATTTTCGTCAACCAGC
chr1	7527486	7527509	+	0.2799	0.8421	lancl1	TTTCAGATCTGTGATGCTATACT
chr1	7559774	7559797	+	0.8427	0.8841	pcnp	GACTCAACAGCGTCTCTCTGAGC
chr1	7560053	7560076	+	0.9254	1.0	pcnp	GCATGACAGCAAAGAAACCTATG
chr1	7560207	7560230	+	0.0559	0.8406	pcnp	TTCCTTGTCCTATTTTAGAAACC
chr1	7560224	7560247	+	0.6098	0.9489	pcnp	GAAACCTAAAGAGCCTCCCCCTG
chr1	7566376	7566399	+	0.6622	0.8378	mxa	ACATCCTCCCCAGTCGTCAGGTT
chr1	7566945	7566968	+	0.7186	0.9484	mxa	GTACCTGAAATGAGGATGGTCTT
chr1	7567004	7567027	+	0.9828	0.9576	mxa	GAGTGACCTGATCCATAATCTCT
chr1	7567063	7567086	+	0.6034	0.8539	mxa	GTGAGGTGAATGACCTCATTGTG
chr1	7568220	7568243	+	0.5527	0.986	mxa	GGTTAGTAAATCTTTACCTGATC
chr1	7568236	7568259	+	0.6672	0.7905	mxa	CCTGATCTCCAATGTTCTCAGGT
chr1	7568449	7568472	+	0.016	0.7829	mxa	AAGCATTTTTACCTTGGCGGATC
chr1	7568460	7568483	+	0.2374	0.8207	mxa	CCTTGGCGGATCTTTTTCTCCAC
chr1	7568556	7568579	+	0.3484	0.6991	mxa	GTTCTTATCATCTTGAGCTCGAG
chr1	7569921	7569944	+	0.5582	0.8595	mxa	ATGTGTTGTTCTCACCACTGCCC
chr1	7579359	7579382	+	0.6366	0.8048	mxb	ACCTCCTCTCCAGTCGTCAGGTT
chr1	7579467	7579490	+	0.1757	0.8833	mxb	ATAAAGCATTTTGATGCTGTACT
chr1	7579698	7579721	+	0.9071	0.9814	mxb	CCTGAATGTGATGAACCAACTCA
chr1	7580658	7580681	+	0.2791	0.852	mxb	TTAAATCACCTGAAATGAGGATG
chr1	7580722	7580745	+	0.9828	0.9576	mxb	GAGTGACCTGATCCATAATCTCT
chr1	7580781	7580804	+	0.6034	0.8539	mxb	GTGAGGTGAATGACCTCATTGTG
chr1	7581157	7581180	+	0.8085	0.9995	mxb	GGTGTAAAAGGTTTACCTGATCT
chr1	7581172	7581195	+	0.7851	0.887	mxb	CCTGATCTCCAATGTTCTCAGGT
chr1	7581921	7581944	+	0.4573	0.6707	mxb	CTCCTTATCATCTTGAGCTCAAG
chr1	7650168	7650191	+	0.6461	0.9443	efnb2b	GTAACATGGCAGGTCTCGAGTTG
chr1	7659437	7659460	+	0.567	0.8402	efnb2b	CTCCTTTGAGTGTACTTACTTGG
chr1	7679693	7679716	+	0.7567	0.9972	en1b	CCTCACCAGGCTGCGCAGCAAGC
chr1	7679753	7679776	+	0.5039	0.9237	en1b	AGGCCAGATTTCGGCTGCAAGAA
chr1	7680056	7680079	+	0.48	0.8545	en1b	CTATGGCCTGCGTGGGTGTACTG
chr1	7682546	7682569	+	0.0255	0.864	en1b	TGTCTTCGTTTTATTGTTGTTTC
chr1	7682559	7682582	+	0.2409	0.8585	en1b	TTGTTGTTTCTACACTAGGCCCA
chr1	7861594	7861617	+	0.6568	0.8347	radil	GCCCAGTCTAACAAAATCTTCAC
chr1	7864564	7864587	+	0.2645	0.7609	radil	TCGATGAGTTGATTAAAGAGCGA
chr1	7867508	7867531	+	0.6396	0.8671	radil	CCTTAGTGATGTAGTAGACACAC
chr1	7872226	7872249	+	0.3555	0.7343	radil	TCGTCCATGAGCTCAATAGTCTG
chr1	7874758	7874781	+	0.6652	0.918	radil	GAGCTACGTCTAGAGGATGCTGC
chr1	7874908	7874931	+	0.6384	0.872	radil	GCACTCAGAGGATCTTTGTACAG
chr1	7875008	7875031	+	0.7208	0.9544	radil	CCAACACATTCCCATGAGCAACG
chr1	7878004	7878027	+	0.6346	0.8087	radil	CTCCTCCTCCATCTCTCTCTTTG
chr1	7880309	7880332	+	0.3869	0.8432	radil	ACAAAAGTTGTACAGGGCTGAAT
chr1	7927992	7928015	+	0.4389	0.7993	si:dkey-79f11.10	CATTTGGATTACACGGAGAGAAG
chr1	7930523	7930546	+	0.6452	0.9187	si:dkey-79f11.10	TGCTGGCCACTAAATATACTCTT
chr1	7968074	7968097	+	0.0114	0.847	si:dkey-79f11.7	TTTTTAAAATGATTCACCTTATA
chr1	7968080	7968103	+	0.713	0.8734	si:dkey-79f11.7	AAATGATTCACCTTATATCCATC
chr1	7968108	7968131	+	0.6807	0.9604	si:dkey-79f11.7	CATGGCCATATATGGTGCTGATA
chr1	7969379	7969402	+	0.3027	0.8072	si:dkey-79f11.7	TGTTTGTAACTGTTGGATTACTT
chr1	7970002	7970025	+	0.4789	0.9343	si:dkey-79f11.7	TTGTAATGAACTTACCCCCAATC
chr1	7970136	7970159	+	0.3715	0.8593	si:dkey-79f11.7	TTAGTGAGTGTGGTGTGTGCTCA
chr1	7970412	7970435	+	0.5272	0.9332	si:dkey-79f11.7	ACATCACATTAATTTGTACCTGA
chr1	7970554	7970577	+	0.3818	0.8817	si:dkey-79f11.7	TCACCTAGGTCAGGACGTTCCCT
chr1	7973604	7973627	+	0.5707	0.9673	si:dkey-79f11.7	ACATCACATTAATTTGTACCTGA
chr1	7973746	7973769	+	0.3511	0.9202	si:dkey-79f11.7	TCACCTAGGTTAGGGCGTTCCCA
chr1	7975204	7975227	+	0.5703	0.9013	si:dkey-79f11.7	ATATCAACATGGTCTTTTGTATG
chr1	7997232	7997255	+	0.5175	0.7856	si:dkey-79f11.5	ATCAGTCGATCTTCTGTGTACTG
chr1	7997462	7997485	+	0.5101	0.8442	si:dkey-79f11.5	CTGTACTTTATAGCCGTCTTTCA
chr1	7997472	7997495	+	0.3088	0.8099	si:dkey-79f11.5	TAGCCGTCTTTCACATGGCCAAA
chr1	7997705	7997728	+	0.6727	0.943	si:dkey-79f11.5	AGTAGTAAATACCTACCTTTTCT
chr1	7997773	7997796	+	0.6531	0.894	si:dkey-79f11.5	GAGGAGATCCGTCTTTGAAAGAC
chr1	7997813	7997836	+	0.2642	0.8413	si:dkey-79f11.5	TAAAGCTGGACTTTCCTGCTCCT
chr1	7997870	7997893	+	0.5154	0.8378	si:dkey-79f11.5	CATTTGGATCACTCAGAGTGAAG
chr1	7998442	7998465	+	0.3453	0.9096	si:dkey-79f11.5	CAGATAATTTTGCTTACCCCCAG
chr1	8006788	8006811	+	0.7208	0.7992	si:dkey-79f11.10	CCCTTATCACTGATTCTCTTGCG
chr1	8007058	8007081	+	0.0108	0.7928	si:dkey-79f11.10	TTTTTTTTTACTTTATAGCCATC
chr1	8007068	8007091	+	0.5895	0.8856	si:dkey-79f11.10	CTTTATAGCCATCCTGCACATGG
chr1	8007073	8007096	+	0.5272	0.8282	si:dkey-79f11.10	TAGCCATCCTGCACATGGCCAAA
chr1	8009063	8009086	+	0.1244	0.9334	si:dkey-79f11.10	ACAAATACCTACTTTTTGTGTAA
chr1	8017970	8017993	+	0.6099	0.9091	si:dkeyp-9d4.2	AGAAGTGTTGTATCATCTGACTT
chr1	8017995	8018018	+	0.5365	0.7973	si:dkeyp-9d4.2	ACTGGATTGTATTTGCATCCACA
chr1	8018081	8018104	+	0.4745	0.8959	si:dkeyp-9d4.2	CTAGTTATTGGATTCTCTGTAAA
chr1	8028523	8028546	+	0.6467	0.9498	si:dkeyp-9d4.3	ACAGAAGAGTCTGGCATGGGTAA
chr1	8028713	8028736	+	0.7507	0.981	si:dkeyp-9d4.3	GTGGAGAGGAAGGGATGTGTGAA
chr1	8028772	8028795	+	0.4364	0.8021	si:dkeyp-9d4.3	GTTGGGGTGTGTGGAGGTGTTGG
chr1	8028955	8028978	+	0.5685	0.8709	si:dkeyp-9d4.3	CGTATTCGAGCTGATGGGACAGA
chr1	8030034	8030057	+	0.6562	0.9239	si:dkeyp-9d4.3	GTGAAGCCGATCTCCTTTAGGTC
chr1	8030053	8030076	+	0.6488	0.8334	si:dkeyp-9d4.3	GGTCCTCCAAGGTAATGTCACTA
chr1	8030581	8030604	+	0.0107	0.8668	si:dkeyp-9d4.3	TTTATTTATTTATTATTTACCTC
chr1	8030585	8030608	+	0.0109	0.805	si:dkeyp-9d4.3	TTTATTTATTATTTACCTCTGGT
chr1	8030589	8030612	+	0.0116	0.8003	si:dkeyp-9d4.3	TTTATTATTTACCTCTGGTGTCA
chr1	8030593	8030616	+	0.0263	0.8279	si:dkeyp-9d4.3	TTATTTACCTCTGGTGTCATTCT
chr1	8030600	8030623	+	0.5145	0.8591	si:dkeyp-9d4.3	CCTCTGGTGTCATTCTGCTGATG
chr1	8031024	8031047	+	0.6373	0.8254	si:dkeyp-9d4.3	AACACACTTGCCTTGCTCTCAGC
chr1	8034184	8034207	+	0.5058	0.8839	si:dkeyp-9d4.3	AACTGCATTAGAAATTGTGTATT
chr1	8034209	8034232	+	0.5197	0.8505	si:dkeyp-9d4.3	CCAGCTAAAGGTTTCCTCAGCAC
chr1	8036897	8036920	+	0.0285	0.7148	si:dkeyp-9d4.3	TACCTGTGTCTTTTTGCGGCTCC
chr1	8047227	8047250	+	0.7015	0.8747	si:dkeyp-9d4.3	CCGTAATGATGTCGCCTGCTTTA
chr1	8047250	8047273	+	0.5731	0.8951	si:dkeyp-9d4.3	ATGTTGAGGCTTGTAAGGTCATA
chr1	8047398	8047421	+	0.5512	0.9407	si:dkeyp-9d4.3	TAAACGTCTCCTATACTGTACCT
chr1	8049523	8049546	+	0.6966	0.9424	si:dkeyp-9d4.3	TATCTATACCAGCCTGGATTAGT
chr1	8055887	8055910	+	0.7666	0.9832	si:dkeyp-9d4.3	CATGCATGTACTTACTCCTTCAT
chr1	8110648	8110671	+	0.3788	0.8758	si:dkeyp-9d4.5	TTGAACGTCGCAGTTGGAATATG
chr1	8111007	8111030	+	0.6587	0.9652	si:dkeyp-9d4.5	GTCATCCTGCAGAGTGAGCCGAA
chr1	8113336	8113359	+	0.5692	0.9647	si:dkeyp-9d4.5	TGTGTGGGTCTGAACTGTGTGTG
chr1	8128607	8128630	+	0.7472	0.9544	si:dkeyp-9d4.5	GCTGATGTGCATTTACCTTACAG
chr1	8128622	8128645	+	0.8509	0.8978	si:dkeyp-9d4.5	CCTTACAGCATTCAACAAAATTG
chr1	8134715	8134738	+	0.0616	0.8278	LOC101882918	TTTTAGGCAGTTGTGTTGCTTTA
chr1	8134720	8134743	+	0.4215	0.8215	LOC101882918	GGCAGTTGTGTTGCTTTAGGACG
chr1	8134738	8134761	+	0.5257	0.8218	LOC101882918	GGACGAGGAGTTGCTTTTTCTGG
chr1	8134798	8134821	+	0.3604	0.7472	LOC101882918	AAGCGGATTGCTTGAGATGTTTC
chr1	8135138	8135161	+	0.4665	0.8435	LOC101882918	CGGGAACAGGGGGAGGAACGGCG
chr1	8138180	8138203	+	0.3493	0.7429	LOC101882918	TGCATGTTGGCTCTCTCGCACAT
chr1	8138264	8138287	+	0.6543	0.9372	LOC101882918	AAACCAGCCTCTATTAGATCCTT
chr1	8140299	8140322	+	0.4692	0.7806	LOC101882918	CCAACCTTCTGTGCTTGCGCGAT
chr1	8140345	8140368	+	0.4127	0.8275	LOC101882918	TATGCGTTTGTCCGTCAATTGGC
chr1	8140542	8140565	+	0.4652	0.8286	LOC101882918	TACTCTTCTATGCTCCTGCGAAA
chr1	8169394	8169417	+	0.518	0.8745	grapb	AAGTGCTGCACGTGGTCCCCATA
chr1	8334036	8334059	+	0.2677	0.7833	cacna1hb	TGATGGTGTTTGTGTTTCTCCTC
chr1	8334123	8334146	+	0.2625	0.8153	cacna1hb	CAACTTCATCTATTTCATCTTCC
chr1	8336156	8336179	+	0.1245	0.8055	cacna1hb	CTCATATTTTGATTGGTACACAG
chr1	8336413	8336436	+	0.3641	0.8371	cacna1hb	TGTCCCAAGAGGCGAAAGGGCGT
chr1	8336653	8336676	+	0.3941	0.8781	cacna1hb	AAGGGCTTGAGGCTCGGGATGAA
chr1	8336760	8336783	+	0.5184	0.8608	cacna1hb	CGGCAGGAAGATCTCTGTTTGTG
chr1	8341070	8341093	+	0.4074	0.7639	cacna1hb	AATAACACTTCACTTCTCTGCAG
chr1	8346766	8346789	+	0.679	0.9414	cacna1hb	GCCGGATGAGCTGACAGACGTGT
chr1	8352774	8352797	+	0.1827	0.8196	cacna1hb	GTATTTTGGGAATGCATCTGTTT
chr1	8352810	8352833	+	0.5068	0.8507	cacna1hb	CTCTGCGTTTGGAGAATGGAGAC
chr1	8358897	8358920	+	0.6364	0.8459	cacna1hb	CTGGTTGCCATCTTAGTAGAGGG
chr1	8364438	8364461	+	0.6814	0.9579	cacna1hb	CAGGGCGATGCTAGCAGATCAGA
chr1	8364702	8364725	+	0.7851	0.985	cacna1hb	ACAGCACGCCCAGAACTGAGGTT
chr1	8369300	8369323	+	0.6243	0.8934	cacna1hb	GAGCTGGTGTCTCATTCTGAAGA
chr1	8369839	8369862	+	0.0142	0.7501	cacna1hb	TTTATTTGTTTGACAGGAGCGCA
chr1	8369843	8369866	+	0.0217	0.7536	cacna1hb	TTTGTTTGACAGGAGCGCATTTT
chr1	8369892	8369915	+	0.4841	0.7736	cacna1hb	CTGTGATCTTTGTGGCTGAAATG
chr1	8376329	8376352	+	0.3527	0.8717	cacna1hb	AGGGGAAGTTTTATCATTGTGAA
chr1	8376342	8376365	+	0.3982	0.8969	cacna1hb	TCATTGTGAAGGCTTTGACACTA
chr1	8378921	8378944	+	0.2018	0.788	cacna1hb	TCAATGTTTCGCAGGCGCTGATG
chr1	8383165	8383188	+	0.0118	0.7438	cacna1hb	TTTCTTCTGTTTTTGTAGCCCAT
chr1	8424633	8424656	+	0.7944	0.9569	syngr3b	CCTGAAAAAGCAATCTCCAGCAG
chr1	8424838	8424861	+	0.5083	0.901	syngr3b	TTATAGACGCAAAGACCACCATG
chr1	8435878	8435901	+	0.7765	0.9184	myo15ab	AATATAGAAGCCAGGTATTAGGT
chr1	8436584	8436607	+	0.7264	0.9837	myo15ab	TGGTGACCCATATGAAGCTGAAA
chr1	8436656	8436679	+	0.5142	0.8495	myo15ab	TCTTCAGGACTATCAGGTCAATT
chr1	8437001	8437024	+	0.3963	0.8061	myo15ab	TTTACAGGCAGAGCCTCCACATG
chr1	8437005	8437028	+	0.72	0.9296	myo15ab	CAGGCAGAGCCTCCACATGAGTT
chr1	8437528	8437551	+	0.7324	0.9194	myo15ab	GAGAAGGGCCCCCCACTTCACCA
chr1	8437648	8437671	+	0.8565	0.9743	myo15ab	GAGAGGCACCACCTCCACAATCT
chr1	8437792	8437815	+	0.8269	0.9564	myo15ab	GGAGACCAAGTCCACCCTCTTCA
chr1	8438011	8438034	+	0.709	0.8936	myo15ab	CTATGGAAGCAGACTCTCAACAA
chr1	8438233	8438256	+	0.7518	0.9367	myo15ab	GACCATCTATACGTAGTAACAGA
chr1	8438680	8438703	+	0.5789	0.8429	myo15ab	TTGGTGCCCCGCAGTCTCCAATG
chr1	8439327	8439350	+	0.4008	0.7933	myo15ab	CGCCGCAGGGGATCCCGTGTTCC
chr1	8439807	8439830	+	0.5522	0.8677	myo15ab	CAGCAACCTTCTTCACCAAACCT
chr1	8440425	8440448	+	0.6457	0.868	myo15ab	TATAAACCAAGCAGTCCAAATAT
chr1	8440551	8440574	+	0.7793	1.0	myo15ab	TCAGCAGCACTACTAAATCAAAA
chr1	8440653	8440676	+	0.8162	0.9587	myo15ab	ATTGATGCACTAAAGAATCCTAA
chr1	8442058	8442081	+	0.4431	0.914	myo15ab	TTTGTCAAACAGATGTATTCTAT
chr1	8442398	8442421	+	0.0466	0.7849	myo15ab	ATTTTCTCCCTCTTCTTTGAAAC
chr1	8442472	8442495	+	0.6888	0.9218	myo15ab	ACATCTATGGCACAGATATGGTT
chr1	8445318	8445341	+	0.668	0.8935	myo15ab	ATGCTCTCCTCTATACAGATTGA
chr1	8445970	8445993	+	0.6108	0.894	myo15ab	TGTCTACCTGTGTCTGTGTGTGC
chr1	8446027	8446050	+	0.5667	0.8273	myo15ab	TGAGATGTTAGCTGGACTTCCTT
chr1	8452560	8452583	+	0.1146	0.6415	myo15ab	TTCCTTGCTCTTTAACTGGTTGA
chr1	8452574	8452597	+	0.634	0.8334	myo15ab	ACTGGTTGACAGATCGCATCAAT
chr1	8455176	8455199	+	0.4814	0.825	myo15ab	TTCCAGTGTATGTATCTCTGTAG
chr1	8455295	8455318	+	0.6418	0.8395	myo15ab	CTCCGCATCCTTGATGACCAGAG
chr1	8455402	8455425	+	0.6557	0.9133	myo15ab	ACACCTGTTGACAGGCCACTGAC
chr1	8455475	8455498	+	0.6416	0.8403	myo15ab	CTCCAAGCCAAAAATGCCACTGC
chr1	8456727	8456750	+	0.5115	0.8353	myo15ab	CTGATTTCAGGTCCATAAATTCC
chr1	8459638	8459661	+	0.0121	0.7622	myo15ab	ACAGTGTTTTTTTTCTCTCAGCT
chr1	8462318	8462341	+	0.7643	0.9134	myo15ab	CCTTCAGGCAACGATTTCTACGG
chr1	8465303	8465326	+	0.7569	0.9093	myo15ab	GGTGGTCGGGAGCGTCATTCAGA
chr1	8465579	8465602	+	0.609	0.9355	myo15ab	GAAGATGATTTGAAACAAGACGC
chr1	8525158	8525181	+	0.4587	0.8356	mief2	TCTCTCTCTTTCTGTGATGTCAC
chr1	8526899	8526922	+	0.5624	0.9117	mief2	TGTGTGTGTTTAGCGGAGTTGTC
chr1	8526911	8526934	+	0.588	0.9064	mief2	GCGGAGTTGTCCCAGCCCATCCC
chr1	8529710	8529733	+	0.0112	0.8175	mief2	ATTTCTTCCAATTTTGTTTGATA
chr1	8627266	8627289	+	0.016	0.9212	LOC103911895	TCTGCTAAAAATTTTTCTAGTGC
chr1	8627431	8627454	+	0.6556	0.7904	LOC103911895	CTGACAGCTTGATGATCTCCAAG
chr1	8627462	8627485	+	0.4293	0.8646	LOC103911895	TTAGCTCTTTCTCAGAAATCATG
chr1	9290368	9290391	+	0.7578	0.9469	uncx4.1	CGATATCTCCGGACACCAGCTAC
chr1	9291267	9291290	+	0.4978	0.8753	uncx4.1	CGGGTTGGCAGCTGGAGGAACTA
chr1	9472147	9472170	+	0.5215	0.8793	micall2b	GCATTAGATTCCAGAGGGGGAAC
chr1	9474300	9474323	+	0.5876	0.8302	micall2b	CCTGCTCCGGCAGGGACTCTGGG
chr1	9474351	9474374	+	0.7953	0.975	micall2b	ACACCTGCAGTACTCACTGATGT
chr1	9475467	9475490	+	0.5897	0.8577	micall2b	AGAGATTCAGTGGCAGATCTGGG
chr1	9475632	9475655	+	0.6284	0.9382	micall2b	GATGTGTTCGTATTTAAACTAGC
chr1	9475648	9475671	+	0.5427	0.9391	micall2b	AACTAGCTTTACCAGTACTTCCA
chr1	9475659	9475682	+	0.7542	0.9336	micall2b	CCAGTACTTCCACCTAACGCACT
chr1	9475699	9475722	+	0.162	0.862	micall2b	TAAAGGTGGATTGTGTTTTGGAT
chr1	9476241	9476264	+	0.5225	0.8979	micall2b	TTGGCACGTTCAGTCAAAACCTC
chr1	9477558	9477581	+	0.2891	0.8488	micall2b	TTCTCCGTGGCTGGCTTAGGTGA
chr1	9477594	9477617	+	0.5987	0.7808	micall2b	GCAATGACAGGTGGGTTCTTCTT
chr1	9479073	9479096	+	0.6713	0.8894	micall2b	AAGCCACCATGTCTTCAGCATCC
chr1	9485742	9485765	+	0.6881	0.8675	micall2b	CGGGGGAGCTGCTGCTAATACTT
chr1	9512228	9512251	+	0.191	0.8569	si:ch73-12o23.1	TGTGTATTATTTTACCTTTCAGT
chr1	9512242	9512265	+	0.5624	0.9113	si:ch73-12o23.1	CCTTTCAGTAGCCTGTGCCTCCA
chr1	9515396	9515419	+	0.6325	0.816	si:ch73-12o23.1	CCAGAATCATGACATAGTGTTGA
chr1	9516849	9516872	+	0.2243	0.709	si:ch73-12o23.1	CAACACTCCAGGTTTTGTTGCTT
chr1	9519911	9519934	+	0.7599	0.9387	si:ch73-12o23.1	ATGAACCCACCCATTGCATTACT
chr1	9520794	9520817	+	0.6172	0.8917	si:ch73-12o23.1	TGAACCACAGGGACATCTATAGG
chr1	9632332	9632355	+	0.5661	0.8992	ugt5b4	CTCCTGGGCCAATAAAGCGTTCA
chr1	9632565	9632588	+	0.739	0.9114	ugt5b4	AGATAGTTACCCAATATGACCCC
chr1	9632638	9632661	+	0.5687	0.9642	ugt5b4	AAGAATCTATAAGCTGCTGATCT
chr1	9632707	9632730	+	0.4356	0.7471	ugt5b4	ATGAACTTTGCCACATCTCCATC
chr1	9632740	9632763	+	0.6487	0.9189	ugt5b4	GACGACCCCATGTGGAACCGTCC
chr1	9632833	9632856	+	0.5304	0.8173	ugt5b4	GTGTAATTGATGTGTAGTGAGGT
chr1	9637009	9637032	+	0.4881	0.8902	ugt5b3	CTTCTGGGCCAATGAAGCGTTCA
chr1	9637242	9637265	+	0.7864	0.9608	ugt5b3	AGATAGTGACCCAACATGACCCC
chr1	9637315	9637338	+	0.6179	0.9505	ugt5b3	AAGACTGCATAAGCTGCTGATCT
chr1	9637417	9637440	+	0.7003	0.8689	ugt5b3	GACGACCCCATGTTGAACCTTCC
chr1	9637516	9637539	+	0.7314	0.9147	ugt5b3	CTGATGTGTAGTGAGGTGAGAAC
chr1	9644194	9644217	+	0.5895	0.9375	ugt5b2	AAGACTGCATAAGCTGCTGATCT
chr1	9644263	9644286	+	0.2859	0.7591	ugt5b2	AAAAGCTTTGCCACATATCTGCC
chr1	9644367	9644390	+	0.2708	0.8389	ugt5b2	TTATATCCTCCTTTAGACTTCAG
chr1	9644382	9644405	+	0.2743	0.8145	ugt5b2	GACTTCAGGTTTATTGAAGTGTA
chr1	9644395	9644418	+	0.4411	0.8344	ugt5b2	TTGAAGTGTAGTGAGGTGAGAAT
chr1	9644425	9644448	+	0.5594	0.854	ugt5b2	TGTAGCAGCTGCTTGCCGTCCTC
chr1	9646322	9646345	+	0.3988	0.7499	ugt5b1	CTCTCTGAAAAAAGCTCATGCGG
chr1	9646568	9646591	+	0.1708	0.7596	ugt5b1	TCATCTCACTTTCTATTTCGATC
chr1	9646631	9646654	+	0.6861	0.9498	ugt5b1	AACGACCCCAGCGGGAACCTTCT
chr1	9646730	9646753	+	0.4551	0.8361	ugt5b1	TTGAAGTGTAGTGAGGTGAGAAC
chr1	9709176	9709199	+	0.5915	0.8128	elfn1b	ATCTCCAAGTGCTGCAGATTGGC
chr1	9709203	9709226	+	0.4803	0.8275	elfn1b	ACAAAATGAGGAACTTGACTGAG
chr1	9709986	9710009	+	0.6951	0.8929	elfn1b	ACCACACTTGTCTGACCATCTCG
chr1	9833792	9833815	+	0.6386	0.8767	mad1l1	CCTGCTATTGAGGCTATAGTTCT
chr1	9850877	9850900	+	0.4036	0.9338	mad1l1	ATTGCACATTTTGCAACCGTTTA
chr1	9850900	9850923	+	0.61	0.8427	mad1l1	CCTCTTTCTCCAACTCCACTTTG
chr1	9851129	9851152	+	0.2444	0.838	mad1l1	ATTTCCCGCTCCATTTCAGGCAG
chr1	9852617	9852640	+	0.611	0.8591	mad1l1	GACTCCTGAATCTGGATCTGCTG
chr1	9853716	9853739	+	0.0213	0.7244	mad1l1	AAGCTTTGTTGTTTTCCATTTGT
chr1	9856130	9856153	+	0.7466	0.9634	mad1l1	GTATAGAGCTTCTGAAGGTCACT
chr1	9863247	9863270	+	0.5986	0.7772	pmm2	CAGTCTCTGTGTTGATGTCTTTC
chr1	9865323	9865346	+	0.1556	0.8712	pmm2	TGTTATTATTACGTTTCAGAGGC
chr1	9865353	9865376	+	0.0442	0.7066	pmm2	TTGAATTTCGGAATGGAATGCTG
chr1	9865511	9865534	+	0.0378	0.9212	pmm2	ATTAAATGTATGTTTTTATGCAG
chr1	9865529	9865552	+	0.6284	0.9023	pmm2	TGCAGAAGGAGAAGATTAGAGAA
chr1	9883318	9883341	+	0.7162	0.8403	zgc:56409	GAGACATGAAAGATGAACTCTTC
chr1	9889017	9889040	+	0.7018	0.8908	rgs11	ATTCATACCCACAAACAGATGGA
chr1	9891036	9891059	+	0.6979	0.9426	rgs11	GGTGCAGACATTGTTGAATGGCT
chr1	9893530	9893553	+	0.0126	0.8584	rgs11	TTTGTTCTTATTTAGAAGCAGCG
chr1	9893544	9893567	+	0.6417	0.9397	rgs11	GAAGCAGCGCACATTGGACAGTT
chr1	9893591	9893614	+	0.6109	0.8422	rgs11	CCCTTTAAAAGAACCCAGAAACC
chr1	9893598	9893621	+	0.652	0.8334	rgs11	AAAGAACCCAGAAACCTTATTCT
chr1	9893723	9893746	+	0.5905	0.7851	rgs11	ATTCTCTGCCTTTCTCAGACACC
chr1	9893895	9893918	+	0.5829	0.8939	rgs11	TATATCTATCTATATGTGTTTTA
chr1	9893918	9893941	+	0.719	0.9316	rgs11	GCAATCTACCTGGCCAAGAAGAA
chr1	9896081	9896104	+	0.3252	0.8	rgs11	TGTCTCTGTCTTTGTAAGGAGTG
chr1	9896117	9896140	+	0.6264	0.9221	rgs11	CATAAACGTATCAACCACACCTG
chr1	9897611	9897634	+	0.0596	0.8365	rgs11	TTTCTTGTGTTAAGGGCATCAAA
chr1	9900353	9900376	+	0.6277	0.8648	rgs11	TCTGCTGTATATCTGTCATTTTT
chr1	9904703	9904726	+	0.533	0.8529	rgs11	TACAACAACTTCAGATTGAACAC
chr1	9906448	9906471	+	0.3992	0.7691	rgs11	ACTGTGTTTTGCTGACTCAGGGT
chr1	9933613	9933636	+	0.5045	0.712	tmem8a	AGCCTGAACAGTTCTGTTTCACC
chr1	9949971	9949994	+	0.6077	0.9207	LOC110439781	CAGGATGGCAGCAGGTGTGATCA
chr1	9950283	9950306	+	0.6453	0.8272	LOC110439781	CGCAGAGAGACCTTGTCCCAAAG
chr1	9954709	9954732	+	0.4798	0.8722	pdia2	ATTCTTCACAGCGTCAACTTTGA
chr1	9958310	9958333	+	0.6481	0.8786	pdia2	ACCCTAAAAAGATGCTCCATGGT
chr1	9958364	9958387	+	0.5495	0.8722	pdia2	TGCTGAAGTGGCTGGACAGCTGA
chr1	9959626	9959649	+	0.6151	0.871	pdia2	ATTATCTCCCTCTGCCCCAGGAT
chr1	9959691	9959714	+	0.5698	0.8366	pdia2	ATTGCAGTGGACGTTAACTTTGG
chr1	9961290	9961313	+	0.0132	0.9305	pdia2	ATTAACATTTATTTTGCAGAATG
chr1	9961301	9961324	+	0.0831	0.7627	pdia2	TTTTGCAGAATGCCGAACAAATT
chr1	9961406	9961429	+	0.6879	0.8443	pdia2	GAGAGGTTGCCAGTGAGTTTAAG
chr1	9961523	9961546	+	0.7315	0.8941	pdia2	GGTGATCTTCATCACAGTAGACG
chr1	9969162	9969185	+	0.6138	0.8696	si:dkeyp-75b4.8	TGACGAGATAATCCCTCCACCGC
chr1	9969318	9969341	+	0.4626	0.8329	si:dkeyp-75b4.8	TAGACATTCCTCAAGGGATTCCA
chr1	9981693	9981716	+	0.8253	0.8639	si:dkeyp-75b4.8	GATGACACACCAGCATCCATTGT
chr1	9986919	9986942	+	0.634	0.8365	si:dkeyp-75b4.9	ATATGTCATCATCTGTCATGGAA
chr1	9988618	9988641	+	0.7359	0.9365	si:dkeyp-75b4.9	GCTAACATTAAGCTTACCTTGAC
chr1	9988810	9988833	+	0.2484	0.8106	si:dkeyp-75b4.9	ATTGTTGTCAGAAGTTTTTGTTT
chr1	9996324	9996347	+	0.0543	0.7309	si:dkeyp-75b4.10	TTCAATCTTCTTTGGCGAAGTTC
chr1	9996404	9996427	+	0.0552	0.8758	si:dkeyp-75b4.10	AGTTTTTCAGCGAATATAAAACA
chr1	9998173	9998196	+	0.7923	0.9447	si:dkeyp-75b4.10	AACCCCCATCTCTACACAGAAAC
chr1	10023585	10023608	+	0.5681	0.8398	trim2b	CACACCGGACGGAAGCATCGCAG
chr1	10023699	10023722	+	0.435	0.8571	trim2b	TGATCAGCATATTAAAGGAAGCC
chr1	10026561	10026584	+	0.2247	0.8953	trim2b	CTGTTTGTTTTGATAGGAACAAA
chr1	10041801	10041824	+	0.6302	0.9458	rnf175	AAACAGCGCTTCAAAGTCATTAC
chr1	10044297	10044320	+	0.6794	0.8467	rnf175	ATTGATATCACTCACATTGTAGG
chr1	10053073	10053096	+	0.0332	0.899	fgb	TCTATTTTAGGCTAAAGAAGTCG
chr1	10053082	10053105	+	0.7344	0.9544	fgb	GGCTAAAGAAGTCGTAGACCCCA
chr1	10054304	10054327	+	0.0195	0.6102	fgb	TTTCTTCTTGTTCCAGGGTGTGT
chr1	10054871	10054894	+	0.2959	0.8011	fgb	TGTTCTTTCACAGGCAATGGACT
chr1	10063764	10063787	+	0.7209	1.0	LOC100536670	AAACCACTAACATCAAGTCATAC
chr1	10063810	10063833	+	0.6665	0.8875	LOC100536670	TCTGATCCCAGATCATGTAGTGA
chr1	10063851	10063874	+	0.4614	0.7528	LOC100536670	GCAAGTTCTGCAGACCTCTTGTG
chr1	10064047	10064070	+	0.4978	0.8896	LOC100536670	ACGTACTATAAGTTTGGACGATA
chr1	10064172	10064195	+	0.5533	0.9142	LOC100536670	TAAATATCTTCATCTGCCACAAT
chr1	10068453	10068476	+	0.0271	0.7163	fga	AATATTTTGCTCACCTCAAGCCG
chr1	10068549	10068572	+	0.593	0.8992	fga	ATCTTGATATCAGTAATCCTCTG
chr1	10084084	10084107	+	0.6693	0.9007	lratb	CACTCTGCAAACCTCCAAAAACC
chr1	10086215	10086238	+	0.653	0.9455	lratb	GATGTGGATGGCGGAGCCGTGAA
chr1	10087468	10087491	+	0.5283	0.7662	lratb	TAGATCCCCAGTGCTGAAGCCTT
chr1	10094206	10094229	+	0.551	0.8561	lratb	ATTATCGAATTGTCTCTCCTCAA
chr1	10096826	10096849	+	0.3082	0.9352	lratb	AAACACCATTAATTTCTGTTTTA
chr1	10096849	10096872	+	0.7154	0.9709	lratb	GGTGTTATTGCAAGACACCCACA
chr1	10096898	10096921	+	0.3375	0.8389	lratb	TAACTGCTGAGGTCGTGGAGCAG
chr1	10118680	10118703	+	0.2064	0.7949	lratb.2	TTTGGGAAACAATCGCGTGGCTC
chr1	10118786	10118809	+	0.7594	0.9868	lratb.2	GGGGTAATTGCCAAAAAAGCTAG
chr1	10131089	10131112	+	0.6354	0.9039	rbm46	TTGGCTCCATCCCAAAAGACAAG
chr1	10133308	10133331	+	0.4263	0.8695	rbm46	TGTGCGGAATCTAATGCTGAGCA
chr1	10133428	10133451	+	0.4351	0.8866	rbm46	TAACCGCGAGGATGCCCTAACCG
chr1	10222931	10222954	+	0.4562	0.8704	npy2rl	TGTGGTTTACAAGTTTAAGACCC
chr1	10222940	10222963	+	0.4822	0.9532	npy2rl	CAAGTTTAAGACCCTCCGTACTG
chr1	10222948	10222971	+	0.8463	0.9804	npy2rl	AGACCCTCCGTACTGTCACCAAC
chr1	10223174	10223197	+	0.669	0.9473	npy2rl	CCACCTCGACACGCGAATGTCAA
chr1	10298534	10298557	+	0.0107	0.8104	eif3f	TTTTATTTTTTTTAAATAGGTGG
chr1	10298539	10298562	+	0.0115	0.7905	eif3f	TTTTTTTTAAATAGGTGGCTGTT
chr1	10298548	10298571	+	0.6075	0.9017	eif3f	AATAGGTGGCTGTTGACATGGAG
chr1	10302378	10302401	+	0.6679	0.8444	eif3f	CTACGACACAGAGCGCATTGGAG
chr1	10302475	10302498	+	0.3669	0.8443	eif3f	AACTTATTTCTCTATAGTGGATC
chr1	10305697	10305720	+	0.0214	0.7698	zgc:77880	TTTGTCTCATTTTAACTTACTTC
chr1	10305711	10305734	+	0.3892	0.8208	zgc:77880	ACTTACTTCAGCGTCTTTTACGC
chr1	10305731	10305754	+	0.6031	0.9045	zgc:77880	CGCGGACTATGTTGTAATTCAGT
chr1	10306883	10306906	+	0.5597	0.9657	zgc:77880	TGTTTAGTGTATGGTGCACTCTC
chr1	10306889	10306912	+	0.8475	0.8834	zgc:77880	GTGTATGGTGCACTCTCCATGGA
chr1	10306922	10306945	+	0.1208	0.8614	zgc:77880	ATATTATTCTATTTCTGCTACTG
chr1	10307191	10307214	+	0.4101	0.9141	zgc:77880	CTTTTACAGGAATGGTTCCTCTA
chr1	10307197	10307220	+	0.6888	0.9086	zgc:77880	CAGGAATGGTTCCTCTACCTGAA
chr1	10308788	10308811	+	0.0267	0.6934	zgc:77880	TTTAATGGTTGTGTTCAGGGCTG
chr1	10308792	10308815	+	0.4092	0.8834	zgc:77880	ATGGTTGTGTTCAGGGCTGTGAG
chr1	10667955	10667978	+	0.8535	0.998	si:dkey-31e10.5	CCAGTGGCTGAACATGAAACCAC
chr1	10669077	10669100	+	0.6233	0.8707	si:dkey-31e10.5	ACAGTGACGCACAAGGTTTCTCG
chr1	10676087	10676110	+	0.7829	0.9824	si:dkey-31e10.6p	CCAGTCGCTGAACATGAAATCAC
chr1	10680510	10680533	+	0.6233	0.8707	si:dkey-31e10.6p	ACAGTGACGCACAAGGTTTCTCG
chr1	10680558	10680581	+	0.6941	0.9298	si:dkey-31e10.6p	AAGGAACAAATGTAGCAAGCCTC
chr1	10680604	10680627	+	0.546	0.9645	si:dkey-31e10.6p	TCTCAATAGTTGTTGAATTAAAC
chr1	10688725	10688748	+	0.7202	0.8453	zgc:103678	GTTGCTGCTGGATTCTCTGATAT
chr1	10724229	10724252	+	0.3559	0.8692	atp1b1b	TGGCTGTCTGGCCGGGATCTTTA
chr1	10724252	10724275	+	0.5656	0.8066	atp1b1b	TCGGCACCATTCAGATTCTCCTC
chr1	10735998	10736021	+	0.3887	0.8986	atp1b1b	TACATGATTATTTCCACAGAATC
chr1	10736143	10736166	+	0.6726	0.9039	atp1b1b	AGGAAGGGAAGCCCTGCCTTATT
chr1	10767442	10767465	+	0.0108	0.6989	LOC100334711	TTTTTTTTTTGTGCCTTCACTTT
chr1	10767494	10767517	+	0.8593	0.9845	LOC100334711	GAGGAAACTCTGGTAACTGCAGA
chr1	10771624	10771647	+	0.4843	0.9227	LOC100334711	TGCAGCAAAAAAGACGACAGGGA
chr1	10771910	10771933	+	0.011	0.8055	LOC100334711	TTTTTTTTTAGTAAACATGTGTG
chr1	10771920	10771943	+	0.5913	0.9073	LOC100334711	GTAAACATGTGTGGATAATGGAT
chr1	10771958	10771981	+	0.6225	0.8866	LOC100334711	TACTATCACTGGCTGACTATCGT
chr1	10773449	10773472	+	0.3982	0.9093	LOC100334711	AGAGCCTGTTTTAACGAGCTGCA
chr1	10773462	10773485	+	0.6847	0.882	LOC100334711	ACGAGCTGCAGGATGATTACACA
chr1	10790084	10790107	+	0.8294	0.9636	si:ch73-222h13.1	GAGTGAACAATGGAGTCCTGAGT
chr1	10791770	10791793	+	0.5497	0.8466	si:ch73-222h13.1	GACAAAATCTATACTCACCTGAT
chr1	10794300	10794323	+	0.8235	0.9791	si:ch73-222h13.1	GTTGAAGGTCTGGAAATAGCCAC
chr1	10794405	10794428	+	0.3762	0.9126	si:ch73-222h13.1	AAAAAATGTTCTCTGGCTTACTT
chr1	10794469	10794492	+	0.339	0.8916	si:ch73-222h13.1	AGTTTTAGTTCCGTTGAACACGG
chr1	10794476	10794499	+	0.6177	0.9001	si:ch73-222h13.1	GTTCCGTTGAACACGGATCATCA
chr1	10795969	10795992	+	0.6221	0.9177	si:ch73-222h13.1	TGGACCTAACTGTATATCAACAC
chr1	10796040	10796063	+	0.4765	0.7692	si:ch73-222h13.1	AAAACGCAGCTTCCTTCATTTCT
chr1	10798933	10798956	+	0.6402	0.9271	si:ch73-222h13.1	ACCAGTCCGGCGTGAGTGCTGAC
chr1	10799686	10799709	+	0.5461	0.8586	si:ch73-222h13.1	AGCTTAGGATGGGATGTTAGGGT
chr1	10801921	10801944	+	0.7919	0.9165	si:ch73-222h13.1	GAGTTGAACTGAGAGATGATCAG
chr1	10803827	10803850	+	0.8166	0.9631	si:ch73-222h13.1	CCTTGCCATGAATCCTAATGTTA
chr1	10805016	10805039	+	0.0512	0.6424	si:ch73-222h13.1	TTTGGAATTCCTTTGTCTGAGGT
chr1	10805384	10805407	+	0.7075	0.9667	si:ch73-222h13.1	AGAAGAATGATAAGAAAAACCAA
chr1	10811891	10811914	+	0.2574	0.6828	crfb15	AGGCCTTTGGGATCCACCTTTGC
chr1	10811951	10811974	+	0.5009	0.8118	crfb15	ATACGCTGTTTCACATCTTCATC
chr1	10814503	10814526	+	0.6615	0.8251	crfb15	GCCCATTCAGAGAACATCCCATT
chr1	10815322	10815345	+	0.9049	0.996	crfb15	AGTGTACTTACACATATCTTACA
chr1	11109720	11109743	+	0.012	0.7413	knstrn	TTTATTTCAGGAAAAACCAGCAC
chr1	11109724	11109747	+	0.2263	0.7646	knstrn	TTTCAGGAAAAACCAGCACAGGT
chr1	11110605	11110628	+	0.6859	0.9199	knstrn	TCAGGCCAACTACAAGATATGGG
chr1	11110812	11110835	+	0.3471	0.8949	knstrn	ATTCTCCAAACCATGTTTTTGAA
chr1	11111039	11111062	+	0.4639	0.9152	knstrn	GTTTCAGGGGAAAAGTTGGGCCA
chr1	11596666	11596689	+	0.4486	0.8281	si:dkey-26i13.7	TTAGATGCTTACGATGTGCTTGA
chr1	11596698	11596721	+	0.476	0.8645	si:dkey-26i13.7	AACTGTGCAAGATGTTTTGATGA
chr1	11606607	11606630	+	0.7415	0.8961	si:dkey-26i13.6	AATGTATTATGCACTGTTGAATT
chr1	11606644	11606667	+	0.6329	0.8848	si:dkey-26i13.6	ATGGCATGTCATGAGGATCTAGA
chr1	11606797	11606820	+	0.5315	0.871	si:dkey-26i13.6	GAGAACTGTCAGGGATCTGGTCA
chr1	11606878	11606901	+	0.4296	0.8091	si:dkey-26i13.6	TTAGATGCTTACGATGTGCTTGA
chr1	11615870	11615893	+	0.7838	0.9041	si:dkey-26i13.5	AATGTATTGTGCACTGTAGAATT
chr1	11616117	11616140	+	0.4486	0.8281	si:dkey-26i13.5	TTAGATGCTTACGATGTGCTTGA
chr1	11626849	11626872	+	0.7344	0.8932	si:dkey-26i13.3	AATGTATTGTGCATTGTAGAATT
chr1	11627039	11627062	+	0.5315	0.871	si:dkey-26i13.3	GAGAACTGTCAGGGATCTGGTCA
chr1	11627131	11627154	+	0.5511	0.8409	si:dkey-26i13.3	CGATGTGCTTGACGCCGTTTGAG
chr1	11642307	11642330	+	0.5633	0.9095	si:dkey-26i13.4	TCTCGGAAAAGCAGGCTGCTATT
chr1	11642350	11642373	+	0.3055	0.8199	si:dkey-26i13.4	TTAGATGTTTACGATGTGCTTGA
chr1	11642361	11642384	+	0.5746	0.8558	si:dkey-26i13.4	CGATGTGCTTGACGCTGTTTCAG
chr1	11660146	11660169	+	0.5494	0.9151	LOC797518	CTAGTTGGCATGAACGATTCCGG
chr1	11663637	11663660	+	0.5451	0.8879	LOC797518	TAGGGTATGTGGGTGTTGGTCAA
chr1	11663725	11663748	+	0.4978	0.8701	LOC797518	CATCAGATGACTGCTTGAGAGTG
chr1	11663755	11663778	+	0.6409	0.8781	LOC797518	CTGAGCCCAGTGCATTTCAGCCC
chr1	11668236	11668259	+	0.6462	0.8345	LOC797518	CCACACAATCAAGACATTCTTCA
chr1	11668351	11668374	+	0.5065	0.8247	LOC797518	TTGCAAGGATGAAGTTTAACTTC
chr1	11668369	11668392	+	0.7284	0.9342	LOC797518	ACTTCCGTGACACAACAATACTG
chr1	11668396	11668419	+	0.5098	0.8968	LOC797518	TAATTGGATCCAGTGATTATGAC
chr1	11680207	11680230	+	0.4849	0.8593	brat1	TACTTACTGTGGCGTGTGAATCT
chr1	11680240	11680263	+	0.7179	0.8889	brat1	GATAATCCAACAAAACACCAAAT
chr1	11681932	11681955	+	0.6338	0.8487	brat1	CCTTCATACACGCTGAGAGCACC
chr1	11683194	11683217	+	0.5517	0.8455	brat1	CGATTAGTGTTGCGCAAAGAATG
chr1	11683271	11683294	+	0.402	0.7626	brat1	TACTCTGATTGGCCAAGCAGAGG
chr1	11685713	11685736	+	0.7879	0.955	brat1	CTGGATACCACAGCATCACTGCC
chr1	11685768	11685791	+	0.6988	0.9121	brat1	GGATCTGCACTAATAGCTGATTA
chr1	11687190	11687213	+	0.7516	0.9788	brat1	TAGTGATGACAGTATTCACCTTG
chr1	11687789	11687812	+	0.8915	0.9473	brat1	GATGCACAAACACTGGAAATAAA
chr1	11718711	11718734	+	0.0119	0.7851	si:dkey-26i13.8	TTTTTCTTAATATTAGGAGGATG
chr1	11718738	11718761	+	0.7265	0.9574	si:dkey-26i13.8	TGTGGCAACAACTAAGAATCTGA
chr1	11718964	11718987	+	0.8254	0.9673	si:dkey-26i13.8	GGAGCTGGAAAGACGCACACCAT
chr1	11719017	11719040	+	0.6964	0.9057	si:dkey-26i13.8	CATCCGAACACTCAATGATCTCT
chr1	11719211	11719234	+	0.8132	0.9554	si:dkey-26i13.8	CAATGAGATGATCAGAGATCTGT
chr1	11721254	11721277	+	0.5597	0.949	si:dkey-26i13.8	CCTGTGAATTTAGATAATGGCTC
chr1	11721266	11721289	+	0.678	0.981	si:dkey-26i13.8	GATAATGGCTCTATTGACAAAAG
chr1	11721453	11721476	+	0.8346	0.9432	si:dkey-26i13.8	ACAGGTGACAGTGAAGCAAAAGA
chr1	11723584	11723607	+	0.4134	0.833	si:dkey-26i13.8	CAGTTGATTTGATGTGCTTTTCA
chr1	11723617	11723640	+	0.7738	0.9543	si:dkey-26i13.8	GGAGGAAACAGTCGCACCGTCAT
chr1	11723700	11723723	+	0.7269	0.9856	si:dkey-26i13.8	TGCTGACAAAGCCAAAAATATAC
chr1	11724089	11724112	+	0.6414	0.9234	si:dkey-26i13.8	ACCACTTCTATAGGTGAAACGTA
chr1	11724428	11724451	+	0.6461	0.8743	si:dkey-26i13.8	CTGCAGGAGCAGCTCCTGTCTGC
chr1	11725526	11725549	+	0.0267	0.9403	si:dkey-26i13.8	TCTTTGTATTTTCCTTATTTGTT
chr1	11726731	11726754	+	0.877	0.9636	si:dkey-26i13.8	GCGAGAACTGGAGGAAAAACTAT
chr1	11727092	11727115	+	0.0103	0.6483	si:dkey-26i13.8	TTTTTTTTTTATTTTGTCCACAG
chr1	11727103	11727126	+	0.0494	0.8331	si:dkey-26i13.8	TTTTGTCCACAGATCAAGGACTT
chr1	11727155	11727178	+	0.2879	0.8323	si:dkey-26i13.8	TTCGCTGTACTTTGGTGAATTAA
chr1	11736517	11736540	+	0.6063	0.9548	chst12b	TCTGCACGCAGCTTTATCAACAC
chr1	11736533	11736556	+	0.492	0.9241	chst12b	TCAACACCTGCGCTCCCAGCAAG
chr1	11736597	11736620	+	0.5556	0.8931	chst12b	TCTGGAAAGAGTCGAGCAGGTCA
chr1	11736783	11736806	+	0.5992	0.8168	chst12b	GGACATTTGACCAAATTCCAAGC
chr1	11736853	11736876	+	0.2329	0.8509	chst12b	CTGTTTTGTACCCAAGGTAGCTT
chr1	11736974	11736997	+	0.5272	0.8284	chst12b	TCCCATAATGCTACTGTGCATTT
chr1	11737005	11737028	+	0.036	0.6514	chst12b	ACAAGTTTTGGAGGCTTTTTGGT
chr1	11776996	11777019	+	0.3049	0.7966	zmp:0000001069	TTAGCAGACAGCGGGTGGCGCTC
chr1	11798530	11798553	+	0.7742	0.9298	ttyh3b	ACACCCCCTGCATCTCCTCAAGG
chr1	11804872	11804895	+	0.7357	0.9285	ttyh3b	CTCACCACAGCAAAAGAAAACTC
chr1	11865328	11865351	+	0.6606	0.8508	iqce	GCTTTAGCTCTGATTTCTGTTCT
chr1	11865334	11865357	+	0.5146	0.8369	iqce	GCTCTGATTTCTGTTCTCCAAGT
chr1	11868516	11868539	+	0.7465	0.8827	iqce	CCTTCTCTCAGCTGAATCTAACA
chr1	11869944	11869967	+	0.7644	0.9355	iqce	CATAACAAAAACAATGCAACTTA
chr1	11874866	11874889	+	0.0141	0.8084	iqce	CCTTTTTTAGATCGATTATTTCA
chr1	11874875	11874898	+	0.5862	0.8731	iqce	GATCGATTATTTCATCATACATC
chr1	11875778	11875801	+	0.0195	0.8161	iqce	TTGCTTTTATCTTACCGTTAGAT
chr1	11875787	11875810	+	0.4171	0.8882	iqce	TCTTACCGTTAGATGCGGAGCGG
chr1	11876734	11876757	+	0.2905	0.7895	iqce	CAGTTTTGGAGCTGCAACCCCTT
chr1	11891476	11891499	+	0.5932	0.9352	snx8b	ATGACAGTCGCCGTCGTGGTTTA
chr1	11891499	11891522	+	0.5757	0.8301	snx8b	CAGAGGTTCATGACCCTGGTGAT
chr1	11895687	11895710	+	0.6279	0.9217	snx8b	TCTACAGTGAACTGGGTTCAGAC
chr1	11918028	11918051	+	0.3935	0.8202	grk4	CGGCGACGGAAAGGAGACTGACC
chr1	11934740	11934763	+	0.503	0.8101	grk4	ATGCCATTGCTTCACCTTTTCTT
chr1	11934793	11934816	+	0.5751	0.9134	grk4	CAGGCGTACATCTTACCAGTGGC
chr1	11946949	11946972	+	0.406	0.9637	grk4	AAATAACTTTATTACCTGGTACA
chr1	11946960	11946983	+	0.4214	0.8463	grk4	TTACCTGGTACACTCCTGGAACA
chr1	11946991	11947014	+	0.5935	0.7255	grk4	CATGGACTCTGTTCCAGTTTCTG
chr1	11947218	11947241	+	0.3513	0.9048	grk4	CCCCGTTATTAAAATATGTGTCT
chr1	11947251	11947274	+	0.5132	0.8299	grk4	AACCGGCGTCTCTCCTCTTCTCA
chr1	11977748	11977771	+	0.0287	0.8664	tspan5b	TATTTGGATTTAATATTATATTT
chr1	11980982	11981005	+	0.2485	0.8699	tspan5b	TACACCCTTTAGCTGCTCGGGGT
chr1	11980993	11981016	+	0.4913	0.8061	tspan5b	GCTGCTCGGGGTGGCGTTCCTGT
chr1	11986432	11986455	+	0.4172	0.8051	tspan5b	AGGACTGGATTAAAGACCAGCTC
chr1	11988300	11988323	+	0.4661	0.8573	tspan5b	CTTTAATTGTACTGACACTAATT
chr1	11988305	11988328	+	0.5508	0.8967	tspan5b	ATTGTACTGACACTAATTTGAGC
chr1	12014650	12014673	+	0.6699	0.9349	slc24a2	TCCTGAGCGTCTCTGCCGTCACG
chr1	12014698	12014721	+	0.3879	0.8174	slc24a2	CCTCCACTTTGGGCCCGATCCCG
chr1	12015052	12015075	+	0.3441	0.8949	slc24a2	TGGCCGCCGGTGGTTCTGCTCCT
chr1	12015232	12015255	+	0.296	0.9454	slc24a2	GAGATGTCAGTTTTTATATCATT
chr1	12015248	12015271	+	0.4838	0.9251	slc24a2	TATCATTGGACTAATAATGCTCA
chr1	12015352	12015375	+	0.5019	0.8728	slc24a2	TGAAGTTCAACAGCAGTGTAGAG
chr1	12031224	12031247	+	0.4182	0.9061	slc24a2	TTAAGAAATGTGCTATATTCCAG
chr1	12031276	12031299	+	0.6756	0.8533	slc24a2	CATAAGATTGCAAGAAAAAAGGG
chr1	12032793	12032816	+	0.394	0.9216	slc24a2	ATTACTTGTTTATGCCACAGAAG
chr1	12032805	12032828	+	0.5622	0.8779	slc24a2	TGCCACAGAAGACGGACAGAGAA
chr1	12032963	12032986	+	0.1668	0.7381	slc24a2	TTTGATTCTCCAGTGGATAAGAA
chr1	12051738	12051761	+	0.4994	0.8091	saraf	CTCCAGAGGTCGTGCAGTGCTAC
chr1	12054884	12054907	+	0.6707	0.8806	saraf	GTGGTGGCTTTCCTCCTGCTGGT
chr1	12064452	12064475	+	0.1852	0.7309	pla2g12a	TGGTCTTTCTCCAGTCTGGGGGT
chr1	12064478	12064501	+	0.3798	0.8392	pla2g12a	ATTTCTTCATCAGACCCATCAGC
chr1	12067012	12067035	+	0.284	0.7837	LOC110439783	TTAGACTGGAAACAAGTGTTTCA
chr1	12068360	12068383	+	0.1254	0.8267	LOC110439783	TTTAGCGCATAAAATCTTACCTC
chr1	12068364	12068387	+	0.4673	0.8942	LOC110439783	GCGCATAAAATCTTACCTCAGTT
chr1	12068414	12068437	+	0.5802	0.907	LOC110439783	TTCTCTACAGTCGTTACAAATAT
chr1	12069492	12069515	+	0.6137	0.8485	xpa	ACACCACACATGCTGGCCAAAAT
chr1	12069726	12069749	+	0.5003	0.8129	xpa	TTGAAGAGGAGACAACAGAGGAC
chr1	12071584	12071607	+	0.7334	0.9367	xpa	GCCCCAGTGATGGAGCCTGATTA
chr1	12071639	12071662	+	0.4445	0.8696	xpa	TGGATTCTTATCTGAGCAACAGT
chr1	12071899	12071922	+	0.351	0.9028	xpa	TAAATGCATATGTTTGCATAGAG
chr1	12077046	12077069	+	0.7053	0.9199	xpa	AGAAAGACACCAGCATTCATCAG
chr1	12090578	12090601	+	0.5677	0.7489	xpa	TCCTTGAGAATATGTCAGAAAGG
chr1	12121121	12121144	+	0.4993	0.8436	mtp	GAGAGTGAGTTCGGCTCCAGCTG
chr1	12121232	12121255	+	0.5032	0.945	mtp	TTTGTGCAACCACAGTAGCTTAC
chr1	12121283	12121306	+	0.5593	0.91	mtp	GTTTTCTCCACTATGACTCCAAC
chr1	12121484	12121507	+	0.0122	0.8262	mtp	TTATTTTTTGCATACCTGGATAA
chr1	12121514	12121537	+	0.574	0.8493	mtp	GTTGCAGCTTTATGACGAGCATT
chr1	12121526	12121549	+	0.6068	0.859	mtp	TGACGAGCATTGATGGACAAAAC
chr1	12121562	12121585	+	0.6993	0.8432	mtp	GCATCGGCAGACTTAATGATACC
chr1	12122397	12122420	+	0.4986	0.7735	mtp	CCTCTGACATCTTTCCGGACTTA
chr1	12122657	12122680	+	0.552	0.7467	mtp	CCCAGAATGCTTTCTGCTGAGCT
chr1	12124406	12124429	+	0.5602	0.8258	mtp	CCTTTACTTGCAGCAGCTGCTCG
chr1	12124412	12124435	+	0.6103	0.8025	mtp	CTTGCAGCAGCTGCTCGTCCTGG
chr1	12160657	12160680	+	0.5978	0.924	b4galt1	ACATAACTTACCTAAAAGTGGCG
chr1	12160763	12160786	+	0.6793	0.9152	b4galt1	TATACAGCTACGTCAAGTGTTTC
chr1	12160871	12160894	+	0.8954	1.0	b4galt1	GCTAAAGGCGACTCTGATAAATA
chr1	12180867	12180890	+	0.7152	0.8924	stra6l	GGTCTTCTCTACACGCTCATGTG
chr1	12181306	12181329	+	0.5389	0.917	stra6l	AAAATAAAATCTGATTGCAGATT
chr1	12181332	12181355	+	0.7325	0.9454	stra6l	GGTCCTTATGAGAAACCGATCAT
chr1	12181406	12181429	+	0.3968	0.8427	stra6l	CATCATTGTGAAGGCGGTACGCA
chr1	12182060	12182083	+	0.6	0.7863	stra6l	GCCCAGAACCGAAGAGTTGGTTC
chr1	12182117	12182140	+	0.5846	0.875	stra6l	AGTTCCCTAACAGGATGATTGGC
chr1	12183979	12184002	+	0.0132	0.786	stra6l	ATATTTTTTAGGGTCTTGGTTGG
chr1	12183989	12184012	+	0.6001	0.8701	stra6l	GGGTCTTGGTTGGCGACAACCAT
chr1	12199608	12199631	+	0.7704	0.9113	tdrd7a	CTCTACCCAGCGGAAGCTTTACA
chr1	12199629	12199652	+	0.6137	0.9021	tdrd7a	CAGTACCGACCTGCCCTCCTCCA
chr1	12199763	12199786	+	0.7074	0.8928	tdrd7a	GGCCTGAGAAGACTTCAGTTGTA
chr1	12203547	12203570	+	0.2086	0.7784	tdrd7a	AGATGTTTGTTTTATCTGTCCTC
chr1	12203561	12203584	+	0.4828	0.8524	tdrd7a	TCTGTCCTCAGGTTGAGAAGCCA
chr1	12203828	12203851	+	0.7421	0.9281	tdrd7a	CTCTCTCTGAAACACCCAAAACT
chr1	12206267	12206290	+	0.0145	0.8801	tdrd7a	AAATTGTGGATGTTTTTTAGGTT
chr1	12206286	12206309	+	0.5584	0.9119	tdrd7a	GGTTTGCGGGGGAAGGCTACTCT
chr1	12208765	12208788	+	0.265	0.8598	tdrd7a	GGTTTACTTTTTGGATCACGGCT
chr1	12208771	12208794	+	0.0277	0.7969	tdrd7a	CTTTTTGGATCACGGCTTCTTTG
chr1	12211353	12211376	+	0.6233	0.944	tdrd7a	GGTCTGGAACCATTTAGCACTGA
chr1	12211369	12211392	+	0.6616	0.8609	tdrd7a	GCACTGATCCAGTTGTTCTGAAG
chr1	12211698	12211721	+	0.5258	0.8593	tdrd7a	CTGTCAGTTGCCTTCTCGAGGCC
chr1	12237609	12237632	+	0.2067	0.878	tmod1	TGGATGAAATTGTTTTCAGAATG
chr1	12238764	12238787	+	0.6038	0.9478	tmod1	AAGGAAAACCGTGGGTGCCCAAG
chr1	12265858	12265881	+	0.3702	0.647	cplx2l	TCTTCTTCTCCTCCCAGCATTTT
chr1	12323056	12323079	+	0.5336	0.9674	gne	TTATAGGGGAAAATGTTCTACAT
chr1	12325144	12325167	+	0.6395	0.93	gne	AAGTTCCTGCAGACCATCGACCT
chr1	12764416	12764439	+	0.6086	0.8808	pcdh10a	CTTGGACGTACAGACGCAGGGCG
chr1	12764620	12764643	+	0.5911	0.8449	pcdh10a	CTCTGTGAGCTTGCGCGAGAACT
chr1	12764716	12764739	+	0.6067	0.8461	pcdh10a	CTCTCTAAGTAGTCACAATTCGC
chr1	12764760	12764783	+	0.5217	0.8371	pcdh10a	ATATCGACTCGCGCACCGGGAGG
chr1	12765259	12765282	+	0.7274	0.9503	pcdh10a	CGACGTGTACGTAACAGAGAATA
chr1	12765304	12765327	+	0.4711	0.8598	pcdh10a	CGCGGTGAGCGCCGTGGATCCAG
chr1	13088125	13088148	+	0.6346	0.9108	si:dkeyp-106c3.2	CAGACGGCTCATCCAGAAGTCCA
chr1	13088428	13088451	+	0.6264	0.9694	si:dkeyp-106c3.2	TATATCCTCATAGATACAGAAGA
chr1	13268752	13268775	+	0.8043	0.9447	pcdh18a	GGATCCATATTAAAGTAACCTGC
chr1	13268878	13268901	+	0.6424	0.9239	pcdh18a	GATACTGGAACATCAGCTGTGTG
chr1	13269476	13269499	+	0.686	0.8774	pcdh18a	AGCCAGAGTCCAGATCATTTACA
chr1	13269497	13269520	+	0.7507	0.931	pcdh18a	CACTCACCAGAGCCACGAATGTA
chr1	13269634	13269657	+	0.5408	0.7953	pcdh18a	CAGTGGGCTGGCATCGAGTTAGG
chr1	13269775	13269798	+	0.9056	0.9782	pcdh18a	GGTGACACGTGACTGCTGAAAGA
chr1	13270046	13270069	+	0.6539	0.9325	pcdh18a	ACACAACGAGCTCTGCGTACTTG
chr1	14178535	14178558	+	0.6411	0.9335	camk2d2	ACAATGAACATTACCTTGTTTCT
chr1	14187999	14188022	+	0.6696	0.8952	camk2d2	ACTCACCTTCACACCATCTGGCT
chr1	14191289	14191312	+	0.5608	0.934	camk2d2	TGTGTTAAAAAAACATACGCAGA
chr1	14191353	14191376	+	0.7861	0.92	camk2d2	GAGGGATTGATAGTCAACATCTT
chr1	14191392	14191415	+	0.5796	0.8161	camk2d2	GCTTCAGGGGTCACGGTGTCCCA
chr1	14261647	14261670	+	0.6861	0.7968	pde5aa	GTCACAGCCAGCCTGACTCTGGT
chr1	14261674	14261697	+	0.5284	0.9074	pde5aa	TCTGCCGTCTGCTGGGTGTTGAA
chr1	14264307	14264330	+	0.7709	0.921	pde5aa	CCTATGACGTTACTGCTCTGTTT
chr1	14266760	14266783	+	0.5178	0.9215	pde5aa	AGAAACCCTATTTCACTTACCTT
chr1	14273305	14273328	+	0.7537	0.9447	pde5aa	GACAAGAACATCCCTCATACTGT
chr1	14288474	14288497	+	0.4945	0.8506	ppp2r2ca	ACCAGACGGGGGATCTGCTGGCC
chr1	14289898	14289921	+	0.0272	0.8576	ppp2r2ca	ACTGGGTCTTTCTTTTTAATTCA
chr1	14289916	14289939	+	0.5997	0.9006	ppp2r2ca	ATTCAGTCTAAAGGTGAATCTGA
chr1	14322374	14322397	+	0.5615	0.8282	wfs1a	TCTGCAACTGGGAACGTGAAGAT
chr1	14322891	14322914	+	0.0165	0.7744	wfs1a	TTAGTTTTTCACCAAAAAGTGAG
chr1	14322920	14322943	+	0.5442	0.87	wfs1a	TGTCCAGGGCTCTCCTCATGGCA
chr1	14324066	14324089	+	0.8404	0.9404	wfs1a	CAGTGTAGCACTCACCTTATCAA
chr1	14324109	14324132	+	0.6341	0.8247	wfs1a	TGTAATATCCCCTCCTCTTCATT
chr1	14326860	14326883	+	0.6658	0.9559	wfs1a	AATAAAAGAAAGAAATGGATTAC
chr1	14327225	14327248	+	0.8117	0.8647	wfs1a	GCTGCATCCCTTCGGCCTTGTTT
chr1	14332121	14332144	+	0.6984	0.9121	wfs1a	ACTTAATCCTCATGTACTCACTC
chr1	14337486	14337509	+	0.583	0.7247	wfs1a	GCCTGTTCCTCAGCCTTTCTTGT
chr1	14337570	14337593	+	0.6367	0.8887	wfs1a	CCGGAGTCAGATGCAGGTGTTTT
chr1	14337744	14337767	+	0.7195	0.906	wfs1a	GAGATGATATGTGATGATGCAGG
chr1	14337816	14337839	+	0.3336	0.8909	wfs1a	ACACTGCCGTGTTTTAATTTAGT
chr1	14337832	14337855	+	0.5852	0.9024	wfs1a	ATTTAGTATCCAGAGTTGAAGAA
chr1	14337837	14337860	+	0.7505	0.8868	wfs1a	GTATCCAGAGTTGAAGAAGGGGA
chr1	14343561	14343584	+	0.5913	0.9302	crmp1	GCTCTGTGGAGGGCGCGTATGAC
chr1	14355679	14355702	+	0.5395	0.8893	crmp1	ACTGTGTTAACGTTTGTGTTCAA
chr1	14358045	14358068	+	0.1281	0.703	crmp1	GGCTCTGTTGTTTTCGGTGAGCC
chr1	14372875	14372898	+	0.3622	0.7619	LOC567498	TCGTGTCTCTGGCGATGTCAGAC
chr1	14373276	14373299	+	0.034	0.7894	LOC567498	ATAAGTTTTTACATCCCCGTAGC
chr1	14373287	14373310	+	0.7086	0.9091	LOC567498	CATCCCCGTAGCAGTGATGCTAG
chr1	14385654	14385677	+	0.7525	0.9363	fip1l1b	CAGATGAAGGTGAAAGTAAAGAA
chr1	14389954	14389977	+	0.0152	0.8014	fip1l1b	TTATTGTGTTTTATTGTGCAGGG
chr1	14389967	14389990	+	0.3881	0.8529	fip1l1b	TTGTGCAGGGGATATGGAGGAAC
chr1	14390343	14390366	+	0.577	0.8882	fip1l1b	CAGGTGCGGACTTGTCGGACTAT
chr1	14390370	14390393	+	0.4746	0.9759	fip1l1b	ACTATGGTTTTAATGAGGACACG
chr1	14390382	14390405	+	0.7436	0.9478	fip1l1b	ATGAGGACACGTGGAAGGCATAC
chr1	14391950	14391973	+	0.8791	1.0	fip1l1b	CCTCCCCATCCAACCTGTATAAA
chr1	14398011	14398034	+	0.0109	0.7954	fip1l1b	ATTTCTTTCTCTTTTTATAACAG
chr1	14398028	14398051	+	0.6094	0.913	fip1l1b	TAACAGGGATGCCCATCACTGTT
chr1	14406268	14406291	+	0.748	0.898	chic2	CGAGGAGGAGGAAGAGGAAGAGG
chr1	14408342	14408365	+	0.7744	0.9915	chic2	AGTCCAGCATAAACCGAGTGAAC
chr1	14435368	14435391	+	0.6923	0.911	slc34a2a	GATCTGGACACTAAAAAGAAGGT
chr1	14435405	14435428	+	0.7905	0.9464	slc34a2a	CTACAGCAGCAAAACTGATCATG
chr1	14438220	14438243	+	0.5192	0.7555	slc34a2a	ACTGGCTCTCAGTCCTGGTGCTG
chr1	14438307	14438330	+	0.7509	0.9313	slc34a2a	ACATAGAGAGTGGAGAAAATGCA
chr1	14438590	14438613	+	0.4374	0.8925	slc34a2a	TCTTTCAGCTGGACGAGACTGTG
chr1	14438777	14438800	+	0.7052	0.9436	slc34a2a	TAGACTCTCCAGAATGTGACCAC
chr1	14438963	14438986	+	0.4953	0.8238	slc34a2a	CGTTATTCTCTATTCACACAGGC
chr1	14439515	14439538	+	0.5279	0.8025	slc34a2a	TTGTCCAGAGCAGTTCCGTCTTC
chr1	14456430	14456453	+	0.4964	0.8254	rbpja	ATCTGTTGTAAATGTCTGTTAGA
chr1	14456565	14456588	+	0.4006	0.7672	rbpja	TCGGCATTGGAAACAGTGAACAA
chr1	14456974	14456997	+	0.5944	0.8752	rbpja	CAGTGTGCATAGCTTCTGGGACA
chr1	14457013	14457036	+	0.5741	0.8529	rbpja	ACCGCTTGCGGTCTCAGACTGTC
chr1	14457759	14457782	+	0.442	0.8875	rbpja	TGATGTGTAATTCTTAATTCCAG
chr1	14457815	14457838	+	0.7037	0.9495	rbpja	CAGTCAGAGACGGTTACATCCAT
chr1	14552886	14552909	+	0.2505	0.7596	LOC100329816	TTATGCTTTATCTGTCTACAGGT
chr1	14552896	14552919	+	0.5867	0.8306	LOC100329816	TCTGTCTACAGGTCGCCATCAAG
chr1	14699365	14699388	+	0.5003	0.8363	LOC101886102	ATAATGGCCTGTTGTTCATTTTA
chr1	14699388	14699411	+	0.7353	0.9238	LOC101886102	GAGCAAGAGTCTCCTTGTGCTGA
chr1	14699419	14699442	+	0.8651	0.9864	LOC101886102	ACAGCACCTCCACATCACCTGCA
chr1	14703745	14703768	+	0.603	0.9198	LOC101886102	CAGTCTATGGTCTACGCACGATT
chr1	14703918	14703941	+	0.4393	0.8699	LOC101886102	AGGGACTTTGTGTTCACTCAACG
chr1	14706505	14706528	+	0.5003	0.8363	LOC101886102	ATAATGGCCTGTTGTTCATTTTA
chr1	14706528	14706551	+	0.7353	0.9238	LOC101886102	GAGCAAGAGTCTCCTTGTGCTGA
chr1	14706559	14706582	+	0.8651	0.9864	LOC101886102	ACAGCACCTCCACATCACCTGCA
chr1	14710885	14710908	+	0.603	0.9198	LOC101886102	CAGTCTATGGTCTACGCACGATT
chr1	14711058	14711081	+	0.4393	0.8699	LOC101886102	AGGGACTTTGTGTTCACTCAACG
chr1	14713645	14713668	+	0.5003	0.8363	LOC101886102	ATAATGGCCTGTTGTTCATTTTA
chr1	14713668	14713691	+	0.7353	0.9238	LOC101886102	GAGCAAGAGTCTCCTTGTGCTGA
chr1	14713699	14713722	+	0.8651	0.9864	LOC101886102	ACAGCACCTCCACATCACCTGCA
chr1	14718025	14718048	+	0.603	0.9198	LOC101886102	CAGTCTATGGTCTACGCACGATT
chr1	14718198	14718221	+	0.4393	0.8699	LOC101886102	AGGGACTTTGTGTTCACTCAACG
chr1	14720785	14720808	+	0.5003	0.8363	LOC101886102	ATAATGGCCTGTTGTTCATTTTA
chr1	14720808	14720831	+	0.7353	0.9238	LOC101886102	GAGCAAGAGTCTCCTTGTGCTGA
chr1	14720839	14720862	+	0.8651	0.9864	LOC101886102	ACAGCACCTCCACATCACCTGCA
chr1	14725165	14725188	+	0.603	0.9198	LOC101886102	CAGTCTATGGTCTACGCACGATT
chr1	14725338	14725361	+	0.4393	0.8699	LOC101886102	AGGGACTTTGTGTTCACTCAACG
chr1	14727925	14727948	+	0.5003	0.8363	LOC101886102	ATAATGGCCTGTTGTTCATTTTA
chr1	14727948	14727971	+	0.7353	0.9238	LOC101886102	GAGCAAGAGTCTCCTTGTGCTGA
chr1	14727979	14728002	+	0.8651	0.9864	LOC101886102	ACAGCACCTCCACATCACCTGCA
chr1	14732305	14732328	+	0.6157	0.9198	LOC101886102	CAGTCTATGGTCTACGCACGATT
chr1	14732478	14732501	+	0.4393	0.8699	LOC101886102	AGGGACTTTGTGTTCACTCAACG
chr1	14735099	14735122	+	0.5003	0.8363	LOC101886102	ATAATGGCCTGTTGTTCATTTTA
chr1	14735122	14735145	+	0.7353	0.9238	LOC101886102	GAGCAAGAGTCTCCTTGTGCTGA
chr1	14735153	14735176	+	0.8651	0.9864	LOC101886102	ACAGCACCTCCACATCACCTGCA
chr1	15139177	15139200	+	0.5179	0.847	pcdh7a	AACTTTGAGGTGTCAGTCATAGG
chr1	15139940	15139963	+	0.5787	0.9741	pcdh7a	CAATCACAGCCCGTGACCGCGGG
chr1	15140568	15140591	+	0.6711	0.9266	pcdh7a	CATCGATGCCGATAACGGTGATA
chr1	15219129	15219152	+	0.5705	0.9139	itln1	CCAAACATACTGCGACATGAGCA
chr1	15227400	15227423	+	0.3676	0.7821	hgsnat	CAGCTTCTCGCCCTCACCGCAAG
chr1	15227494	15227517	+	0.4733	0.7371	hgsnat	TGTGCTTTCTGATCACTGTTATC
chr1	15232606	15232629	+	0.4425	0.8383	hgsnat	GCTATTCTGTTTGCTTTTCTGGT
chr1	15232800	15232823	+	0.6469	0.961	hgsnat	AGGCTGGATGCTGTGACAAATCT
chr1	15240059	15240082	+	0.4776	0.8492	hgsnat	TGCATGTGTCCATGTTTCTGTGC
chr1	15240135	15240158	+	0.5362	0.7548	hgsnat	CGTATCTCATCGTCGCTGCTTTG
chr1	15268638	15268661	+	0.4201	0.863	pi4k2b	AATCACGTTGTGTTTGTGCATAT
chr1	15269362	15269385	+	0.4396	0.8551	pi4k2b	GAAAATCATTGGGGTATTCAAAC
chr1	15312228	15312251	+	0.5117	0.8313	dlc1	GGAAAAGTGCCAGGCTTGTGGCC
chr1	15312406	15312429	+	0.4413	0.7143	dlc1	CATCTTGGTCTTCAGAAGGTTGC
chr1	15312811	15312834	+	0.4232	0.885	dlc1	AAAAGCTCTTTGCTCTTGACCGT
chr1	15312874	15312897	+	0.6727	0.9661	dlc1	CATCAAAAGCAAAGGTACCACGT
chr1	15316650	15316673	+	0.5337	0.9318	dlc1	AAAATGTACGTGTCTCACCTGCA
chr1	15328925	15328948	+	0.1792	0.7835	dlc1	TTTAACATACGAAAGTGTACTTA
chr1	15328929	15328952	+	0.693	0.8987	dlc1	ACATACGAAAGTGTACTTACGAG
chr1	15405995	15406018	+	0.7154	0.8945	dlc1	AGAGATCCAGAGCTCTGCTTGTG
chr1	15406141	15406164	+	0.6715	0.9304	dlc1	GCTTGCGGTGCTGCAGTGTGCAT
chr1	15458841	15458864	+	0.6378	0.9163	dlc1	GAGACTGTGAGGAGGCTGAAAGA
chr1	15459582	15459605	+	0.1865	0.7865	dlc1	AATTGGGTGTGCTATTTAGGGAG
chr1	15459600	15459623	+	0.6915	0.878	dlc1	GGGAGGAGCTTAGAGCATTTTCA
chr1	15491581	15491604	+	0.4819	0.7138	dlc1	ATCCTCTGCATGTTGGTTCCTCT
chr1	15491779	15491802	+	0.8511	0.9274	dlc1	ACGTATCACCATCAGCACACTTA
chr1	15491865	15491888	+	0.2266	0.7927	dlc1	TTAGCATCTTCTGTGTGGGGAAT
chr1	15491949	15491972	+	0.1765	0.8659	dlc1	ATACATTTTAAAATTGCCTGTTC
chr1	15491959	15491982	+	0.6046	0.9435	dlc1	AAATTGCCTGTTCAGATGTTTCA
chr1	15492042	15492065	+	0.0467	0.8466	dlc1	TTAGTTATTTCTGTGATGCTGCT
chr1	15492199	15492222	+	0.7945	0.943	dlc1	AGGAGATGCCATCCTTCAAAACA
chr1	15492300	15492323	+	0.2477	0.673	dlc1	TCCTTGTTTAGCTTCTTATTATC
chr1	15492310	15492333	+	0.4747	0.8574	dlc1	GCTTCTTATTATCTGCATCTCCA
chr1	15685770	15685793	+	0.7669	0.9073	sgcz	TCTGTGCCAATACTGATTTCTTC
chr1	15764342	15764365	+	0.5414	0.8562	sgcz	GAAAACAAGAAAAAAAATCTTAC
chr1	15797021	15797044	+	0.7455	0.9055	sgcz	GAATCCAGATGGTCAACGCTAAA
chr1	16679975	16679998	+	0.6391	0.9032	frg1	TACCCAAATACTTCCCATACCCT
chr1	16681496	16681519	+	0.7038	0.8605	frg1	CCTGGAATCTGAGAGTTTTATAG
chr1	16681516	16681539	+	0.4439	0.8422	frg1	TAGCTGTGAACTGTTCAGGAGGA
chr1	16685793	16685816	+	0.747	0.8689	frg1	TGTGGAGATCCTACAGTGAAGAG
chr1	17593457	17593480	+	0.3285	0.8551	helt	TAAGCGGCCGCCTCCGGTCAGCT
chr1	17593577	17593600	+	0.5104	0.895	helt	CGAAATGATGGCGTCAAAGATGA
chr1	18816152	18816175	+	0.6083	0.8605	slc25a51a	CGTTCCCGAAGCCCCCGTCCAGT
chr1	18844185	18844208	+	0.5394	0.8052	zgc:195282	CACTTGTGGCACTTCAAACACAG
chr1	18867589	18867612	+	0.4007	0.8507	rnf38	TGCGAGGACGCAGGGGCCCAGCC
chr1	18867816	18867839	+	0.7213	0.9466	rnf38	CCATGGTGGATTATCTAACCCGA
chr1	18894631	18894654	+	0.6079	0.9182	rnf38	CCACTATCATTCAGAGCATGCGT
chr1	18920291	18920314	+	0.7653	0.9851	rnf38	CCTCTGCGCCTCCATCCACACCC
chr1	18921464	18921487	+	0.4565	0.8766	rnf38	AATAACCGTGTCTTTCTCTTGTT
chr1	18923656	18923679	+	0.5668	0.9427	rnf38	TGTGTTAGCTTCCTCAGGGTACG
chr1	18924194	18924217	+	0.3894	0.9083	rnf38	ATAAGTGTTTGTGTTTGAAATGC
chr1	19002056	19002079	+	0.4362	0.9378	limch1a	TAAATGCTTAGGTGCTCATAACC
chr1	19007250	19007273	+	0.7279	0.8469	limch1a	CCCTTCAACCAGTATCTGCCGAA
chr1	19012828	19012851	+	0.7387	0.9432	limch1a	CATGTTACAATGTTCTACCACAG
chr1	19023807	19023830	+	0.4956	0.8982	limch1a	AGAAGACAGCGGGTGGGACTTCG
chr1	19023834	19023857	+	0.4325	0.8237	limch1a	ACCAGTTCCTCCCGCTGCCGGGG
chr1	19023890	19023913	+	0.6597	0.8139	limch1a	GCCCAGAAAGGAGGTGTACTGAT
chr1	19025355	19025378	+	0.4039	0.7533	limch1a	ATGCATTTCTGCCCAAACCTGGT
chr1	19028027	19028050	+	0.5109	0.8901	limch1a	TATCCCTGCTTTGCTTTAGTAAC
chr1	19028045	19028068	+	0.6532	0.9158	limch1a	GTAACCATGGCCACTCTCTCAGC
chr1	19030786	19030809	+	0.0109	0.7906	limch1a	TTGTTTTTTTTTAATGTTCTAGA
chr1	19030799	19030822	+	0.6719	0.919	limch1a	ATGTTCTAGATTCAGAGCTACTA
chr1	19034355	19034378	+	0.4462	0.8466	limch1a	AGGAGCGTGAGTTTGATTGACAT
chr1	19074724	19074747	+	0.6881	0.9355	phox2ba	GCACGTCTGTTCTGAAACCAGAC
chr1	19083800	19083823	+	0.3168	0.8329	exosc9	TCTGTGTACCGTTTTGTAGCGCT
chr1	19084273	19084296	+	0.0119	0.917	exosc9	TTATTATATATTTTAGGGTATTG
chr1	19084288	19084311	+	0.6936	0.9284	exosc9	GGGTATTGAGTCAGGTATCCTGT
chr1	19084363	19084386	+	0.6342	0.8768	exosc9	ATCTGGAACTGTCTCCTATGGCA
chr1	19086577	19086600	+	0.79	0.9424	exosc9	GGAGGCCAGATGTTGCTATTCAG
chr1	19086711	19086734	+	0.5907	0.8551	exosc9	CTGAGCAGTTCGGTCCAGAGGAG
chr1	19086760	19086783	+	0.523	0.8769	exosc9	TCACATGCCCATATGTGTCAGCT
chr1	19089965	19089988	+	0.3404	0.8354	exosc9	AACATTCTGTTTACATGCAGGTT
chr1	19089978	19090001	+	0.5062	0.9324	exosc9	CATGCAGGTTTTAAGATGCAGCA
chr1	19089991	19090014	+	0.6766	0.9551	exosc9	AGATGCAGCAAAATAGCAAGTGT
chr1	19098596	19098619	+	0.4243	0.881	ptpn9b	CAATATTAACCCCAATGAGGAGC
chr1	19098624	19098647	+	0.3696	0.8252	ptpn9b	AGGAGCGAGTTACTCAGTGGGAA
chr1	19101315	19101338	+	0.5368	0.9191	ptpn9b	CAGCACGTCTCCATCAGCCAGAC
chr1	19101473	19101496	+	0.0686	0.8714	ptpn9b	TCTCAAACATTTTTCTTCCCCCA
chr1	19104532	19104555	+	0.5812	0.8078	ptpn9b	GGGGGCTTTCCCTGCTCGTCTGA
chr1	19105455	19105478	+	0.7636	0.9285	ptpn9b	GGGTCGAATGCCAATGTCTTAAA
chr1	19105566	19105589	+	0.8769	0.9851	ptpn9b	GGTGTAGGAGGAGCGTGTTTAGA
chr1	19105587	19105610	+	0.6262	0.8437	ptpn9b	GATGCCAGTCGGCAGGATGGCAA
chr1	19105859	19105882	+	0.601	0.8988	ptpn9b	TCAGGAGTACGAGGAGATCCGCA
chr1	19107246	19107269	+	0.5267	0.8745	ptpn9b	TTCTGACAGGAAAGCGTCTAACC
chr1	19164074	19164097	+	0.7313	0.9178	ptprdb	CTGGTTAACAGAAAGTTGTACAG
chr1	19164111	19164134	+	0.6452	0.9018	ptprdb	GCTTAGTCACTAACTTCTGCCCG
chr1	19169159	19169182	+	0.2853	0.8302	ptprdb	TTACTGGTGGTTCGAGACTCCCA
chr1	19170322	19170345	+	0.6955	0.8205	ptprdb	GCAGGGCAGTGCTATCTTCTGAT
chr1	19179072	19179095	+	0.4897	0.8568	ptprdb	GTTCTGATGACGATTGGTTTGCT
chr1	19182302	19182325	+	0.8514	1.0	ptprdb	AGACCACCACATCCACACCCCGC
chr1	19188359	19188382	+	0.5433	0.9098	ptprdb	CAAAAGCTTTAGACAGAACATAC
chr1	19188370	19188393	+	0.5784	0.876	ptprdb	GACAGAACATACGTGTTTGTGGA
chr1	19188438	19188461	+	0.6356	0.9332	ptprdb	CTGCGCGCTGCTAGCTGAAATAC
chr1	19191744	19191767	+	0.9369	0.9657	ptprdb	CATATACATATACATTCTGCATA
chr1	19191779	19191802	+	0.6748	0.9075	ptprdb	GCAATGATGTGCAAATCACTGGA
chr1	19193268	19193291	+	0.7452	0.9145	ptprdb	ACATCCCTCCTGTGTACCTTTAA
chr1	19193290	19193313	+	0.6344	0.8475	ptprdb	ACTGTGATCTGGGCAACAGTTTC
chr1	19195503	19195526	+	0.6572	0.7872	ptprdb	CCCTGATCAGTTTCTTCACTCTG
chr1	19200407	19200430	+	0.5816	0.8666	ptprdb	GTCTCTTACCTCGGATAGGCGTA
chr1	19205626	19205649	+	0.3792	0.799	ptprdb	AACAAATGAGGAGAATAAGAGCC
chr1	19205738	19205761	+	0.1887	0.7596	ptprdb	AACCAGGTGATTTCGGGGTCAGG
chr1	19307678	19307701	+	0.5194	0.8928	si:dkeyp-118a3.2	TTAGAAACAAACGGACAGACACA
chr1	19307912	19307935	+	0.7472	1.0	si:dkeyp-118a3.2	ACCGTCCAGATATATCCTGACAT
chr1	19340861	19340884	+	0.6544	0.9352	tyrp1b	CCTTGTCTGTTGTATGTTTTTAG
chr1	19340883	19340906	+	0.7918	0.9694	tyrp1b	GACACAGAATCCAGTCCAATCAG
chr1	19366024	19366047	+	0.3537	0.7911	rbm47	ATGAAGTAGTCTCGGTTGGGTCC
chr1	19366189	19366212	+	0.3418	0.7966	rbm47	TCCACAGGCTTGGCCAGGGTCAC
chr1	19366318	19366341	+	0.6447	0.8959	rbm47	ACACGCTCCACACAGCCAGGGTT
chr1	19369101	19369124	+	0.4885	0.8477	rbm47	CCAACAAATATTTCACAACCGCG
chr1	19425095	19425118	+	0.6298	0.8905	lap3	AATTCTGCTCAGGTATAGTTACC
chr1	19425225	19425248	+	0.4521	0.8348	lap3	GACACGCTGAGAAAAGCCCCCAT
chr1	19426166	19426189	+	0.6546	0.7831	lap3	GCATCTACCTCTTGTGGACAATC
chr1	19428969	19428992	+	0.3865	0.9165	lap3	TAAGTTTCATTCATACATACCCG
chr1	19429018	19429041	+	0.527	0.7642	lap3	CAGTTGTCCCAGTTCTCCTTCCC
chr1	20034967	20034990	+	0.7365	0.9474	LOC101882573	CTGTTAGAGATGGTTCCTTTAGA
chr1	20034988	20035011	+	0.5564	0.8511	LOC101882573	GAAAGGCCATGCAGCAGTCCTCT
chr1	20037551	20037574	+	0.2411	0.8006	LOC101882573	TTACCTGTATTATCAGTGTGTGT
chr1	20038393	20038416	+	0.5242	0.9028	LOC101882573	TCTCTCAGAGCTGGTGGAAGAAA
chr1	20040072	20040095	+	0.3927	0.696	LOC101882573	TAAGTCTCTTCTCTGTTCTGTTG
chr1	20050427	20050450	+	0.5898	0.9421	LOC101882573	GAGCGTTAAATGCCAACTCGTAG
chr1	20050477	20050500	+	0.8701	0.9594	LOC101882573	GCCTCATCAACTATCCCTGAATC
chr1	21769532	21769555	+	0.7896	0.8891	pax5	CCCCATCCCAGACAGCATCAGCT
chr1	21869584	21869607	+	0.0164	0.4878	melk	TTTTCCTTGGTTCTCTCACGTCT
chr1	21875554	21875577	+	0.6053	0.9074	melk	CTGTGCCACTCCACTGGTGTGCT
chr1	21875743	21875766	+	0.8109	0.995	melk	GAAGCAGAATACTAGAAGGCGAA
chr1	21878518	21878541	+	0.8483	0.8539	melk	GGTTATGATCTTCATCGATCAGC
chr1	21880050	21880073	+	0.5455	0.8248	melk	GCAATGATGTAATCAAAGAGTTC
chr1	21880437	21880460	+	0.6584	0.935	melk	AAATGAATAACAAACCCCAAGAT
chr1	22660031	22660054	+	0.0106	0.8565	anxa5b	TTTATTTATTTTTTTAAACCAGG
chr1	22660035	22660058	+	0.0111	0.7918	anxa5b	TTTATTTTTTTAAACCAGGCACG
chr1	22660039	22660062	+	0.0113	0.7639	anxa5b	TTTTTTTAAACCAGGCACGGATG
chr1	22660047	22660070	+	0.5839	0.9005	anxa5b	AACCAGGCACGGATGAGGATTCT
chr1	22660225	22660248	+	0.1312	0.7893	anxa5b	TGCTTCTATTTCTGTTTAGGATT
chr1	22660243	22660266	+	0.4957	0.8908	anxa5b	GGATTTGGTGAATGATTTAAAGT
chr1	22660262	22660285	+	0.5475	0.9219	anxa5b	AAGTCAGAGCTGGGAGGGAAGTT
chr1	22660934	22660957	+	0.7472	0.9472	anxa5b	TCCATAGGCCAGTAGACAGCAAG
chr1	22661597	22661620	+	0.3644	0.8092	anxa5b	GGCTCTGTTTGCTGCGGGAGAAC
chr1	22987934	22987957	+	0.5282	0.8929	adgrl3.1	CTTACACTCTTTCAGTGCCGTAG
chr1	22996645	22996668	+	0.8188	0.9353	adgrl3.1	GAGTAACTCCAGAAAGAGCAGTT
chr1	22996851	22996874	+	0.3465	0.8336	adgrl3.1	TTAATGGCTGCTGTAATAACAGG
chr1	23020082	23020105	+	0.6654	0.8255	adgrl3.1	GGATGAGGATGTTTGGTAACTCA
chr1	23020145	23020168	+	0.6167	0.8811	adgrl3.1	ACAGGTTGTCTGCGAGCATGAAG
chr1	23035528	23035551	+	0.3442	0.8606	adgrl3.1	AACTGCGTGCGGCGGTGTCTTTT
chr1	23036264	23036287	+	0.4315	0.8197	adgrl3.1	CTCACTCTTTGAGTGATATGATT
chr1	23071934	23071957	+	0.7194	1.0	adgrl3.1	AATCGAAAGGTAACTCACCAAAG
chr1	23072143	23072166	+	0.5701	0.8158	adgrl3.1	TTCCCTAGAGCTTCATTATCGTC
chr1	23072467	23072490	+	0.5095	0.7589	adgrl3.1	ACAATGTTGCGTGTACGTTCCTT
chr1	23094605	23094628	+	0.4273	0.9121	adgrl3.1	TTCTCGTACTTACTGTATGGCAC
chr1	23169338	23169361	+	0.2596	0.7669	si:dkey-92j12.5	TTGCTGTTTCTCAGGGTCACACT
chr1	23169400	23169423	+	0.6586	0.8441	si:dkey-92j12.5	GGTGTCAGCATTGTTAACCTGGC
chr1	23169586	23169609	+	0.5071	0.8824	si:dkey-92j12.5	CCCCATCTGTTAGTGACGGGCGT
chr1	23172250	23172273	+	0.4149	0.8753	si:dkey-92j12.5	AATTTGGTTCCCCAGCCTCGACA
chr1	23172279	23172302	+	0.4164	0.8732	si:dkey-92j12.5	TCACGTTGAGTTGGAGAATGATG
chr1	23181964	23181987	+	0.5141	0.8512	si:dkey-92j12.5	ACATGTCCGTGTGTGTGTAGGTG
chr1	23182443	23182466	+	0.6892	0.9117	si:dkey-92j12.5	CTGTCCAAGACGGAGAGTAGAAA
chr1	23184706	23184729	+	0.697	0.9567	si:dkey-92j12.5	TGTGCAGGTGACCCAGGTAGAGA
chr1	23188585	23188608	+	0.5478	0.9341	si:dkey-92j12.5	TGAGCTGCAGAAAGGCGATTCTG
chr1	23188947	23188970	+	0.4797	0.8765	si:dkey-92j12.5	AGCCACGCGAGTCTGGCTCAGGC
chr1	23203188	23203211	+	0.6304	0.8988	si:dkey-92j12.5	AGGGATGGTTCAGGCATAATAAT
chr1	23210919	23210942	+	0.7455	0.8265	si:dkey-92j12.5	ATGTGTGTCTGCAGGTTCAAGGT
chr1	23210961	23210984	+	0.6447	0.8695	si:dkey-92j12.5	CTCATGAAGAAGCCGTTGAAGCG
chr1	23212170	23212193	+	0.0108	0.7779	si:dkey-92j12.5	TTATTTTTTTTGTTTAATACCCA
chr1	23212186	23212209	+	0.5005	0.8871	si:dkey-92j12.5	ATACCCAGTTTTCAGAGCCAGAC
chr1	23212347	23212370	+	0.6962	0.8226	si:dkey-92j12.5	GGAATCTGAAATCCCCAATAATC
chr1	23215383	23215406	+	0.0114	0.8922	si:dkey-92j12.5	TGGTTTTATATATATTTTTGTAG
chr1	23215391	23215414	+	0.1353	0.8991	si:dkey-92j12.5	TATATATTTTTGTAGCGTACAGA
chr1	24076652	24076675	+	0.53	0.924	mab21l2	CCAGCTTAATAAATATTACAACG
chr1	24076859	24076882	+	0.6552	0.8663	mab21l2	CCTGAACCAGATGGGGGTGTTCA
chr1	24077248	24077271	+	0.7122	0.9393	mab21l2	ACCTGCTCTCTAAAGAGTGCTAC
chr1	25173828	25173851	+	0.404	0.7827	tmem154	TTCTCCACCTGCGGCAGATGATG
chr1	25174893	25174916	+	0.6063	0.8631	tmem154	TGTGTGTGTGTGTGTCAATTTCT
chr1	25174924	25174947	+	0.4534	0.8077	tmem154	TCTTGAACTTCTGCTTTAGTAGT
chr1	25181397	25181420	+	0.3527	0.7882	mnd1	TTCACCTCTTCAGAAAGATGTGT
chr1	25183280	25183303	+	0.2115	0.8212	mnd1	TTTCAGCTCCCATGTCAGTGAAA
chr1	25187440	25187463	+	0.9339	0.9544	mnd1	GGAGGAGAGAGAGGATCTCTTAA
chr1	25208671	25208694	+	0.434	0.8607	mnd1	CTAACATATTCCTTCTTATTCTA
chr1	25255430	25255453	+	0.0745	0.6641	tmem131l	TGCGTTTTCTCCTCAGCTCCTCG
chr1	25255458	25255481	+	0.7686	0.977	tmem131l	TGTGCAGGAGAGTGGGAGACAGC
chr1	25266001	25266024	+	0.5844	0.9175	tmem131l	CATCCAGCAGACATTTTCACATG
chr1	25267492	25267515	+	0.5808	0.8269	tmem131l	CATTACAGGTAATTCCACCCAGA
chr1	25267531	25267554	+	0.25	0.8179	tmem131l	AAATCATTTTCCTCCCCACAGTG
chr1	25267578	25267601	+	0.014	0.8223	tmem131l	TTTATTAATACATCAACCCATGG
chr1	25267582	25267605	+	0.3368	0.9201	tmem131l	TTAATACATCAACCCATGGGTTG
chr1	25272658	25272681	+	0.7226	0.9054	tmem131l	GGTCTGCTGCTTGACTGCAGTTT
chr1	25272682	25272705	+	0.591	0.9022	tmem131l	CCAAAAATGTTCTACAATCAGCC
chr1	25274486	25274509	+	0.0506	0.6653	tmem131l	CATTTCATTCTGTTTTCTCTCAG
chr1	25274521	25274544	+	0.8034	0.9784	tmem131l	GTATCAGAGGAGGGCAGAATTGC
chr1	25281522	25281545	+	0.0128	0.7698	tmem131l	ATTGCCTTTGTTTTTGGTTTCAG
chr1	25281601	25281624	+	0.7105	0.9613	tmem131l	GCAAACAGAACAGTGAATTTATA
chr1	25281622	25281645	+	0.6841	0.9687	tmem131l	TATCCACTGCTGCAAAGAACACA
chr1	25283186	25283209	+	0.5594	0.7613	tmem131l	ATTCAGATCAGACAGAAGCAGAG
chr1	25283830	25283853	+	0.0141	0.8276	tmem131l	TGAAAATTTTTCCATCTTTCAGA
chr1	25283865	25283888	+	0.5356	0.8989	tmem131l	CAACATCTGTGGTAGTGAGCTCG
chr1	25283933	25283956	+	0.7444	0.8126	tmem131l	CCCATCAACCACAGAACCACAAT
chr1	25286452	25286475	+	0.2827	0.765	tmem131l	ATGTTCTTGTGTGCAGGACGTGT
chr1	25286671	25286694	+	0.3941	0.7694	tmem131l	CATTAATGTTTCTCTGCCCTCAG
chr1	25290531	25290554	+	0.7264	0.91	tmem131l	ATATTAGCCCCCTCTCTGTGAAT
chr1	25290714	25290737	+	0.8088	0.9248	tmem131l	CCATCAGGAAAACAAGAGAGGTA
chr1	25293846	25293869	+	0.6548	0.8866	tmem131l	ACAGGAACAACCTGACCGTGTTT
chr1	25294241	25294264	+	0.5172	0.907	tmem131l	AAGTGGAGAATGCAGGCGAGTTG
chr1	25296719	25296742	+	0.336	0.8245	tmem131l	TCTCTCTAGATTTACTCCAGACT
chr1	25296733	25296756	+	0.6241	0.8343	tmem131l	CTCCAGACTTCACTTCCTCATGG
chr1	25296981	25297004	+	0.3353	0.803	tmem131l	ATTTAAATTCTGCTCTCCCTGCA
chr1	25296986	25297009	+	0.661	0.8425	tmem131l	AATTCTGCTCTCCCTGCAGCTTC
chr1	25305206	25305229	+	0.0129	0.7527	tmem131l	TTTTTCAGTCGAGGAAAAGGCAG
chr1	25331731	25331754	+	0.4436	0.8296	trim2a	TGATCCGTGACTTTGCCTTCACC
chr1	25331836	25331859	+	0.553	0.8853	trim2a	GTTGTTACTGTGACAGACGTCAG
chr1	25340172	25340195	+	0.1069	0.803	trim2a	TTTATGCTGTGCAGGTCTTACAT
chr1	25340176	25340199	+	0.5083	0.7985	trim2a	TGCTGTGCAGGTCTTACATTTCC
chr1	25340294	25340317	+	0.5158	0.8018	trim2a	GCACCTCCATTAGGTTGGTGATG
chr1	25707336	25707359	+	0.5197	0.8876	LOC101883163	CGTGCGGTCGATGTTTAGAGTTT
chr1	25707353	25707376	+	0.0842	0.85	LOC101883163	GAGTTTTTAAAGGACGCAGACCA
chr1	25707362	25707385	+	0.8684	0.9832	LOC101883163	AAGGACGCAGACCAGACGGAAAC
chr1	25707732	25707755	+	0.7537	0.979	LOC101883163	TAAGAAGAACCTACCATTCAATG
chr1	25714176	25714199	+	0.6248	0.9392	LOC100537259	GCAGATCAGGTGCTGCTACGTCG
chr1	25714242	25714265	+	0.5993	0.8661	LOC100537259	AATCACTTCCATGTGGCACCATC
chr1	25714423	25714446	+	0.2767	0.6631	LOC100537259	GGCTTGTATCTTCCTTTTGGCCC
chr1	25714478	25714501	+	0.6349	0.8452	LOC100537259	GGTTTCTGTACTCCATGAAACGT
chr1	25714726	25714749	+	0.307	0.8345	LOC100537259	AAAACTCTAAACATCGACCGCAC
chr1	25920495	25920518	+	0.5527	0.8313	myoz2b	AGTGTGTCAGCCAGTGTGGGGTC
chr1	25932063	25932086	+	0.6157	0.9449	myoz2b	AAAAGACGTGATCCACGGTTTGA
chr1	25963064	25963087	+	0.5565	0.797	synpo2b	AGGTTCAGACCCTCAGATGCACC
chr1	25963203	25963226	+	0.1129	0.6762	synpo2b	TCCATGGGGTTTTGGATTTGGAG
chr1	25963244	25963267	+	0.6089	0.8591	synpo2b	TGTGGTGTCTGATGTGGTTCTGG
chr1	25963572	25963595	+	0.4495	0.7996	synpo2b	AGTCTGTCTTGTTTGCTCCTCTC
chr1	25963704	25963727	+	0.8266	0.9717	synpo2b	CCGGAATAGGAACCTTGAATATG
chr1	25963742	25963765	+	0.7216	0.9192	synpo2b	GATGTTGGGCTTGAGACACCTCT
chr1	25963817	25963840	+	0.5722	0.9142	synpo2b	GCAGTTCTGTTGGACACAAGGGG
chr1	25963976	25963999	+	0.2726	0.8273	synpo2b	CTTTCTTGAGGAGGAGGCATCAC
chr1	26015147	26015170	+	0.5105	0.7649	si:ch211-145b13.5	GTTATCTGCCCATCTTTGTTGAT
chr1	26016627	26016650	+	0.6413	0.8803	si:ch211-145b13.5	CCTCAAAACTAAGAGAGCCATTC
chr1	26016659	26016682	+	0.2958	0.7559	si:ch211-145b13.5	TCAAATGCATTGAAGAGAAACTG
chr1	26017716	26017739	+	0.7989	0.9546	si:ch211-145b13.5	CCTCCTAGTGGGAAGAACAGAGC
chr1	26017752	26017775	+	0.6767	0.9085	si:ch211-145b13.5	AAAGTGTCCTCATTCACAACTCC
chr1	26017898	26017921	+	0.7569	0.9371	si:ch211-145b13.5	AATGAACTCTCACATTCTTGAAT
chr1	26026453	26026476	+	0.6664	0.9164	si:ch211-145b13.6	TGAGACTCATGGCATCTGTCAAT
chr1	26026560	26026583	+	0.4875	0.8253	si:ch211-145b13.6	CGAAATTTACTATCTGCTACATA
chr1	26026569	26026592	+	0.7027	0.9166	si:ch211-145b13.6	CTATCTGCTACATAGCCCTGCAG
chr1	26039744	26039767	+	0.4537	0.919	gpank1	AAAATGAACAATGTTTGGACATC
chr1	26054785	26054808	+	0.4763	0.887	pdcd4a	TCAAATGCATGTGACATGTCTCT
chr1	26056519	26056542	+	0.6221	0.9444	pdcd4a	TGGTAAGCTATAACTCACCTCAA
chr1	26058452	26058475	+	0.0241	0.7012	pdcd4a	CAGCGTTTTTGCCTTTGGGGCTA
chr1	26058550	26058573	+	0.5626	0.7973	pdcd4a	CGCAGACGACGCTTTGCTTTAGC
chr1	26058571	26058594	+	0.4811	0.8575	pdcd4a	GCTTTAAGTTTGGCCTCATGGAG
chr1	26058577	26058600	+	0.3363	0.8553	pdcd4a	AGTTTGGCCTCATGGAGGGCCTT
chr1	26058641	26058664	+	0.6782	0.9162	pdcd4a	GATCCTCACTGCCAAAAGATCCA
chr1	26072503	26072526	+	0.5757	0.8657	mxd4	CGTTGACTTTCTCACTAGAAGCT
chr1	26074409	26074432	+	0.0731	0.8053	mxd4	CTTTCTTTTAAGGTCATCACACA
chr1	26074419	26074442	+	0.6795	0.8929	mxd4	AGGTCATCACACAATGAGCTGGA
chr1	26106839	26106862	+	0.2938	0.7862	toporsa	TGCAAACAGCCATTTAATTCATT
chr1	26106855	26106878	+	0.5855	0.8914	toporsa	ATTCATTCTATCACACTATTAAG
chr1	26107522	26107545	+	0.5183	0.8478	toporsa	TGACTTGCCAAGACCTTCAGGAG
chr1	26107604	26107627	+	0.6672	0.8318	toporsa	GTGTCAGGAGCCCAGGATTTTGC
chr1	26107995	26108018	+	0.2338	0.8231	toporsa	TTTCAGATTCAGATGCATCACCC
chr1	26119576	26119599	+	0.488	0.8172	mtap	TCTTCACTTATTCCCTCTCTTTT
chr1	26119601	26119624	+	0.6612	0.8725	mtap	GCCATCAGATGCACTAATTTTGG
chr1	26123680	26123703	+	0.0988	0.8051	mtap	TCAACTTCTTATCTCCTTTTGTA
chr1	26130938	26130961	+	0.3674	0.8674	cdkn2a/b	TTCTTAAAGCGCGTCTAAACCTA
chr1	26292917	26292940	+	0.3568	0.7279	cxxc4	TTGCTGCTGATTTCCTTCCCCAG
chr1	26374633	26374656	+	0.6755	0.9484	tet2	ACACATGCTAAAATAAACTGTAA
chr1	26374661	26374684	+	0.1826	0.8225	tet2	CAAATGGTGATTTATTCTCACTG
chr1	26374675	26374698	+	0.5271	0.8068	tet2	TTCTCACTGTCACGGAACAAGCA
chr1	26374886	26374909	+	0.3242	0.8436	tet2	CCTCAGGTTTTCCTATTTCACCC
chr1	26375194	26375217	+	0.5514	0.9522	tet2	AGTCATGGATCTTATACATTGCC
chr1	26375512	26375535	+	0.7487	0.88	tet2	AACTCAACTTCTGCTTCAACACC
chr1	26375807	26375830	+	0.6809	0.9824	tet2	ACAACCCGCAACATATGTCCCAG
chr1	26376170	26376193	+	0.6636	0.927	tet2	AAGAAGTAGAAGCTCTAACAGAA
chr1	26376854	26376877	+	0.6279	0.9068	tet2	CACCACCTAAAAAGATTGAACCT
chr1	26377070	26377093	+	0.5058	0.7879	tet2	ATCCACAGAGCAAATTAGTGAAA
chr1	26377122	26377145	+	0.7287	0.8897	tet2	GGATCAGCTTCAAATGTTGCAGG
chr1	26377491	26377514	+	0.2115	0.886	tet2	TACATATTTTGTAGGTAATACGG
chr1	26377667	26377690	+	0.541	0.8457	tet2	ACAAAACATGGAGCCCTGACCAA
chr1	26394645	26394668	+	0.6394	0.8967	ppa2	ACCTGAATCACCTGCCCCGTAAC
chr1	26394924	26394947	+	0.6149	0.848	ppa2	CCAACCTTGGAGCCAATCTCGCA
chr1	26395186	26395209	+	0.3975	0.7056	ppa2	CATCTTGCCTGATTGGGTTTAAT
chr1	26397690	26397713	+	0.7052	0.9156	ppa2	CATTATGCTAACCTGTTCATCAG
chr1	26420864	26420887	+	0.3032	0.8033	arhgef38	CTTTGTTGTAGGTTGTGGATGTG
chr1	26422840	26422863	+	0.6388	0.9493	arhgef38	TCCAAACCAAAGCTGTCATAGAG
chr1	26422880	26422903	+	0.6337	0.939	arhgef38	CTGCTATCATCACGATGAAGCTA
chr1	26423053	26423076	+	0.4141	0.7475	arhgef38	ATGATGTGTTGTTTCTTCTCTCA
chr1	26423609	26423632	+	0.327	0.8811	arhgef38	ATATCCTATTTAGAGGGAAGCCT
chr1	26423621	26423644	+	0.7045	0.9542	arhgef38	GAGGGAAGCCTAATTTGCTTGAC
chr1	26423752	26423775	+	0.6619	0.8419	arhgef38	CAGGAAGCTCTTACAACAGTGAA
chr1	26424863	26424886	+	0.4567	0.8857	arhgef38	AAATTCTCACTGGTGTCGAGCCA
chr1	26426085	26426108	+	0.0116	0.8634	arhgef38	ATGTATTTCTTTTTATATTGTAG
chr1	26426100	26426123	+	0.5519	0.9213	arhgef38	TATTGTAGGAGATGATATCAGTT
chr1	26442250	26442273	+	0.2771	0.6396	ints12	CTTCTGTTCTCTTAAAGGCCTGG
chr1	26442304	26442327	+	0.3921	0.7767	ints12	GTTCAGCTTTCTTGACTAGCGGA
chr1	26443372	26443395	+	0.5072	0.8666	ints12	CTGCTGCTGGTGGTGGTGATGGA
chr1	26445833	26445856	+	0.5441	0.9144	g3bp2	TGGACGAAACTCATCTTACGTCC
chr1	26448141	26448164	+	0.746	0.9113	g3bp2	TGTCCACAACGACATCTTCCGAT
chr1	26453641	26453664	+	0.6134	0.8947	g3bp2	CTTTCAGCTGTAACAATGGTGTG
chr1	26454557	26454580	+	0.6521	0.9078	g3bp2	TGATTAGCCCAGAGTTGAGACCA
chr1	26473586	26473609	+	0.189	0.8064	uso1	TTTCAGAAATATCGTCTGGAGGT
chr1	26476496	26476519	+	0.4245	0.9434	uso1	ACTGCACTTTTGAAAAGCCAGTG
chr1	26480578	26480601	+	0.1205	0.8463	uso1	ACCATTATGCTTTTTCCCCATTA
chr1	26480615	26480638	+	0.6445	0.8707	uso1	CTGCAGCAGCTTACCAAAGGGAA
chr1	26480813	26480836	+	0.4573	0.8188	uso1	TCTTCGCCTCACAGGTATTGTGG
chr1	26484558	26484581	+	0.1545	0.9302	uso1	AGTTGAAATCTATTTTGTGCCTA
chr1	26487158	26487181	+	0.4081	0.8284	uso1	AGATGTTCTTTGTCCTTGTGCAG
chr1	26487478	26487501	+	0.0989	0.7888	uso1	CTGTTTTCAGTGCTTTCTTTATA
chr1	26487499	26487522	+	0.3647	0.791	uso1	TAAGAATCAAAAAGGACAGGGGG
chr1	26497547	26497570	+	0.4486	0.8529	uso1	TAACGAAACACGAATTATATTCC
chr1	26540057	26540080	+	0.6556	0.8785	LOC108185367	CCGGGTCAGCATAGAATGTGGGA
chr1	26540350	26540373	+	0.4278	0.8043	LOC108185367	CAGCTTGAATCAACTGACGCATT
chr1	26626974	26626997	+	0.341	0.85	coro2a	TCGCTGTCATCACTGAATGTGCA
chr1	26635829	26635852	+	0.449	0.7942	coro2a	CAGACTGGCAAGGTTGACCCTCA
chr1	26635911	26635934	+	0.5389	0.7965	coro2a	ATGACTTCTGCATAGCATCTTGT
chr1	26645592	26645615	+	0.6177	0.8069	coro2a	GACGGCTCTTCTGGTGTTCTCTT
chr1	26645624	26645647	+	0.6879	0.9154	coro2a	TGACCCGGACACACACATGCTTT
chr1	26645746	26645769	+	0.4613	0.9106	coro2a	ATAGTCCTTGTTTAATCTTTAGG
chr1	26645760	26645783	+	0.4097	0.9132	coro2a	ATCTTTAGGGTGATGGAAATATC
chr1	26645767	26645790	+	0.7016	0.9178	coro2a	GGGTGATGGAAATATCAGATACT
chr1	26662471	26662494	+	0.4731	0.8017	anp32b	CAAACCAATGGTTCCAATGTGCT
chr1	26662526	26662549	+	0.6342	0.8405	anp32b	GATGTGTGAGATTGGGGAGTTTT
chr1	26662680	26662703	+	0.0185	0.8496	anp32b	AGTTACCTTTTTTAGTTTTCCGA
chr1	26662694	26662717	+	0.2951	0.8764	anp32b	GTTTTCCGAGTTTAGGAAGGTTG
chr1	26662708	26662731	+	0.6727	0.8642	anp32b	GGAAGGTTGGATACTGAGAGCAG
chr1	26662742	26662765	+	0.2384	0.8081	anp32b	TCAAACTTAGAAATTCAAGATTA
chr1	26672104	26672127	+	0.7885	0.8792	trmo	ACCTCTGCTAGCACATCAGTTTC
chr1	26675931	26675954	+	0.6975	0.9022	trmo	ACGCTACCTTGCTCTAATAACTG
chr1	26676153	26676176	+	0.5437	0.9585	trmo	GAACCTACCTGAGATTTTTAATC
chr1	26679816	26679839	+	0.5302	0.8904	si:dkey-25o16.4	ATCGGCCATCTTGGATTGGAGGA
chr1	26680012	26680035	+	0.186	0.772	si:dkey-25o16.4	AATCATTTATGTGCTTCGGTGGA
chr1	26680021	26680044	+	0.4294	0.8283	si:dkey-25o16.4	TGTGCTTCGGTGGAGAGGTTCTT
chr1	26680164	26680187	+	0.3006	0.727	si:dkey-25o16.4	AACCCTCAACCTTTAGGCCACTC
chr1	26680179	26680202	+	0.514	0.8082	si:dkey-25o16.4	GGCCACTCCTACTGTAACTGGAA
chr1	26680219	26680242	+	0.4469	0.8567	si:dkey-25o16.4	TTGAAGATGGCTGCAACATCAGT
chr1	26680428	26680451	+	0.4764	0.7747	si:dkey-25o16.4	CTTCAAGATAATCTTGCTGAGGA
chr1	26680894	26680917	+	0.4661	0.8959	si:dkey-25o16.4	TGACAGAAATAAAGGAGCCAGTT
chr1	26681010	26681033	+	0.7715	0.9617	si:dkey-25o16.4	AAGGATGAAGAGATACACCCAGA
chr1	26681266	26681289	+	0.8876	0.9151	si:dkey-25o16.4	GCTACACACCTGTTCCTTCAGAT
chr1	26681373	26681396	+	0.6458	0.8765	si:dkey-25o16.4	CAGGAACAACTAAGACAAATGGC
chr1	26682633	26682656	+	0.64	0.9737	si:dkey-25o16.4	TCTGTAGAACTCATTTAAGTCAA
chr1	26682650	26682673	+	0.825	0.9668	si:dkey-25o16.4	AGTCAAGCACAGAGGATGCCATC
chr1	26682853	26682876	+	0.5611	0.877	si:dkey-25o16.4	TGGGAGGTATAAGGGAACACTTC
chr1	26685401	26685424	+	0.5113	0.9145	si:dkey-25o16.4	ATTGCTCTTTCCATAAACTCCCA
chr1	26750992	26751015	+	0.3693	0.7701	sh3gl2a	AAGAGTTTTCATGTCTCACCTGG
chr1	26751025	26751048	+	0.3326	0.8051	sh3gl2a	AGTCTTTATCATGAATATTCTGC
chr1	26751033	26751056	+	0.3959	0.7945	sh3gl2a	TCATGAATATTCTGCAAGGGATC
chr1	26751097	26751120	+	0.4826	0.8414	sh3gl2a	CTTCACCAAGCTCTCGCATGGCT
chr1	26752335	26752358	+	0.1604	0.8028	sh3gl2a	TCTCCTCCACGAATTTTAGACAT
chr1	26752353	26752376	+	0.7775	0.9484	sh3gl2a	GACATGGAGCTCATCATGCTCAT
chr1	26761925	26761948	+	0.7614	0.8761	sh3gl2a	GTTCCCTCTGCCCCTCCAACCTT
chr1	27492030	27492053	+	0.2212	0.8215	LOC110439825	GTGTTTTTCTCTAACACCATCTT
chr1	27492370	27492393	+	0.5229	0.8167	LOC110439825	CCCGAGCCGGTTGTCGGTCCAGG
chr1	27825983	27826006	+	0.3742	0.9198	pspc1	TTATTCAGGAAACAAGAACATTA
chr1	27826367	27826390	+	0.0161	0.7303	pspc1	TTTTTGGTCCTCAGGTCCCCTCG
chr1	27868365	27868388	+	0.5488	0.9355	dnajb14	AATATTGCAGTTAAAGCCATCGA
chr1	27876620	27876643	+	0.329	0.7531	dnajb14	TTGGCAGTATTGTTGGAAGCTTT
chr1	27876767	27876790	+	0.5421	0.895	dnajb14	ACAAAAGGATTTACCAAAGAGCA
chr1	27876780	27876803	+	0.5695	0.9108	dnajb14	CCAAAGAGCAAGCTGAAGGGGTA
chr1	27877890	27877913	+	0.3344	0.7191	dnajb14	ACATGTTCTTTGGAGGCAGCTTT
chr1	27984814	27984837	+	0.7619	0.9558	sgut1	GAAGCAATTGATGATGCCAAGAA
chr1	27994937	27994960	+	0.8194	0.8702	sgut1	GCACACATTCCAAACAAAACTTC
chr1	27995386	27995409	+	0.616	0.912	sgut1	AACAACAGCAAACTACAACCCAT
chr1	27995496	27995519	+	0.254	0.7673	sgut1	ATGAATTTCTGCTTCATTCAGAC
chr1	28006083	28006106	+	0.1956	0.7037	sgut1	TCTGATTTGTCTTTCTTCAGATA
chr1	28035446	28035469	+	0.0104	0.8051	chst10	TTTTATTTATTTATTTTTTTTTA
chr1	28035451	28035474	+	0.0105	0.8463	chst10	TTTATTTATTTTTTTTTAGGATT
chr1	28035455	28035478	+	0.0107	0.7843	chst10	TTTATTTTTTTTTAGGATTTGTC
chr1	28035459	28035482	+	0.0107	0.6577	chst10	TTTTTTTTTAGGATTTGTCAGCC
chr1	28035469	28035492	+	0.499	0.8215	chst10	GGATTTGTCAGCCAGTTTGTTTG
chr1	28035780	28035803	+	0.8073	0.9268	chst10	GACTACGCAGGGAGGTCAGAGAT
chr1	28035977	28036000	+	0.1863	0.9036	chst10	TATTAATGGTTTTGCTTATTAGT
chr1	28045832	28045855	+	0.3009	0.7548	chst10	TTGTCAGAGACCCATTTGAGCGC
chr1	28088820	28088843	+	0.7446	0.9459	snapc3	TATGGTACTTACCCGCTGAAAAA
chr1	28089076	28089099	+	0.021	0.7712	snapc3	TAGTCTTGTCTTCTTTTGCGTAA
chr1	28089183	28089206	+	0.5382	0.7994	snapc3	ACATACTTCAGTGTGGATAGATG
chr1	28089349	28089372	+	0.397	0.8749	snapc3	CCTGCAGATGTTTTTGAGTTCCT
chr1	28089465	28089488	+	0.5972	0.9332	snapc3	GCACATCTACCCATAATTTTCGA
chr1	28089519	28089542	+	0.7095	0.9229	snapc3	CGTCCACGAATTCATAAACAGGT
chr1	28362447	28362470	+	0.722	0.9249	LOC110439709	GATTGAAACTCATGGGCTATTTC
chr1	28599649	28599672	+	0.6798	0.8871	LOC108185504	GATCCTGGAAACGATTCATCCAG
chr1	28599970	28599993	+	0.48	0.8422	LOC108185504	TACAGATTCCAAAGGGCTTCAGT
chr1	28600104	28600127	+	0.5733	0.9188	LOC108185504	AGCAAATGACGGACAGTACTCTG
chr1	28600276	28600299	+	0.6618	0.8224	LOC108185504	GGTTCCTTCTCAGTGTCCGCATG
chr1	28627873	28627896	+	0.6017	0.8589	ednrba	CTATATATGCAAACTGACCTGCA
chr1	28629030	28629053	+	0.3868	0.9162	ednrba	TAAATGATTCTAAGCAGCGTGGA
chr1	28750465	28750488	+	0.6111	0.9035	zgc:172295	TTCAGAGATACCCAATTCTGTAG
chr1	28750518	28750541	+	0.5859	0.8267	zgc:172295	GCCAACGCACAACTGCTCCTGCA
chr1	28751186	28751209	+	0.5767	0.9533	zgc:172295	TATGCGACCGTGGTCAGAAGTCC
chr1	28752961	28752984	+	0.694	0.8964	zgc:172295	GCTTGTCCATCTTTAAAGCACAT
chr1	28752976	28752999	+	0.5356	0.8077	zgc:172295	AAGCACATCTGTCCAACCAGAGC
chr1	28753180	28753203	+	0.4978	0.8771	zgc:172295	ATAGTCTTACCCCTGATATGGGG
chr1	28806507	28806530	+	0.6385	0.9525	zgc:172295	CAAAGAGATATTGGAACTCTTAC
chr1	28808677	28808700	+	0.3881	0.9198	zgc:172295	TATTTGAAACGTCAATGTTAAGC
chr1	28809079	28809102	+	0.3823	0.7677	zgc:172295	GGGAAGCTCTGTTTAATTTCAAC
chr1	28809094	28809117	+	0.4729	0.8691	zgc:172295	ATTTCAACCTGATGGTGGCTGAG
chr1	28847711	28847734	+	0.825	0.9505	timmdc1	GTCTGAACACTCCTCCTGTGACA
chr1	28856104	28856127	+	0.6169	0.9324	timmdc1	AAACTTGCAATATATAAACTTAC
chr1	28856480	28856503	+	0.4775	0.7517	timmdc1	CTACATTTCTCAACTCCTCTGTG
chr1	28885669	28885692	+	0.5409	0.9026	poglut1	AAAAACCTTATCAGACTTCCAGG
chr1	28888217	28888240	+	0.6444	0.9355	poglut1	TCACAACCTCCAAATCTGGTAAC
chr1	28889068	28889091	+	0.6561	0.9615	poglut1	CTGTAAAAAATATATATTTAACA
chr1	28889088	28889111	+	0.5093	0.8928	poglut1	ACAAACCTTGCAGGGAACATGCA
chr1	28889136	28889159	+	0.2952	0.841	poglut1	CTGATTATTTGGTAGTGAGTGCC
chr1	28889211	28889234	+	0.6437	0.925	poglut1	AATGGCCTAAGGTCATCTTTCAG
chr1	28889302	28889325	+	0.6222	0.9195	poglut1	ATTGTAAAATAGACTTTAAGTTA
chr1	28889320	28889343	+	0.621	0.9015	poglut1	AGTTAACCTCTGATAACAGGTGC
chr1	28889783	28889806	+	0.4138	0.8469	poglut1	AATTCTTACCGTTATCTGAAACA
chr1	29178671	29178694	+	0.0603	0.8325	zgc:173948	TTTTGCTGTCAGAATACACAGAT
chr1	29178857	29178880	+	0.704	0.8776	zgc:173948	GTCACACAAGCTCCTTTGTTTTG
chr1	29184402	29184425	+	0.5105	0.8034	cars2	ATTCTGTCACAAGAAAAAATTGC
chr1	29184534	29184557	+	0.5442	0.9019	cars2	TGATCATGCCCATCTGGGTCATG
chr1	29185149	29185172	+	0.4745	0.9333	cars2	AAAAGGATATGCTAGCACTGCGG
chr1	29185307	29185330	+	0.363	0.9107	cars2	TAGAGCGTATTATTGGAAATGGA
chr1	29185448	29185471	+	0.6257	0.8725	cars2	ACACGAAGTCTATTAGTCATCGT
chr1	29185717	29185740	+	0.0472	0.9144	cars2	TATTTTAGGGGTTCAGGACAAAG
chr1	29185724	29185747	+	0.7368	0.9649	cars2	GGGGTTCAGGACAAAGAGAATTC
chr1	29190275	29190298	+	0.1969	0.7478	cars2	TTCTTCAGCTCAGTGTTTGGACA
chr1	29191334	29191357	+	0.7999	0.9815	cars2	AAAGGAAGTGTAGAGAAGATGTC
chr1	29191514	29191537	+	0.2712	0.8456	cars2	GGATTTTCTGGCATCTTATACTG
chr1	29191641	29191664	+	0.0466	0.8479	cars2	TCTTTTGTTTGTCCAGCAATCGA
chr1	29212057	29212080	+	0.2618	0.8109	irs2a	TTAAGCAAAGGAAAAGTGTGTGA
chr1	29212235	29212258	+	0.5769	0.9076	irs2a	GGCTGTGTTTAACAAGTCGGACT
chr1	29212246	29212269	+	0.4224	0.9325	irs2a	ACAAGTCGGACTATTAGTTTTGT
chr1	29212352	29212375	+	0.2584	0.6961	irs2a	TTGAAGTTGGAAGATCAGCCTCT
chr1	29212447	29212470	+	0.7747	0.9739	irs2a	GAAGCTATGAAAGCAATGAAAGA
chr1	29212558	29212581	+	0.7593	0.992	irs2a	CCTCCAAGTCAAACAGGGCTAGT
chr1	29212966	29212989	+	0.7029	0.8885	irs2a	ACGTGTGAGGATTACAGTTCCAG
chr1	29213675	29213698	+	0.5545	0.9769	irs2a	TGGGTCCTTGTGAGCCAACACAA
chr1	29268580	29268603	+	0.4188	0.8569	lig4	TAGATTCATGGAGGAATTTCCAT
chr1	29268647	29268670	+	0.4811	0.8368	lig4	CGCTGTTATGCGTCTCATTGTGC
chr1	29268744	29268767	+	0.8492	1.0	lig4	GGTCTACCTAAAAATGGAGATGA
chr1	29268783	29268806	+	0.7362	0.8997	lig4	AATTACAGAGCTCCAACCACTTC
chr1	29268882	29268905	+	0.55	0.8845	lig4	AGCATTAAAGAAGTCAATGACTT
chr1	29269192	29269215	+	0.4883	0.7951	lig4	AACCAATGCTGGCTGCTGTTGCC
chr1	29269316	29269339	+	0.5458	0.9113	lig4	CAAATATTACACAAGGAATTCTT
chr1	29269411	29269434	+	0.5626	0.7437	lig4	GCCCTCATGTGGTGAACTGCATT
chr1	29269766	29269789	+	0.4013	0.8729	lig4	CAAACCAGATAAACGTGGGGAAG
chr1	29270096	29270119	+	0.8159	0.9619	lig4	CATAGAACCACGCAACTCTGTGA
chr1	31509630	31509653	+	0.3395	0.7196	cenpk	ACTTATGGATTTTCCTCTTCATT
chr1	31512104	31512127	+	0.0459	0.7912	cenpk	AAATCTTTTTCTGGGCATCCAGC
chr1	31512157	31512180	+	0.6203	0.8594	cenpk	AGTTGACTGTGGAGTCTTTGCAG
chr1	31512328	31512351	+	0.7923	0.9172	cenpk	GTGATGACATACCTCCTTTTTTC
chr1	31514568	31514591	+	0.0867	0.7166	cenpk	CTCACATTTTGGTTCAATTTCCT
chr1	31514693	31514716	+	0.66	0.9846	cenpk	AAAGTACTAAAAAGAAGGACAAA
chr1	31532831	31532854	+	0.4307	0.915	lbx1b	ATTTCGCCCGTCGATTCTGGAAC
chr1	31533004	31533027	+	0.8025	0.914	lbx1b	GGACTGTCCCTTTGACCAAATAA
chr1	31578688	31578711	+	0.3526	0.8889	slc2a15b	ATCAAACCATTGTGAGGCGGCAT
chr1	31579337	31579360	+	0.2378	0.8372	slc2a15b	TCGCTGGCGTTCTGATGGGCTTC
chr1	31583485	31583508	+	0.3139	0.7942	slc2a15b	TTGCACAGATTCTGGGACTTCAT
chr1	31585593	31585616	+	0.3435	0.7913	slc2a15b	TACAGCTCATGTTATTGCCATGG
chr1	31593289	31593312	+	0.5926	0.7936	slc2a15b	TCCTCAGTGGAGACTGTGTCAGT
chr1	31640094	31640117	+	0.5593	0.9291	fgf8b	AGCACCATGTAACGGAGCAGAGT
chr1	31641561	31641584	+	0.3706	0.8478	fgf8b	ATATTTGCAGCAAAACTTGTTGT
chr1	31656880	31656903	+	0.1923	0.9053	dpcd	TTAAATCAGATGTAGCCCCAGTT
chr1	31657085	31657108	+	0.8602	0.8981	dpcd	GGTCATACTCCTCAGCCATCTCA
chr1	31659923	31659946	+	0.3414	0.8076	poll	ATCAGGTACAGTTTTCCAGGGAG
chr1	31660090	31660113	+	0.7624	0.9329	poll	AGAGAGCTCTGAGACTTCTGAAA
chr1	31660869	31660892	+	0.6284	0.8842	poll	ATGAACATGTCCTCAGTCCCACA
chr1	31661069	31661092	+	0.6224	0.8604	poll	ATATGATTCATTTCACAGATACC
chr1	31662802	31662825	+	0.7927	0.957	poll	TAGGAAGCATGTAAGATCCCAGG
chr1	31664797	31664820	+	0.5467	0.8707	poll	CCATCTAGGGATTTCGCACATTG
chr1	31686480	31686503	+	0.0858	0.7244	wbp1lb	TTTCAGCAGGTACTTCACTGTGA
chr1	31689979	31690002	+	0.0105	0.7057	wbp1lb	TTTATTTTTTTCTTTTTTCTCCA
chr1	31689983	31690006	+	0.0106	0.6218	wbp1lb	TTTTTTTCTTTTTTCTCCAGGGT
chr1	31690033	31690056	+	0.5757	0.8163	wbp1lb	TCTTGAGCTGCTGCTGTGTATGT
chr1	31712093	31712116	+	0.012	0.8154	as3mt	ATGGTTTTGTTTCTTTATTTCAA
chr1	31712110	31712133	+	0.0386	0.7337	as3mt	TTTCAAAAGATCAAATTGTGTGG
chr1	31712290	31712313	+	0.0379	0.7376	as3mt	TTTCTGTTTAGGACGGAGGGGAA
chr1	31712300	31712323	+	0.7068	0.9274	as3mt	GGACGGAGGGGAATTGTACTTTA
chr1	31712323	31712346	+	0.7906	0.9217	as3mt	GTGATGTCTATAGTGATGCTAGA
chr1	31712820	31712843	+	0.507	0.9181	as3mt	TGTGTTAATCAGGCGAGTGCCTC
chr1	31725399	31725422	+	0.6145	0.8606	cnnm2b	ATTACTCCCACAAGTGGCAAGGA
chr1	31725586	31725609	+	0.4599	0.864	cnnm2b	CGGAGCACGAGAGGAGCCGAGTG
chr1	31725723	31725746	+	0.4536	0.9321	cnnm2b	AACCGCAAGACGTCTGGCACCGT
chr1	31818763	31818786	+	0.3544	0.8131	nt5c2b	TCCAAGAATTTCCAGTACCTCCA
chr1	31821313	31821336	+	0.6839	0.9225	nt5c2b	TCAGAAGACTGAAAAAAGTTATA
chr1	31823630	31823653	+	0.4175	0.7661	nt5c2b	CAACGTACTTCTCCAGGTTTTCC
chr1	31833909	31833932	+	0.7415	0.9631	nt5c2b	CCTGGAAGGTTAAAGAGTGTGTT
chr1	31834077	31834100	+	0.8209	0.9674	nt5c2b	CATGTACTCACCCTCGCAGAAAG
chr1	31834290	31834313	+	0.2865	0.8364	nt5c2b	TTACCTTGTAGGGAAAGTCGGAT
chr1	31846947	31846970	+	0.0976	0.7469	nt5c2b	ATCTTTTCCATGGCCAGACTTCT
chr1	31853427	31853450	+	0.2098	0.8343	nt5c2b	TTTGTCTGATTTACCTATGATAG
chr1	31864602	31864625	+	0.567	0.9379	inab	AATCCCAGTCTGTGAACCGCCCC
chr1	31864728	31864751	+	0.6975	0.9617	inab	AAATCATCCGCACCAATGAGAAG
chr1	31864894	31864917	+	0.6239	0.8931	inab	CCAGCAGGAGATCCGCGAGCTGC
chr1	31865147	31865170	+	0.5821	0.9008	inab	AGGAAGGTGCACGAGGAGGAGGT
chr1	31968746	31968769	+	0.0235	0.7568	anos1a	TTTCTTGATTTCACCCTTTCTCA
chr1	31968877	31968900	+	0.829	0.9811	anos1a	GACATCCCAGTAAACCACTACAA
chr1	31971661	31971684	+	0.7704	0.9623	anos1a	ATGTGTGTGTAGGACTCTACCTA
chr1	31971703	31971726	+	0.7365	0.9522	anos1a	AGAGAGAACGGGAGTTATACTGT
chr1	31971993	31972016	+	0.4896	0.8567	anos1a	TAAAGCCCCAGTCAGATCTACTA
chr1	32011680	32011703	+	0.0115	0.8314	LOC101885607	TTTTATGCCATTTTGTGTAGTCA
chr1	32011685	32011708	+	0.1285	0.846	LOC101885607	TGCCATTTTGTGTAGTCAAGGAG
chr1	32011740	32011763	+	0.3066	0.8176	LOC101885607	TTTGGCAGACGAGACCGGAACTG
chr1	32012109	32012132	+	0.016	0.9069	LOC101885607	TCTTTGTTTTTAAGCTTGTAAAA
chr1	32012121	32012144	+	0.5418	0.8469	LOC101885607	AGCTTGTAAAAGATGTATTGGGG
chr1	32013435	32013458	+	0.0762	0.8819	LOC101885607	TTTATCTTCGTAGGAACATTCCA
chr1	32013439	32013462	+	0.5763	0.9046	LOC101885607	TCTTCGTAGGAACATTCCACCAA
chr1	32013617	32013640	+	0.0175	0.8555	LOC101885607	TTGCAGGAACATTTTTATGATCC
chr1	32013634	32013657	+	0.6566	0.8693	LOC101885607	TGATCCAGAAGGTAACTCTGGAT
chr1	32014033	32014056	+	0.6462	0.9034	LOC101885607	ATCTATATAAAACATTAGGTGCT
chr1	32528444	32528467	+	0.4341	0.8307	nlgn4a	CTCAATGATATGTTACCCGTGTG
chr1	32577120	32577143	+	0.0114	0.648	nlgn4a	TTCCTCTTTTTTTTTGTCCTGCA
chr1	32668680	32668703	+	0.3753	0.936	nlgn4a	TCTTCAGATTTGTTTCAGAAAGC
chr1	32669008	32669031	+	0.4855	0.9083	nlgn4a	AGTTTGTGGATGGCATCGTGGAC
chr1	32669096	32669119	+	0.4466	0.7759	nlgn4a	TGGTTATCCAGAGGGCAAGGACA
chr1	32669285	32669308	+	0.155	0.7777	nlgn4a	TGCTTTTTACCATCATTGTCAGA
chr1	32669294	32669317	+	0.7253	0.8569	nlgn4a	CCATCATTGTCAGAGTGAAATGA
chr1	32669401	32669424	+	0.4696	0.8645	nlgn4a	ATTGTAATTTCTCCAAGAATGAT
chr1	32792273	32792296	+	0.0164	0.8805	LOC562564	AAATTTTATAGAGTAATGAGGTG
chr1	32792281	32792304	+	0.2866	0.9337	LOC562564	TAGAGTAATGAGGTGGGCGGCAG
chr1	32792442	32792465	+	0.6962	0.929	LOC562564	CGATGTGTGGCATATCGAGAAAG
chr1	32792562	32792585	+	0.0176	0.7683	LOC562564	TTTAATTTCCAGGAATTTCCAAA
chr1	32792566	32792589	+	0.3238	0.8258	LOC562564	ATTTCCAGGAATTTCCAAAAAAC
chr1	32792931	32792954	+	0.5583	0.9058	LOC562564	GCAACGATGCCATTCTACAAGCT
chr1	32939272	32939295	+	0.7613	0.9024	LOC110439944	GAATGAAAACACTAGATGAGAGG
chr1	32939637	32939660	+	0.9075	0.971	LOC110439944	GATGACCAAAGTAATGTCTCACT
chr1	32940164	32940187	+	0.7397	0.9007	LOC110439944	CACTAAACTGAAGTTCACAACAG
chr1	32940244	32940267	+	0.6568	0.917	LOC110439944	AACAAACAACAGAGGATGAAAAG
chr1	32940478	32940501	+	0.5538	0.8543	LOC110439944	TGGAAAGGCTCTTCAAAAAAGGA
chr1	32940569	32940592	+	0.7099	0.9124	LOC110439944	CCATCCACAAAAGCCAGGTAAAA
chr1	32940669	32940692	+	0.5502	0.8934	LOC110439944	AATAGCAGTCTTGTAGGTGTGCT
chr1	32940757	32940780	+	0.7283	0.903	LOC110439944	GAGTCAGGGAAGACCATCGCAAC
chr1	32940890	32940913	+	0.5506	0.8843	LOC110439944	CGGACTCAAGAGAACTGCTGAAG
chr1	32940952	32940975	+	0.0209	0.9149	LOC110439944	TAGAGCGCCATTTTTATGTTGAT
chr1	32940968	32940991	+	0.5905	0.9362	LOC110439944	TGTTGATGATGGGCTAAAATCAT
chr1	32941284	32941307	+	0.6863	0.8747	LOC110439944	TATGACCCCCTTGGGTTTGCTGT
chr1	32941730	32941753	+	0.4616	0.8487	LOC110439944	CACAGATTCAAAAGTGGTGCTTG
chr1	33239954	33239977	+	0.228	0.8633	prkx	TGTACTTTTAGGTACAGGAACTT
chr1	33239964	33239987	+	0.3748	0.85	prkx	GGTACAGGAACTTTTGGGAGGGT
chr1	33244920	33244943	+	0.6458	0.9292	prkx	TGTGAACCTTTCTCAGGTTCTGG
chr1	33245015	33245038	+	0.4639	0.8438	prkx	CGCAGCCGAGGACATTTCAGTAA
chr1	33245056	33245079	+	0.1588	0.8157	prkx	TTCAGCTGAAATCGTGTGCGCCA
chr1	33324706	33324729	+	0.0106	0.6122	mxra5a	CTTTTTTTTTTTTTTTCCAGGAG
chr1	33325240	33325263	+	0.5148	0.8064	mxra5a	CTTCACAGGAGTAAAAGCCAATA
chr1	33326502	33326525	+	0.7816	0.9703	mxra5a	CAACAACAAGACCACCAGTAAAG
chr1	33326661	33326684	+	0.6509	0.903	mxra5a	CAGACATCACGCAACCCACAGTT
chr1	33326706	33326729	+	0.5273	0.8875	mxra5a	CTGTGGGAGATTCGGGGATTTCA
chr1	33326783	33326806	+	0.7976	0.9655	mxra5a	CAGGAAAACCAAAGCCACACAAT
chr1	33326905	33326928	+	0.5913	0.9368	mxra5a	TCAGAGAGGAACGGATCACAGTT
chr1	33326930	33326953	+	0.9066	0.9993	mxra5a	GCATCAACCACAGTAAAACCCAT
chr1	33327132	33327155	+	0.2633	0.808	mxra5a	CTAATTCACTTAATGTTTCCTCC
chr1	33327615	33327638	+	0.2027	0.8713	mxra5a	GTAATTTTAAAAAAGAACAAGAA
chr1	33327624	33327647	+	0.5914	0.9594	mxra5a	AAAAAGAACAAGAAAAACAAACT
chr1	33327720	33327743	+	0.6255	0.9541	mxra5a	CAACCATCCATGCCCCTGCACCT
chr1	33327794	33327817	+	0.8814	0.9624	mxra5a	GGACCAACATCAGACTACTTCCA
chr1	33328128	33328151	+	0.7574	0.917	mxra5a	ACATGCCAGTTTCAAAAGCTAAC
chr1	33328216	33328239	+	0.7477	0.8133	mxra5a	CCCTACTACACCTACTTCTGAAC
chr1	33328247	33328270	+	0.9352	1.0	mxra5a	GGTGAATCATACAATGAAAATCA
chr1	33328493	33328516	+	0.8007	0.9376	mxra5a	ATAGCATCTGTACCCCTGCAAAA
chr1	33328688	33328711	+	0.606	0.913	mxra5a	CCATGTATGGCTGTGGGAAAACC
chr1	33329008	33329031	+	0.6609	0.9674	mxra5a	ATAGTTCTGGCTGAGCATCCTAG
chr1	33344426	33344449	+	0.425	0.6805	gyg2	TACTCTTCATTGTTGTCCTCCAT
chr1	33344453	33344476	+	0.7586	0.9487	gyg2	GCTCGTGTCTGTCTTTGACTATA
chr1	33344752	33344775	+	0.7026	0.9863	gyg2	AGGGAAACTTACTGCTGAAATGC
chr1	33344846	33344869	+	0.5947	0.833	gyg2	CTGCCCAATCATTGAAGAAAGTG
chr1	33350757	33350780	+	0.3283	0.9385	gyg2	TTAAGTACTCACAAGTGTGTCTG
chr1	33350890	33350913	+	0.7555	0.8057	gyg2	CTATCCAACACATCAACTACAAA
chr1	33372668	33372691	+	0.8084	0.9105	cd99	TATCCACCTCGCTCACTGACATC
chr1	33374015	33374038	+	0.7754	0.9849	cd99	AAGTAGCAATAGTACCAGCATAC
chr1	33374055	33374078	+	0.4912	0.7814	cd99	GGTGGGACCATAGGTTTTTTGGT
chr1	33375064	33375087	+	0.1626	0.8275	cd99	TGCAAGTTTTACCTCCAGATGCT
chr1	33375075	33375098	+	0.8093	0.9347	cd99	CCTCCAGATGCTGGTTTCTTTTT
chr1	33375452	33375475	+	0.3202	0.8416	cd99	CCATCCACTGATTTTGGGGGAAC
chr1	33375869	33375892	+	0.6433	0.9476	cd99	AATAAAGATTACCTGGATCTGCA
chr1	33379757	33379780	+	0.7806	0.8683	cd99	GACTGGAAACCATACCTTGCGCT
chr1	33409548	33409571	+	0.5129	0.9021	dhrsx	TAGCTGGAAATGAAGAAGAGGAG
chr1	33449244	33449267	+	0.7104	0.8332	dhrsx	GTGGAGTTCATGTACTTGGATTT
chr1	33555670	33555693	+	0.7926	0.9921	creb1a	GAAACATGCAGATACCTGTATGA
chr1	33561553	33561576	+	0.6938	0.9085	chmp2bb	GCCAAGCAACTTGTGCAAGTGAG
chr1	33634521	33634544	+	0.4622	0.8688	htr1fb	CACCTCGCCGCCATTGCGCTGGA
chr1	33634662	33634685	+	0.6886	0.9127	htr1fb	GTATGGAGGAAATTCCCTAAAGT
chr1	33634693	33634716	+	0.6433	0.9419	htr1fb	AGGACGGGAAGAGGGAACCCATG
chr1	33634750	33634773	+	0.4127	0.8432	htr1fb	CCGTCTACTCAACTTTTGGAGCA
chr1	33634778	33634801	+	0.4689	0.7757	htr1fb	CATTCCTTTGGCACTCATTTTGG
chr1	33634808	33634831	+	0.5286	0.8043	htr1fb	CTACAAGATCTACAAGGCAGCGG
chr1	33645664	33645687	+	0.8079	0.8986	cldng	CCACCAGCAAAACTTGCAAACAT
chr1	33645778	33645801	+	0.384	0.7963	cldng	CACTGCATTTGGCCTGTACTCTG
chr1	33653545	33653568	+	0.4858	0.8245	znf654	AAAGACATTCTAGACTCATTCCA
chr1	33653725	33653748	+	0.2403	0.8997	znf654	TTTAGGTCTGCTATGCGAGCCTT
chr1	33653729	33653752	+	0.5394	0.8768	znf654	GGTCTGCTATGCGAGCCTTGTGA
chr1	33653768	33653791	+	0.7585	0.9268	znf654	CCTTCTGCAGGTTAGACATATCA
chr1	33655245	33655268	+	0.2898	0.7358	znf654	GGGATTTGGTCTTCATATGGAGC
chr1	33655515	33655538	+	0.0108	0.7258	znf654	TTTTTTTTGACAGTTTGGAAAAG
chr1	33655879	33655902	+	0.4945	0.9023	znf654	AAGCTAATGAGTGATAAGGTTGG
chr1	33655915	33655938	+	0.6019	0.9309	znf654	TGTGAAATCATGCAAAAGGACAA
chr1	33656180	33656203	+	0.481	0.8104	znf654	GGCAACTGGACTTGGAAAAGGAT
chr1	33656395	33656418	+	0.7709	0.961	znf654	CTTGAGCCACCAGTCAGTGAAAT
chr1	33656548	33656571	+	0.6861	0.9435	znf654	AAATGGCCTCACAGTGCTCTGTC
chr1	33656731	33656754	+	0.8416	0.9518	znf654	CCCAGAGAGCAAGAAGCTAAGCT
chr1	33657515	33657538	+	0.6656	0.8954	znf654	AAGTCCACATTCAGCAGCTGAAA
chr1	33657556	33657579	+	0.7282	0.9467	znf654	AATAAAAACATTCCTAAGAAAGC
chr1	33679586	33679609	+	0.7699	0.8637	arl13b	GATGTAGCACCTACAGTGGGCTT
chr1	33683078	33683101	+	0.1788	0.9242	arl13b	AATGTTGTTTCATTTACTTTCAG
chr1	33683094	33683117	+	0.4643	0.8476	arl13b	CTTTCAGGAGCCCTGTTCAGCTG
chr1	33697527	33697550	+	0.1562	0.8716	nsun3	ATATTTAATTGTTCTCCATTTCA
chr1	33697534	33697557	+	0.2816	0.7889	nsun3	ATTGTTCTCCATTTCAGCAGCTT
chr1	34686276	34686299	+	0.5969	0.8578	gpalpp1	AGAGGGCCAAATATTCGTCATCT
chr1	34688333	34688356	+	0.106	0.8495	gpalpp1	ATAAATGTGATTATTTGACAGCA
chr1	34688849	34688872	+	0.5683	0.9419	gpalpp1	AAAGACTGGATGATAATGAAGAG
chr1	34688927	34688950	+	0.593	0.8881	gpalpp1	AACCAGACTTGTCAAGCAGTGAA
chr1	34691621	34691644	+	0.8396	0.9928	gpalpp1	GACTGGACCAACAGTCCTCTCCA
chr1	34695514	34695537	+	0.7287	0.9984	gtf2f2a	ACGGGGGCGAAACAGAACGCTGG
chr1	34712080	34712103	+	0.8189	0.8797	tpt1	CCTTTCCCTCCACTTCAAGCATC
chr1	34768921	34768944	+	0.5872	0.9373	zgc:172122	AAACAGGTGCTGTGGTTGGACAT
chr1	35027101	35027124	+	0.777	0.9548	LOC101886453	GTTGATGCCATAGGTAAATTAGT
chr1	35111896	35111919	+	0.018	0.7105	LOC103910066	CTTTTCATTTCTTCTGTTTTGGA
chr1	35112005	35112028	+	0.5088	0.9085	LOC103910066	TTGCGTATTGCAGCCTACTCACC
chr1	35112388	35112411	+	0.2877	0.9139	LOC103910066	CATTTTACTTACCTGTAAAGGTA
chr1	35112395	35112418	+	0.7373	0.905	LOC103910066	CTTACCTGTAAAGGTAACATTAA
chr1	35112450	35112473	+	0.5804	0.8325	LOC103910066	CATCTGTATGAACCTGCATCCTC
chr1	35112525	35112548	+	0.0588	0.7942	LOC103910066	TTCTTCCACTCAGTTTTTATGAC
chr1	35112544	35112567	+	0.4786	0.8793	LOC103910066	TGACATCTGAGTGATTTAAAGCT
chr1	35112562	35112585	+	0.211	0.8765	LOC103910066	AAGCTTTACAGTTTTGTCCATAG
chr1	35112570	35112593	+	0.1496	0.765	LOC103910066	CAGTTTTGTCCATAGAGTTTGCA
chr1	35112646	35112669	+	0.6936	0.9069	LOC103910066	TCTTCAGCTCTGTCATAGCATGA
chr1	35112675	35112698	+	0.4456	0.8399	LOC103910066	AACACAGTGTTTCGTGTCACTTT
chr1	35123963	35123986	+	0.7887	0.9103	LOC108190059	GCTCAAGCAATAGCAGACTCACT
chr1	35124258	35124281	+	0.3989	0.8076	LOC108190059	GAGACAAGCTGATGAGGTGGCCC
chr1	35124504	35124527	+	0.4814	0.8535	LOC108190059	CAGAGTTCTTGCAAAAGGAAACT
chr1	35172376	35172399	+	0.7872	0.9887	LOC110439844	AGTCTAGATACGAAATCAGAATA
chr1	35199966	35199989	+	0.5872	0.9373	sc:d189	AAACAGGTGCTGTGGTTGGACAT
chr1	35333143	35333166	+	0.0499	0.6826	LOC101883801	TTTGTCAGTTCTTCTGTTTTGGA
chr1	35333671	35333694	+	0.2934	0.9079	LOC101883801	CATTTTACTAACCTGTAATGGTA
chr1	35333678	35333701	+	0.688	0.9275	LOC101883801	CTAACCTGTAATGGTAACATTAA
chr1	35333827	35333850	+	0.3809	0.8652	LOC101883801	TAAGGTCTGAGTGATTTAAAGCT
chr1	35333845	35333868	+	0.542	0.8993	LOC101883801	AAGCTTTACAGTGATCTCCATAG
chr1	35333853	35333876	+	0.5413	0.8197	LOC101883801	CAGTGATCTCCATAGATTTTGCA
chr1	35333929	35333952	+	0.5729	0.9612	LOC101883801	TCTTTAGCTGTGTCATAATACGA
chr1	35333935	35333958	+	0.764	0.9187	LOC101883801	GCTGTGTCATAATACGAGCTTTA
chr1	35333958	35333981	+	0.2021	0.759	LOC101883801	AAGATTGTTTGTCGTGGCACTTT
chr1	35468745	35468768	+	0.6846	0.8834	LOC101886741	TCTTCGTACAGACCGATCCAAGC
chr1	35479476	35479499	+	0.1354	0.7991	usp38	CTTTTCAGATCCTTCGTTTGAAC
chr1	35480075	35480098	+	0.2663	0.8129	usp38	TTAAAAGGACTTGCTGCTGTTCA
chr1	35480385	35480408	+	0.4545	0.7288	usp38	ATCGTCTCTGGTATCCCATTGTG
chr1	35480936	35480959	+	0.011	0.7965	usp38	TATTATTTGTGTTTTTATACCAG
chr1	35480953	35480976	+	0.6376	0.8806	usp38	TACCAGGTGGTTCCTCATATAGT
chr1	35480995	35481018	+	0.4008	0.7738	usp38	AAGAATGATGGCCTTCCGAACAG
chr1	35481684	35481707	+	0.6734	0.9391	usp38	CAGGAACTGCCTAAACCTAGTGA
chr1	35482432	35482455	+	0.3664	0.7937	usp38	AAAGTTTCAGGCGACATGTTATG
chr1	35482646	35482669	+	0.0186	0.7916	usp38	TTGTTATTTTATGTGTCCACCAG
chr1	35482657	35482680	+	0.7858	0.9819	usp38	TGTGTCCACCAGAGAGCAGCATA
chr1	35484255	35484278	+	0.5988	0.8728	usp38	AAGGTTGCATGAAGAAGAGAAGG
chr1	35988135	35988158	+	0.7046	0.8869	zgc:152968	ACAAAAGACCACAGAAAACATAA
chr1	35988797	35988820	+	0.5219	0.932	zgc:152968	TGGAGATGAATGCATTTCCTCCC
chr1	35988840	35988863	+	0.3944	0.8067	zgc:152968	CAAAATCTGACTTCTAGAGAACC
chr1	35989646	35989669	+	0.1357	0.9071	zgc:152968	CGTCTCACATTTTTAGGATAAAG
chr1	35989661	35989684	+	0.8244	0.9176	zgc:152968	GGATAAAGTTGGAACTGAAATGA
chr1	35990054	35990077	+	0.5499	0.8485	zgc:152968	TACATCTAATGTTCATCAAATTC
chr1	35990156	35990179	+	0.0109	0.8585	zgc:152968	CTGCTTTTTATTTTTTAATAGCA
chr1	35990166	35990189	+	0.0116	0.8301	zgc:152968	TTTTTTAATAGCATGTGTTGGTA
chr1	35990173	35990196	+	0.7125	0.9435	zgc:152968	ATAGCATGTGTTGGTATCATTCC
chr1	35990263	35990286	+	0.7165	0.8921	zgc:152968	CCTTTGACACTGATTCCAACCAC
chr1	35990702	35990725	+	0.6247	0.9277	zgc:152968	ATGTTACACTGTATTTCAGCGAC
chr1	36104813	36104836	+	0.6667	0.9061	znf827	TGAGGAGGTCTGTAGCCGTCTTG
chr1	36104899	36104922	+	0.6226	0.8688	znf827	AGCCCGGACAGATCCAGAGAACT
chr1	36110409	36110432	+	0.552	0.8265	znf827	CGAGCACAGCGAAAGGGACAGAG
chr1	36110452	36110475	+	0.7017	0.9314	znf827	AGCCTGTATGGATCACCATATGT
chr1	36118383	36118406	+	0.7566	0.9594	znf827	AGAATAAACTGCAAGTTACCTGC
chr1	36118594	36118617	+	0.572	0.8856	znf827	GCAGAGCTGCTGAGGAGGTCATG
chr1	36118915	36118938	+	0.4342	0.7413	znf827	ACTTCTGAATTGCTGAGTCTGGT
chr1	36118986	36119009	+	0.752	0.9519	znf827	TCTGCGACGCCTACCCATACAAA
chr1	36438230	36438253	+	0.3893	0.8188	pou4f2	AACAGCGTCGGATCAAACTCGGC
chr1	37196406	37196429	+	0.5934	0.928	dclk2a	CCGCACGCGCACACTGCAGTCGC
chr1	37196466	37196489	+	0.5233	0.8992	dclk2a	TCGGAATGGCGACAAGTATTTCA
chr1	37196584	37196607	+	0.6539	0.957	dclk2a	CCGCAGGGAGTCCGGAGCATCTA
chr1	37212043	37212066	+	0.7101	0.8704	dclk2a	CCAGGAGAAAGCTACGTATGTGC
chr1	37272575	37272598	+	0.4442	0.8029	dclk2a	GTTTAGTTGCAACAAGCGGATGG
chr1	37272580	37272603	+	0.6815	0.9585	dclk2a	GTTGCAACAAGCGGATGGGAGTC
chr1	37274907	37274930	+	0.4504	0.91	dclk2a	ACTAATCTAGTGTTTCTTTTTAG
chr1	37274929	37274952	+	0.7162	0.8809	dclk2a	GATTCCGACACATCACTCCTCCG
chr1	37275411	37275434	+	0.017	0.7321	dclk2a	ATCTGCTTTGGCTTTTTATTTTA
chr1	37275429	37275452	+	0.0193	0.8599	dclk2a	TTTTAGTTAACGGAAACAGGAAC
chr1	37275434	37275457	+	0.7144	0.9383	dclk2a	GTTAACGGAAACAGGAACCTTGC
chr1	37322633	37322656	+	0.4092	0.7719	fam193a	TGCAGACCCCATTTACTTTTGGA
chr1	37322648	37322671	+	0.1418	0.8012	fam193a	CTTTTGGAGTGAACCAGAGGGCC
chr1	37322808	37322831	+	0.499	0.809	fam193a	TGTCTGCTCCGACTGCAAACGCA
chr1	37327126	37327149	+	0.7316	0.8911	fam193a	CCGTCAGACTGGGACTCCACTGG
chr1	37330411	37330434	+	0.5788	0.8749	fam193a	GGCTTTGTGAGAAGGATCCCTAC
chr1	37335632	37335655	+	0.013	0.8018	fam193a	TTTTTAACAGGCAGGGCACAACA
chr1	37335638	37335661	+	0.7839	0.9805	fam193a	ACAGGCAGGGCACAACATCCCAC
chr1	37335887	37335910	+	0.7201	0.9025	fam193a	AGGTTGAAGGTCAGAATCTCACA
chr1	37336042	37336065	+	0.6163	0.8957	fam193a	GATGTCTTTAAGAACTAAGCAGC
chr1	37336052	37336075	+	0.5272	0.8283	fam193a	AGAACTAAGCAGCGAATGCTTAA
chr1	37339596	37339619	+	1.0051	0.9964	fam193a	CCTACAGATGTACCTGTGATGAC
chr1	37344758	37344781	+	0.792	0.9526	fam193a	TATCTAGGTGGACCACATACAGC
chr1	37347421	37347444	+	0.6983	0.789	fam193a	CCGTGTCCTTCCCTCAAGCTAGA
chr1	37350450	37350473	+	0.7478	1.0	fam193a	GACCCAAGTGTCAACCCCCACCT
chr1	37350544	37350567	+	0.43	0.8296	fam193a	TGGAGGCCAGTGAAGTGGTGATG
chr1	37352983	37353006	+	0.8471	1.0	fam193a	GGTAAAGAGGACCATAGACATCC
chr1	37376251	37376274	+	0.6746	0.948	tnip2	GCTGGGGAACTTCGGGGGAATCT
chr1	37377114	37377137	+	0.4387	0.7992	tnip2	ACTTACTTTGTCTCTGGTTTCCA
chr1	37377182	37377205	+	0.3749	0.829	tnip2	ATTTGCAAATTTCCTTACACAAA
chr1	37377338	37377361	+	0.3238	0.8923	tnip2	AACGAGCAATTTCTTGCTGTGTT
chr1	37381297	37381320	+	0.2805	0.7174	scpp1	CTGCTTTGAGTGTTGTCGGCTGT
chr1	37382960	37382983	+	0.4496	0.9012	scpp1	TTTGACCAAAAGCATACCTCTTC
chr1	37383124	37383147	+	0.6037	0.8677	scpp1	TCCTGAGCGCCACTTACAGAGTT
chr1	37383244	37383267	+	0.6149	0.9128	scpp1	AAGGTTATTCAATATAGTACTTA
chr1	37399352	37399375	+	0.4282	0.875	sparcl1	CAATGTTGTTTGTAAGTCAGAGT
chr1	37399545	37399568	+	0.5021	0.7764	sparcl1	CTCCTGAGTGATGAGGCATTGAC
chr1	37399833	37399856	+	0.5797	0.9093	sparcl1	ACCACTATGGAGGACACGGTTGA
chr1	37404712	37404735	+	0.5837	0.781	sparcl1	CCCAGATGTTCGCCTCACCCGTC
chr1	37405064	37405087	+	0.7165	0.9382	sparcl1	TCCAGACCCCTGTGAAAATTTCC
chr1	37699726	37699749	+	0.5783	0.858	LOC101883466	GGACAGTTTGGCGGAGAAAATCT
chr1	37699761	37699784	+	0.3755	0.8724	LOC101883466	AGTGTTTGTATTGTCTGGGCCAT
chr1	37700252	37700275	+	0.236	0.8572	LOC101883466	TCATGGTGTACTTTATGAATTTT
chr1	37700267	37700290	+	0.0154	0.663	LOC101883466	TGAATTTTTTGGGATGATTCAGG
chr1	37701611	37701634	+	0.1356	0.8103	si:dkeyp-13d11.2	TTTTAGGACATGCCGAAGAAACA
chr1	37701616	37701639	+	0.7837	0.9249	si:dkeyp-13d11.2	GGACATGCCGAAGAAACAAGCAT
chr1	37702065	37702088	+	0.554	0.9038	si:dkeyp-13d11.2	AGACAAATTGACTTGATGGATGA
chr1	37702272	37702295	+	0.5409	0.9001	si:dkeyp-13d11.2	CAGGTTTGCATCAAGGCATTGAG
chr1	37703340	37703363	+	0.3712	0.8644	si:dkeyp-13d11.2	ATCGTGGCCGCTTTTGTACTACT
chr1	37845665	37845688	+	0.2536	0.8147	si:ch211-15e22.3	TGTTTCGCTTTCTCATCAGGGCT
chr1	37845719	37845742	+	0.5212	0.8386	si:ch211-15e22.3	TACCTGGACAGACGGATTGAGGA
chr1	37864361	37864384	+	0.0116	0.7386	si:ch211-15e22.3	TTTTGGTTTTTTTAGGAAAAGGA
chr1	37864375	37864398	+	0.7082	0.9448	si:ch211-15e22.3	GGAAAAGGAGAGCATGGAAAGCC
chr1	37880031	37880054	+	0.6444	0.8792	si:ch211-15e22.3	TCTTGAAAACCTCCCAAACACGA
chr1	38060609	38060632	+	0.0106	0.7552	si:ch211-15e22.3	CTCTGTTTTTTTTTTTTTTTCAG
chr1	38074226	38074249	+	0.5767	0.9299	si:ch211-15e22.3	CAGATCAAATCGCCCAAAATCCC
chr1	38112634	38112657	+	0.4984	0.7772	si:ch211-15e22.3	ATATGTTTCCCAGAACCTGAAGC
chr1	38146247	38146270	+	0.3997	0.8526	galnt7	AGCCAGTTGTTCCTTGGCCCCAT
chr1	38146388	38146411	+	0.7292	0.9365	galnt7	AACCCCACACCAATATGTACAGT
chr1	38146568	38146591	+	0.6599	0.9377	galnt7	ATATGGTAGCCAGTGACATGATC
chr1	38150533	38150556	+	0.1843	0.8296	galnt7	TAACTGTATGTTGTTTGCAGGTG
chr1	38153925	38153948	+	0.494	0.8483	galnt7	TATGTGTTCTCTGTTTAGCTCAC
chr1	38153942	38153965	+	0.6221	0.927	galnt7	GCTCACCTTAAAGAGCGGCTGGA
chr1	38154149	38154172	+	0.463	0.8325	galnt7	TGCGCCTTCAGGTGCTGATCTAC
chr1	38353260	38353283	+	0.4995	0.8977	fbxo8	AAAATTGCAAAAAACAAACCGTT
chr1	38353925	38353948	+	0.296	0.8432	fbxo8	TACCTCTTGCGGGTTGGCGTTAA
chr1	38366588	38366611	+	0.6011	0.8572	cep44	ATATTGTGGTTTCCTCTTCCAGA
chr1	38371088	38371111	+	0.7076	0.8818	cep44	GATGCCTCTGAAGCAGCCACTGG
chr1	38372060	38372083	+	0.5874	0.7427	cep44	ATGCATGCACATTCTCTTCAGGA
chr1	38412845	38412868	+	0.5645	0.8775	hpgd	CTCATGTGTTCTAGTGCTAAATA
chr1	38414715	38414738	+	0.3729	0.8724	hpgd	CCTCCAAGTTTTTCTCCGTCCGT
chr1	38414799	38414822	+	0.6622	0.7764	hpgd	CATTCCTCTCCCACAGATTGGTT
chr1	38445754	38445777	+	0.5506	0.8622	glra3	GATCCATCGGACACGAGAGCGTC
chr1	38466526	38466549	+	0.8162	0.9516	glra3	GATGCATAACTGTGGAATCTCAC
chr1	38492833	38492856	+	0.1488	0.8104	glra3	AAATTTGGCCTAATTCTGGCATC
chr1	38661521	38661544	+	0.6114	0.8607	gpm6ab	AATGGTTGTCTGATCTTACCCAG
chr1	38665756	38665779	+	0.4684	0.9302	gpm6ab	GTGCAACTTTATGGTGCGACTCA
chr1	38665767	38665790	+	0.5304	0.8745	gpm6ab	TGGTGCGACTCACATGGTAAAGA
chr1	38778184	38778207	+	0.4978	0.8924	wdr17	AGCTGCGAGCGATCATGTCCGAA
chr1	38780448	38780471	+	0.3967	0.7812	wdr17	ATTTCCTCACCCCAGGCTCAAAG
chr1	38780540	38780563	+	0.8493	0.9345	wdr17	GAGTGGGACCCTCTCAGCACAGA
chr1	38780640	38780663	+	0.3514	0.8321	wdr17	GTTTTCCCAGCGCTGCTGCATCA
chr1	38782585	38782608	+	0.5338	0.9413	wdr17	GTGTTATCTGTCTTTTAGCCTTT
chr1	38782602	38782625	+	0.612	0.7965	wdr17	GCCTTTAGCTCGAATTCTCCTTC
chr1	38782609	38782632	+	0.6357	0.8193	wdr17	GCTCGAATTCTCCTTCCAAGAAT
chr1	38784467	38784490	+	0.0214	0.7009	wdr17	TAACATTTGTTTTGCTCGCAGGG
chr1	38785217	38785240	+	0.6748	0.9662	wdr17	ATAACAAAACTATAATTGAGTTG
chr1	38785604	38785627	+	0.0333	0.7745	wdr17	TTTGTTTCACTTAATCTCATGCA
chr1	38785714	38785737	+	0.7647	0.9569	wdr17	CAGGTCACACTGCCAAAGTGTTC
chr1	38786968	38786991	+	0.7309	0.898	wdr17	TGTTGACCAGGACTGTCCGTATC
chr1	38787158	38787181	+	0.5184	0.9001	wdr17	TGACCATGGAGCTGACGTCTACG
chr1	38791191	38791214	+	0.5113	0.8992	wdr17	TGACACCATGTGATATCCCCCAG
chr1	38791434	38791457	+	0.0218	0.9168	wdr17	ATTTTTACAAATCTAGATCGTGC
chr1	38791441	38791464	+	0.4804	0.8992	wdr17	CAAATCTAGATCGTGCTATGGTT
chr1	38791904	38791927	+	0.4743	0.7933	wdr17	CTCTGTCTTTCATGTAGTCTGAA
chr1	38793806	38793829	+	0.7446	0.9068	wdr17	GTGGGAGAAGGCTCTATCCGTGG
chr1	38809759	38809782	+	0.5451	0.9003	asb5b	ACAACTGTAACTCACATTGGCAC
chr1	38813568	38813591	+	0.5657	0.8115	asb5b	CGTACCCAAATCTCCATCGCCCC
chr1	38815265	38815288	+	0.3795	0.8913	asb5b	TTTACACGTGTCGATAACTCACC
chr1	38815269	38815292	+	0.5644	0.9331	asb5b	CACGTGTCGATAACTCACCTTGA
chr1	38816505	38816528	+	0.5685	0.8564	asb5b	ACCACGTAGAAGTGAGTAAGTAT
chr1	38818486	38818509	+	0.6519	0.8195	spcs3	TCACGACAGCCTTCAAAGACAGA
chr1	38819965	38819988	+	0.489	0.8426	spcs3	TCTGACAGCTGAATATTCAACCA
chr1	38886354	38886377	+	0.4774	0.9213	vegfc	TAGAAGGTGTTTGTAGCCCCAAA
chr1	39482763	39482786	+	0.5741	0.8306	zgc:153720	CGGAGGCCACGTCAAAGAGATGG
chr1	39491164	39491187	+	0.5667	0.8751	zgc:153720	CAGGACAAAACTTCAACCTGAGG
chr1	39639520	39639543	+	0.6062	0.8945	tenm3	AGACAGGCACCGGCACCACTCCT
chr1	39657809	39657832	+	0.3436	0.7762	tenm3	TAGCCATGCATCTCTTTGGACTG
chr1	39694446	39694469	+	0.0118	0.7468	tenm3	TTTTTTTCCCCACAGACACCCTC
chr1	39696842	39696865	+	0.0141	0.7503	tenm3	TTGTTGTTTTTTCCAAAGCCGCT
chr1	39735460	39735483	+	0.5361	0.8794	tenm3	TCTCTGCAGGTTTGACATTCTGG
chr1	39739200	39739223	+	0.5215	0.8188	tenm3	ACCTCATGAAAGTGCACCTGATG
chr1	39767261	39767284	+	0.7849	0.956	tenm3	GAGTGGCCTACAGACCTGGCCAT
chr1	39767800	39767823	+	0.4547	0.828	tenm3	TGTGTTTGACTCTAATGGAACTC
chr1	39867836	39867859	+	0.6751	0.8962	irf2a	GAATGTACAGAATGCTTTCGTCA
chr1	39869265	39869288	+	0.0108	0.8832	irf2a	TTTTTTCATTTTATAGGAAGAAA
chr1	39869278	39869301	+	0.6103	0.9904	irf2a	TAGGAAGAAAAAAGATGGACCCG
chr1	39869396	39869419	+	0.2528	0.7803	irf2a	GAGGGTTTTTCAGAAACGAAAAG
chr1	39876738	39876761	+	0.5068	0.8876	irf2a	TTCTATACTTTGCCTCAACAGAA
chr1	39889016	39889039	+	0.3589	0.9461	tmem134	TGAATAGAGTTTGTTACCCGCAG
chr1	39908239	39908262	+	0.464	0.7425	stox2a	GCCTTGTCAGGCCGTTCGTTGCG
chr1	39909196	39909219	+	0.7221	0.9294	stox2a	GGGTTAGGCCTTTCTCGTACACA
chr1	39982654	39982677	+	0.2547	0.8516	ing2	TACTTTTCATAGATCTCATCCAC
chr1	39990963	39990986	+	0.6364	0.7854	sod3b	CCCCTTCTGGCATTCCTGCTCAG
chr1	39991122	39991145	+	0.4816	0.9034	sod3b	TTCAGACAGTCTGGCCCAAAGGA
chr1	39998897	39998920	+	0.4837	0.8677	aip	AGCTTCCTGTGTGGGAGCAAGTG
chr1	40001825	40001848	+	0.62	0.8456	aip	GGTCACCATGATCTGGATAAGTT
chr1	40005899	40005922	+	0.6276	0.905	aip	CAGGAGCGTCCAGGTGATGAGCA
chr1	40266524	40266547	+	0.4629	0.8967	zgc:56493	TCAGGATGGCTTTGACAAAGCTT
chr1	40292702	40292725	+	0.373	0.8449	vwa10.1	CAGCGGTTATAGTCCAGGCGACT
chr1	40294898	40294921	+	0.6322	0.8949	vwa10.1	ACTCTCTCTCAGGCAAGTGCAGC
chr1	40297855	40297878	+	0.6684	0.9092	vwa10.1	ATTGCAGATGCCGGATCTCTGAT
chr1	40298126	40298149	+	0.5151	0.8294	vwa10.1	TGAATCTAGTTGGCACTGACAAG
chr1	40298179	40298202	+	0.5575	0.9066	vwa10.1	CACTGATGGTCCAGCAAAGGACT
chr1	40298951	40298974	+	0.5933	0.837	vwa10.1	TCACGTGCCTCATCATCAAAAGC
chr1	40301611	40301634	+	0.0209	0.7417	vwa10.1	TTTGCCTGCTTGCATTTTCAGGT
chr1	40310902	40310925	+	0.2925	0.8865	vwa10.2	TTCAGCTATTTCCATGACTTATA
chr1	40310994	40311017	+	0.8645	0.9744	vwa10.2	GTGAGGGCCGAGACCTCATCACC
chr1	40315889	40315912	+	0.5763	0.8621	vwa10.2	TAACCTTCTCCCAGAGAATAAGA
chr1	40316061	40316084	+	0.0491	0.7785	vwa10.2	CATCAATCATTTTCTTTCAGGAA
chr1	40322331	40322354	+	0.9422	0.8996	vwa10.2	GCAGGAGCTCCTCCATCATCAGA
chr1	40322594	40322617	+	0.4893	0.868	vwa10.2	CATCAAGATCATTGTTTCAGTCA
chr1	40325086	40325109	+	0.5429	0.9006	vwa10.2	TTGTGTATACAGCTGAGAGCTCA
chr1	40325158	40325181	+	0.5567	0.8309	vwa10.2	CACCAAAAGCCAATCGTCCTTTC
chr1	40410417	40410440	+	0.5198	0.733	maml3	ATATCATCATCTTCTTCTGTTCT
chr1	40411590	40411613	+	0.5231	0.8816	maml3	GTAAGCTAAAGCCATCGTCCAAA
chr1	40411634	40411657	+	0.7049	0.871	maml3	ATATCTGGCATTCCACCATTCTT
chr1	40411763	40411786	+	0.417	0.824	maml3	ATGTCCATTTGATGAAGAGGGGA
chr1	40411896	40411919	+	0.6894	0.9266	maml3	AAGGAGACCGGGCACTGTCCAGT
chr1	40562977	40563000	+	0.661	0.8872	scoca	CTAACATCTCACTGGCTGATGAT
chr1	40567678	40567701	+	0.0115	0.9264	scoca	TATTACAATTCTTTTATTTCCTA
chr1	40567694	40567717	+	0.2647	0.7798	scoca	TTTCCTACAGCTGACGGTGAACC
chr1	40567954	40567977	+	0.0353	0.8608	scoca	AATGTTTTTTAGGAGATATGGAG
chr1	40567965	40567988	+	0.805	0.9358	scoca	GGAGATATGGAGAATCAAGTTGA
chr1	40583490	40583513	+	0.6249	0.8249	LOC108190121	GCACTCACAAGCAGTCAGGCAGC
chr1	40583748	40583771	+	0.4619	0.8344	LOC108190121	CTCAGCCAAGACCTAAGTGTGAT
chr1	40584492	40584515	+	0.522	0.9182	LOC108190121	CAGGCGAAGTATGGCCAGCCCAG
chr1	40584693	40584716	+	0.6694	0.9402	LOC108190121	GGAAAAATGCCCCCTGCCTACAG
chr1	40584742	40584765	+	0.6033	0.7623	LOC108190121	GTCATGGCATCCTTCAATCTGGT
chr1	40601420	40601443	+	0.71	0.9337	clgn	AAACCACACTCACCACTCTTCAG
chr1	40601448	40601471	+	0.4306	0.8025	clgn	ACAGCTTCTGGGTCTGGGATTTT
chr1	40603626	40603649	+	0.5003	0.8721	clgn	TCAGTGTAGATCTTCTTCAGATC
chr1	40603704	40603727	+	0.574	0.9404	clgn	TGTCTGAAGATGAAGTGCAGTTT
chr1	40603969	40603992	+	0.6646	0.818	clgn	GAGTCTGACAAAAGCTTGATGTA
chr1	40607490	40607513	+	0.3361	0.9506	clgn	AATGAGTGCTAATTATTTTGAAC
chr1	40622554	40622577	+	0.4855	0.8942	naa15b	AACTGTCTTGCAGGAGACGCGGT
chr1	40628927	40628950	+	0.0105	0.8563	naa15b	TTTATTTATTTATTTATTTTCAG
chr1	40628931	40628954	+	0.0106	0.808	naa15b	TTTATTTATTTATTTTCAGCAAG
chr1	40628935	40628958	+	0.0109	0.874	naa15b	TTTATTTATTTTCAGCAAGTACA
chr1	40628939	40628962	+	0.0114	0.7938	naa15b	TTTATTTTCAGCAAGTACAGAAG
chr1	40628943	40628966	+	0.2391	0.8042	naa15b	TTTTCAGCAAGTACAGAAGAAAA
chr1	40628978	40629001	+	0.7596	0.9917	naa15b	TGAGGAGGCCTGGGAGAAATACC
chr1	40629166	40629189	+	0.3202	0.8925	naa15b	AGAATGAATTTCAGTAAAGGCTG
chr1	40629310	40629333	+	0.498	0.8813	naa15b	AATCGCAGGTCTCGATAATTGAA
chr1	40632073	40632096	+	0.1174	0.7307	naa15b	TGTGTGTTTTCTTGGCTCAGCAT
chr1	40632166	40632189	+	0.3132	0.8625	naa15b	TTAACTCCAAATGCGCCAAGTAT
chr1	40632634	40632657	+	0.1716	0.7979	naa15b	ACTGTGGTGTTTTTCTCTGTTAT
chr1	40644601	40644624	+	0.4763	0.7982	LOC797949	GAAAGCTCCAGCTCCTCTAACGG
chr1	40663985	40664008	+	0.686	0.9743	LOC101885779	GCAACAAGAGCAATGCCTGAACT
chr1	40664040	40664063	+	0.6683	0.8336	LOC101885779	ATGCCACTTCTTCCTCACCCATT
chr1	40664504	40664527	+	0.6834	0.882	LOC101885779	GGATCTCAATCAAAAATAAATGC
chr1	40664543	40664566	+	0.7825	0.8617	LOC101885779	GGACCTGATACACAAACCACAAC
chr1	40664816	40664839	+	0.635	0.8728	LOC101885779	ACACCTAATAACACCACAGCTGC
chr1	40665110	40665133	+	0.7735	0.9834	LOC101885779	GCAACAAGAGCTATGCCTGAAAC
chr1	40665500	40665523	+	0.8154	1.0	LOC101885779	AATGCACCAACCACAACTTTTCC
chr1	40665557	40665580	+	0.9589	0.9754	LOC101885779	GAGGCAGCAGCCACTTCTCCAAA
chr1	40665710	40665733	+	0.8031	0.859	LOC101885779	CCACTACCAACTGTTGCACAAAC
chr1	40665887	40665910	+	0.7412	0.9718	LOC101885779	ACTAATCATACAACACTGGCACA
chr1	40666118	40666141	+	0.6954	0.8752	LOC101885779	GATGCCGCAGCTACTATTTCACC
chr1	40688049	40688072	+	0.4191	0.7774	wu:fc34e06	CCAACTGAAACTTTAACAGACAC
chr1	40688064	40688087	+	0.6949	0.8818	wu:fc34e06	ACAGACACAGTTGGATCTTCCAC
chr1	40688280	40688303	+	0.7546	0.8903	wu:fc34e06	ACACCTACAGCTGTATCTTCCAC
chr1	40688314	40688337	+	0.6447	0.9562	wu:fc34e06	TAACCACAGAAACTACATTAACA
chr1	40688472	40688495	+	0.4191	0.7774	wu:fc34e06	CCAACTGAAACTTTAACAGACAC
chr1	40688487	40688510	+	0.6949	0.8818	wu:fc34e06	ACAGACACAGTTGGATCTTCCAC
chr1	40689132	40689155	+	0.7546	0.8903	wu:fc34e06	ACACCTACAGCTGTATCTTCCAC
chr1	40689166	40689189	+	0.6447	0.9562	wu:fc34e06	TAACCACAGAAACTACATTAACA
chr1	40689370	40689393	+	0.6786	0.9778	wu:fc34e06	TACCCACAGAAACTACATCAACA
chr1	40689574	40689597	+	0.6599	0.9394	wu:fc34e06	TACCCACAGAAACTACATCAGTT
chr1	40689778	40689801	+	0.6775	0.9778	wu:fc34e06	TACCCACAGAAACTACATCAACA
chr1	40690086	40690109	+	0.4684	0.7822	wu:fc34e06	TTCTCAGGATCCACAACTGCACC
chr1	40690198	40690221	+	0.6786	0.9778	wu:fc34e06	TACCCACAGAAACTACATCAACA
chr1	40690506	40690529	+	0.4205	0.7439	wu:fc34e06	TTCTCAGGATCCACAACTGCACC
chr1	40690726	40690749	+	0.6928	0.9309	wu:fc34e06	CAGCTGCACCTCCAGCAACAGAA
chr1	40691033	40691056	+	0.6023	0.9427	wu:fc34e06	CAAGACAACAACTAAAACTGGCA
chr1	40691564	40691587	+	0.3788	0.8527	wu:fc34e06	TATTTGATCTGACAAATATCAGC
chr1	40691778	40691801	+	0.4802	0.7919	wu:fc34e06	CAACCCAAATCAGCAAACTTCAC
chr1	40692162	40692185	+	0.4347	0.9258	wu:fc34e06	ATTTTAGCATGGACGACTACAAC
chr1	40692168	40692191	+	0.8528	0.9824	wu:fc34e06	GCATGGACGACTACAACAGCCAG
chr1	40692277	40692300	+	0.3947	0.8807	wu:fc34e06	TTACAAGTGGTGCTCTTTACAGA
chr1	40692296	40692319	+	0.4148	0.804	wu:fc34e06	CAGATCTGGTCCAGCAGTGATCA
chr1	40692608	40692631	+	0.4978	0.8631	wu:fc34e06	TAATTAATCTGACAATTATAAGC
chr1	40692761	40692784	+	0.6056	0.8537	wu:fc34e06	ATGAATGGTCTGGTTTCTCCTTT
chr1	40692785	40692808	+	0.7463	0.8295	wu:fc34e06	GCTGAATACTCTTCTGAATGAAC
chr1	40692825	40692848	+	0.4802	0.7919	wu:fc34e06	CAACCCAAATCAGCAAACTTCAC
chr1	40693206	40693229	+	0.8699	1.0	wu:fc34e06	GTAGTGACAACTACACCAGCCAG
chr1	40693341	40693364	+	0.2644	0.7682	wu:fc34e06	CAGATCTGGATTAGCGGTGGTCA
chr1	40693620	40693643	+	0.6155	0.7699	wu:fc34e06	CATTCGATCTGCCCAATATCAGC
chr1	40693833	40693856	+	0.0622	0.8817	wu:fc34e06	ACAACTGGCTTTGTTTTCTTCTT
chr1	40693858	40693881	+	0.7527	0.8255	wu:fc34e06	GCTGAATACTCTTCTGAATGAAC
chr1	40693898	40693921	+	0.4802	0.7919	wu:fc34e06	CAACCCAAATCAGCAAACTTCAC
chr1	40694078	40694101	+	0.8851	0.9991	wu:fc34e06	ACTAAAGGAGCACATCTAACCAG
chr1	40694273	40694296	+	0.4459	0.9391	wu:fc34e06	ATTTTAGCAACAACGACTACAAT
chr1	40694279	40694302	+	0.7858	0.9779	wu:fc34e06	GCAACAACGACTACAATGGCCAG
chr1	40694414	40694437	+	0.2644	0.7682	wu:fc34e06	CAGATCTGGATTAGCGGTGGTCA
chr1	40694710	40694733	+	0.4747	0.825	wu:fc34e06	CATTAAATTTGACCGATATCAGT
chr1	40694885	40694908	+	0.7463	0.8295	wu:fc34e06	GCTGAATACTCTTCTGAATGAAC
chr1	40694925	40694948	+	0.4802	0.7919	wu:fc34e06	CAACCCAAATCAGCAAACTTCAC
chr1	40695307	40695330	+	0.8699	1.0	wu:fc34e06	GTAGTGACAACTACACCAGCCAG
chr1	40695442	40695465	+	0.2644	0.7682	wu:fc34e06	CAGATCTGGATTAGCGGTGGTCA
chr1	40734747	40734770	+	0.5965	0.8966	zgc:153642	ACATATGAAATCTCCCTGAGCAC
chr1	40734929	40734952	+	0.5183	0.8533	zgc:153642	GTAAAGCGTCCGATGGCAATTAT
chr1	40735112	40735135	+	0.6539	0.7481	zgc:153642	GTGATGGATGTTGCTCTTGCTTC
chr1	40737292	40737315	+	0.5671	0.8127	LOC110439949	CTGCCAAAGAAATGCTAATGATT
chr1	40737406	40737429	+	0.1352	0.7743	LOC110439949	AGCAATTTCTAGAGGAGGAAACA
chr1	40737789	40737812	+	0.75	0.9624	LOC110439949	GGAAAAGATGCCAAAACCAAAAG
chr1	40746397	40746420	+	0.578	0.9243	htra3a	ACTTCATCGCTGATGTGGTGGAG
chr1	40747870	40747893	+	0.7755	0.9339	htra3a	ATGTGTGTATCCAGCCATCCACT
chr1	41222296	41222319	+	0.4714	0.8231	rgs12b	TCGCCATGTTCATCTCTGCTGTC
chr1	41223056	41223079	+	0.7468	0.8648	rgs12b	GGTGTAGAGAGGTTGGAGCGGTC
chr1	41223189	41223212	+	0.5909	0.8766	rgs12b	GGAAGCGTGTGTAACTGTCAAAC
chr1	41228859	41228882	+	0.2746	0.7345	rgs12b	AACATGTCTGGCCTCGGTGCGTT
chr1	41228940	41228963	+	0.6683	0.8651	rgs12b	CTAGACAGGAAGCTGTTGTAGAT
chr1	41230284	41230307	+	0.5869	0.9272	rgs12b	TAAATATGAAGACTTCATACCTG
chr1	41250789	41250812	+	0.5206	0.8214	rgs12b	CACCACTCACCGTATGAAAGTAG
chr1	41250824	41250847	+	0.0247	0.9028	rgs12b	AAAGACAGCCTCTTTTTTAGACT
chr1	41260111	41260134	+	0.7815	0.9403	rgs12b	CAGGTACTCACTCCATCAGGATT
chr1	41285796	41285819	+	0.4919	0.7679	rgs12b	GCTCTTCTGACATTGTTCGATTG
chr1	41286163	41286186	+	0.7579	0.9236	rgs12b	GATGCCTGCCAGAAAGCAGAGGT
chr1	41286654	41286677	+	0.6826	0.8861	rgs12b	TGATGACAGAGTTCCGGGTCTAC
chr1	41286885	41286908	+	0.5572	0.855	rgs12b	AGCAAAACCAACGAGTGCACTTT
chr1	41287336	41287359	+	0.5205	0.818	rgs12b	TGCCTAGTGTCTTTGAGTCCATC
chr1	41287440	41287463	+	0.6492	0.9379	rgs12b	TGACTGCCTTCGGCAATGACTAA
chr1	41324033	41324056	+	0.284	0.7921	htt	CTATGCATGTTTTACCTGCAGGG
chr1	41324047	41324070	+	0.8466	0.9593	htt	CCTGCAGGGTCTCAGCGAGCAGC
chr1	41331510	41331533	+	0.0133	0.8688	htt	TTTTGTCTTTAGCAAATTACCTA
chr1	41331521	41331544	+	0.499	0.8438	htt	GCAAATTACCTAGCGAAGGTTTC
chr1	41332975	41332998	+	0.7225	0.9572	htt	CTAGAGTAGATGGTGTGATGAAC
chr1	41333065	41333088	+	0.6496	0.9169	htt	ACACACCCAGTGCCTCATGGGAA
chr1	41333297	41333320	+	0.3245	0.7674	htt	TGGCACTGCTGGAGGACCAGAAT
chr1	41333512	41333535	+	0.5344	0.8512	htt	TTGGAGCCTCTCAGCACAAACAG
chr1	41335367	41335390	+	0.598	0.933	htt	TCACCAGTGGCTCAAACAAACGG
chr1	41337243	41337266	+	0.6419	0.8654	htt	CCTTATCTCCTCGATGGCGAGTG
chr1	41337563	41337586	+	0.632	0.8536	htt	CCTTGGGACCGACATGGGTTTGA
chr1	41337776	41337799	+	0.6886	0.7959	htt	GATAACCCAGGATCTCTTCAACA
chr1	41339861	41339884	+	0.3128	0.7595	htt	TAGTTTGCATGTGTGGCTCTCAG
chr1	41342395	41342418	+	0.4407	0.7935	htt	AAGAGTTTGTACCAGCGAGCAGG
chr1	41349697	41349720	+	0.7667	0.9535	htt	CAGGTGACTGAAGATTCGTCTTT
chr1	41349722	41349745	+	0.6831	0.8888	htt	GACTCCTCTGCAGCAGAGGCACA
chr1	41361461	41361484	+	0.6897	0.9282	htt	CCAATAAGCTCGAGGATGCTGCC
chr1	41362941	41362964	+	0.5842	0.8862	htt	CAGCATACCGAGGAGCACGTTGA
chr1	41364834	41364857	+	0.6783	0.9254	htt	GGAATTGAAGAAGAGAGAGTTTC
chr1	41459681	41459704	+	0.3806	0.6704	si:ch211-89o9.4	TTCCTCTCTTACAGCCTTTTGGC
chr1	41459753	41459776	+	0.7822	0.8959	si:ch211-89o9.4	CCCTTAACAGAAAAAACATGGAT
chr1	41459795	41459818	+	0.7807	0.895	si:ch211-89o9.4	GTTTCCCCTCATCACCAGTCACA
chr1	41459998	41460021	+	0.6228	0.8456	si:ch211-89o9.4	GCCAGTCTTGGCCTCTCTCTTGA
chr1	41461219	41461242	+	0.6621	0.8936	si:ch211-89o9.4	CCTTCCAGGAAATAAAACCGACG
chr1	41466958	41466981	+	0.7944	0.8796	paip2b	CACTCCCAGAACCTGCTGATATT
chr1	41481166	41481189	+	0.2248	0.8526	dok1a	TGATTGTTTTCTGTGTTACAGAA
chr1	41481668	41481691	+	0.087	0.7635	dok1a	AGCTCTGGTTCATTTTAGTGTCC
chr1	41481685	41481708	+	0.7362	0.9298	dok1a	GTGTCCGAGTTCAAAGTGGTAGT
chr1	41484005	41484028	+	0.5055	0.8357	dok1a	ACTTTGAGACCCAACAGAGTGAA
chr1	41487974	41487997	+	0.535	0.9108	si:ch211-89o9.6	ACACGGGACTTTGGAGAGGTGGA
chr1	41488367	41488390	+	0.012	0.8338	si:ch211-89o9.6	TGAAACATTTATTTTCCTGAAAG
chr1	41488378	41488401	+	0.0391	0.7581	si:ch211-89o9.6	TTTTCCTGAAAGGCAGGAGATGC
chr1	41488408	41488431	+	0.7603	0.9202	si:ch211-89o9.6	CCAGATGCAGAAACTTTACTGAT
chr1	41488426	41488449	+	0.6638	0.8492	si:ch211-89o9.6	CTGATAAAGGATGAGATGTTTGA
chr1	41488563	41488586	+	0.0286	0.7845	si:ch211-89o9.6	ATGCTTGTTTCTTTTCCTTCAGG
chr1	41491045	41491068	+	0.0131	0.8774	si:ch211-89o9.6	ATTTTGTTTTCAGCCTATAGAGC
chr1	41491529	41491552	+	0.5117	0.8379	si:ch211-89o9.6	CACATTGGCCCACACAGCCATCC
chr1	41512959	41512982	+	0.6268	0.9433	dtx4	ACAGGCAAACACAGCGGCAGAGG
chr1	41513011	41513034	+	0.4966	0.8532	dtx4	TCCACTAGTCTCTGGGCCTCTGC
chr1	41513176	41513199	+	0.6348	0.9051	dtx4	CCCAAGCGGGACACTTTCAGTAT
chr1	41513519	41513542	+	0.8718	0.8836	dtx4	CCTCCACCTCCAAATCTGCCATC
chr1	41523204	41523227	+	0.0107	0.6291	dtx4	TTTTTTTTCTCCTATTTTCTCTT
chr1	41523392	41523415	+	0.5879	0.8253	dtx4	CAGGTATTACTGGTATTCTGATG
chr1	41575119	41575142	+	0.6149	0.7559	LOC565594	ACATCAACATCTTCAGGAACAAC
chr1	41575827	41575850	+	0.6149	0.7559	LOC565594	ACATCAACATCTTCAGGAACAAC
chr1	41576626	41576649	+	0.6531	0.9161	LOC565594	CTACATCAGCTTTAACAACAACA
chr1	41576640	41576663	+	0.7172	0.8731	LOC565594	ACAACAACAGAGGCAACAACACT
chr1	41576784	41576807	+	0.6035	0.8692	LOC565594	ACATCAGTGCCAACTTCTTTAGG
chr1	41576805	41576828	+	0.7642	0.8384	LOC565594	GGAACAACAACTGCAGTTGAAAC
chr1	41576937	41576960	+	0.7198	0.865	LOC565594	GAAACAACTGCAGCTGAAACAAC
chr1	41577012	41577035	+	0.8514	0.8824	LOC565594	GCAACAACAGAGGCAACAACAAC
[truncated: 776,790 more rows]
