# Supplementary material for: CRISPRware: a software package for contextual gRNA library design
Source: BMC Genomics. 2025 Jul 1;26:607. doi: 10.1186/s12864-025-11775-8 (PMC12210694; doi:10.1186/s12864-025-11775-8)
Supplement: Supplementary file 1 — Supplementary Material 1. [file 12864_2025_11775_MOESM1_ESM.zip › Sup11_dm6_Cas12_Scored.tsv]

#chr	start	stop	strand	DeepCpf1_score	EnPAMGB_score	target_id	sequence
chr2L	13822	13845	+	0.6661	0.933	l(2)gl	AAGTGCAGCGATGAAATACTGGA
chr2L	13975	13998	+	0.5106	0.7812	l(2)gl	CACCACGTTCCGTCGTAGGAATT
chr2L	14032	14055	+	0.8422	0.9552	l(2)gl	ACTGATCGTGACCCTTCCACACA
chr2L	14098	14121	+	0.182	0.9345	l(2)gl	AAGACACTTTTTCGGGTAAGTCT
chr2L	14349	14372	+	0.4634	0.9179	l(2)gl	AAATTATAAATTGGTTTAAGCAA
chr2L	14367	14390	+	0.5942	0.9262	l(2)gl	AGCAACACTCCAGTGCAGTCCCA
chr2L	14397	14420	+	0.7378	0.972	l(2)gl	ACAGAACCATCTTCGTGACCAGT
chr2L	14760	14783	+	0.6586	0.8956	l(2)gl	GACGTAAAGTCAAGACACACTTT
chr2L	14920	14943	+	0.536	0.9078	l(2)gl	AGTTATATTAACCTTCGCTTGCC
chr2L	14960	14983	+	0.1215	0.8604	l(2)gl	TGCTTTTGCATGGATCAGGTCCA
chr2L	15251	15274	+	0.7237	0.9337	l(2)gl	GCTTGTAGGCTGGTGGCACCTGC
chr2L	15412	15435	+	0.5068	0.9264	l(2)gl	AGTTTGCCGTCAAACGGTAGTGT
chr2L	15569	15592	+	0.5941	0.9729	l(2)gl	ACAAAGTATGCTGACCGTACAAT
chr2L	15620	15643	+	0.4843	0.8811	l(2)gl	AAGCCCCTGTTTGCGTCCCTATT
chr2L	23590	23613	+	0.7213	0.9213	Ir21a	GCCGCTTAGATATCATTGTCAGC
chr2L	23764	23787	+	0.6681	0.9914	Ir21a	TATGTGGACGTGACAAAGCTCCC
chr2L	23791	23814	+	0.4446	0.8043	Ir21a	TCCAGCTGGTTAGCACTACCGGA
chr2L	23975	23998	+	0.4076	0.8277	Ir21a	CAATGTTTGAGGATAGCTCCGAA
chr2L	24154	24177	+	0.0134	0.7359	Ir21a	TTTTTTGCTTCGTAGTCTGCATT
chr2L	24822	24845	+	0.377	0.7582	Ir21a	TTGAGGTACTCTTGGGCAATTTT
chr2L	24895	24918	+	0.7261	0.9451	Ir21a	CGTGAAACTTACTGGCCAAAAGT
chr2L	32229	32252	+	0.5677	0.846	Cda5	GAAGTTGTAGGAGGAGATGTAGT
chr2L	32592	32615	+	0.3627	0.8051	Cda5	AAACTTTGTGGAGGTACATCAGA
chr2L	32917	32940	+	0.3103	0.8216	Cda5	CCAAGGGCCTTTGCGTGGTGGTG
chr2L	33058	33081	+	0.6401	0.8458	Cda5	TCCTAGGTTGACTGCTTGGCACT
chr2L	33243	33266	+	0.2254	0.7843	Cda5	TATGGCTTATTTGCATGCGCTTT
chr2L	34542	34565	+	0.6629	0.933	Cda5	AATGGAATTACTTACCTTTGAGG
chr2L	35785	35808	+	0.5708	0.9054	Cda5	GAGGAATGCCGCCCGGGTTGCTC
chr2L	35824	35847	+	0.5335	0.9825	Cda5	AGACAACGGTATTGCTTTCGGTA
chr2L	35857	35880	+	0.013	0.6715	Cda5	TTTCCTTTTGTTCTTGGACTGGT
chr2L	36076	36099	+	0.4858	0.8323	Cda5	GTTCTTGGAAAATGTCACTAGGA
chr2L	36672	36695	+	0.3231	0.7783	Cda5	TTTCCGTTATCGTCAGTACTAAG
chr2L	36867	36890	+	0.6476	0.8708	Cda5	GTGAAAGTTTGGTAGGATTCTGG
chr2L	37044	37067	+	0.6722	0.818	Cda5	ACTGCAGAATGATCAATCTGGTT
chr2L	37435	37458	+	0.7079	0.881	Cda5	GCTCCTTCAACTGTTGTATCAGA
chr2L	38014	38037	+	0.397	0.86	Cda5	GCTGACGTATTTTGGAAGAGTAT
chr2L	38040	38063	+	0.3771	0.8611	Cda5	CACATCCTACCAATTGCCGGCGC
chr2L	38074	38097	+	0.4925	0.8978	Cda5	AGCGTTCTTGAGAACTGTATGAA
chr2L	67890	67913	+	0.8012	0.9573	dbr	GGTAGCTGAAGAAGATCCTCTGC
chr2L	68376	68399	+	0.6248	0.8798	dbr	CAGACACTAGGTATGGATCGGCC
chr2L	69005	69028	+	0.7778	0.9733	dbr	ACTATATCGGTTGATTCGCATGT
chr2L	69257	69280	+	0.4849	0.8945	dbr	GGTCCATATTTGGCCCCAATGCT
chr2L	69545	69568	+	0.5522	0.875	dbr	CCTGCTGTTGACAAGACGCGCCG
chr2L	72684	72707	+	0.697	0.9377	galectin	ATATCGAACGAAGTTTAAACTAT
chr2L	72701	72724	+	0.3308	0.8224	galectin	AACTATTATCGCATCAAGCGCCG
chr2L	72902	72925	+	0.5642	0.9355	galectin	CAGGCGGAGGGCACAAGACCCTT
chr2L	74913	74936	+	0.632	0.9103	galectin	CGAATATGCAGATGCTGTGCCAA
chr2L	74945	74968	+	0.6008	0.8983	galectin	ACGACCAAATAGGGAAATTGAGC
chr2L	75055	75078	+	0.4195	0.7759	galectin	AACTGTTCCTCGTCCTTTTTAGG
chr2L	75076	75099	+	0.5168	0.8849	galectin	GGTTTTCCATCAATCTGGTTTAT
chr2L	75098	75121	+	0.4605	0.916	galectin	TAACAATGACTCTCGAGATGTGG
chr2L	76551	76574	+	0.6673	0.9435	CG11374	AAGTGATCCAATGTCCAAGGCCA
chr2L	76775	76798	+	0.5618	0.8897	CG11374	ACCTTCCAGCTGAACCGGGGAAA
chr2L	76842	76865	+	0.0703	0.64	CG11374	TTTCTGTCAACGGCTATCATTTT
chr2L	77063	77086	+	0.598	0.9139	CG11374	TCTTCTCTGGCAAAGATGTCATC
chr2L	83748	83771	+	0.6443	0.8479	net	GGCCCCGCTTGGTCGACACATTG
chr2L	84007	84030	+	0.6644	0.8687	net	GCGGACCAGTTGCATTCATACTC
chr2L	84060	84083	+	0.8047	0.9379	net	GAGTTGGGAGTCGTCAAACCTAC
chr2L	95352	95375	+	0.6001	0.8646	Zir	GGTCTGATTTGCCCCATCACGTA
chr2L	95935	95958	+	0.5861	0.8973	Zir	TGATGCTAAGGAACGGCAAAAAA
chr2L	96092	96115	+	0.1883	0.788	Zir	TTTCTCGTGATTCGTCTGGAAAA
chr2L	96279	96302	+	0.5911	0.9155	Zir	ATGGCGATAACTTTGAAAGCAAA
chr2L	96567	96590	+	0.4775	0.8245	Zir	AACAAGAGGCAGATAAAATGAAA
chr2L	96614	96637	+	0.6502	0.8951	Zir	CCAGAGTTAAAACGACCGAGCTC
chr2L	96808	96831	+	0.7275	0.918	Zir	CAATCCACATTATAGCTATCGCA
chr2L	96996	97019	+	0.5979	0.9125	Zir	CAGCTGTCAATTATCATAACAAA
chr2L	97085	97108	+	0.3524	0.7811	Zir	TTGTTCACCATTTACCATGTTTC
chr2L	97099	97122	+	0.6018	0.8105	Zir	CCATGTTTCATGTCAAAAGAAAC
chr2L	97212	97235	+	0.5707	0.9073	Zir	ATCTTCCTGTTATGGTAGAATCA
chr2L	97257	97280	+	0.3331	0.8028	Zir	TACCACCGAATGTTCACCTGCCT
chr2L	97805	97828	+	0.6451	0.8617	Zir	GCAAGTGGCCGAAGCTTGGATCG
chr2L	97861	97884	+	0.2691	0.893	Zir	AATATAACCTTTTTCCTTTCAGA
chr2L	98020	98043	+	0.2789	0.9309	Zir	TTTGAGCTTATTGTCAAATCTAT
chr2L	98074	98097	+	0.6753	0.8385	Zir	AATGGTCCCCGCAAACATCGATT
chr2L	98111	98134	+	0.6697	0.9222	Zir	ATGATGATCTATCCACCCTGGTG
chr2L	98209	98232	+	0.012	0.8268	Zir	GGCTTTTTTATATTTGACATACT
chr2L	98219	98242	+	0.4728	0.9509	Zir	TATTTGACATACTAAGCATCATG
chr2L	98502	98525	+	0.0301	0.874	Zir	CTTATTTGTGGCTTCTTTTAAAA
chr2L	98522	98545	+	0.6308	0.9298	Zir	AAAGGGATCACTAGAGAGAGCCC
chr2L	98745	98768	+	0.6608	0.9165	Zir	TATATACCGCTACTTTCTATAGT
chr2L	98988	99011	+	0.0689	0.7707	Zir	TTGGTGTGTTTTCTGTGGGTGCT
chr2L	99036	99059	+	0.4826	0.9221	Zir	TATCGCTGGCTTATGGATTTAAG
chr2L	99057	99080	+	0.7296	0.9441	Zir	AGTCCGCATAGAGTGCACCAAAT
chr2L	102783	102806	+	0.6701	0.9735	CG11377	TCCACAAACAAACAGAGAGTCCC
chr2L	102986	103009	+	0.6386	0.892	CG11377	CCCACATGACAAATTTCAGGAAA
chr2L	105241	105264	+	0.6444	0.9755	Nhe1	AAAGAAAAGATTGCTAATCCCAG
chr2L	105956	105979	+	0.0658	0.7483	Nhe1	TTTTAAACTTGCCGAAATGCCAC
chr2L	105961	105984	+	0.5559	0.9383	Nhe1	AACTTGCCGAAATGCCACCTCCC
chr2L	110404	110427	+	0.6054	0.9109	Sam-S	GACAAAATGTGCGACCAAATCAG
chr2L	110729	110752	+	0.5133	0.914	Sam-S	ACACATTCCATAATATTTAATAC
chr2L	110748	110771	+	0.577	0.9181	Sam-S	ATACAGAAACCGTCGCCAAGACG
chr2L	118218	118241	+	0.7617	0.9092	CG4822	GAGGCCGAGGTTCCCATACCAAA
chr2L	118918	118941	+	0.544	0.8638	CG4822	TCTTATACTCACGTTGTAGGTTC
chr2L	119036	119059	+	0.3997	0.8617	CG4822	GGGTGTCTTTTAGGCGCAACATT
chr2L	119048	119071	+	0.7181	0.9196	CG4822	GGCGCAACATTCCCAAAATTTCG
chr2L	119120	119143	+	0.7023	0.9221	CG4822	AAATCAATCTTACCACTTCTAGC
chr2L	119153	119176	+	0.1019	0.858	CG4822	AATTTAGTTCTTTTCCCAACTTC
chr2L	119159	119182	+	0.2597	0.7821	CG4822	GTTCTTTTCCCAACTTCAAGTTT
chr2L	119257	119280	+	0.5572	0.9171	CG4822	TGGGAACGCAATTCAGTAATCCA
chr2L	119286	119309	+	0.8315	0.8772	CG4822	CCTGCATTATATATCGAGACATT
chr2L	119346	119369	+	0.4693	0.8439	CG4822	CCAAAATCTCGCCGGATTCGCAC
chr2L	119452	119475	+	0.3832	0.8777	CG4822	GCAGTGTGGTTTTACCAGCGCCT
chr2L	119466	119489	+	0.7272	0.9928	CG4822	CCAGCGCCTGAAGGCCCTATAAT
chr2L	119878	119901	+	0.6437	0.9407	CG4822	CCGCTGGCCAGGATGGCAAATAC
chr2L	124208	124231	+	0.6128	0.814	CG3164	CGGACTTCTCCACATCGATCATG
chr2L	124409	124432	+	0.3108	0.7278	CG3164	CCAAATCGTTGCGAGCCTTGAGG
chr2L	124577	124600	+	0.7466	0.9523	CG3164	GCGTAGACAAGAAGGGCACCAGT
chr2L	124733	124756	+	0.8316	0.9406	CG3164	GCAGATGAATGCACTGAAAACAG
chr2L	125061	125084	+	0.0111	0.8368	CG3164	ATTTTTTCAACTTGCCATTGAAT
chr2L	132858	132881	+	0.5246	0.8817	Gs1	AGCCGGGAAAGAACGACGTAATT
chr2L	133010	133033	+	0.2928	0.7947	Gs1	TTAGACGTGGACGGACGTCCCTT
chr2L	140137	140160	+	0.7026	0.9362	CG31975	TCCAGAAGTCACAGTGTATAATG
chr2L	140346	140369	+	0.5257	0.9293	CG31975	AAGAACGGACGGACCTGTTCCCG
chr2L	140433	140456	+	0.5632	0.9492	CG31975	AGTGCTAGCAACGTGTGGGCCAG
chr2L	140470	140493	+	0.5438	0.8524	CG31975	GCCTCTGGCCGGAGACGTAGCCA
chr2L	140595	140618	+	0.2976	0.7915	CG31975	AATTGGCTCTCGTCAGGGACGCC
chr2L	140739	140762	+	0.6985	0.7957	CG31975	GCCACCAGCTGCTCTTCAAACGA
chr2L	141652	141675	+	0.6171	0.8748	CG31974	AGAACTAACCCCTCATACCGTAT
chr2L	141679	141702	+	0.6988	0.8723	CG31974	GCATCATATTGTTGATCCACAGG
chr2L	141796	141819	+	0.5978	0.8116	CG31974	CGTCCCGTTCGTCGCTAGTCACC
chr2L	141826	141849	+	0.1461	0.7015	CG31974	TGTCCTTTAAAATTTCCTTGTTC
chr2L	141835	141858	+	0.0753	0.7186	CG31974	AAATTTCCTTGTTCATTATTTCC
chr2L	143502	143525	+	0.7161	0.9123	CG11454	CCCTTTCCTGCCCAATGAAAACG
chr2L	143637	143660	+	0.4082	0.7881	CG11454	CGAGGTGTTCCTGCAAGCTGGCC
chr2L	151105	151128	+	0.7569	0.9335	CG42399	GGAACATACCCCAGATCGCAACT
chr2L	151143	151166	+	0.6639	0.7997	CG42399	AGTTCACAATGTCCAGATCCTCC
chr2L	151809	151832	+	0.5508	0.8472	CG42399	ATCCCCGAGAGGGAGTACCCGGC
chr2L	152205	152228	+	0.4029	0.7979	CG42399	CTTCGCCCCCTGTTTTCGATTTT
chr2L	152355	152378	+	0.4139	0.7769	CG42399	CGGTGATTTCTTGCTGCACCACT
chr2L	154178	154201	+	0.4298	0.7687	CG3709	GTTAGGCAACTCCTTTTGGCATT
chr2L	154464	154487	+	0.5725	0.9225	CG3709	TAGATTCCTCTACGTTAGAGCAG
chr2L	154617	154640	+	0.093	0.879	CG3709	ATTTGACCAGTTTTTCCACCTCT
chr2L	154755	154778	+	0.4713	0.9491	CG3709	TAGGCACGTCTGGGGGATTGTTT
chr2L	154991	155014	+	0.8279	0.9022	CG3709	GATGGTTGACTCCCTTCGGATAT
chr2L	156409	156432	+	0.0519	0.8187	CG3436	CTATAATTTTTAGGGAGTGAGGC
chr2L	156421	156444	+	0.7665	0.9524	CG3436	GGGAGTGAGGCGTACCTCAAACC
chr2L	156816	156839	+	0.4998	0.7928	CG3436	CGCCGGATGGATCGCACATTTTT
chr2L	156840	156863	+	0.8697	0.9935	CG3436	CCTGCTCCACTGATAAAACTCTG
chr2L	158191	158214	+	0.4862	0.874	CG33635	AAAAGGATCCAAATCCGGAGAGA
chr2L	184668	184691	+	0.8563	1.0	spen	GTAGTAATAGTTTAAATAATACA
chr2L	184682	184705	+	0.5992	0.9818	spen	AATAATACAATAACCACGGCGAC
chr2L	185142	185165	+	0.6335	0.888	spen	CTCCCGCAGGCAACTCTTCAAAT
chr2L	185457	185480	+	0.5644	0.8758	spen	AAAAGCCAGATGACGTTGAAAAA
chr2L	185628	185651	+	0.5425	0.8579	spen	TCGGGAACCTTGAGAAGGACATT
chr2L	185913	185936	+	0.6598	0.9356	spen	CACGGTTTGGTGCAGTTACTAAA
chr2L	186088	186111	+	0.8396	0.9167	spen	CGATAAACAAGAGAAACAGCAAC
chr2L	186210	186233	+	0.5269	0.8988	spen	GTCGCTATGAGTCAAGCGCCTCT
chr2L	186267	186290	+	0.6718	0.8941	spen	GCCGCCATCAAAACAACTCTAAC
chr2L	186356	186379	+	0.578	0.9209	spen	ATTAACCAAAGCACCAGCATCAA
chr2L	186735	186758	+	0.7244	0.9209	spen	CTGGACCTACAGCAGCCGTTGGA
chr2L	186816	186839	+	0.6654	0.9401	spen	CTGGATCCGGAGGCAGCATTCTG
chr2L	187475	187498	+	0.3321	0.9258	spen	ATTTAGGTGGAGTCCACTGGCGA
chr2L	187480	187503	+	0.8419	0.992	spen	GGTGGAGTCCACTGGCGAGCACA
chr2L	187532	187555	+	0.7687	0.9039	spen	CTGTCCAACTGTGATGTGATACA
chr2L	187892	187915	+	0.6595	0.9758	spen	ACTCCGGCGGATGAATATCATCA
chr2L	189104	189127	+	0.5365	0.8207	spen	TCACCCATGAATTCTCCTCAAGC
chr2L	191828	191851	+	0.4764	0.9256	spen	AGAAGACTTTGCGATGGTGATGA
chr2L	192696	192719	+	0.0277	0.91	spen	TATTTGGCATTATTTCCGATGAA
chr2L	193517	193540	+	0.6633	0.9695	spen	CCATGTCTAATAGGCGACGATGA
chr2L	193920	193943	+	0.6697	0.9621	spen	ATTCTACATCTTTACTAGATAAC
chr2L	193934	193957	+	0.5316	0.8397	spen	CTAGATAACATTGCAGATGAGCC
chr2L	194168	194191	+	0.7888	0.8966	spen	GTCATAGCAGAACCGGATGAAGA
chr2L	194201	194224	+	0.809	0.9101	spen	GCTGCAAAAGCGATTGAAACAGC
chr2L	194372	194395	+	0.6216	0.9382	spen	AAACACGAGGATATGATGGACAT
chr2L	203991	204014	+	0.5562	0.8458	mRpL10	GGCCTTTCCCTGGCTAAGAGCAG
chr2L	204043	204066	+	0.6095	0.916	mRpL10	GGGGTAAGATCAATATACAGCGG
chr2L	205730	205753	+	0.4038	0.8238	CG11617	AGCTTTCTTCGCCAGTTTGCAAA
chr2L	205860	205883	+	0.4368	0.8188	CG11617	GCATCCTCTTAATGTCGGGAGTA
chr2L	208083	208106	+	0.4932	0.9354	Tbc1d15-17	TGCGGAAAGGGGCTAATGGCGTC
chr2L	208706	208729	+	0.0129	0.9168	Tbc1d15-17	TTAATATATTTTTAATGGACAGG
chr2L	208720	208743	+	0.652	0.9316	Tbc1d15-17	ATGGACAGGTCATCCCCTAACCG
chr2L	218452	218475	+	0.547	0.9052	kis	AGCGTTCCTCAAGCATGGGATTC
chr2L	218593	218616	+	0.521	0.861	kis	AACCCGCCTGTCGTTTACACATG
chr2L	218610	218633	+	0.7328	0.9124	kis	CACATGGCCACAAATACCTTATA
chr2L	221504	221527	+	0.639	0.9526	kis	CCTCCAAATAAATGCCTTTTCCA
chr2L	221534	221557	+	0.2968	0.7886	kis	TTGTTGGCGGTATCGTCGTTGCA
chr2L	226149	226172	+	0.3539	0.8434	kis	TTGATGTCCAAGTTGGCCAGCTG
chr2L	227394	227417	+	0.3692	0.7929	kis	ATTCCTCTTTCTTGTAATTCCTT
chr2L	227705	227728	+	0.3757	0.8477	kis	TCGCCTTCAGCTCGGGCAATGGC
chr2L	227936	227959	+	0.0287	0.7772	kis	TTCATTTTAGGATCTGATGTATT
chr2L	227945	227968	+	0.6171	0.9227	kis	GGATCTGATGTATTTGCCAATTC
chr2L	228194	228217	+	0.6618	0.9443	kis	GTAGAGTCAGAGTCTTTGGTCGT
chr2L	230559	230582	+	0.4848	0.8313	kis	TCTGCTGAACAAAGTCGCCAATA
chr2L	230890	230913	+	0.4652	0.8687	kis	TGCCGCCGCTGTCCTTATCGGAC
chr2L	231941	231964	+	0.6674	0.8444	kis	CCATACCTTTGGCATTCCTACCT
chr2L	232285	232308	+	0.6847	0.9227	kis	ACTTACTATGATGCGAGCACAAT
chr2L	232734	232757	+	0.3892	0.7678	CG13693	CGGAAGAAGAGCGGCAACTGCGA
chr2L	232826	232849	+	0.5657	0.8419	CG13693	AGGCTGGAGAACCACATAATGGT
chr2L	233082	233105	+	0.6403	0.9538	CG13693	AGGCCAAAGCCGAAATGGCAGAG
chr2L	233215	233238	+	0.8439	0.916	CG13693	GCCATGACCGAAGTGAAACAGTT
chr2L	233303	233326	+	0.039	0.7152	CG13693	TGCTCCACTTTTTACGGGATGAG
chr2L	233317	233340	+	0.6214	0.9002	CG13693	CGGGATGAGAACGATGTGGCCTT
chr2L	233405	233428	+	0.3732	0.9038	CG13693	AAAATGCACGCGCTTTACTGGGA
chr2L	233422	233445	+	0.8468	0.9394	CG13693	CTGGGAACTATGAAGTTAACCAT
chr2L	233979	234002	+	0.7223	0.9978	kis	GCTCGTTATAAACTTACCCAAAG
chr2L	234026	234049	+	0.3855	0.8121	kis	AAGCACTCAGACTTGGCCCAGTT
chr2L	234617	234640	+	0.1298	0.8838	kis	AAAGATCTTCAATTTCTTTTTTG
chr2L	234667	234690	+	0.3615	0.7083	kis	GACCCTTGGGTGTTCATCGACTG
chr2L	234782	234805	+	0.3428	0.7037	kis	CCATCTTTCTCTGGCCAATACGA
chr2L	235103	235126	+	0.4594	0.9468	kis	GTTTAGGTAGCAATTTATCAATT
chr2L	235108	235131	+	0.5831	0.963	kis	GGTAGCAATTTATCAATTAAAAC
chr2L	235120	235143	+	0.0827	0.9112	kis	TCAATTAAAACCATTTTACCAGC
chr2L	235138	235161	+	0.6656	0.9293	kis	CCAGCGGAAAGAATCAGATTTTT
chr2L	235162	235185	+	0.5842	0.9215	kis	TAATAGGACTCAGGATCTTCGCC
chr2L	235436	235459	+	0.673	0.9184	kis	GACGACGTAACATCATTGGTTTC
chr2L	235481	235504	+	0.3319	0.7837	kis	CTTCTTCTTCAGTGCGAAGACTT
chr2L	235562	235585	+	0.6398	0.9492	kis	ACAGCGAGAACAGCTCGCTGATG
chr2L	235634	235657	+	0.7986	0.9545	kis	ACTGTCGCAGACCCTCAAGGAGT
chr2L	235724	235747	+	0.7416	0.8886	kis	AGTCCATGTAGTCTGTCACGATC
chr2L	235849	235872	+	0.718	0.9289	kis	CTTGTCACCGAGCCGTGATAAAC
chr2L	236173	236196	+	0.5995	0.8496	kis	GACTTCCACTCGCTCCGTTGAGG
chr2L	236480	236503	+	0.4753	0.733	kis	ATAGTTCCTCTTCTGTTCGCCAC
chr2L	236872	236895	+	0.0122	0.7767	kis	GAATTTTCTTCAGTTTTCACTGT
chr2L	236917	236940	+	0.3654	0.7577	kis	CTTTCCTTATCTGATTTTCCAAC
chr2L	237127	237150	+	0.6079	0.9473	kis	TCAGTAGTGGCTTCATCTAATTC
chr2L	237172	237195	+	0.0948	0.789	kis	GGTTCGGGTGCTTTTTCTTTGGG
chr2L	237278	237301	+	0.4837	0.9396	kis	TGTACACGTAATTGGGTTTGGAA
chr2L	237533	237556	+	0.5253	0.8101	kis	CGGGAGATGCCACTAAGAGAGAG
chr2L	237746	237769	+	0.4454	0.8064	kis	GTGCCTTGGCGGAAAGAGATCCA
chr2L	237838	237861	+	0.5361	0.7959	kis	CGATCTCTTCTGCTTGGTGTAGA
chr2L	238132	238155	+	0.6596	0.9064	kis	CTAGCACCAGCTCGCTTTTTTAC
chr2L	238154	238177	+	0.5231	0.9054	kis	CCGCTGCTGGTGTCTCGGTAGAG
chr2L	238237	238260	+	0.4144	0.8022	kis	TTTGGATCCTTAGGTGTTCTAGG
chr2L	238709	238732	+	0.7021	0.909	kis	CCTCGTGCTGCGTCAGAAGATTT
chr2L	238733	238756	+	0.6694	0.9474	kis	ATCGCTCCTGCATACGCATTAAC
chr2L	239053	239076	+	0.6597	0.8058	kis	TCCTCTCCGGATTCCTCCACTGT
chr2L	239101	239124	+	0.8393	0.9494	kis	GATAGATCCCCTAAAGATTGTCC
chr2L	239218	239241	+	0.6032	0.895	kis	GAAACACTGTTCTCATCCTGTGG
chr2L	241016	241039	+	0.8064	0.9211	kis	GCTGGGCAGCCGCCTGTTGATGC
chr2L	251635	251658	+	0.4249	0.7397	Rpp30	TCATGTCCTTCCTGTTATTCGAA
chr2L	251682	251705	+	0.2748	0.8942	Rpp30	ATTTCGAAGAACATGCCCCGACG
chr2L	251734	251757	+	0.7045	0.9752	Rpp30	CCAAGAGTCGGGACCCAGCCACA
chr2L	253422	253445	+	0.8325	0.9616	CG3645	GGTTCGGTAGTGTAGAGACTTAC
chr2L	253562	253585	+	0.4564	0.7806	CG3645	AAGATGGCCGGATTGTGCAGATT
chr2L	254042	254065	+	0.5348	0.8435	CG3645	TGTCCACCGCGTCGCAGTGGTCC
chr2L	265042	265065	+	0.4343	0.8284	CG17075	GCCAAACTCACCCTGCGCTGCAG
chr2L	265577	265600	+	0.5131	0.7818	CG17075	ATCCAATTCCGGTCACTACTGGC
chr2L	265808	265831	+	0.3546	0.8134	CG17075	TGAAGTCGCCGCTTTCAATTGTG
chr2L	266470	266493	+	0.3119	0.7885	CG17075	TTTGTCTCAGCCTGTTCACCCGG
chr2L	269881	269904	+	0.4836	0.9079	CG3345	AGCGCTTAGAGAACCTGGCCACC
chr2L	270196	270219	+	0.6453	0.9435	CG3345	TAGACAGGCACAAGGCTCATTAC
chr2L	270513	270536	+	0.5704	0.9305	CG3345	AACGACGATCTCAGCGAGGATGA
chr2L	272591	272614	+	0.0153	0.7214	mbm	CCCTTGTTTTTTTGCTTTCTGGC
chr2L	272726	272749	+	0.4063	0.8569	mbm	CTCTTTGCCGGCGGATGACTCTG
chr2L	272805	272828	+	0.3729	0.7295	mbm	CAGCCTTTGGTTTCGGAGTTGAT
chr2L	272969	272992	+	0.4655	0.8223	mbm	GGAGATTTGGGCTCCGCTTTGAC
chr2L	273003	273026	+	0.0136	0.6859	mbm	TTTTTGACTTGTGCTCCATTTCT
chr2L	274367	274390	+	0.1278	0.8512	CG11555	AGGAGCGGAACTTTTTCCGAAAG
chr2L	275848	275871	+	0.4884	0.8468	CG17078	TTAGGGATGTGGATCTCAAAGGT
chr2L	275903	275926	+	0.5193	0.8345	CG17078	GGGCATTGTTACGGTTGATCATC
chr2L	276131	276154	+	0.456	0.8003	CG17078	GTAGTTTCATTATGTCCCCAGGC
chr2L	278631	278654	+	0.1404	0.8058	smo	CATGTTTATAGCCCTTTTTGTGC
chr2L	278639	278662	+	0.0396	0.7685	smo	TAGCCCTTTTTGTGCGCCGTCTT
chr2L	278664	278687	+	0.6252	0.8636	smo	AGCCGAAGTGTGAAAAAATCAAC
chr2L	278867	278890	+	0.5112	0.8522	smo	AGTCCTTTGGTTCCGACAGATAC
chr2L	279176	279199	+	0.5436	0.7762	smo	CTATGCAGCTGGTTGCTTCAGTT
chr2L	279201	279224	+	0.6198	0.8297	smo	CTTCTGGCTCGCGAGAGGACATA
chr2L	279719	279742	+	0.3452	0.8285	smo	GTTTTCATACTAGTGGCCATTGC
chr2L	279762	279785	+	0.561	0.9484	smo	GGCATGCAGACGAATGGGCCCAG
chr2L	279868	279891	+	0.5509	0.9594	smo	GCTGCAAAATTTCTTCAGTTTTT
chr2L	279967	279990	+	0.7166	0.9608	smo	GCTCTGGAATCGTAATGTCCACC
chr2L	280097	280120	+	0.326	0.8487	smo	TAACCTTTGCAGAAAGTGTGGCA
chr2L	287931	287954	+	0.5206	0.7378	Amnionless	ACGTTGTTCCTGTCTTGTTCCAA
chr2L	288002	288025	+	0.4343	0.8928	Amnionless	TGGCGATCAGTTACCACCGCCTG
chr2L	288590	288613	+	0.5136	0.8296	Amnionless	CTCGACTTCGGTGGCTTCAAATA
chr2L	295601	295624	+	0.51	0.8623	Stip1	TGAAGGCCTTCGAAGCGTACAAC
chr2L	295778	295801	+	0.3254	0.8471	Stip1	TGCAATCGCAGGGGGATATACCC
chr2L	296150	296173	+	0.5687	0.8596	Stip1	AGCTGATAGCTAAGTCCTTTGCT
chr2L	296226	296249	+	0.7591	0.9392	Stip1	CTATGAGAAGGCCATGTCCGAGC
chr2L	299302	299325	+	0.4607	0.8453	Pi3K21B	TCGAGACGGACCTGTTCAATTCG
chr2L	302106	302129	+	0.6053	0.8399	Pi3K21B	TGAGACAGTCTCCAACCAGCCGC
chr2L	322438	322461	+	0.6106	0.8818	CG33127	CGCTGGAATCATCAACCGGTCGA
chr2L	328192	328215	+	0.2774	0.7844	CG43755	CTTTGGGGCACTGGAGGACGGTC
chr2L	328771	328794	+	0.1894	0.7849	CG43755	AAGGCCTTTTGGTTCGCCATCTC
chr2L	329072	329095	+	0.3409	0.8366	CG43755	TGTTTGGCATCCTTTCGAGCTTG
chr2L	329117	329140	+	0.3623	0.8896	CG43755	AAACAAAAGCGCCAGGCTGGGGG
chr2L	329164	329187	+	0.396	0.7909	CG43755	GGCTTTATGTTGGACTTCTTCGG
chr2L	329171	329194	+	0.2502	0.7685	CG43755	TGTTGGACTTCTTCGGCGGTTTT
chr2L	329216	329239	+	0.0231	0.7295	CG43755	GGCTCTTTTTCAAAGCGCGGTCA
chr2L	329275	329298	+	0.8177	0.9318	CG43755	ACGCCATACCACACCAAGGATTC
chr2L	329353	329376	+	0.2153	0.6641	CG43755	CATTTGTTGGCCTCCATGGCATT
chr2L	330741	330764	+	0.1326	0.7021	CG31921	TCCTTTTCTTTGCTCTTGTCTTT
chr2L	330765	330788	+	0.4604	0.6997	CG31921	TCCTTAGCGTTGTGTTTGCCTTT
chr2L	330789	330812	+	0.2747	0.6516	CG31921	TCCTCGTCTGTGCTTTTGCCCTT
chr2L	330837	330860	+	0.41	0.6617	CG31921	TCCTTCACTTTATCCTTGCCCTT
chr2L	330849	330872	+	0.4885	0.7293	CG31921	TCCTTGCCCTTATCCTTTTCCTT
chr2L	330891	330914	+	0.4885	0.7293	CG31921	TCCTTGCCCTTATCCTTTTCCTT
chr2L	330966	330989	+	0.0793	0.7714	CG31921	TCGGTTTCCTTATCTTTTTCAGT
chr2L	331741	331764	+	0.4793	0.8665	CG31921	AGCTGGTTGTCAAAGTCCTGTCG
chr2L	331770	331793	+	0.5838	0.8871	CG31921	ACAGCCTCTGGTAACTTTAGTCC
chr2L	331789	331812	+	0.6184	0.9123	CG31921	GTCCATCGGCCACTCCATAGAAC
chr2L	331983	332006	+	0.0135	0.7381	CG31921	ATGATTTTTTCCGCTTTGCAATT
chr2L	336016	336039	+	0.2723	0.842	Plc21C	GCATCATAAAACTTTTTGCCCAA
chr2L	336146	336169	+	0.388	0.9168	Plc21C	CAATTTGTACAAATATCTCACGC
chr2L	336329	336352	+	0.2331	0.7866	Plc21C	CTTTCATGCTTTTCGTCAGCGTT
chr2L	337171	337194	+	0.4873	0.9295	Plc21C	CAGGCAGTGTCTCCTGGCGGGAT
chr2L	337931	337954	+	0.2335	0.689	Plc21C	TTGCAGATGCGTTGAGCTCGACT
chr2L	338059	338082	+	0.6499	0.9388	Plc21C	AAACATCCGAATACCCTGTGATA
chr2L	340689	340712	+	0.0503	0.89	Plc21C	CATTTACATACATTTTTCAGTGG
chr2L	340695	340718	+	0.0958	0.806	Plc21C	CATACATTTTTCAGTGGATGCCA
chr2L	342556	342579	+	0.4363	0.926	Plc21C	TCTATTTAATCTCCCACCACAGC
chr2L	342564	342587	+	0.7634	0.9318	Plc21C	ATCTCCCACCACAGCAAATCCGC
chr2L	342849	342872	+	0.6317	0.8594	Plc21C	ATTCCCACTCCTTTAGAAAAGAA
chr2L	342864	342887	+	0.4984	0.8171	Plc21C	GAAAAGAATCGATGCTACGAAAT
chr2L	343015	343038	+	0.2857	0.7107	Plc21C	TGCCGCAGTTGTTCTGGAATGCC
chr2L	343150	343173	+	0.4449	0.8821	Plc21C	TGCGCCGATCAGATCGCAGATTG
chr2L	343367	343390	+	0.4705	0.827	Plc21C	TGACGAGGAGCCGTTCGTGTTTA
chr2L	343390	343413	+	0.4914	0.9069	Plc21C	AGAAGGTGGTTCTCCCCGAGTTG
chr2L	356896	356919	+	0.7205	0.9733	Ent1	GCAGCACTACAATGATGAGAGTG
chr2L	357058	357081	+	0.8217	0.9998	Ent1	GCAGCAGAAATGTAGTCCCAGAA
chr2L	386685	386708	+	0.3155	0.8338	al	TCTGCAATTTCTTGCAGGGCTCC
chr2L	398081	398104	+	0.5729	0.8105	CG4213	CACTGCTCCTCAAGCTTCTGGAT
chr2L	398820	398843	+	0.7499	0.9157	CG4213	GTCGGGTTGTCTCCTTCACCAGC
chr2L	399852	399875	+	0.2146	0.7238	CG4213	GTTTGATGTAGGTTTTGCTGACG
chr2L	400104	400127	+	0.6837	0.9795	CG4213	ACGAAGCCGCAGTGGCATCCACA
chr2L	400250	400273	+	0.5468	0.8432	CG4213	TCTGATTCCTCGGCGGAATCTCC
chr2L	401331	401354	+	0.4916	0.8094	CG4213	AGACTAGCAATTTCATCCCTCAG
chr2L	404738	404761	+	0.7421	0.9046	RpI135	CCCCACGGACTCCAGGCAGCTCC
chr2L	405058	405081	+	0.435	0.918	RpI135	GCGATTTGGGTATGTTAGTGCAA
chr2L	405129	405152	+	0.5213	0.8719	RpI135	AACAATGGAACTGCAAAGTTTAT
chr2L	405151	405174	+	0.1226	0.8838	RpI135	TGTTTTCTCACGTCAAGAGACTA
chr2L	405424	405447	+	0.308	0.8068	RpI135	TTCTTAGGGAGCGAGTAATGATT
chr2L	405490	405513	+	0.2753	0.8194	RpI135	TGATTCAGAAGCTTTTCCAATGC
chr2L	405747	405770	+	0.4723	0.9069	RpI135	GCAACTGGAAATATTGCGAGTCG
chr2L	405880	405903	+	0.5787	0.8967	RpI135	CAACGATGAGAACCACTGAGGCG
chr2L	405934	405957	+	0.3383	0.7883	RpI135	TTTGTCCAGTGCACACTCCTGAT
chr2L	406073	406096	+	0.0113	0.8249	RpI135	ACCGATTACTTTTTTTTTCAGGC
chr2L	406168	406191	+	0.5731	0.7984	RpI135	CGTCGTCTTCCTAGATGGCAAAC
chr2L	406293	406316	+	0.3776	0.8073	RpI135	TACCCTTCAAGAAGAACGGTCAG
chr2L	406330	406353	+	0.4451	0.7765	RpI135	CATTGCAACGGGTCCTGCCAGGA
chr2L	406420	406443	+	0.605	0.8455	RpI135	TATGGAGATCGCCATCGATGCAA
chr2L	410745	410768	+	0.6394	0.9251	AP-2alpha	ATGTACGTGGACAGAAGAAGGGC
chr2L	410892	410915	+	0.1893	0.7758	AP-2alpha	ACCATGTTTTCGTGGCAGGCAGG
chr2L	412170	412193	+	0.3635	0.8013	AP-2alpha	TAGATTGGATGATCAGCCGAATA
chr2L	412594	412617	+	0.1467	0.7825	AP-2alpha	AATTTGCTTCGTATATTGGCCAA
chr2L	412628	412651	+	0.3167	0.7913	AP-2alpha	TGCGTTTGACTTCGGCCTCTTTG
chr2L	416531	416554	+	0.4999	0.8736	ebi	TCTGCGCATGGAATCCTAGCCGG
chr2L	416560	416583	+	0.5553	0.8665	ebi	CTGGCAAGCGGTTCGGGAGACAG
chr2L	418983	419006	+	0.4777	0.9057	CG13690	AAGCTGGGGAAACGTTTGAGCAA
chr2L	421862	421885	+	0.6154	0.8923	CG13692	CAGGATCCGGAATCCATCGATGA
chr2L	421924	421947	+	0.7201	0.8999	CG13692	CCGAATCCATTTCCCAACAAAAT
chr2L	423894	423917	+	0.1307	0.8255	BBS8	ATAATTTGCCATTGCTGGCAGCC
chr2L	443220	443243	+	0.1776	0.6831	ex	TTTAGGGGCTGGATGCCAACGGA
chr2L	443224	443247	+	0.6007	0.9129	ex	GGGGCTGGATGCCAACGGACGAC
chr2L	444723	444746	+	0.6084	0.9095	ex	GTCACACCGCTCAAAACTCGGCC
chr2L	444829	444852	+	0.3045	0.8544	ex	TACTTTGGCGCACGGAGCTCCAC
chr2L	444874	444897	+	0.6995	0.8988	ex	CACCATGCACAGCAGTGAGCTAA
chr2L	445068	445091	+	0.5414	0.8646	ex	GAGGCGATGGCAGCGATCCAACA
chr2L	445541	445564	+	0.4995	0.8181	ex	AAGTCCGAGGAGGTTACAGCCAG
chr2L	445569	445592	+	0.7219	0.9002	ex	TCACCACCAGGCCACAGATTAGT
chr2L	449852	449875	+	0.4669	0.8853	crq	CATTCATCTTTGGCGGGAACATG
chr2L	450089	450112	+	0.5973	0.9301	crq	GGAAATCGGTAATGTTATCCTGG
chr2L	450188	450211	+	0.0127	0.7258	crq	TGATTTTTTTGACGATCTTGCGC
chr2L	462063	462086	+	0.2628	0.8043	CG4297	CTATAGGCGGTTTTCTTTCGCAA
chr2L	462094	462117	+	0.8185	0.9585	CG4297	GTATCCTAAAGTAATGACGATAT
chr2L	462121	462144	+	0.013	0.7748	CG4297	TTTTTGGGCTCTCGAATTCCAAG
chr2L	462195	462218	+	0.5354	0.9001	CG4297	CTGGCTCTGGCCAAAGTTTTAGC
chr2L	462216	462239	+	0.7733	0.9161	CG4297	GCCGAGAGAGAGATTTCATTTTG
chr2L	462321	462344	+	0.0568	0.8103	CG4297	TAGAACTTAAATCTTTTCGGATT
chr2L	463722	463745	+	0.4078	0.8701	CG4297	TCGTACTTCGTGGACCCGTAATA
chr2L	464209	464232	+	0.8411	0.9915	CG4297	GGGGTAGTCCATACGATGTACCC
chr2L	473322	473345	+	0.6935	0.9489	MED15	GGTCTGGTAGCCAAGCTCTTTAT
chr2L	473344	473367	+	0.3915	0.7813	MED15	TGCATTACAAAGACATGTCACGA
chr2L	474052	474075	+	0.6932	0.8862	MED15	GATGGGCATGAATCCCATGATGC
chr2L	474663	474686	+	0.6511	0.8893	MED15	ATCCCCAGGAGGAGGCATTATAC
chr2L	477672	477695	+	0.2939	0.7416	cbt	TTTCCTCCTCCTTGATGCATTCC
chr2L	478167	478190	+	0.4656	0.6226	cbt	GCAGATTCTCGTTCACCTGTTGT
chr2L	536580	536603	+	0.5234	0.8633	ush	TGTGCCTGCCCTGTGGGATTGCA
chr2L	537541	537564	+	0.6715	0.991	ush	TGTGCAGGCCCACGCCGAACTCG
chr2L	537595	537618	+	0.7194	0.9301	ush	CCGTGGACAACGGAACGATTAAA
chr2L	537852	537875	+	0.5593	0.827	ush	CTACCTTCAGAGAATCTGCGCCT
chr2L	555847	555870	+	0.4635	0.8905	rempA	GCAAATCGAAGCGCTTGCATCGA
chr2L	557795	557818	+	0.7095	0.9012	rempA	ACACGATCCAGCTCCGTAAGGAT
chr2L	557941	557964	+	0.2353	0.7521	rempA	CTTTCTTGGGTGCCACAACATCT
chr2L	561619	561642	+	0.8461	0.9093	CG11835	GCTGGTGGTGCATCCTGCTTAGC
chr2L	561682	561705	+	0.5221	0.8104	CG11835	ACTGGTGGTGGAGTCTTTTGTTG
chr2L	561724	561747	+	0.6704	0.9633	CG11835	GGGGCACCCTTTGGTGGTGAATC
chr2L	562498	562521	+	0.1997	0.7139	CG11835	TTGGTCTTGTCCTTGTTGGTCTG
chr2L	565301	565324	+	0.5188	0.8662	CG2794	AGGTGGACGATCAGAAACGCGAC
chr2L	567181	567204	+	0.631	0.8989	Nle	CCCAGTGAGCGTGGCCAGAGAAC
chr2L	569339	569362	+	0.6412	0.9287	Sf3b1	CTCCGTAGAAAACTCCTGGAGAC
chr2L	570332	570355	+	0.5402	0.8258	Sf3b1	ACCAGATTCTTCCGTTGCTTATG
chr2L	570388	570411	+	0.3077	0.8952	Sf3b1	TTAGTGAAGGTAATTGATCGTGT
chr2L	570415	570438	+	0.3053	0.8609	Sf3b1	TACAAACTGGACGATTTGGTGCG
chr2L	570667	570690	+	0.4597	0.7234	Sf3b1	CTGCCCTTCCTAAAAGCCGTTTG
chr2L	573773	573796	+	0.6003	0.7929	Ipk2	CCCATCTTCACGTCCATGACGCA
chr2L	573870	573893	+	0.4505	0.9398	Ipk2	GGGGGCCGTAAAACCGGGGGACG
chr2L	574778	574801	+	0.2537	0.8186	cold	GTAAATTTCGTGGCCGGTCTGGA
chr2L	576360	576383	+	0.0458	0.7236	Ptth	TTTGTCAGGCTAAGCAGCGCCAT
chr2L	578165	578188	+	0.4916	0.8786	Pph13	ACACACTGCAACTGCAGGAGCTG
chr2L	603054	603077	+	0.5105	0.9333	CG13689	AAATTCCCTGTTATTGTAGTATA
chr2L	620854	620877	+	0.26	0.8029	lectin-21Cb	TTGCCTTCTGCAAGGCTGCGTCC
chr2L	620914	620937	+	0.5377	0.9457	lectin-21Cb	GCAAAGCCTTCGATTGGTTTGGA
chr2L	620964	620987	+	0.0282	0.7331	lectin-21Cb	TTTTCTGTGTGCCCCACGAGACC
chr2L	624929	624952	+	0.6217	0.9323	lectin-21Ca	ATGCTCTAAGTGCGAAGATTAAG
chr2L	625136	625159	+	0.7144	1.0	lectin-21Ca	AAGCGACAAGCATGTGCCATAAA
chr2L	626019	626042	+	0.5875	0.8439	CG2839	GAGAAATCCTTACGGAAGGCACT
chr2L	626135	626158	+	0.7318	0.9093	CG2839	CATCGAGAGGCACGTTAAGCAAA
chr2L	626280	626303	+	0.4564	0.9253	CG2839	TCCGATCTAACCGATCACGGCCA
chr2L	645426	645449	+	0.4774	0.786	ds	TTCTAAACTTGGCACTTACTGCT
chr2L	648472	648495	+	0.7626	0.9908	ds	TCTTACCCGTAATACTGTAAATA
chr2L	649137	649160	+	0.1707	0.7605	ds	GAGAGCTTTTCTTGGGCTCCGGT
chr2L	650172	650195	+	0.6773	0.926	ds	GAGTGTAGGTGACGCGCAGATCT
chr2L	654222	654245	+	0.5021	0.9186	ds	TGGCCAAAAGGAAGCCCGACTCA
chr2L	654395	654418	+	0.4428	0.8561	ds	GATTTCTGGAACTTGGGATCATT
chr2L	655565	655588	+	0.497	0.8318	ds	TCGTGGGCATGTGCAGCATATAG
chr2L	656897	656920	+	0.6132	0.8454	ds	GCATGTGCATGGGTTGGGTACGA
chr2L	657121	657144	+	0.495	0.8391	ds	TATTCCCTGGGATAGAAAACCGG
chr2L	657178	657201	+	0.6783	0.9437	ds	ATCATGGCAGTAGTGCTCAGACC
chr2L	657356	657379	+	0.5432	0.8021	ds	CTCCGCAATCTGGATCACTTGCA
chr2L	705956	705979	+	0.555	0.8644	ds	CATCGTGAATGGTAACAAGGACC
chr2L	706163	706186	+	0.4864	0.8216	ds	GGCCCTCATCTCGATCGTGGGCT
chr2L	706589	706612	+	0.4346	0.9104	ds	TAGTCGGTTGATTGTCATTTACA
chr2L	706610	706633	+	0.6015	0.9222	ds	CATCTGTGACTCTGATGGAAACA
chr2L	706723	706746	+	0.2959	0.7527	ds	TTGATGTAAATCGCTCCTGTTCT
chr2L	706931	706954	+	0.5561	0.878	ds	CATCCTGAATGGTAATATTAACA
chr2L	707114	707137	+	0.6643	0.9138	ds	CGTTTCCCGACACGATATTATAT
chr2L	707195	707218	+	0.2491	0.6833	ds	CCTCCCTTGGGGTATTTTCTGGA
chr2L	755637	755660	+	0.0127	0.811	GABA-B-R3	TCTTCAAGTTTTTTGTTCGTCCA
chr2L	756328	756351	+	0.5425	0.8647	GABA-B-R3	TTCAGAGACGACTATCTTGTCCT
chr2L	756647	756670	+	0.4366	0.8416	GABA-B-R3	ATCGCGTTTCCACTTCGCAGAAC
chr2L	759229	759252	+	0.7507	0.9042	GABA-B-R3	GGTTGAAGTTTGCCGTTCGCAGC
chr2L	784669	784692	+	0.6616	0.9195	CG3544	GTGAAACAGGGAGCGGATATGCA
chr2L	787231	787254	+	0.533	0.8885	Pkg21D	GGGCAAAGATATCCACGCGATCC
chr2L	788134	788157	+	0.498	0.7719	Pkg21D	GGAAGTCATTGTCCATAATGGCG
chr2L	811074	811097	+	0.6986	0.9047	Nnf1b	ACGTAAATCCGCAGGAACTTCAA
chr2L	811803	811826	+	0.7501	0.9734	Dbp21E2	ACCCAATACGAGCAGACGGATGC
chr2L	812289	812312	+	0.5084	0.811	Dbp21E2	CTTGGCGGCAATACCAAGCAGCT
chr2L	814590	814613	+	0.363	0.7518	Saf6	GTTCTTCTTCAAACTCCATTTTG
chr2L	815157	815180	+	0.4675	0.8681	Saf6	GCACTTCGTTCACCAGGTCGTAT
chr2L	815623	815646	+	0.5099	0.9071	Saf6	GGTGAGTGGGCGTGGCCGGCAGG
chr2L	816174	816197	+	0.7366	0.9303	Pex12	CCCGGCACTGAGCAAGATATTCG
chr2L	816224	816247	+	0.3232	0.8082	Pex12	AACTATGGGGGAGTTTGAGGATT
chr2L	816333	816356	+	0.4535	0.8639	Pex12	CGGATTGCAAAGGACGGTCACAA
chr2L	816543	816566	+	0.7408	1.0	Pex12	CCTCGTAAAGTACGCCTCAAACC
chr2L	822833	822856	+	0.4817	0.8928	CG3662	AAACCCCCCATTTTCCACACACA
chr2L	825366	825389	+	0.7533	0.98	CG3862	ATGGCTGTAGGATAAATGATCAC
chr2L	830723	830746	+	0.4101	0.8406	dock	CGATTTCTGTGCAGCATTAAGAA
chr2L	835936	835959	+	0.3165	0.8207	drongo	GTTTGGGACTCCTTTTCCTGCGC
chr2L	852484	852507	+	0.4878	0.7666	CG4291	TTCTATGGACTCACCGCCTTGTT
chr2L	871897	871920	+	0.0956	0.8059	PNUTS	TGGCGGTGGGCGGTTGGTCGCTG
chr2L	873397	873420	+	0.7235	0.8786	PNUTS	ATGGCAGTCCCGTCTTCACTGAA
chr2L	873586	873609	+	0.4443	0.793	PNUTS	TTCCACAGCCCAAGAACTTTGGT
chr2L	875022	875045	+	0.3011	0.7365	PNUTS	CCCTCATTTTTCCAGTTCAAACC
chr2L	877777	877800	+	0.5702	0.9249	ninaA	TGTGACCACCGTGGGCGCCAAGT
chr2L	881245	881268	+	0.5575	0.9844	CG15824	GTCGGATTATCAGGACGCGATAA
chr2L	882763	882786	+	0.5296	0.7466	CG15824	GATTCCTCTAGCTGCTGGCACTG
chr2L	884546	884569	+	0.4931	0.7421	CG15824	CTTCCAGCGATTCGTCAGTGTTC
chr2L	915034	915057	+	0.6146	0.8976	GluRIIC	TATCCAGGACGAACTTCCCACAG
chr2L	915309	915332	+	0.4036	0.8583	GluRIIC	TAAACTTTAAAACAGCATATATT
chr2L	915318	915341	+	0.4863	0.8791	GluRIIC	AAACAGCATATATTCCTGACGAA
chr2L	915554	915577	+	0.4571	0.861	GluRIIC	CGAAAGCAGCGATCCGCCTCGCA
chr2L	915999	916022	+	0.6841	0.8987	GluRIIC	CCGGGTGGCCACCAGAATTGGCC
chr2L	916345	916368	+	0.5048	0.8747	GluRIIC	CAGTGCCCTTTATGCAGCTGGGT
chr2L	916357	916380	+	0.3145	0.7968	GluRIIC	TGCAGCTGGGTGTCAGTATCCTG
chr2L	1015829	1015852	+	0.2837	0.7544	IA-2	CGCCGCGGTTCTCGTTGATGGTC
chr2L	1016117	1016140	+	0.4672	0.8599	IA-2	AGGATGTTTAGCAGGACTCACGG
chr2L	1016127	1016150	+	0.6701	0.9371	IA-2	GCAGGACTCACGGGTTCTTGACG
chr2L	1016445	1016468	+	0.4984	0.8173	IA-2	CGTTCTCCGGCTCATCGGCCTGC
chr2L	1017685	1017708	+	0.4889	0.8818	IA-2	ACTTTAACTTAATCAGGATACTT
chr2L	1017691	1017714	+	0.7059	0.8489	IA-2	ACTTAATCAGGATACTTACTTCT
chr2L	1037649	1037672	+	0.536	0.9153	CG4415	GTGGCGCAAAGGGGAAGCCCCAC
chr2L	1053029	1053052	+	0.7404	0.9931	S	GCCGAAACTGCTGATGGCGAATC
chr2L	1079097	1079120	+	0.5064	0.873	ast	TGCTAAAAATAATATTCTTGCAG
chr2L	1082207	1082230	+	0.55	0.8157	Atg4a	CGTGCCTGCCTTAAAGCGCTGCC
chr2L	1084870	1084893	+	0.0118	0.9547	CG4629	TTATTTAATATTTATCCACTCAC
chr2L	1084877	1084900	+	0.3421	0.9164	CG4629	ATATTTATCCACTCACGTATAAG
chr2L	1084884	1084907	+	0.6155	0.8965	CG4629	TCCACTCACGTATAAGTCTTATG
chr2L	1085281	1085304	+	0.4641	0.8373	CG4629	TGTCCCGATGCACGTAGCCCAGA
chr2L	1105382	1105405	+	0.5317	0.856	mtRNApol	TAATCACATCCAGCAACTGAGTG
chr2L	1105684	1105707	+	0.3845	0.7424	mtRNApol	ACAAAGCGTCCTTGATTCCGGAA
chr2L	1106168	1106191	+	0.6377	0.835	mtRNApol	GATACGTGTAGTAGTTCATGAAG
chr2L	1106431	1106454	+	0.6861	0.8665	mtRNApol	AGTTGCTCCCGAGCTAGCTGTTC
chr2L	1106996	1107019	+	0.7213	0.9095	mtRNApol	GCATGTTGGCCGAGACACACACA
chr2L	1107041	1107064	+	0.5132	0.9174	mtRNApol	TGTGCAGTGCCCGTTGCTTGGCC
chr2L	1109945	1109968	+	0.1606	0.8872	CG14339	TCATTTATTCTGAGCAGTGCAGA
chr2L	1109952	1109975	+	0.6519	0.8296	CG14339	TTCTGAGCAGTGCAGAACATGAG
chr2L	1111245	1111268	+	0.0246	0.6701	CG14339	ACTATTTTCCATTTCCAGGCCAT
chr2L	1111360	1111383	+	0.4351	0.8687	CG14339	AAAAGAATCACCTGGCGGACACC
chr2L	1113112	1113135	+	0.7486	0.9251	CG14340	CCTGCCGCAGCTGCTGCTGCCCT
chr2L	1113187	1113210	+	0.8207	0.9401	CG14340	ATTGAATCCCTTCCAGCTCATTA
chr2L	1113258	1113281	+	0.1245	0.7206	CG14340	TTGGCCAGGCCCGCGATTCGCCA
chr2L	1130292	1130315	+	0.6272	0.8762	TBC1D23	CCACGATCCGGAGCTGTGCACGC
chr2L	1130739	1130762	+	0.5229	0.8886	TBC1D23	CGAGCTGGTAGAGAACTCGGCCA
chr2L	1133262	1133285	+	0.5595	0.9125	Iris	ACCGTGGAATGGGCGTCAATCGG
chr2L	1133529	1133552	+	0.7614	0.9558	Iris	GTCTGCTGCCCATAAGGTATAGA
chr2L	1133622	1133645	+	0.3487	0.8573	Iris	TAACATTAATGGAGCTGTCAATG
chr2L	1138698	1138721	+	0.4587	0.8422	CG4577	GCAACGCTCCGTCGGCCCGAAAC
chr2L	1145869	1145892	+	0.36	0.7601	MFS3	CTGAATTGCATTACGGTGGCCTG
chr2L	1148684	1148707	+	0.5171	0.8203	l(2)10685	TGATGGATGGTGCCTCGACTTTG
chr2L	1150929	1150952	+	0.3546	0.9086	Vps29	AGAAGCTGCTGGTGCCGGGCCGC
chr2L	1161914	1161937	+	0.3673	0.7981	CG5080	TGGCTGACTTACCGTGATCAGCA
chr2L	1164873	1164896	+	0.2873	0.7352	IntS14	CGGACTGCGGCCTCGGCTTTGGC
chr2L	1165637	1165660	+	0.5964	0.8706	IntS14	CGCCAAGGATTCAAAAGACACGG
chr2L	1168105	1168128	+	0.7652	0.9494	Plap	CATCCACCTGCGACTGAGCATTG
chr2L	1168294	1168317	+	0.2625	0.8026	Plap	TAATAAAGTTGGCCACCTGGTCG
chr2L	1168769	1168792	+	0.349	0.8009	Plap	AGGACTGCTTCACTTGCTTGGCG
chr2L	1170232	1170255	+	0.714	0.9739	CG31922	AATGGGTGGCAAAAGTTATTATT
chr2L	1170511	1170534	+	0.7522	0.9447	CG31922	CCCACTATAGTGGCGATAATCTA
chr2L	1171398	1171421	+	0.4493	0.8725	Charon	TATGGTTTATCACCGCCAGATGA
chr2L	1171407	1171430	+	0.5907	0.9368	Charon	TCACCGCCAGATGAAGAGCTGTG
chr2L	1171878	1171901	+	0.476	0.9044	Charon	TTCGTGATCTGATATGATTCGAA
chr2L	1172047	1172070	+	0.5574	0.8437	Charon	GTGATCACGGGCGTCAGTTGCTT
chr2L	1172158	1172181	+	0.4623	0.8289	Charon	GGAACTTTGGTCGGATCTACTGG
chr2L	1172189	1172212	+	0.4603	0.9286	Charon	TAGGTTCGGAACTTGAACTGGTC
chr2L	1172341	1172364	+	0.6307	0.8883	Charon	CCGTGATTGGAGATAGCGACCTT
chr2L	1172387	1172410	+	0.3192	0.837	Charon	TCGCGTCGATCACCCTTTGGGTA
chr2L	1173520	1173543	+	0.5569	0.8367	CG4887	CCACAGCCTGATCAACGACGACT
chr2L	1174195	1174218	+	0.7714	0.9071	CG4887	GATTATGAGCGAGCTGATAAAGG
chr2L	1174495	1174518	+	0.7152	0.8881	CG4887	GATTCATCACGCGGTATAGCGTT
chr2L	1174529	1174552	+	0.4774	0.8271	CG4887	ACACCGTTGAGGAGGCAAAGCAA
chr2L	1175071	1175094	+	0.5402	0.8493	CG4887	GATTCTATTGCTTTGTGTGCAAA
chr2L	1176079	1176102	+	0.2465	0.8358	CG4887	TTATGTTTCATTATGTTGCAGCC
chr2L	1179450	1179473	+	0.6223	0.82	CG4896	GGTGCCTCACGCTGTTTTGCATT
chr2L	1179484	1179507	+	0.3419	0.8792	CG4896	AAACCGTTGAGGAGGCGACTCGT
chr2L	1179837	1179860	+	0.1237	0.8141	CG4896	CCTCTTCTATTTTTCCGTTCAGG
chr2L	1180015	1180038	+	0.5557	0.8483	CG4896	AGCGCCGCTTCCAATGCTACATG
chr2L	1180076	1180099	+	0.2044	0.7557	CG4896	CGGAGCCGGCGAGGGCGTCGACG
chr2L	1180497	1180520	+	0.688	0.7946	CG4896	ATCCATGCCCTTCAGTTATCGTC
chr2L	1180578	1180601	+	0.6629	0.9419	CG4896	GAGCAGGTGAAACAGCGATGTCT
chr2L	1183438	1183461	+	0.625	0.8823	CG5126	GGGCCAGCACCGATTCCCTACCA
chr2L	1183579	1183602	+	0.3295	0.783	CG5126	CCACTTCGCTTTCCAGGTGACTC
chr2L	1184351	1184374	+	0.2513	0.8086	Tgt	TGCCCGTGGGCACTCAGGGAACC
chr2L	1184501	1184524	+	0.4186	0.9137	Tgt	TGGGCTGGCCCAGGGCCATTCTA
chr2L	1192005	1192028	+	0.5622	0.879	CG5001	CATATCAGTTCCACGGCGATCCG
chr2L	1200990	1201013	+	0.8052	0.9636	CG5011	CCACGAACCTCCTCACGGAAACA
chr2L	1204742	1204765	+	0.7999	0.9931	CG14342	AATAAACCCACTGACAACAGAAC
chr2L	1219707	1219730	+	0.4657	0.8691	CG42329	TGGACATGGGCAACTACGAATCC
chr2L	1227684	1227707	+	0.0118	0.8595	CG42329	TTTCATATTGTTTTTAGGTCAAT
chr2L	1227700	1227723	+	0.5327	0.7975	CG42329	GGTCAATTCTCATCTTATTGTGC
chr2L	1228280	1228303	+	0.1909	0.6964	CG42329	TGACCCTTTTCCCCCGACTGGAC
chr2L	1228445	1228468	+	0.2094	0.8647	CG42329	ACCTATTTAATTAATTTAGTGTC
chr2L	1228454	1228477	+	0.1408	0.8151	CG42329	ATTAATTTAGTGTCTGGGTCATT
chr2L	1228463	1228486	+	0.6431	0.8816	CG42329	GTGTCTGGGTCATTCGTGGTATC
chr2L	1228541	1228564	+	0.3362	0.822	CG42329	CAAATGGGGCAAAAAGGCTATCG
chr2L	1285502	1285525	+	0.4521	0.8913	robo3	AAGATCGCGTGAGTGTCCTGGAG
chr2L	1286993	1287016	+	0.6298	0.9218	robo3	CAAGAGCATCGTAGGCAAGCCCT
chr2L	1288115	1288138	+	0.39	0.7975	robo3	TTGTGTGCCTATTGCAGATACCC
chr2L	1288169	1288192	+	0.5221	0.8784	robo3	ACGCAGACCTGGTTTATCGTCCT
chr2L	1288185	1288208	+	0.502	0.8085	robo3	TCGTCCTGCTGGGCTCCATCATT
chr2L	1329217	1329240	+	0.1214	0.685	a5	TTTGCCTGGCTCGCAGCCAGGAT
chr2L	1341611	1341634	+	0.4678	0.9063	CG33923	TATTAGAGTAGTCTTTGAAGAAA
chr2L	1341676	1341699	+	0.395	0.8576	CG33923	TAAAACTTGCACGCATCTATTGT
chr2L	1341804	1341827	+	0.0653	0.8394	CG33923	AATTTTAATGCTACATTTACGAA
chr2L	1341811	1341834	+	0.615	0.9759	CG33923	ATGCTACATTTACGAACTTTTAT
chr2L	1341823	1341846	+	0.0125	0.8128	CG33923	CGAACTTTTATTTTGGTAATGGG
chr2L	1341833	1341856	+	0.044	0.8499	CG33923	TTTTGGTAATGGGCGTCTCTAGC
chr2L	1341905	1341928	+	0.5081	0.8291	CG33923	GATAGCAATAGTCAAAGTCGGCG
chr2L	1343681	1343704	+	0.5282	0.92	CG33922	TATTGGAGTAGTCTTTGAAAAAA
chr2L	1343746	1343769	+	0.4496	0.9094	CG33922	TAAAACCTGCAGCCATCTACGGT
chr2L	1343801	1343824	+	0.55	0.7972	CG33922	ATCTCTGGAATGTTGCTATGTTG
chr2L	1343885	1343908	+	0.6265	0.8958	CG33922	TATGCTACATATACGAACTTTTA
chr2L	1343908	1343931	+	0.581	0.8328	CG33922	CATTGCTGACGGGTGTCTTTAGC
chr2L	1343929	1343952	+	0.0917	0.8	CG33922	GCAACTTCACTTTTAGGGAATAG
chr2L	1343944	1343967	+	0.6896	0.9375	CG33922	GGGAATAGTACTTGTATGTACGA
chr2L	1343980	1344003	+	0.3671	0.8922	CG33922	AAAAACAATAGTGAAAGACGGCA
chr2L	1352269	1352292	+	0.6305	0.9184	CG5556	AGTCCGCATCATCGGCGCATATC
chr2L	1352470	1352493	+	0.8715	0.9756	CG5556	GCTGAAAGCGAAAGGACTCCCAG
chr2L	1352563	1352586	+	0.55	0.9224	CG5556	TCAGGACCGCTTCGGGGATGATC
chr2L	1353880	1353903	+	0.8401	0.963	CG5561	AGCTCACCAAAGACAGCACTTTC
chr2L	1354503	1354526	+	0.5081	0.8026	CG31924	TCCTAAACGAATCCCGACAGCAG
chr2L	1354683	1354706	+	0.6079	0.9113	CG31924	CGATTAGAGCAGCCTGCTCGGAA
chr2L	1355497	1355520	+	0.5725	0.8297	CG5565	GATCCTTGACGATGTGTTGGGAA
chr2L	1355586	1355609	+	0.5525	0.8198	CG5565	GCCAACAAGTCTTGAACCGTTTT
chr2L	1359310	1359333	+	0.4975	0.9329	CG31659	ACTAATTCCACCATAATTTACCC
chr2L	1359330	1359353	+	0.7363	0.9539	CG31659	CCCGTACTTGTTGTGCCCAAAAC
chr2L	1359455	1359478	+	0.5776	0.9057	CG31659	AAATCACTCACTGGGTGTTCAGT
chr2L	1359502	1359525	+	0.5231	0.709	CG31659	TTCTCTTCCTTCTCTATGAAATC
chr2L	1368364	1368387	+	0.8263	0.9787	CG14346	GCATGGCACCAAGCTGCTGACAT
chr2L	1368406	1368429	+	0.6351	0.9	CG14346	CCTGCCGCCGATGTGGCATGGCA
chr2L	1368436	1368459	+	0.4668	0.8946	CG14346	CAGCACTGAAAAGCTGCTGGACA
chr2L	1392163	1392186	+	0.5895	0.8885	robo2	ACGGGCAACGTTTGATTCACGGG
chr2L	1394484	1394507	+	0.4462	0.8897	robo2	AGAAAAGCGGTGGCCGACTCCCG
chr2L	1395897	1395920	+	0.6478	0.8064	robo2	CTTACATGCCACTTGCAACGTTG
chr2L	1493086	1493109	+	0.4433	0.8275	CG31928	CAGCGGATGCCTGACATACGTGC
chr2L	1494312	1494335	+	0.6001	0.8928	CG33128	CGACGATGGAGTACCGATTTACA
chr2L	1494333	1494356	+	0.8765	0.9657	CG33128	CATGCAGCCCGACTACGGATACG
chr2L	1495800	1495823	+	0.555	0.8527	CG31926	GCTGTCTTGGCCTTTGAAGCCGA
chr2L	1495923	1495946	+	0.7946	0.9626	CG31926	AATGTTGATGATACAAAAGCTAA
chr2L	1497419	1497442	+	0.6172	0.8852	CG31661	CTCCACTCCGTACGGTGAATGCT
chr2L	1497686	1497709	+	0.6946	0.9409	CG31661	GCATCACCTACGGATCGGGCTCC
chr2L	1499224	1499247	+	0.565	0.7685	CG18131	ACCGAGTTGCGATTGTGGCTTTC
chr2L	1501724	1501747	+	0.4023	0.6849	CG7420	CTGGCATTGGTCTTCTCACGGCA
chr2L	1517227	1517250	+	0.4771	0.8002	CG18132	CGAAGAACGTCCCATCTTCGGTG
chr2L	1517376	1517399	+	0.5299	0.8876	CG18132	TCCGATTGAGCACTCCAGATCAA
chr2L	1517841	1517864	+	0.6218	0.8893	halo	TCTCCTGGTTGAGATTCATAATC
chr2L	1520689	1520712	+	0.5334	0.8849	Or22a	CTTGGATCGGGTGATGTGGTCCT
chr2L	1520898	1520921	+	0.2948	0.8002	Or22a	AAACCTTCTCGGCGGGGGAGTTC
chr2L	1520967	1520990	+	0.6836	0.9272	Or22a	AGTGCGCCTTCACCTTGATTGGA
chr2L	1521020	1521043	+	0.7337	0.9468	Or22a	CTGGATCAGCTGGACAAGAGATG
chr2L	1521124	1521147	+	0.5976	0.8431	Or22a	CTCCACCTTCGTGGTAATGAACT
chr2L	1521223	1521246	+	0.5969	0.8731	Or22a	CATCTCCAGCATCGCCGAGTGTT
chr2L	1521533	1521556	+	0.0113	0.897	Or22a	TTAATGGCCTTTTTTTATTTCTT
chr2L	1522779	1522802	+	0.5507	0.8791	Or22b	CTTAGATCGGGTGATGTGGTCCT
chr2L	1522943	1522966	+	0.5492	0.8414	Or22b	TCCTTCTGCCGATATCGGTAAGC
chr2L	1523057	1523080	+	0.1819	0.7862	Or22b	AAAGTTATTTGACCATGATGGGA
chr2L	1523249	1523272	+	0.599	0.8922	Or22b	TAATGAAGAGAATCCATGCCTGG
chr2L	1523313	1523336	+	0.5891	0.8676	Or22b	CATCTCTAGCATCGCCGAAGTCA
chr2L	1523651	1523674	+	0.0121	0.7914	Or22b	TTTACCTTACTTTTTCAGCTATG
chr2L	1585690	1585713	+	0.4937	0.8221	CG10869	GGACTTGTATCTGGTATACGCAG
chr2L	1585861	1585884	+	0.5948	0.8901	CG10869	CCTTGTTGGTCAGAGCACAGAAT
chr2L	1600946	1600969	+	0.4975	0.8116	haf	TTCCCTCCAATCCAGGTGGACTT
chr2L	1601142	1601165	+	0.3519	0.7392	haf	AGGGCCAGGAGTCGGTGTTGCGG
chr2L	1601358	1601381	+	0.5543	0.8909	haf	GGGGGCTGGAGCAGAGCCTGAAG
chr2L	1604816	1604839	+	0.4291	0.8631	haf	TCCCGTGGAGCAGCCGGATGACA
chr2L	1609480	1609503	+	0.5816	0.8917	CG31935	CTTACCCGGGCACCATGAGCGAA
chr2L	1695627	1695650	+	0.5314	0.8158	chinmo	CATCGCTTAAAAACGAAACAGAA
chr2L	1709153	1709176	+	0.6589	0.9663	CG17660	GAAACACACTCGACCCCTACCGG
chr2L	1709615	1709638	+	0.5696	0.8276	CG17660	CCGAAAGTGGGTGCTTGTGCTCC
chr2L	1709702	1709725	+	0.4146	0.8305	CG17660	TCGCCAGGACGATGAGTCCGTTG
chr2L	1710206	1710229	+	0.6549	0.9324	CG17660	CCGTGGTCACCAGCACGTCCACC
chr2L	1727675	1727698	+	0.6536	0.9662	Eno	AATCCAGATGAGAGCTGGCTGAC
chr2L	1729184	1729207	+	0.5977	0.8826	Rrp40	CGCGAGAGTCCTGAATGCAAGCG
chr2L	1731694	1731717	+	0.602	0.892	CG17652	GATGGTGCTTCCAAGACGGGAGT
chr2L	1731878	1731901	+	0.492	0.8606	CG17652	CCATCGATTTGATGCATTCGGAA
chr2L	1732054	1732077	+	0.6455	0.8638	CG17652	ATCTGCTCATCTATGCCAATCTT
chr2L	1752416	1752439	+	0.3877	0.8223	CG17648	CGGCCGGAGCCTTGGCCTCTGCA
chr2L	1756014	1756037	+	0.5841	0.8454	Gr22f	ATCACGAAACAGTTAAAGTTGGG
chr2L	1756066	1756089	+	0.7612	0.9251	Gr22f	CCTGGCCCTCAAGGGTGAGTAGT
chr2L	1758627	1758650	+	0.7582	0.9022	CG17650	GTATGGGACGCTTGGCTTCGAAT
chr2L	1758913	1758936	+	0.5897	0.9239	CG17650	TTCGGAAAACTTCACTCACCTGA
chr2L	1789749	1789772	+	0.6245	0.9649	Gr22d	TAAGCCACACAAATCGGTAAATA
chr2L	1789862	1789885	+	0.6898	0.9202	Gr22d	GAATCTGGCATTCCAAAGTGCAC
chr2L	1790175	1790198	+	0.7427	0.9251	Gr22d	CCATCAGAATAAGGAGACTGGAA
chr2L	1791182	1791205	+	0.478	0.937	Gr22c	AGATTCGTGACCATTTCTAATAG
chr2L	1791303	1791326	+	0.6174	0.9588	Gr22c	TGAGCACCATTTCCACGGAGAAG
chr2L	1792547	1792570	+	0.7788	0.9807	Gr22b	GCTCTAGAAGGCGTTTGTATAAG
chr2L	1792619	1792642	+	0.7093	0.8922	Gr22b	ATTGGCTCACTAGGTCCTTCAGT
chr2L	1792652	1792675	+	0.5746	0.8795	Gr22b	TCAGCCATACATAGCGATAGATT
chr2L	1792985	1793008	+	0.5168	0.9128	Gr22b	TAATTCCAATTACTACATTTATC
chr2L	1793006	1793029	+	0.571	0.8765	Gr22b	TCATCTCCAGCACAGGATTTCGC
chr2L	1793047	1793070	+	0.3921	0.8711	Gr22b	TGTTTCCGGTATTCAAAAGCCAA
chr2L	1822921	1822944	+	0.0236	0.7636	CG31933	TTTTAATCCGGAACCAATAGCAC
chr2L	1822926	1822949	+	0.7733	0.9381	CG31933	ATCCGGAACCAATAGCACTTTAT
chr2L	1822948	1822971	+	0.5167	0.7862	CG31933	TCTGCCAGTCGTGGGTCAGATCG
chr2L	1825197	1825220	+	0.5338	0.9139	CG31664	ACATCGGCGATCACAGGACGCAG
chr2L	1825375	1825398	+	0.3888	0.8437	CG31664	TGAACTCGTACCGCCTGCTAGAG
chr2L	1826231	1826254	+	0.4135	0.8432	CG31664	CATAGTTGTTTGATCCAATGGAA
chr2L	1826318	1826341	+	0.8875	0.8594	CG31664	GCTGACTTACATCATTCAATTTA
chr2L	1826341	1826364	+	0.1718	0.9324	CG31664	TCTATTTCCTTAAATATTTTGTC
chr2L	1832330	1832353	+	0.5683	0.8679	c-cup	GCACTTTGGAGGCTGTCATCAAA
chr2L	1843977	1844000	+	0.2243	0.6228	wry	TTGATCGCCGGGTCAAGAAGAGC
chr2L	1844140	1844163	+	0.6158	0.9363	wry	CAACAGCAAGGAGCTGTACAACG
chr2L	1848154	1848177	+	0.6898	0.9697	wry	ATTGTGGAAATCAATGATGCCAT
chr2L	1867161	1867184	+	0.6948	0.9119	CG31663	TGTTACCCCTGACCAAGTAGTCA
chr2L	1870162	1870185	+	0.6359	0.9036	CG7295	CTTGGTGGCTCTCCACGAAGTGA
chr2L	1879941	1879964	+	0.7904	0.9296	CG31663	ATGATACATTGTGCACATTACTC
chr2L	1934466	1934489	+	0.5475	0.8297	Wdr62	CGTCCTTTGCAGTACAAGGATCC
chr2L	1934974	1934997	+	0.5702	0.8892	Wdr62	CAACGATCACTCTCTTTACATCT
chr2L	1934992	1935015	+	0.4096	0.8035	Wdr62	CATCTGGGATCTGCGCGACATCT
chr2L	1935046	1935069	+	0.2146	0.7505	Wdr62	TCACTCCACTTGCATCTGGGGCG
chr2L	1935264	1935287	+	0.419	0.835	Wdr62	TCAAGGATCAGGGCTCGTCTCTG
chr2L	1935734	1935757	+	0.1292	0.7717	Wdr62	ACAGGGAAATATTTTCATGAGGG
chr2L	1935857	1935880	+	0.7179	0.9336	Wdr62	CGGAACCCAGAATGCCAAGCAAA
chr2L	1935992	1936015	+	0.5863	0.9339	Wdr62	TGATTACTACTCGAACGAGTGCA
chr2L	1936083	1936106	+	0.2685	0.8046	Wdr62	ATTTCCGCAAGTGGCGACGGTTG
chr2L	1936729	1936752	+	0.5972	0.9129	Wdr62	TTGGCAGCAGCAACAATGGAACG
chr2L	1936964	1936987	+	0.5888	0.933	Wdr62	CAACAACCTCGCGCCCAGCACGC
chr2L	1937416	1937439	+	0.5922	0.8692	Wdr62	ATTGCATATCCTTTCATCTTCCA
chr2L	1937864	1937887	+	0.6273	0.9388	Wdr62	GGGTACGCGAAAAAATGGCAACA
chr2L	1938490	1938513	+	0.2599	0.8386	Wdr62	TATTCTTTGACCCACAGGTAGGC
chr2L	1939426	1939449	+	0.6233	0.884	Wdr62	TGCTGATGATGCTAGAACAATTC
chr2L	1939630	1939653	+	0.4398	0.9454	Wdr62	CAGGGAATTTTACCAATGCGAGA
chr2L	1939642	1939665	+	0.6058	0.9761	Wdr62	CCAATGCGAGAGGAAGGTCTCCC
chr2L	1945519	1945542	+	0.1645	0.7701	CG15357	GCCTTCTTTTGTGGCAGCAATCG
chr2L	1952725	1952748	+	0.4456	0.8167	erm	GGGGACACGCCCGCTTGGCGCTC
chr2L	1977701	1977724	+	0.3892	0.7783	CG15356	TGTTCCGCAGCGCACTGCTGGGC
chr2L	1977733	1977756	+	0.596	0.9635	CG15356	ATAGTGGCTGCTCCGCCCGAACT
chr2L	1977956	1977979	+	0.6196	0.8791	CG15356	AACTACTAGCTGGTATATTCTTG
chr2L	1978565	1978588	+	0.615	0.8905	CG15356	GGATTGTGTATGGAGGAGCGACT
chr2L	1983404	1983427	+	0.7051	0.8972	CG7289	CGATAAGCACATCCAAGGCGGAG
chr2L	1985922	1985945	+	0.689	0.9091	Got2	GTTTAAACTTGATCTGAACTCAC
chr2L	1985927	1985950	+	0.5164	0.8807	Got2	AACTTGATCTGAACTCACCTCCC
chr2L	1991864	1991887	+	0.0176	0.6675	Obp22a	CAACTTTTTCCTTAACTTTCTGC
chr2L	2001385	2001408	+	0.3894	0.915	CG33543	TATATTCGCCATTGTAGAGCCAG
chr2L	2002178	2002201	+	0.7148	0.8968	CG33543	CGAGCAGCTCGAAGGAGGCCAAA
chr2L	2002794	2002817	+	0.2839	0.8327	CG33543	CGAAATGCGTTATTGATGGCGTC
chr2L	2024018	2024041	+	0.9844	0.9904	CG4238	ACACCAGCAACACAAGTAACAAC
chr2L	2026766	2026789	+	0.5383	0.7594	CG4238	GGAATCTCCTCCTTGTCGAGCTG
chr2L	2027271	2027294	+	0.7514	0.9279	CG4238	CTCGTAGGCCCGCCATTCCCTGC
chr2L	2027825	2027848	+	0.1166	0.8139	CG4238	GCTAACTTTTTTGGGTAACTTTG
chr2L	2034099	2034122	+	0.5481	0.9086	CG42296	TCCATGCTGGGATATACCCCCAA
chr2L	2034289	2034312	+	0.6095	0.9543	CG42296	AGGGAGGCGGCATGCCGTAGTAC
chr2L	2034751	2034774	+	0.0273	0.7331	CG42296	TTTTGGGTGCTTCTGTGGTACTG
chr2L	2034897	2034920	+	0.4669	0.7887	CG42296	TCTGTCTTCTGGTAGGTCTGCTG
chr2L	2035023	2035046	+	0.444	0.8351	CG42296	AGTTCCGTTCTTAGCTTTTCCAC
chr2L	2036847	2036870	+	0.0118	0.7892	lectin-22C	TTTTGGTTTTTACTTCAAGGACT
chr2L	2036859	2036882	+	0.4542	0.8224	lectin-22C	CTTCAAGGACTGTTTTCTCCAGG
chr2L	2037102	2037125	+	0.7146	0.9857	lectin-22C	ACACGGGCGTAAGTACACCCAGA
chr2L	2037159	2037182	+	0.4585	0.8197	lectin-22C	AAGGACAAATCACATCGGATTCT
chr2L	2040765	2040788	+	0.4966	0.9299	Su(dx)	CGGTGGAGTACGGGCACGGATGC
chr2L	2041071	2041094	+	0.1991	0.7341	Su(dx)	TTTGCCAGCTGGAGGAGGAGCAG
chr2L	2041350	2041373	+	0.8358	0.9437	Su(dx)	CTACGTAGACCACAACACAAGAA
chr2L	2041626	2041649	+	0.0176	0.7464	Su(dx)	TTTACTTAATCCTTACGCAGATC
chr2L	2041630	2041653	+	0.6217	0.9019	Su(dx)	CTTAATCCTTACGCAGATCCAAT
chr2L	2046423	2046446	+	0.7698	0.9833	Kebab	ACAGCCATACATGCATACCATCC
chr2L	2046570	2046593	+	0.5016	0.7878	Kebab	CATCGAGCAGGCTTCTAGTGCCA
chr2L	2046822	2046845	+	0.302	0.8355	Kebab	ATGGGATAACATTTTCGCATCTT
chr2L	2054629	2054652	+	0.3972	0.8305	Or22c	TCGGATTCCCCGCATCTCCGGCC
chr2L	2055321	2055344	+	0.5461	0.8478	Or22c	AACAGACTGCCCTCGTTTGCCGT
chr2L	2066748	2066771	+	0.5221	0.8886	dpr3	TCATGCAGACTGTCCACGCGGCA
chr2L	2066775	2066798	+	0.4895	0.8902	dpr3	ATTATGGCCTCCGTGTGGCCAGT
chr2L	2094673	2094696	+	0.0738	0.8258	dpr3	TATTGCAAATTTGTTTCGCCGCC
chr2L	2134437	2134460	+	0.673	0.9416	GlyP	GCGCGTCTACTATCTGTCGCTGG
chr2L	2141478	2141501	+	0.794	0.8983	tho2	GCTTGGCAACCTCCCTCTGATAG
chr2L	2141840	2141863	+	0.6279	0.8793	tho2	TGTGGTACTCTCGAAGCATGGTT
chr2L	2142083	2142106	+	0.1463	0.8265	tho2	GGCGATTAGAGGACTTTTTCGTA
chr2L	2142324	2142347	+	0.6586	0.8703	tho2	ACTGATTGGCCACATACTGAAGC
chr2L	2142852	2142875	+	0.6726	0.9142	tho2	AGCACAGCCCAGATCTCTTCGGA
chr2L	2142988	2143011	+	0.7108	0.9045	tho2	GGCTGTCCACGCCCATATCGACA
chr2L	2143344	2143367	+	0.5175	0.8359	tho2	AGCAAAGCTTCGCAGAGGCCAAA
chr2L	2143438	2143461	+	0.4332	0.8935	tho2	TTAAATCTACCTCATTGAACTTC
chr2L	2143934	2143957	+	0.6559	0.8775	tho2	TGATATCCATTATGCTCTCTGGA
chr2L	2143985	2144008	+	0.7374	0.9583	tho2	GCTCTGTGATAAGCTTGGCAAAC
chr2L	2144104	2144127	+	0.8043	0.9283	tho2	CTATATGTACGTACTATAGCTTG
chr2L	2144250	2144273	+	0.3487	0.7971	tho2	ACAAGTTGCACAAAGGCATGTCG
chr2L	2144436	2144459	+	0.5671	0.8011	tho2	CAACAACAAATTCAACTCACCAC
chr2L	2146255	2146278	+	0.5474	0.8023	CG11723	GATCGGGTTCAGTGGTAGACTTT
chr2L	2146485	2146508	+	0.3417	0.7985	CG11723	TCCGAGCCAGAGTCCTGGGGCAC
chr2L	2146873	2146896	+	0.698	0.8877	CG11723	TCCGCCACTCACCATCCTGCTGC
chr2L	2147977	2148000	+	0.5256	0.9196	TBCD	TGCCACACGAACTGAGCGATCTG
chr2L	2148233	2148256	+	0.5883	0.9186	TBCD	TGTGTCCTCCAACGACACATGCA
chr2L	2148411	2148434	+	0.5533	0.9568	TBCD	AAGCACGGAAAGCGAGAAGATCT
chr2L	2149619	2149642	+	0.6111	0.9148	TBCD	CCTCTCCAACCAACGGGTTGCGG
chr2L	2149821	2149844	+	0.2376	0.8176	TBCD	ATTGCGTTTATTCGTTTCAGTTT
chr2L	2149831	2149854	+	0.2473	0.6931	TBCD	TTCGTTTCAGTTTCCTGGCAGAA
chr2L	2153015	2153038	+	0.554	0.9325	AIF	TGACGCGGGATACGGATGACAGT
chr2L	2153400	2153423	+	0.56	0.8955	AIF	ATGATTAGCAACGAGTTCCGCAA
chr2L	2153921	2153944	+	0.4777	0.932	AIF	TCGGCAGTGAACTGGCCTGCTCC
chr2L	2159038	2159061	+	0.6568	0.9111	aop	CCCTGTAGTAATAACGCAGGGCA
chr2L	2190811	2190834	+	0.4733	0.8717	CG10874	TTGGACGATCGTCGAACTTATCG
chr2L	2204481	2204504	+	0.8573	1.0	CG31668	GATACACGGACAGCGAACTCAAG
chr2L	2204651	2204674	+	0.5428	0.9074	CG31668	CTCACCATGATCAATCCCGCACT
chr2L	2205352	2205375	+	0.4876	0.8783	CG31668	GATTTTACCTACCACATCCAGGA
chr2L	2205359	2205382	+	0.921	0.9464	CG31668	CCTACCACATCCAGGATGAAGAT
chr2L	2205913	2205936	+	0.6015	0.8866	CG31668	CCTAATTTAATGCAGCTTACCTA
chr2L	2207373	2207396	+	0.761	0.9805	CG33124	GGAACACGGAAAGCGAACTCAGG
chr2L	2207695	2207718	+	0.6038	0.9065	CG33124	AGTTGGGCAAGGACATGTAGCGA
chr2L	2213653	2213676	+	0.5207	0.8109	Uch	CGGGACGCGGAATCCATTCCAAG
chr2L	2214487	2214510	+	0.6843	0.858	CG34174	GCCACCTGCAAAACCAGATTGGA
chr2L	2214648	2214671	+	0.631	0.801	CG34174	CCCAGATGATCTCCTACTTCCCT
chr2L	2218159	2218182	+	0.3461	0.7208	mio	AATCCCTTTCGCAGAGAGTAACG
chr2L	2218767	2218790	+	0.5144	0.8271	mio	GCACTCCTGGTGGTTCGCCCTTC
chr2L	2219155	2219178	+	0.3365	0.8248	mio	TGCAGGAGTGAGCAGCGCGACCT
chr2L	2219228	2219251	+	0.6387	0.8542	mio	TAGACCAGTTGTATGCAAACAAG
chr2L	2223921	2223944	+	0.6476	0.9926	papi	AATGGGCGGAATGGAAAGGCCAA
chr2L	2224190	2224213	+	0.355	0.8816	papi	TGTCTCCGCGGTGGCCTCGCCCA
chr2L	2224363	2224386	+	0.545	0.9439	papi	AGTTCGACGAGAAGTGGTATCGC
chr2L	2226057	2226080	+	0.6718	0.9214	CG15387	CGTGCTGCATCATGAGAATCATC
chr2L	2226138	2226161	+	0.5845	0.9324	CG15387	CACAGCGTATTATGTCCATAAGA
chr2L	2229254	2229277	+	0.4334	0.8397	sau	ATTACTTTCAGGGCTACACATCT
chr2L	2233496	2233519	+	0.4709	0.8487	Sec24CD	GCTTGCCAGGCGCCTCCGCGATG
chr2L	2239175	2239198	+	0.5169	0.8974	Tengl2	CTACAGTATTGGTTACCACTTCA
chr2L	2239850	2239873	+	0.5437	0.8686	Tengl1	GCTCCCGGGGCAAGTAAATTGAT
chr2L	2239967	2239990	+	0.7034	0.924	Tengl1	GAAAGGGCCTAATGTTGGACAGG
chr2L	2240153	2240176	+	0.4239	0.7868	Tengl1	TGGTGATATCATTGGTGCTGGGG
chr2L	2242687	2242710	+	0.612	0.8822	CG4267	ACTAGCCAGCAGCTCGGAGAAAA
chr2L	2243558	2243581	+	0.6525	0.895	CG4267	GGATAGTCATTCATGGCTGGATG
chr2L	2253248	2253271	+	0.6194	0.9255	CG17234	CAGCGAAAATATCATCGTTACTG
chr2L	2253387	2253410	+	0.5564	0.9082	CG17234	ATAATCCACGAAGAATATGCGTT
chr2L	2254519	2254542	+	0.5936	0.924	Send1	CACACGATCAGCGGCCGAATAAG
chr2L	2254726	2254749	+	0.3255	0.8386	Send1	TCAAATTGTGGGTGAATGATATA
chr2L	2254825	2254848	+	0.5299	0.8932	Send1	ATACAGTGGGCAGCTGTTATAAT
chr2L	2254858	2254881	+	0.7806	0.9583	Send1	CTGTAGATGGATCCGCCGCAAAA
chr2L	2263792	2263815	+	0.2722	0.8806	CG4270	TATTAATTTGCACCCATTTCCAG
chr2L	2264751	2264774	+	0.6845	0.9055	CG34049	TATTAAATACATCTACATACATC
chr2L	2264878	2264901	+	0.4974	0.9324	CG34049	TAGGCTTGCGTCGAATGATAGGA
chr2L	2264926	2264949	+	0.4122	0.8223	CG34049	ACAGAGACTTCTTATCTTTTTTC
chr2L	2265021	2265044	+	0.6333	0.8493	CG34049	CCATGCGACCAATCCTTTTCTGT
chr2L	2265094	2265117	+	0.1097	0.8124	CG34049	TGGAATTTATAGATTGTGATCTC
chr2L	2265103	2265126	+	0.3886	0.843	CG34049	TAGATTGTGATCTCTGGACCTCG
chr2L	2265171	2265194	+	0.4136	0.8797	CG34049	CGGCAGAAGGAAGTGAGGCAGCT
chr2L	2268636	2268659	+	0.6908	0.8992	CG17242	CATCGACTCTCAGTAAAACTTCC
chr2L	2268990	2269013	+	0.2482	0.822	CG17242	TTTGAACGGAAGCCTGCCAGGGA
chr2L	2286453	2286476	+	0.5981	0.8048	CG31681	CAGTGCCACCAAGTCTGAGAGGT
chr2L	2286521	2286544	+	0.2981	0.8813	CG31681	GGCACGTATTTTGGATGTGCAAT
chr2L	2286552	2286575	+	0.4575	0.755	CG31681	GCACCTTTAACACCTGACCACCT
chr2L	2286561	2286584	+	0.5333	0.811	CG31681	ACACCTGACCACCTTTGCTCCAA
chr2L	2300196	2300219	+	0.5178	0.7612	CG31949	TGGTTGCCCTGTTCCTTTCGTTA
chr2L	2300431	2300454	+	0.4451	0.8851	CG31949	TATCCTGCAATGGTTGGTGGATT
chr2L	2308122	2308145	+	0.0296	0.8013	CG16995	TTAAAATTGCAAATTTCAGTTTG
chr2L	2308174	2308197	+	0.5271	0.9306	CG16995	TATCGGGCCAAGCATGGTGCTCA
chr2L	2308366	2308389	+	0.6593	0.916	CG16995	CATGGCCTCCGGGGGAAATCTGA
chr2L	2309495	2309518	+	0.4855	0.8192	CG9967	GTTTCGGATTCTGCACTCACCTG
chr2L	2310104	2310127	+	0.8046	0.8957	CG9967	GAAGGGTTGCACCATACTTACTT
chr2L	2338363	2338386	+	0.3662	0.7735	eys	TTCGACTTCGTTCCAGGATCCAA
chr2L	2340776	2340799	+	0.6578	0.8398	eys	CCTCCTGTTACCCTGCCACCGGT
chr2L	2340860	2340883	+	0.5864	0.9103	eys	CCGCCACCGACGTCGGCCATAAA
chr2L	2340889	2340912	+	0.5516	0.8855	eys	CACCACTCCCGATGGACCACCCA
chr2L	2346801	2346824	+	0.2157	0.8198	eys	TAACTTTCCTTACTATTTCTTTC
chr2L	2352780	2352803	+	0.0109	0.9104	eys	TTATTAATAACTCTTTTTTAGAT
chr2L	2352800	2352823	+	0.649	0.8976	eys	GATCTTGAAGTGGCCCTGCCATC
chr2L	2360978	2361001	+	0.3823	0.8068	Rab5	TGCAGTTCCTTGACCCAGGTCTT
chr2L	2367034	2367057	+	0.64	0.9214	Axud1	GGAAGTGAAACCTCCGCGTTACT
chr2L	2367341	2367364	+	0.6022	0.9694	Axud1	AGACGATGACCCTGGCCGAGCAC
chr2L	2371025	2371048	+	0.7376	0.9092	CG3597	GTGGGCTTATAGATACTATTACC
chr2L	2371145	2371168	+	0.6877	0.9046	CG3597	CCCCTGGCCAACATGAGATGGAC
chr2L	2373472	2373495	+	0.1666	0.831	CG3609	TGAACTTTAAGTTCTACTCACCG
chr2L	2373481	2373504	+	0.5847	0.7854	CG3609	AGTTCTACTCACCGACATCGGTG
chr2L	2374777	2374800	+	0.6152	0.9161	CG15390	ACACACAAGCTGTATTAAAACAA
chr2L	2377343	2377366	+	0.4865	0.8906	Atxn7	GCCTGCAGGGCCAAAAGTGGCAG
chr2L	2378760	2378783	+	0.6171	0.9002	Atxn7	TGGCGAGGAAGAGCATCAGCAGG
chr2L	2378826	2378849	+	0.8197	0.9681	Atxn7	CCAGCAGCAGCAGATGCTCGAGC
chr2L	2382171	2382194	+	0.4935	0.8286	Eogt	AGGCCTTCTCGCAACGACCAGTA
chr2L	2382347	2382370	+	0.6753	0.954	Eogt	GATCCAAGGCTGCTCGAATAGTG
chr2L	2383382	2383405	+	0.6076	0.8412	PIG-Wa	GATAGCTTTCTAACCATTCTGCC
chr2L	2383588	2383611	+	0.5142	0.8067	PIG-Wa	TGGAAATGTCGCTCCCAATCCTC
chr2L	2384079	2384102	+	0.092	0.8939	PIG-Wa	ATTTCCTACGATTTTAGGTTTGC
chr2L	2384095	2384118	+	0.6532	0.8742	PIG-Wa	GGTTTGCTATTCCTTCACGAAGT
chr2L	2385483	2385506	+	0.5099	0.7974	CG3557	TATTACTTCCTTCGATTACTGAC
chr2L	2406185	2406208	+	0.0206	0.8615	VGlut	TTTAAACATAATCTCTTTTAGGG
chr2L	2406189	2406212	+	0.0471	0.8577	VGlut	AACATAATCTCTTTTAGGGCGTT
chr2L	2406205	2406228	+	0.5962	0.8726	VGlut	GGGCGTTACCTATCCAGCTTGCC
chr2L	2406660	2406683	+	0.4629	0.887	VGlut	AGGTGGAGGAGGCGGGCTTCGTG
chr2L	2414791	2414814	+	0.5742	0.9134	CG18641	GCACATCATATACGAACCGGCGA
chr2L	2416127	2416150	+	0.7398	0.9703	CG31948	ACATGACATGTGTCAGCGGATAC
chr2L	2416172	2416195	+	0.7068	0.9051	CG31948	GGATAGCAGGTTGATATAAAGCA
chr2L	2416421	2416444	+	0.3646	0.7148	CG31948	CATTTCTTCGCTACCTTGCACAA
chr2L	2416533	2416556	+	0.2345	0.8697	CG31948	GATCAAAAATTTTGTAGTCTTCT
chr2L	2417485	2417508	+	0.4339	0.8878	CG34448	TCATCTGGGCCAGACACTCAGAA
chr2L	2417590	2417613	+	0.4459	0.9131	CG34448	TAGGCTGAGTTTGGAGCAGCACA
chr2L	2417788	2417811	+	0.0118	0.9064	CG34448	CTATTTTAATTATTAGTTTTATC
chr2L	2417796	2417819	+	0.0357	0.9088	CG34448	ATTATTAGTTTTATCACTTGGTG
chr2L	2417809	2417832	+	0.4911	0.9349	CG34448	TCACTTGGTGTAAAGCCAAAACG
chr2L	2419424	2419447	+	0.4234	0.8076	CG34447	GGGGACGTGGCGGTTGGAAGTTC
chr2L	2419534	2419557	+	0.7145	0.9692	CG34447	ACTATAAACTACGTACTTCGAGT
chr2L	2419580	2419603	+	0.7164	0.9368	CG34447	TTGGGACATTCTCCCCTAACAAC
chr2L	2455284	2455307	+	0.3403	0.8517	dpp	ATCCATTCAGCGAGCCCGCCTCG
chr2L	2491507	2491530	+	0.6776	0.9372	Slh	CTTGCCCGCACTAGCCGTCTCGT
chr2L	2491935	2491958	+	0.8633	0.8996	Slh	GGATGAAGAAGTCATCCTCCAGA
chr2L	2517766	2517789	+	0.7296	0.9013	CG3528	GAAGCACCAACTCTTTCTCCTTC
chr2L	2552145	2552168	+	0.2119	0.7467	CG3515	TGCGGTGTGTGTGAGTTTTGACC
chr2L	2552488	2552511	+	0.1126	0.7296	CG3515	AAGTTTCTTACCTTTGAGGTGGA
chr2L	2563694	2563717	+	0.6332	0.9409	Cyp309a1	CTAACCGAGTAGAGCATGTGATA
chr2L	2574904	2574927	+	0.6151	0.8716	Sws1	CTCCGATATAATTCGAAGACTTG
chr2L	2575911	2575934	+	0.4618	0.8146	insv	TGTTCTGCCGCGGGATTTCTTCC
chr2L	2576016	2576039	+	0.4051	0.7633	insv	TGCCGTTGCTAATCCTGTACTGC
chr2L	2578391	2578414	+	0.4338	0.8231	Elba2	AGCAGCAAGTGGCCAAAATCCAG
chr2L	2583519	2583542	+	0.5739	0.8161	Drp1	TAGACTAGACTCACCTTAAGATC
chr2L	2647067	2647090	+	0.3415	0.8247	CG9962	CAACAAAGGGCGTTAACGGAGGC
chr2L	2647972	2647995	+	0.7846	0.9585	CG43851	GAATAATGCAATCCGAATGCGAA
chr2L	2648027	2648050	+	0.5641	0.8577	CG43851	CGACTGTTGCCGAATGATGAACA
chr2L	2649991	2650014	+	0.5743	0.8044	CG33125	CTTAATCCCGGATCGAAGTGGTC
chr2L	2650031	2650054	+	0.4799	0.8438	CG33125	CCTTCGACCTTTGGTTGGTGGAG
chr2L	2650166	2650189	+	0.0511	0.8279	CG33125	AGCCATATTTTTGGTGTTCACTT
chr2L	2650295	2650318	+	0.6502	0.837	CG33125	GGTTTCGCTGTGCTGGCTTCTTT
chr2L	2650319	2650342	+	0.0115	0.8006	CG33125	TTATTTTAGATTTGCTTCTGAAA
chr2L	2650327	2650350	+	0.5092	0.9056	CG33125	GATTTGCTTCTGAAAATGTTCGA
chr2L	2650552	2650575	+	0.6595	0.9751	CG33125	TACGGTATCTCGATAGTGAAAAA
chr2L	2650612	2650635	+	0.4296	0.9576	CG33125	TGCGGAATTTCTGAACCATCGTT
chr2L	2650637	2650660	+	0.6791	0.9047	CG33125	GGTCTGTGAAGCGAACAAAGTCA
chr2L	2650690	2650713	+	0.6427	0.9367	CG33125	TGATGATGACCACGAGTTTTATA
chr2L	2650711	2650734	+	0.3431	0.9154	CG33125	TAACTCTCATATTGCGCTTTTGA
chr2L	2650759	2650782	+	0.0137	0.8771	CG33125	GTTTTTAAGTTTCTATGCGGCTC
chr2L	2650766	2650789	+	0.4412	0.866	CG33125	AGTTTCTATGCGGCTCACGTGTT
chr2L	2650918	2650941	+	0.4546	0.8058	CG33125	CTTGCATATTGTACATGTGGAGC
chr2L	2650979	2651002	+	0.3511	0.8051	CG33125	TCGGTTCTTCTCTCCTCTTTTTA
chr2L	2651002	2651025	+	0.486	0.8914	CG33125	ACATAGTTGAAACCTTTTCTACG
chr2L	2651056	2651079	+	0.2363	0.8059	CG33125	ATTCGATTGGATTTAACTTGACG
chr2L	2651071	2651094	+	0.6825	0.8465	CG33125	ACTTGACGAGTTTCGGCTTCTTC
chr2L	2651120	2651143	+	0.2893	0.8579	CG33125	CTTTAGATTCCATTTCAGGCCTA
chr2L	2651125	2651148	+	0.5236	0.8248	CG33125	GATTCCATTTCAGGCCTAAAAAT
chr2L	2651182	2651205	+	0.4798	0.9056	CG33125	GAATAACTTTTGTAGTACTTAGG
chr2L	2651239	2651262	+	0.1946	0.8599	CG33125	CTACTTTGTTTATAATCTGGATA
chr2L	2651251	2651274	+	0.4621	0.8869	CG33125	TAATCTGGATATTCGTAGTCATG
chr2L	2651794	2651817	+	0.7629	0.9496	CG33125	CTCTCATAGTAACCCGTAGAATC
chr2L	2651872	2651895	+	0.5898	0.9261	CG33125	ATTGGTCTATGATAAAAATGACG
chr2L	2651995	2652018	+	0.5073	0.9263	CG33125	TTGGCTGCTACAAATGACATCAC
chr2L	2653275	2653298	+	0.5792	0.9423	Prosbeta4R1	TAAATGAGTGTAGAGGTCAGAAA
chr2L	2653397	2653420	+	0.5371	0.8511	Prosbeta4R1	CAAGATAACCAACGGATACGACT
chr2L	2654908	2654931	+	0.5546	0.8198	Or23a	GATTACTCGATGTGACCAAGAGT
chr2L	2655617	2655640	+	0.6503	0.8927	Prosbeta4R2	GACCAATCAAAAATCCACCGACT
chr2L	2655777	2655800	+	0.8144	0.9572	Prosbeta4R2	CCAGGAAAACACTGGCGGATTAT
chr2L	2665167	2665190	+	0.411	0.9315	Trf4	AGGCGCTAAACCACGGGGATGAC
chr2L	2665411	2665434	+	0.3949	0.8407	Trf4	TAAGGATTACTTTAACAAGAGTC
chr2L	2665425	2665448	+	0.5533	0.8326	Trf4	ACAAGAGTCCCATCGATTTCCCG
chr2L	2665495	2665518	+	0.6375	0.8633	Trf4	CATCGACTATGAGAACATCTTCG
chr2L	2665578	2665601	+	0.7233	0.8447	Trf4	CCTGTGTAATGGACTTCAACTGC
chr2L	2669927	2669950	+	0.4056	0.8421	Gr23a	TCATTGGCCATTCGCTGCTGTTG
chr2L	2669959	2669982	+	0.175	0.8564	Gr23a	CTTTATATATTTGCTGGACGTTG
chr2L	2669964	2669987	+	0.2861	0.7567	Gr23a	TATATTTGCTGGACGTTGCCATC
chr2L	2670219	2670242	+	0.5614	0.874	Gr23a	CTTGTGATCTTGTGAGACTTGCG
chr2L	2670586	2670609	+	0.4984	0.8869	Gr23a	CGATGGCGGCAATGTCCGTTCAC
chr2L	2670916	2670939	+	0.683	0.9597	Gr23a	GTAACAATGTTTCCGCCGACAAG
chr2L	2671067	2671090	+	0.3322	0.7672	Gr23a	TTTCCATGTGGACTCAAAGTGTG
chr2L	2695932	2695955	+	0.6981	0.8868	Trf5	AGCCCATGTCCAGTTCCAAGAGA
chr2L	2696033	2696056	+	0.4616	0.8422	Trf5	GTTTTCGCTTCCAACTCACTTGT
chr2L	2710472	2710495	+	0.1585	0.7185	CG31690	TGTTCCTTCCTTTATCTTTTTTG
chr2L	2710486	2710509	+	0.0183	0.6738	CG31690	TCTTTTTTGCAGGCGCGCCATCT
chr2L	2711115	2711138	+	0.6506	0.9221	CG31690	CCCTACTGTGCGGCCTCTACTGT
chr2L	2737024	2737047	+	0.4682	0.8497	CG31689	TTCACAGAGAAGAAGTCCGTGCT
chr2L	2737418	2737441	+	0.6699	0.9258	CG31689	CAGATCGACTATCTGCTGAACTC
chr2L	2737780	2737803	+	0.4669	0.8401	CG31689	ACCTGGTCTACGTGCTAAGCGCG
chr2L	2740498	2740521	+	0.0115	0.8791	Hrs	TTATTTTAATCAAAAAACCAGTC
chr2L	2740506	2740529	+	0.5954	0.9421	Hrs	ATCAAAAAACCAGTCCCAAGAAT
chr2L	2741085	2741108	+	0.6105	0.8221	Hrs	CTAACAATCCCATTCTCTGCAGG
chr2L	2744058	2744081	+	0.4262	0.9401	CG9961	TCGGCTATCTTGGCGCCACCCAG
chr2L	2744637	2744660	+	0.6566	0.9162	CG9961	ATACTGGGAAGTGCGGAAACAAT
chr2L	2744806	2744829	+	0.5144	0.7727	CG9961	AGCTCAACTTCTTTACTTGCTTT
chr2L	2744821	2744844	+	0.3629	0.6237	CG9961	CTTGCTTTCCATTGCAATCGTCT
chr2L	2745545	2745568	+	0.6323	0.8873	Cwc25	TCTTGCTCCAGACAGCACAGAGC
chr2L	2761047	2761070	+	0.5246	0.896	Tnpo-SR	TTGGCCGATGCCCAGAAGCCACA
chr2L	2761706	2761729	+	0.5883	0.8653	Tnpo-SR	CAATACTTACCTTGCAGAGATGA
chr2L	2766765	2766788	+	0.6649	0.8652	aph-1	GAGTGGTCCCGGCACCATGGGCT
chr2L	2770250	2770273	+	0.6251	0.9011	HINT1	CGCTGCAGCTCTCGCCAAATAGC
chr2L	2793307	2793330	+	0.6763	0.9077	Syt1	ATGGCGCGTCAGACACTTACTTT
chr2L	2793622	2793645	+	0.6289	0.9589	Syt1	AATATATAAATCCGTTTGGACTT
chr2L	2810351	2810374	+	0.0194	0.7586	daw	TCCTTTATTTTTACAGAGGAGGT
chr2L	2810358	2810381	+	0.0214	0.6797	daw	TTTTTACAGAGGAGGTCGAGTGC
chr2L	2810364	2810387	+	0.733	0.9431	daw	CAGAGGAGGTCGAGTGCAACCGA
chr2L	2812938	2812961	+	0.3828	0.7681	CG2964	CGACAAGGGCAACAAGGAGGCGG
chr2L	2815243	2815266	+	0.4941	0.7972	G6P	CAACCACATTATTGGCAAACTGC
chr2L	2818780	2818803	+	0.2565	0.7238	Duox	CAAACTTCCTGCGTGCTCCGTAA
chr2L	2818986	2819009	+	0.6738	0.8766	Duox	ACCGTGACCAGTCTCTTGTGGTT
chr2L	2819613	2819636	+	0.7077	0.9264	Duox	AACCGAGTTGCACTTACTCCAAG
chr2L	2820409	2820432	+	0.7945	0.9015	Duox	ACTGACAATACTTACGAAACAGC
chr2L	2824281	2824304	+	0.365	0.8854	CG3123	TCAAATCTCAGGCCGTGATCACC
chr2L	2824525	2824548	+	0.402	0.8597	CG3123	AATCGAATGTGGTGCGGTAGAGC
chr2L	2837426	2837449	+	0.4785	0.804	CG3119	TTCCACAGATCCTCGTAGCCACC
chr2L	2841549	2841572	+	0.1915	0.8659	CG2975	TTATCTCTTTCAGCTATTTTATC
chr2L	2841570	2841593	+	0.5226	0.933	CG2975	TCATGGAGAACCTGCGCGCCTTT
chr2L	2841625	2841648	+	0.0887	0.7985	CG2975	TTTTGGAAACAAGTTCCGCCAGC
chr2L	2841820	2841843	+	0.6852	0.9289	CG2975	GGGATACATGTCTGGAGGAGCTG
chr2L	2843744	2843767	+	0.6074	0.9344	CG18558	AATAACCGCTCACATGATTATGG
chr2L	2845204	2845227	+	0.6876	0.9303	CG18557	CCAGCCAGCTGCTTCAAATCCCA
chr2L	2846658	2846681	+	0.665	0.8994	CG3117	GTTTCTCACTGGAGGATAGATCC
chr2L	2847962	2847985	+	0.6253	0.8282	CG2983	GCAGCCGCTCTGATCTCAATCTA
chr2L	2850468	2850491	+	0.4207	0.8036	CG3104	TCAGAATCTTCACCACGTCCAGG
chr2L	2852127	2852150	+	0.2228	0.8743	CG3104	AATGCTTTTTATAACTTACCTCA
chr2L	2852138	2852161	+	0.5093	0.8615	CG3104	TAACTTACCTCATCCTTGCAGTC
chr2L	2865113	2865136	+	0.4602	0.8318	CG2991	CGCCGGACAACGATCTCAGCTGC
chr2L	2866563	2866586	+	0.3221	0.7915	CG2991	AGCTGCGCGGCGGTTTCGTTTAC
chr2L	2866585	2866608	+	0.6452	0.8664	CG2991	CGACCAGACGGGCAAGATTCTCG
chr2L	2870037	2870060	+	0.596	0.8772	CG8813	AGCTGCAACCCAACCGCTTTCTC
chr2L	2870209	2870232	+	0.4921	0.9162	CG8813	TGAGAGCCTAAAGACGGAGGACG
chr2L	2875988	2876011	+	0.6441	0.8939	CG8814	CGAGCAACAGCAGCGTGGCCATC
chr2L	2882151	2882174	+	0.1845	0.7301	NTPase	GAATGTTTTCCGCCTTGCTGGCG
chr2L	2882537	2882560	+	0.0188	0.7447	NTPase	TTGGCGATGGGTTTTTTAGTGAT
chr2L	2882555	2882578	+	0.6412	0.9293	NTPase	GTGATAACACGGCGAACGGGTGG
chr2L	2882670	2882693	+	0.6299	0.9412	NTPase	CATAATACAAATGGTACACACCA
chr2L	2947599	2947622	+	0.7387	0.9208	lilli	ACCTTGCAGAAGGATGTCAACAA
chr2L	2948087	2948110	+	0.7108	0.9093	lilli	GCCTGGAGAACGACCTGGAGCTG
chr2L	2948434	2948457	+	0.5622	0.8295	lilli	GGCATGAGATCATTGCCCGTGGC
chr2L	2962247	2962270	+	0.4307	0.9298	Rbp9	CTTTTACATGTATTACCAAATAA
chr2L	2962253	2962276	+	0.761	0.881	Rbp9	CATGTATTACCAAATAAGATGAA
chr2L	2962609	2962632	+	0.2867	0.8074	Rbp9	TACGCTTCGATCAGCGATTTGAG
chr2L	2963360	2963383	+	0.7134	0.8868	Rbp9	AGACCAACAAGAACAAGCAAACG
chr2L	2969493	2969516	+	0.6828	0.8766	Ts	CTTGGTGACTCCCCATTGTCGGC
chr2L	2970855	2970878	+	0.278	0.6596	Rrp1	TCCAATGTTACAGTGGTTTTGGT
chr2L	2970943	2970966	+	0.5741	0.9523	Rrp1	ATACGGCAGCTCCACCGCAGCCG
chr2L	2971124	2971147	+	0.643	0.8203	Rrp1	CTTTCCTCTGCTGCCTCCTCAAT
chr2L	2971233	2971256	+	0.4933	0.78	Rrp1	CATTGATTTGACAGTTTCCCACC
chr2L	2971377	2971400	+	0.5679	0.7659	Rrp1	GTGGGCTTTGCCTTGGTCTTTGG
chr2L	2971720	2971743	+	0.4806	0.7939	Rrp1	ACGTTGGTACTGCTTCCTTTCTT
chr2L	2973582	2973605	+	0.2944	0.7366	gammaTub23C	TACTTTGCCATTCGATTGCTGGC
chr2L	2973633	2973656	+	0.3241	0.8321	gammaTub23C	TCATGGAGCGCCTGGCGGACCGC
chr2L	2973956	2973979	+	0.5135	0.8208	gammaTub23C	ATCCCGACGCCCCAGCTGCATTT
chr2L	2975719	2975742	+	0.453	0.9288	CG9641	AAAGTTGAAACGTGACCTTATCG
chr2L	2975823	2975846	+	0.5878	0.8781	CG9641	GTTTCCGGTAACGCCGTGATCTT
chr2L	2976103	2976126	+	0.3223	0.74	CG9641	CATCCTCATGGGCTCTACCGCCC
chr2L	2977378	2977401	+	0.3103	0.824	CG3165	CGCCTTTGAAGCCGCGCTCCTTA
chr2L	2977575	2977598	+	0.5497	0.9139	CG3165	TCACCCAATAGGTCTGAGCAACT
chr2L	2982657	2982680	+	0.5426	0.8264	Chd1	CGGAAGCCTTCCGGAATGATGTC
chr2L	2983324	2983347	+	0.3165	0.7801	Chd1	TGCTGCCGTCGAGGCGCTGGAAA
chr2L	2983576	2983599	+	0.6554	0.8609	Chd1	GCTCGATGACTATGTTGAGGAAA
chr2L	2983716	2983739	+	0.6214	0.7865	Chd1	GCCGGCAGCGATTTCTCCACATC
chr2L	2984043	2984066	+	0.5747	0.869	Chd1	TCCTTGAGCACAATCTCGTACGT
chr2L	2984088	2984111	+	0.4902	0.8649	Chd1	AGCCGCTTGGAGCTCTCAAACTG
chr2L	2984145	2984168	+	0.8705	0.9649	Chd1	ATGTCACCGAGGTACGTGACTAC
chr2L	2984437	2984460	+	0.2064	0.7605	Chd1	TTCGAGAGAACTTGGGGCGATAC
chr2L	2985614	2985637	+	0.7519	0.9608	Chd1	AGATGAAACCGCCGGTCCAAACT
chr2L	2988503	2988526	+	0.7265	0.9001	Bem46	CATACCCATTCCGACAATGCACA
chr2L	2988716	2988739	+	0.5058	0.7615	Bem46	CAATTCTCTGACACGCTTCTCAG
chr2L	2991625	2991648	+	0.4533	0.9287	okr	CAAAGTTCACCAGGCTGTAGTAC
chr2L	2992362	2992385	+	0.6397	0.9537	okr	CCACCGTAATCCGGTACGTAATT
chr2L	2994660	2994683	+	0.0623	0.8785	CG3558	TTGATTCTTTTAGCTTCATAATA
chr2L	2994672	2994695	+	0.2029	0.8673	CG3558	GCTTCATAATATTTTCGCTGCTT
chr2L	2994853	2994876	+	0.5165	0.8724	CG3558	CTCGCGTCTGCCCAACAGCATCG
chr2L	2995038	2995061	+	0.1899	0.74	CG3558	TTGTTCCCGTGCTGGGACCTGCG
chr2L	2996114	2996137	+	0.4896	0.819	CG3558	GTGAGTTCGGTGGCGGTCCTATC
chr2L	3019057	3019080	+	0.3696	0.8754	CG17264	TTCAGCCAGAAGTGCAGTGCCAG
chr2L	3019304	3019327	+	0.4865	0.7819	CG17264	GGCTGCAAACGGGAACACCGGGG
chr2L	3019818	3019841	+	0.6304	0.8579	CG17264	CACTGGGCCAGCCAAACCGAAGA
chr2L	3020247	3020270	+	0.4695	0.8297	CG17264	ACTTCGCCGAGAATGGTCGACAT
chr2L	3022415	3022438	+	0.4202	0.7806	alpha4GT1	AACTCACTTTGACCGCGACAAAC
chr2L	3022851	3022874	+	0.0849	0.8402	alpha4GT1	TTTTCCGAAGTGTAGATGTAGAA
chr2L	3023848	3023871	+	0.719	0.97	CG3542	CCCAGAGCTGCTGCAGCCGCCAA
chr2L	3024181	3024204	+	0.5803	0.9659	CG3542	AGGATAAACGCGAGGCCATCGAG
chr2L	3024211	3024234	+	0.3553	0.838	CG3542	AAGAGCTGCTGCGGGACCGCAAT
chr2L	3024550	3024573	+	0.3348	0.8462	CG3542	ATTTAGCGAAGCGAGAGAAGGAA
chr2L	3024555	3024578	+	0.722	0.9606	CG3542	GCGAAGCGAGAGAAGGAAGAAGC
chr2L	3024700	3024723	+	0.5627	0.9191	CG3542	AGAATGATGTGACTCTGCTCGGA
chr2L	3029492	3029515	+	0.648	0.8925	CG17219	GCAAGCAGGAAAATTCAGAAGAA
chr2L	3029683	3029706	+	0.7472	0.9485	CG17219	AAGGAGCAATCCCACTTGGTAAA
chr2L	3030047	3030070	+	0.6889	0.8815	CG17219	TCTGAAGATGAAAAGCTGAAATT
chr2L	3030993	3031016	+	0.7291	0.8656	GABPI	CCACAGACTTGTCACCTGCCGAG
chr2L	3034286	3034309	+	0.8558	0.892	CG17258	GTGAGGAAGGTTCACCTTCTGGT
chr2L	3035019	3035042	+	0.2186	0.8265	CG17258	CCATTTTATGCCGCATGTCCATT
chr2L	3035027	3035050	+	0.4565	0.8842	CG17258	TGCCGCATGTCCATTATCAGACC
chr2L	3035066	3035089	+	0.6275	0.7635	CG17258	GAATCTTCTCCTTCAATCAGAAG
chr2L	3037911	3037934	+	0.5543	0.897	CG17260	ACTGATAATCCGCTGTGCGTGTG
chr2L	3039340	3039363	+	0.6041	0.8421	cnir	GCAATCCCCGACTGTGTATGTCC
chr2L	3040772	3040795	+	0.5433	0.872	CG17221	TATAACGTGTAGTCCATAGCTTG
chr2L	3043034	3043057	+	0.6451	0.9827	CG17261	TAATGGATAAACATAAACCTACG
chr2L	3043179	3043202	+	0.5818	0.8849	CG17261	GGCTCTTCTGTGGACGACGTGGT
chr2L	3047297	3047320	+	0.5467	0.9207	FASN2	TCGTGGACACCGCATGCTCCAGC
chr2L	3049390	3049413	+	0.684	0.9016	FASN2	GGTTCTGGCCCAGGTGGACTTTG
chr2L	3050025	3050048	+	0.4769	0.8947	FASN2	TAAACAACCTCATATCCCCCGTG
chr2L	3050767	3050790	+	0.6178	0.8981	FASN2	CAAGGAGCTAAGACTTAGGGGCT
chr2L	3050883	3050906	+	0.6223	0.8801	FASN2	TGGACACCATGCTGCAGTTTCGC
chr2L	3052162	3052185	+	0.6011	0.8334	FASN2	CTATGCTCCGCTCAATTTCCGGG
chr2L	3052417	3052440	+	0.2075	0.7621	FASN2	TGCCACCGTTTATTACGCTTTGG
chr2L	3060974	3060997	+	0.7672	0.9747	FASN1	CGTGGAGGCACACGGTACCGGAA
chr2L	3061208	3061231	+	0.3326	0.7319	FASN1	TGGACTCGTTGATGGACGTCTCA
chr2L	3064048	3064071	+	0.5557	0.8522	FASN1	ACTGGGTGGATGACTTGAAGGCC
chr2L	3094197	3094220	+	0.3625	0.7825	toc	CTTTTCTGTTGACACTTACCCTC
chr2L	3094266	3094289	+	0.0344	0.7835	toc	GTTTTTGCCGATTGTTGCAGCTT
chr2L	3094489	3094512	+	0.0744	0.9095	toc	TAATTTTAACTGCACTGCCCAAT
chr2L	3094497	3094520	+	0.8357	0.9704	toc	ACTGCACTGCCCAATGAATTTTT
chr2L	3094521	3094544	+	0.7229	0.8644	toc	CTGCCAAAATGCTTGCGAATAAA
chr2L	3099426	3099449	+	0.5428	0.9041	toc	CAGCCCGATCCCCGCCAGAAACT
chr2L	3109746	3109769	+	0.4144	0.8241	PpD6	CATTTCGCGGGGCAGTTGTCGAA
chr2L	3109994	3110017	+	0.669	0.9202	PpD6	TGATCTGCTGAAGATCCTCGATC
chr2L	3110141	3110164	+	0.6808	0.9099	PpD6	CCTACTGCGCGGAAATCACGAAT
chr2L	3112153	3112176	+	0.8329	0.975	toc	TGCATACCCCAACACCTCCAGTC
chr2L	3124105	3124128	+	0.4669	0.7905	toc	CCGCACGAGCGCCACCACCACCC
chr2L	3124155	3124178	+	0.2028	0.7342	toc	TCCAGTGGCTGCCGTGTTGGCGG
chr2L	3124426	3124449	+	0.3666	0.6651	toc	CATCGTTGTAGTTTGTCTTGATC
chr2L	3124519	3124542	+	0.1884	0.8682	toc	GCGGCGATTTTGGTGATTTTGGG
chr2L	3126742	3126765	+	0.4015	0.8022	toc	CTCCTCTTGTAAATGTTTGAGTG
chr2L	3128831	3128854	+	0.4779	0.8734	CG15403	ATCAACTCAAGACGATGTCACCT
chr2L	3128990	3129013	+	0.5459	0.9375	CG15403	AGCAAAACTACAGTACCGAATCC
chr2L	3148202	3148225	+	0.7685	0.9952	Mad	GCTCGTAGTAGGCTATCGACGCC
chr2L	3160197	3160220	+	0.0607	0.7385	gkt	TTCAGTTGATGCCATTTATGCGA
chr2L	3160215	3160238	+	0.4406	0.8977	gkt	TGCGAAGGGAAATGAATCGGGGG
chr2L	3160700	3160723	+	0.3432	0.8081	gkt	TGGTGGACATTGGCTGGCTCCTG
chr2L	3161229	3161252	+	0.4691	0.7607	gkt	ATCTATCAATTGTTTCCCTCCGC
chr2L	3166998	3167021	+	0.5782	0.8573	Hydr2	GTGGCCATGTGCAGACGGTCTTG
chr2L	3167074	3167097	+	0.5255	0.9683	Hydr2	CATGTCGCTAAAGGATGGCTCCA
chr2L	3167668	3167691	+	0.9007	0.9753	Hydr2	CCTATACATCATGACTGAGAACG
chr2L	3170562	3170585	+	0.7176	0.7925	CG44002	GATTCTTCCTGGGTGCTGACTTC
chr2L	3170755	3170778	+	0.4161	0.8754	CG44002	TGATCGTAAACGCATTGTGGGCA
chr2L	3173518	3173541	+	0.3686	0.7985	CG31698	TCAGTTCACAATCTGACTTGCAT
chr2L	3188591	3188614	+	0.4275	0.9142	CG34393	AGCCGCGCTATGGCCGGCGATTC
chr2L	3190476	3190499	+	0.5975	0.9688	CG34393	GTAAGGCACTCAGTGTTTGGGAG
chr2L	3191873	3191896	+	0.4764	0.9277	CG34393	TGTACATAATACCGCCGGAGCCC
chr2L	3270588	3270611	+	0.5746	0.8526	CG3347	GGGATTGGTCGAAGTATGTTCCT
chr2L	3270746	3270769	+	0.7364	0.8889	CG3347	CCCAATATGCCAGCAATGAAAGT
chr2L	3270833	3270856	+	0.0137	0.9026	CG3347	TAATAATCAAATTTTTCAGCTTG
chr2L	3277554	3277577	+	0.3715	0.7815	OtopLb	AGGCATTGAAGAGCGATCGATTA
chr2L	3277813	3277836	+	0.7791	0.8382	OtopLb	GTTTCCACAACTTACTTGCCAGT
chr2L	3277943	3277966	+	0.328	0.9163	OtopLb	TGGTCGCTGTGCTGCCGCTCGCT
chr2L	3293061	3293084	+	0.1223	0.9306	CG9664	ACTTTTATGCATACAATTTTCTG
chr2L	3293068	3293091	+	0.1883	0.8037	CG9664	TGCATACAATTTTCTGTTTCTCT
chr2L	3293164	3293187	+	0.8271	0.88	CG9664	GCATCACAAAGTTCTGAGCAATA
chr2L	3296292	3296315	+	0.0117	0.6506	CG9663	TTTTTCTTCTTCGGCTTACAACA
chr2L	3296530	3296553	+	0.6846	0.9172	CG9663	CCCATTGACTTACCAACTTTCTT
chr2L	3296738	3296761	+	0.7411	0.9783	CG9663	CCAACCCGTAAACTCACAGTAAT
chr2L	3296953	3296976	+	0.0608	0.7041	CG9663	GCAAATTTATCAGCTGATTGGAG
chr2L	3296962	3296985	+	0.4346	0.8801	CG9663	TCAGCTGATTGGAGGTGAAACTA
chr2L	3297197	3297220	+	0.3104	0.7678	CG9663	CCCGCTCTCTTTTCTCGCTATGT
chr2L	3297338	3297361	+	0.399	0.7359	CG9663	AATCCCGCCTGTTGCCATTGACC
chr2L	3301410	3301433	+	0.3635	0.7788	CG9663	TGTTGAGGGTCAAGTGTGGAGGT
chr2L	3309867	3309890	+	0.5504	0.9126	CG15406	CATTGACGTGAACGAGGCCTCCT
chr2L	3310652	3310675	+	0.6922	0.9145	CG15406	CGCTCACCATGAACACGGGCATA
chr2L	3313716	3313739	+	0.7332	0.895	CG3277	GCCCAATCCTGATGGCGAAATCA
chr2L	3313965	3313988	+	0.5802	0.8122	CG3277	GGCACTTCGTACAATGTTCTTGT
chr2L	3315810	3315833	+	0.7022	0.9369	CG3277	GCCAATCCCAAGGCGGATGAAGT
chr2L	3318801	3318824	+	0.6384	0.9099	Fign	ATTACTACCATACCGACAGGCTT
chr2L	3319243	3319266	+	0.4211	0.7081	Fign	ATTCGTCCATGATTAGTTGCTCC
chr2L	3319557	3319580	+	0.7276	0.8703	Fign	GTCCTGCGACTCATAGTTATTTT
chr2L	3320793	3320816	+	0.7111	0.8265	CG8837	CCCCATTCCAGGCAACATTCTCT
chr2L	3320822	3320845	+	0.3464	0.7979	CG8837	ACTTTGGCCTCATGTTTGGGATT
chr2L	3320868	3320891	+	0.5307	0.8719	CG8837	CGAGTCGGAGGAGAGGACCCCGT
chr2L	3324819	3324842	+	0.7036	0.885	CG33281	CCTGGCTGGCGGACAGAATCGGC
chr2L	3324933	3324956	+	0.6061	0.9209	CG33281	CAGCTAGGCTGGGTGATAATACC
chr2L	3324981	3325004	+	0.1874	0.8124	CG33281	ATTATCGCTAGATTTATTGGTGG
chr2L	3324997	3325020	+	0.3331	0.8436	CG33281	TTGGTGGAGCCGCTGGCGGTGGA
chr2L	3325043	3325066	+	0.4951	0.9075	CG33281	TATAGCCGAGTTAGCCTCGGACA
chr2L	3328432	3328455	+	0.5749	0.9207	CG33282	CCGGCGGAGCTGGATACTTGGTG
chr2L	3328678	3328701	+	0.4259	0.8523	CG33282	TAGCCAATATAATGTTGCCCGAA
chr2L	3331433	3331456	+	0.543	0.8553	CG3285	CTTCGTCCAAAGTGTGGAGTTCC
chr2L	3331703	3331726	+	0.5989	0.6651	CG3285	CGTCTCCCCCGTTCATCATCGGG
chr2L	3331745	3331768	+	0.6432	0.8689	CG3285	TCTGCAACTTCCTCATTCCGGAA
chr2L	3332020	3332043	+	0.5062	0.8786	CG3285	AGGCCTACGCTTCTGCCGCTGTC
chr2L	3333037	3333060	+	0.3069	0.8887	CG15408	TTTCGGACTATATCCAGTTAATG
chr2L	3333342	3333365	+	0.3549	0.8006	CG15408	GTGCTTTTGGATCCTGGTCTACT
chr2L	3333451	3333474	+	0.5724	0.9287	CG15408	CTCAGTGAAATCGCAGATGCCAA
chr2L	3333626	3333649	+	0.7308	0.8666	CG15408	CTTTCCCCCACAGCATCAGAGGA
chr2L	3334017	3334040	+	0.1821	0.8511	CG15408	CTATAATGTTTATTATTCTGCAA
chr2L	3334029	3334052	+	0.2348	0.777	CG15408	TTATTCTGCAAGACTCTCGACCT
chr2L	3334088	3334111	+	0.4608	0.8551	CG15408	ATTGCCAATCAGTTTAGCGGACT
chr2L	3334104	3334127	+	0.4471	0.8818	CG15408	GCGGACTTTTCACCATGGTCAAC
chr2L	3336925	3336948	+	0.214	0.8114	E23	TTATGTCGTCGATCAGGATGCTA
chr2L	3338362	3338385	+	0.544	0.7966	E23	TGTTGTGATGCTGCTTCTGTTGG
chr2L	3353051	3353074	+	0.7202	0.9156	E23	GCTGGTAGTGTTGTTGCTGCTGC
chr2L	3353121	3353144	+	0.7195	0.8769	E23	ATGACTCCTCTACAACTTGTTCA
chr2L	3353166	3353189	+	0.4333	0.9005	E23	TTACCAACGAAGTGGCCGTCGTC
chr2L	3353202	3353225	+	0.3826	0.7947	E23	TAATTGCCGGCTGTTGTTGCTGC
chr2L	3364384	3364407	+	0.355	0.8773	GramD1B	GACTTGCGGGGGGCAGAGGCGCG
chr2L	3368113	3368136	+	0.4274	0.9126	GramD1B	CAACTGCTCGAACTTTCGGCAGT
chr2L	3368153	3368176	+	0.3502	0.768	GramD1B	CACTTGATGTTGTTGGGTTGATT
chr2L	3372794	3372817	+	0.4787	0.8506	GramD1B	GGCTGGCGGTGCGCTTGTGCTTG
chr2L	3377264	3377287	+	0.671	0.9804	Ptpa	ATTGGATATATAAATGGCACCAG
chr2L	3387633	3387656	+	0.189	0.8743	Sfp23F	ATACTCACGATCTTTTAAAGCTG
chr2L	3387650	3387673	+	0.6767	0.945	Sfp23F	AAGCTGAAACACAGCCAAATATG
chr2L	3388232	3388255	+	0.8544	0.9585	CG42460	CATAGGCCAACTCCTCGATATTT
chr2L	3398160	3398183	+	0.6896	0.8597	CG34175	CATTGGACCAACTCCACCCAGCT
chr2L	3446682	3446705	+	0.775	0.8844	CG2772	GCTGGCACGAGATTGGCTCCATC
chr2L	3450743	3450766	+	0.4369	0.8572	Snx1	ACAAAGTTGGCGAAACTGTGAAC
chr2L	3456150	3456173	+	0.514	0.8996	Cog3	TCACACTCGTCACATAGTTACGC
chr2L	3456321	3456344	+	0.4358	0.7039	Cog3	GGCATTCGTCGATCTTGTTGAGG
chr2L	3457700	3457723	+	0.4224	0.8903	Sec5	AGCGGCGGAGTGGGCACGTCCAC
chr2L	3458229	3458252	+	0.4892	0.9217	Sec5	ATTCTAAAATTGTTCGACTTATA
chr2L	3461468	3461491	+	0.3809	0.9253	CG3246	TCAATGCGGAACTTGGACAAGCC
chr2L	3464149	3464172	+	0.6813	0.8381	msl-2	GTCTTGACCTCAGACGGTACAGG
chr2L	3468662	3468685	+	0.4048	0.793	Pif1	CAAACTCCGGATCCGATTGCCGA
chr2L	3468797	3468820	+	0.4517	0.8024	Pif1	TGACCGGAGGCAGTTGCAAGAAG
chr2L	3469580	3469603	+	0.5951	0.9576	Pif1	ACGAAGATCGTCCGCAGGAAGAA
chr2L	3469737	3469760	+	0.4529	0.8708	Pif1	GTTTCTCCGGCGTCACCTCAACA
chr2L	3470288	3470311	+	0.7879	0.9512	CG31776	ATGGGCAAGCAGATACACAGAAG
chr2L	3470526	3470549	+	0.5231	0.8288	CG31776	AAGAGGATAGTAACCGCAGGGGA
chr2L	3470717	3470740	+	0.5426	0.9242	CG31776	AAGACTAAGAACTTAGTTGCCGG
chr2L	3471133	3471156	+	0.5102	0.811	CG31776	TAGTTGCCTCCCTTGCTGGAACC
chr2L	3471343	3471366	+	0.6632	0.9834	CG31776	TCAGGAGCTATGGCGATTGACAG
chr2L	3471443	3471466	+	0.5983	0.9056	CG31776	AGGTCTGGATGTGTGGTGGAATG
chr2L	3472977	3473000	+	0.7257	1.0	Pgant4	GGGCTGCCAATATACATCCAACT
chr2L	3473241	3473264	+	0.6589	0.9121	Pgant4	ATGGCCTCATATCGGATAGAATC
chr2L	3473358	3473381	+	0.5939	0.8261	Pgant4	CAGTTGCAAGACCCGGAAGTATC
chr2L	3473435	3473458	+	0.6605	0.8451	Pgant4	ACACCCTGTTGAGATCGATATAC
chr2L	3473766	3473789	+	0.6088	0.9101	Pgant4	CAGCTGCCTCCCCTGATCGAACC
chr2L	3473863	3473886	+	0.5897	0.8544	Pgant4	GCGGAAATAAGGACGGAGCACGA
chr2L	3502726	3502749	+	0.4112	0.7646	tim	TTCCGTGGCTTCGTGTTACACGG
chr2L	3503141	3503164	+	0.5084	0.8979	tim	GGGGCTCCGAGGCTGGGCCCAAT
chr2L	3509963	3509986	+	0.4062	0.7963	CG31954	TAACATCCTCAAGCGATCGCTGC
chr2L	3512246	3512269	+	0.02	0.7737	LeuRS	ATGGCCGTCTTTTTTGGCAGTGG
chr2L	3512967	3512990	+	0.5168	0.8447	LeuRS	AGGGTTTCATAGGCATGGACGGC
chr2L	3515105	3515128	+	0.7227	0.9109	CG17593	CGCTGAGCCAGCGGCCAAGAATG
chr2L	3516045	3516068	+	0.2748	0.7679	CG17593	TACTCTCTGGTGCTCCGGCAGGA
chr2L	3519890	3519913	+	0.6087	0.8851	CG8851	CTACTGCCGCTACTTGAATTGGT
chr2L	3520956	3520979	+	0.5538	0.9114	CG8851	TAGCTCTGCCAGCAGTGTCACCT
chr2L	3523155	3523178	+	0.7727	0.9442	Sr-CIV	AATATGTCTCCTATAGTCACCGA
chr2L	3523189	3523212	+	0.7365	1.0	Sr-CIV	TGGACACCAGCAGGCTACCCACT
chr2L	3523608	3523631	+	0.7116	0.9675	Sr-CIV	GCTTTCATAGGAGCATTTAAAAC
chr2L	3523627	3523650	+	0.526	0.8223	Sr-CIV	AAACAAATCCGTTCTGTATTTGT
chr2L	3523860	3523883	+	0.3481	0.8432	Sr-CIV	CTATTTCCGTCGAACCGTGTTCC
chr2L	3525776	3525799	+	0.5065	0.7787	CG8852	AGGAGCATTCTGACTTGGAAGAA
chr2L	3525839	3525862	+	0.4713	0.9467	CG8852	ATGAAATCCTAAATCAGCTGCCA
chr2L	3526283	3526306	+	0.2941	0.7064	CG8852	TTTCCTCAGCGAGCATTCACCAC
chr2L	3526460	3526483	+	0.6523	0.8598	CG8852	GACTATTCCAGTACTCCAAGTAT
chr2L	3528355	3528378	+	0.4877	0.8438	Spindly	TACAAGCCTTGCTTTCGGATACC
chr2L	3528400	3528423	+	0.2817	0.7103	Spindly	CGGATGTGTCTTTTAGTGCTGGT
chr2L	3528415	3528438	+	0.1799	0.8635	Spindly	GTGCTGGTTTTAATTCTTGGCTA
chr2L	3528427	3528450	+	0.4052	0.8787	Spindly	ATTCTTGGCTAAGTGGCTCCACT
chr2L	3528462	3528485	+	0.3953	0.8751	Spindly	ATGGCAGGCTTTAAGGGCGCATC
chr2L	3528475	3528498	+	0.5871	0.8467	Spindly	AGGGCGCATCAAGAACAATAATT
chr2L	3528633	3528656	+	0.6979	0.9148	Spindly	AGTTCCGCCTCCTTGATGTTAAA
chr2L	3529229	3529252	+	0.5019	0.8018	Spindly	CAGACCAATGAATGTGGATTACT
chr2L	3529513	3529536	+	0.7424	0.984	Spindly	GGGTGCCATGTTAATCTTAACTA
chr2L	3529743	3529766	+	0.5742	0.9225	Spindly	GATACTTATGAGGAATATTTCTA
chr2L	3531086	3531109	+	0.4861	0.9332	IFT57	CTTTAATATGCTGGTGGCTATGC
chr2L	3531091	3531114	+	0.5206	0.8665	IFT57	ATATGCTGGTGGCTATGCAAGAA
chr2L	3620054	3620077	+	0.4084	0.9263	Ugt36A1	TATTTGGAAACCAACATTACTCC
chr2L	3639200	3639223	+	0.4616	0.8075	for	GCTCGGCTATTTCGTTGTCCTTG
chr2L	3668246	3668269	+	0.4437	0.8779	Sfp24Ba	TATAACCCTTGCATTTGAGCTCG
chr2L	3668944	3668967	+	0.0831	0.7913	Sfp24Bd	ATTTTATGCCCACAATTTCCGAC
chr2L	3668950	3668973	+	0.5778	0.959	Sfp24Bd	TGCCCACAATTTCCGACAACACT
chr2L	3669033	3669056	+	0.3437	0.9053	Sfp24Bd	TTAGTTAAAATGACACTTACGTT
chr2L	3669496	3669519	+	0.4477	0.8375	Sfp24Bb	CGCAACGGGCTCTTACACTCGAA
chr2L	3678344	3678367	+	0.0122	0.7712	Drgx	ATTTTTAATTTCGTCCAGCTGGA
chr2L	3678351	3678374	+	0.3402	0.837	Drgx	ATTTCGTCCAGCTGGAGGAGCTG
chr2L	3678414	3678437	+	0.4961	0.9234	Drgx	CTCGCGAGGATCTGGCCATGAAA
chr2L	3684036	3684059	+	0.5779	0.8182	Drgx	AATTATCGCTTCTCTGCCACTTC
chr2L	3690310	3690333	+	0.0249	0.662	Drgx	TTTACTTGCAGCAACTGCGGCTT
chr2L	3690314	3690337	+	0.5829	0.9098	Drgx	CTTGCAGCAACTGCGGCTTTCGT
chr2L	3690449	3690472	+	0.3756	0.7642	Drgx	CCCATCAGCCGCTTTTCCCGGGC
chr2L	3690836	3690859	+	0.617	0.7716	Drgx	GGCGTCTCTCCATTCCAGAGCCT
chr2L	3693786	3693809	+	0.1464	0.9132	Acp24A4	AGTTTACCATTTTTCAGAGCCAA
chr2L	3693792	3693815	+	0.1543	0.795	Acp24A4	CCATTTTTCAGAGCCAAAGAATT
chr2L	3694596	3694619	+	0.6881	0.9629	CG43165	TGTGTGGATAGTAACTGAACTTT
chr2L	3694659	3694682	+	0.6168	0.8711	CG43165	CTGCAGGCGGTTGTCCACAGATA
chr2L	3694727	3694750	+	0.5479	0.8909	CG43165	TTACCTAAACTCACGATCTTTGA
chr2L	3695210	3695233	+	0.7139	0.9006	CG16713	GGGAATGGGGTAGACCACAGATT
chr2L	3698813	3698836	+	0.5794	1.0	CG10031	TAAATAAACATACCTGGTACCAG
chr2L	3698924	3698947	+	0.1137	0.8875	CG10031	ATATTGTTATTATTATTATTATT
chr2L	3699481	3699504	+	0.8501	0.937	CG42464	CCGGGAAAAAGATGTTCATCAAT
chr2L	3699516	3699539	+	0.4044	0.8571	CG42464	TTCATAGCATTAGCTGGTGTTAA
chr2L	3699618	3699641	+	0.5132	0.8933	CG42464	GAAATCTGTCAACTTACGCCTGA
chr2L	3700798	3700821	+	0.2837	0.907	Sfp24C1	AAAAATATTCCTTTACTCCAGCT
chr2L	3700813	3700836	+	0.4983	0.7712	Sfp24C1	CTCCAGCTGTCTGCAATCTTCAG
chr2L	3700879	3700902	+	0.5849	0.8837	Sfp24C1	CTTTCGTAGCTTCCAAAAACGCA
chr2L	3701292	3701315	+	0.3017	0.7706	CG42467	TTCACTCATTGCTAATGAGATCG
chr2L	3701398	3701421	+	0.1336	0.8613	CG42467	CTCAGTCTTTTATATTTCACTTA
chr2L	3701410	3701433	+	0.2375	0.8831	CG42467	TATTTCACTTAGATTCGGAGAAG
chr2L	3701886	3701909	+	0.3111	0.8395	CG43145	TGTCCTTTGATAACCGCGCAGAA
chr2L	3701971	3701994	+	0.4899	0.8839	CG43145	AGCCATCTGTCGCATAAAGGCCT
chr2L	3703853	3703876	+	0.439	0.8929	CG2816	TAATCTGTGTAGTGAAACTATGC
chr2L	3704859	3704882	+	0.4165	0.918	CG31778	AGAAATCTTTGAATACTTACGAA
chr2L	3709795	3709818	+	0.6543	0.9346	cutlet	AATATATATAAAAGATATTGCCT
chr2L	3709969	3709992	+	0.438	0.8926	cutlet	ACTTTGGTGTAAACAGCATCGCT
chr2L	3710077	3710100	+	0.1433	0.8043	cutlet	CAATTTCAAGGGATGTTTGCTCA
chr2L	3710403	3710426	+	0.3091	0.7542	cutlet	TTGAAGCTATTCAGCTGGTTGGC
chr2L	3710635	3710658	+	0.5379	0.7955	cutlet	CGAGAGTTACATCTGCGTCTTCT
chr2L	3712580	3712603	+	0.6857	0.9594	CG31955	CTCGAACAGCATGCGGATACGGC
chr2L	3714780	3714803	+	0.4248	0.8528	CG2818	TGCTCCGTTCACGTTTAAGCAGC
chr2L	3714797	3714820	+	0.5099	0.8811	CG2818	AGCAGCGCATGAAACGTAGGCAT
chr2L	3714971	3714994	+	0.4729	0.8173	CG2818	GCGAGGTCGTCACCTTGAGTGCC
chr2L	3715193	3715216	+	0.4859	0.9154	CG2818	AACGTTCTGAAGGCAACTTGGAG
chr2L	3717196	3717219	+	0.69	0.9223	lectin-24A	GCTCAACATCTTCTTCGATGTAA
chr2L	3717274	3717297	+	0.5555	0.8922	lectin-24A	TGGCTGAGAAATAGCCATCCATT
chr2L	3717466	3717489	+	0.4865	0.7849	lectin-24A	TGTTGGAAACGTCTGCTTTCAAG
chr2L	3721812	3721835	+	0.4922	0.9181	Shaw	TCTATTGCAGCATCGCGACACCC
chr2L	3722330	3722353	+	0.6427	0.8839	Shaw	CCAATTCTCGTCTAACTTCTAGA
chr2L	3722627	3722650	+	0.1418	0.7952	Shaw	ATAAATATTATATCCTTTTATCC
chr2L	3722647	3722670	+	0.4013	0.8109	Shaw	TCCAGGTGCGCTTTATCTCATCG
chr2L	3722662	3722685	+	0.3778	0.8279	Shaw	TCTCATCGCCGAACAAGTGGGAG
chr2L	3722738	3722761	+	0.5826	0.8969	Shaw	TATCGATCTAGTGCTTCAGCGGT
chr2L	3746246	3746269	+	0.6807	0.9221	CG10019	CCCGCTGAGCAAACGAAAATGCA
chr2L	3747597	3747620	+	0.2758	0.8746	CG10019	TCCCGATGGCGGCTGGGGCTGGA
chr2L	3749090	3749113	+	0.4704	0.8596	CG10019	AGCGGCGCCGTCAATTCGTCGAA
chr2L	3749517	3749540	+	0.671	0.9219	CG10019	CTCATGACCTCCAGCGTGGCCTC
chr2L	3749716	3749739	+	0.033	0.7923	CG10019	TTTTACAGGCACTCAATGCCGCC
chr2L	3749721	3749744	+	0.5842	0.9634	CG10019	CAGGCACTCAATGCCGCCGAGCA
chr2L	3749983	3750006	+	0.6083	0.8333	CG10019	ATGTATTCCCCCAGCTGTTCCTA
chr2L	3758968	3758991	+	0.0855	0.8607	CG43707	TCAATTTTCCAGCTACCAGAACA
chr2L	3760189	3760212	+	0.6058	0.9099	CG43707	ACAACTCCTCTGTGCAGAACCAA
chr2L	3760528	3760551	+	0.6416	0.8998	CG43707	GCCACCCAATTGCCAGCAAGCCA
chr2L	3760668	3760691	+	0.4813	0.829	CG43707	TCGTAATCACTCGTTGAATTTCA
chr2L	3761461	3761484	+	0.1769	0.7977	CG43707	GCCAATCGCATTTATTGCCACCA
chr2L	3761475	3761498	+	0.5828	0.8694	CG43707	TTGCCACCACCAAGTGAGTACTG
chr2L	3761687	3761710	+	0.6273	0.9003	CG43707	TGGTCAAACGGAGAAGCTCATCG
chr2L	3761815	3761838	+	0.0433	0.8097	CG43707	TAGATTTTAAGCCGCACATTTCA
chr2L	3761824	3761847	+	0.4994	0.8737	CG43707	AGCCGCACATTTCACCCAAGCCG
chr2L	3762616	3762639	+	0.7831	0.9037	CG43707	GAGTCCCACCTATGGCCTACAAA
chr2L	3763640	3763663	+	0.294	0.8168	CG43707	TTTGACAGTTTCCACCCAGAGCT
chr2L	3763718	3763741	+	0.5439	0.7532	CG43707	CTCCATGAGGGAGGATCTCCTCC
chr2L	3765537	3765560	+	0.5978	0.8138	CG43703	TCCTCTCACTCGCATTGCGTCTT
chr2L	3765636	3765659	+	0.5456	0.843	CG43703	GCCATTTGCGGTCTGAAGCCTAG
chr2L	3782231	3782254	+	0.6787	0.9281	bowl	AGTGGCGACGAGGAGGATTCGTT
chr2L	3792585	3792608	+	0.1528	0.874	bark	TACCTTTTAGGGCACACCAACCT
chr2L	3792594	3792617	+	0.7869	0.9105	bark	GGGCACACCAACCTCCAGAATTG
chr2L	3792811	3792834	+	0.012	0.8599	bark	TTTAATATTTTCCTTGAACAGTT
chr2L	3792815	3792838	+	0.0343	0.8645	bark	ATATTTTCCTTGAACAGTTGGAC
chr2L	3793147	3793170	+	0.5684	0.9361	bark	TGCGGCCCAATCGGAGTCACGTC
chr2L	3793687	3793710	+	0.7673	0.9274	bark	CGATGGAGCCTCGACAAACGATC
chr2L	3793743	3793766	+	0.8061	0.9901	bark	CGAGGCCCCAAAGTGTCACCTCA
chr2L	3794040	3794063	+	0.6101	0.8847	bark	ACAATGGCGCTGGCGTTAACATC
chr2L	3794184	3794207	+	0.6233	0.9404	bark	ACCAAACCAGCGTGGTGGAGTAC
chr2L	3794394	3794417	+	0.8457	0.984	bark	AATACTCCCAAGCGAACTCCATC
chr2L	3794526	3794549	+	0.2421	0.8003	bark	ATTATTTCCCGGTCAAGCTGATC
chr2L	3795584	3795607	+	0.7094	0.985	bark	ATGGCCAATGTCAGGTGTACACT
chr2L	3795804	3795827	+	0.502	0.8915	bark	AGCCCGCTGTTCAGATGGATCAT
chr2L	3796089	3796112	+	0.6408	0.9259	bark	ACATGGCTACAGATTTCAATTCT
chr2L	3796376	3796399	+	0.5844	0.9148	bark	AACGTATTCCCAGTAACCAGCAG
chr2L	3796420	3796443	+	0.6001	0.884	bark	CTACGAAAGCGGACTGCAGGCCT
chr2L	3796946	3796969	+	0.4729	0.8822	bark	AGGTATCTTTGCCATACGTGTGG
chr2L	3797001	3797024	+	0.361	0.8576	bark	TTTCGGCAACAGCACCTGGCAAA
chr2L	3797093	3797116	+	0.5955	0.8378	bark	GAGAGAATAACTGCCCTGGCGCA
chr2L	3797258	3797281	+	0.6144	0.9023	bark	ACAGCTTTAAAGGAAATAATATT
chr2L	3797267	3797290	+	0.5954	0.9177	bark	AAGGAAATAATATTGTTACCATG
chr2L	3797876	3797899	+	0.6459	0.8887	bark	GAAATGCCACCAGGGAATCTCTG
chr2L	3798095	3798118	+	0.5463	0.8733	bark	CAGAACGAAATGCTCAAGTTGTT
chr2L	3798153	3798176	+	0.6649	0.9204	bark	CTATGGTCATGATCGCAGGATAG
chr2L	3798288	3798311	+	0.4451	0.8099	bark	TGGACATCGCCACGAATGCCGTT
chr2L	3806957	3806980	+	0.3244	0.7336	Reph	TTCTTCCGCAGCGTGAATCGAAT
chr2L	3812010	3812033	+	0.2475	0.7574	CG3407	GACAGTGTTTTCTCCAGTTTTGC
chr2L	3812109	3812132	+	0.4832	0.8151	CG3407	AGCAGTGGAGTAGCTGGCTCTGA
chr2L	3812389	3812412	+	0.3506	0.8275	CG3407	ATTTGTCCGTGGCTTGTCCATGC
chr2L	3812574	3812597	+	0.7035	0.8453	CG3407	GGCTTGAAATCCCAACTAACCTT
chr2L	3865303	3865326	+	0.4023	0.82	TTLL4B	CGTCCCACGCGGACAAGGGTCCT
chr2L	3865551	3865574	+	0.7091	0.8828	TTLL4B	GGACCATTCGATCGCACCAGAAG
chr2L	3865726	3865749	+	0.4008	0.8419	TTLL4B	CTCGATATCTTCTTTAACAGATC
chr2L	3865742	3865765	+	0.5536	0.8638	TTLL4B	ACAGATCCTACATTATGCCAGAC
chr2L	3869145	3869168	+	0.5763	0.93	Cep97	AACTGGTGCATGAGCCTCAAGTA
chr2L	3869539	3869562	+	0.5759	0.8882	Cep97	AAGTCTCCCGCTTGAGTGGCCGC
chr2L	3869707	3869730	+	0.4135	0.9049	Cep97	GTTTGGCCGGCAGCGGAATGTCC
chr2L	3870116	3870139	+	0.7332	0.8906	Cep97	CACTACAGACAACAAACTGAACT
chr2L	3871709	3871732	+	0.5125	0.9093	CG31957	TCCGGCCAAATTGCAGCTTTTGT
chr2L	3871743	3871766	+	0.3746	0.8242	CG31957	TATGTTCGGGTGTGAGTATTTTG
chr2L	3871787	3871810	+	0.288	0.7687	CG31957	TCGCCCTCCTCAATCGGTTCGAC
chr2L	3872159	3872182	+	0.3698	0.7473	CG31957	TTCATCCACTCACCAAGGAACGT
chr2L	3875013	3875036	+	0.6218	0.9134	capu	CCACCGCATGAACTTCGGCCAAG
chr2L	3884010	3884033	+	0.0965	0.8276	capu	AGCACGAATATTTTGGCAAACTT
chr2L	3884436	3884459	+	0.565	0.9495	capu	AACGAAATTATAACAGTTGATTG
chr2L	3887520	3887543	+	0.6785	0.9219	capu	GATAGTGCTTCGATATGATCAGT
chr2L	3889789	3889812	+	0.4474	0.8422	capu	CAAAAAACAATGTCAGTTTGCAT
chr2L	3913425	3913448	+	0.5624	0.8752	CG31773	GGTGGTGCAGCTGGGGTCGTCGT
chr2L	3913677	3913700	+	0.9032	0.9926	CG31773	GGTGCAGCACTAAAGTTTGCAGG
chr2L	3914025	3914048	+	0.3119	0.7658	CG31773	TTGGCCAATTCCTTAATGGCGGC
chr2L	3917960	3917983	+	0.4492	0.8231	fred	CTGACTTTGGTGGTGGCCAATAT
chr2L	3918071	3918094	+	0.6002	0.8372	fred	CAGGGGTTCTCCTTAAAGCAATT
chr2L	3918270	3918293	+	0.7111	0.8897	fred	GGACGGCATAGTTGTGACCAACT
chr2L	3918306	3918329	+	0.3457	0.7266	fred	AATTGGTGGGTTTCTCTGGCGAT
chr2L	3918378	3918401	+	0.5106	0.9049	fred	CAGCTCTGCAAATATATTCTCCG
chr2L	3918675	3918698	+	0.2459	0.8312	fred	CGTCGTTTTCGTAAAGGCAAGTA
chr2L	3919007	3919030	+	0.719	0.8983	fred	CCAATTCCCAACTCGTTGACCGC
chr2L	3919428	3919451	+	0.4283	0.8291	fred	GCCATTCGACATTGATGGGCGAT
chr2L	3919629	3919652	+	0.4359	0.7638	fred	CTCTATATATGGTGTGGGTGGGC
chr2L	3919758	3919781	+	0.4857	0.8433	fred	AAGGATTCTGGGGTCCGACCTCC
chr2L	3929755	3929778	+	0.4617	0.8801	fred	AACATTCGAATTCCCTTACGTTA
chr2L	3946473	3946496	+	0.5652	0.924	fred	TCGGCCCATTGCACAAACTTACC
chr2L	4000299	4000322	+	0.5639	0.9175	CG43797	CAAATCGAACAAAAGGAAAGTAA
chr2L	4074600	4074623	+	0.7133	0.9987	ed	ACGACAAGTATGAGGCGAACGAT
chr2L	4079479	4079502	+	0.0114	0.6834	ed	TTTTATTTCCTTCCTTCCTTCCA
chr2L	4079484	4079507	+	0.2385	0.6762	ed	TTTCCTTCCTTCCTTCCAGACTC
chr2L	4079533	4079556	+	0.6492	0.8817	ed	CGATCTGCAGATCAAGAATGTGT
chr2L	4079801	4079824	+	0.5138	0.8289	ed	CTTATATTTAAATCAATTATACA
chr2L	4079811	4079834	+	0.4547	0.8835	ed	AATCAATTATACAGTTGGTATCG
chr2L	4098922	4098945	+	0.5671	0.8705	ed	GTGCCTGGAGATCGTGGCTTGTA
chr2L	4099580	4099603	+	0.6499	0.8492	ed	AGGTCAAGGCTCTGAATCCCAAG
chr2L	4120408	4120431	+	0.5705	0.9132	Sr-CIII	TGATATATATGGTGATCCAATCG
chr2L	4120771	4120794	+	0.6163	0.8277	Sr-CIII	CCTACTGCAATGGAACGAAGTGG
chr2L	4120996	4121019	+	0.2985	0.7917	Sr-CIII	TTCGCTTGCAATCGCAGGTACAC
chr2L	4122360	4122383	+	0.5668	0.8989	Sr-CI	AAAACGAATCCGGTGGTCATTAC
chr2L	4122702	4122725	+	0.4561	0.8817	Sr-CI	TCTTAGTTGCAGCAAATTTGAGA
chr2L	4122896	4122919	+	0.8682	0.9373	Sr-CI	GCACCACCACAGAACCAACGGCT
chr2L	4149447	4149470	+	0.5795	0.9437	CG2955	GAGGAACTGCGAACCGGCGCGGA
chr2L	4150012	4150035	+	0.7231	1.0	CG2955	ACAAAACGTATAGAGCTGCAAAG
chr2L	4150338	4150361	+	0.0224	0.8341	CG2955	CTTTTTCTTGATGACGTACACGT
chr2L	4150398	4150421	+	0.6489	0.833	CG2955	ACCCATGACATTCATAGAACTGA
chr2L	4186932	4186955	+	0.6713	0.8437	TBCC	GCGGAATCCAGGACTATATGCTC
chr2L	4187013	4187036	+	0.474	0.7717	TBCC	CTGAGTTTCGCGTCGACTATATC
chr2L	4187299	4187322	+	0.5011	0.7429	TBCC	ATCGCTGCTCTATATCCATGGTT
chr2L	4192631	4192654	+	0.8556	0.9109	Naprt	CCTGAATGACTTCTCGACATATT
chr2L	4192699	4192722	+	0.4636	0.7758	Naprt	AGGTTCCTGTTGCTGTTGCAGTT
chr2L	4192840	4192863	+	0.6594	0.8933	Naprt	CGTGGCCAACGCCCTGACCATTT
chr2L	4193533	4193556	+	0.5484	0.7979	Naprt	CTCACCTGTCTGCTTGTGCTTAA
chr2L	4193625	4193648	+	0.3354	0.8116	Naprt	CGGGTATGTTGAACAATTTTCCA
chr2L	4194903	4194926	+	0.6922	0.9239	Naprt	CCAGCTACCATGCGATAACGGGC
chr2L	4195029	4195052	+	0.7616	0.9075	Naprt	CCAAGGTGAGTAGTGTTGTCTCC
chr2L	4195861	4195884	+	0.4253	0.8956	Naprt	TCGGATTTCCAATAGGCATAGGC
chr2L	4204949	4204972	+	0.5506	0.9063	ft	CGGAAAATCTGGGTGTGTCCATA
chr2L	4205574	4205597	+	0.4653	0.9241	ft	TCGCGATCCGTGGCTATGATCTG
chr2L	4206486	4206509	+	0.2207	0.8482	ft	CCCACCAAACCCTTTTTGGGCGA
chr2L	4206958	4206981	+	0.5015	0.8924	ft	CAGACGATGCTCGTGGCTCGGTA
chr2L	4207132	4207155	+	0.574	0.7583	ft	GTCCTTCGTCCTTATCCGTTGCT
chr2L	4207474	4207497	+	0.8223	0.9489	ft	CAGTGAGCACATATCCACCATTT
chr2L	4207567	4207590	+	0.5713	0.9101	ft	TGTCCAGAATATTGATGGTCAGC
chr2L	4207675	4207698	+	0.6374	0.9088	ft	GGTTCTTAGCCACCCGCACCACA
chr2L	4207960	4207983	+	0.4926	0.8868	ft	GCAAATAACTTGAGCGCAATTCA
chr2L	4208513	4208536	+	0.6172	0.9064	ft	TATATCCTGGAATCTGGAATCTT
chr2L	4208543	4208566	+	0.4209	0.8069	ft	CAGTCGAGGAGAGCCGCTGCTGC
chr2L	4213060	4213083	+	0.5433	0.8911	ft	TGTCCTCCACAATCACGGTGACC
chr2L	4213213	4213236	+	0.4829	0.9058	ft	TGCCAAAGTGTCGTCCCTGTGGA
chr2L	4213597	4213620	+	0.601	0.8332	ft	CCCCTTGATCCGCATCACTAGCT
chr2L	4214218	4214241	+	0.4531	0.9256	ft	TGAAACCATTCCTGGTGTCAATC
chr2L	4214748	4214771	+	0.8227	0.9236	ft	CTGGAGAGCGGAGGACTACCCGC
chr2L	4215277	4215300	+	0.7691	0.9193	ft	CCTGCACGATGCCCACCTCGCGA
chr2L	4215612	4215635	+	0.4684	0.8158	ft	TCTGAGGCCGTGACATGGAGCAG
chr2L	4215739	4215762	+	0.63	0.8784	ft	CATCGGCCACATTCAGCCAAACG
chr2L	4216390	4216413	+	0.5528	0.9171	ft	CGTCGATGATAAGATGTGCCGTG
chr2L	4216498	4216521	+	0.6734	0.8737	ft	CCCTTACTATATGCAAGTCGGCA
chr2L	4216588	4216611	+	0.6097	0.8588	ft	GGCCGGAATCGGAATCCTTAACG
chr2L	4216639	4216662	+	0.4967	0.8026	ft	CCGCATTCTCATCCACAGTGGCC
chr2L	4216849	4216872	+	0.4791	0.8483	ft	CGCGTTCCGTGGTGGAAATGACT
chr2L	4217005	4217028	+	0.6361	0.8934	ft	GGGACACATTGTAATCGCTGTGA
chr2L	4226031	4226054	+	0.4144	0.7932	CG3702	CGTAGTCATCCAGTGGCGGCGGC
chr2L	4257744	4257767	+	0.6023	0.8952	CG15425	CTTAAAAAACAGATTCAATGCAA
chr2L	4279060	4279083	+	0.8641	1.0	Art2	AATACATGTACTACTCTACCCAC
chr2L	4279132	4279155	+	0.5505	0.833	Art2	ATTCGGACTGAATCCTTCAACAG
chr2L	4303582	4303605	+	0.8427	0.9311	tutl	GTGTTACGCCAGAGGATATTATA
chr2L	4312020	4312043	+	0.3502	0.8687	tutl	TTTGCAGACCTCTTAGCCTATTT
chr2L	4312052	4312075	+	0.4398	0.7896	tutl	CTTTCACACCGACTCGCGTGGCA
chr2L	4312085	4312108	+	0.3363	0.8402	tutl	TTCGCCGCCCAAATTGAGAGTCA
chr2L	4314543	4314566	+	0.0136	0.8364	tutl	TTGTTGCGATCATTTTATCGGTT
chr2L	4314560	4314583	+	0.388	0.9148	tutl	TCGGTTTGTGCCGTAAAAATTTG
chr2L	4318575	4318598	+	0.5165	0.9229	tutl	GAAATTATACGTTTGCAGAGTTC
chr2L	4318944	4318967	+	0.6012	0.8844	tutl	TAGTTCCAGGTCCATCCTGTCAT
chr2L	4329529	4329552	+	0.4458	0.8336	bdl	CGCCCCGCCGGAGGTTTTCCTGC
chr2L	4330735	4330758	+	0.6503	0.9127	bdl	GTTTATGTACCCTGCCTTAGGAT
chr2L	4330740	4330763	+	0.6908	0.9463	bdl	TGTACCCTGCCTTAGGATACCTT
chr2L	4342394	4342417	+	0.5023	0.8873	Atet	CAGAACTGCCCAACTCAGCGGCT
chr2L	4342889	4342912	+	0.6131	0.8775	Atet	CGAGGGCAGAGTGAAGGGATTGG
chr2L	4353236	4353259	+	0.5859	0.9256	CG15429	ATAATTCCCACAGACACTGGACT
chr2L	4379204	4379227	+	0.6468	0.967	Traf4	CTGCGAGGCCAAGTGCGGCCAGC
chr2L	4381408	4381431	+	0.5067	0.8948	CG17612	CGTGGTCTTTAAGGCTGGACACG
chr2L	4381419	4381442	+	0.537	0.8586	CG17612	AGGCTGGACACGTCTGAGAATAC
chr2L	4381822	4381845	+	0.7154	0.8786	CG17612	CTGGAATTGAATCTATGTCAATG
chr2L	4381857	4381880	+	0.693	0.8439	CG17612	GGTTGTCGGTACATCTGGATAGT
chr2L	4381890	4381913	+	0.6162	0.769	CG17612	GACTCTAAATCATCGAATGCATT
chr2L	4382464	4382487	+	0.4971	0.8466	CG17612	TGGACATTTCTAAGTGAACCTTG
chr2L	4384159	4384182	+	0.5897	0.841	Vps53	TCCTCCAGCTGTTGGACCGTCTC
chr2L	4384339	4384362	+	0.5626	0.8725	Vps53	CCGATCGAGCTGCTAGTGGTGGC
chr2L	4384426	4384449	+	0.6688	0.9381	Vps53	AACACCAAAGCCAGATCGTACAT
chr2L	4384729	4384752	+	0.4204	0.8231	Vps53	TCCGTCGGCTGTGCACCCAGTGT
chr2L	4385122	4385145	+	0.5581	0.8722	Vps53	CAAGCATCGGCCAACTGGTTAAG
chr2L	4390796	4390819	+	0.6558	0.8844	Tps1	GGGTATGTTGGGTTGTGACCTGG
chr2L	4391233	4391256	+	0.5515	0.9059	Tps1	CCACAGCCAACTGGGCGCCCATA
chr2L	4395226	4395249	+	0.6266	0.9832	l(2)k05819	CGTCGACAGCTGGTCACCAAGTA
chr2L	4396951	4396974	+	0.5029	0.8765	l(2)k05819	AAATATCTCCATTGCAGCAACCT
chr2L	4397091	4397114	+	0.1166	0.8195	l(2)k05819	TCACTTTTCACCCAGGGAACAGC
chr2L	4397207	4397230	+	0.3828	0.9435	l(2)k05819	TCAGCGCAGCGCGCTGACGTCCT
chr2L	4397602	4397625	+	0.4393	0.8818	l(2)k05819	GCAAAGAAAACGAACTGCGCTCG
chr2L	4401685	4401708	+	0.8082	0.9883	CG33003	CCCGCAAGGTATACCATCCTACT
chr2L	4401858	4401881	+	0.6234	0.9021	CG33003	ACCTAAGGAATCGCCGATCGTTT
chr2L	4407420	4407443	+	0.5394	0.902	CG15431	AACGCTCCAGACTTACCGGAGTG
chr2L	4408565	4408588	+	0.6982	0.887	CG15431	AAGGACTTACCCATCGAACCACA
chr2L	4411163	4411186	+	0.5842	0.8952	CG43055	CTAAGCTAACTGCATTCAGTGCC
chr2L	4411305	4411328	+	0.4925	0.8428	CG43055	AACTAGGTGTTGCTTCATATCTG
chr2L	4411377	4411400	+	0.3483	0.839	CG43055	TTGAAAATAAGCTTGATAGAAAC
chr2L	4434491	4434514	+	0.0114	0.8464	CG34178	TTATTTATGGCTTTTTATGGAGC
chr2L	4434498	4434521	+	0.02	0.7391	CG34178	TGGCTTTTTATGGAGCTTGGTGG
chr2L	4434508	4434531	+	0.3251	0.7825	CG34178	TGGAGCTTGGTGGTTTTCCCAGC
chr2L	4437990	4438013	+	0.5061	0.8388	CG43056	CACCGTTCGCAATCCATGTATTT
chr2L	4441952	4441975	+	0.5429	0.8918	Sfp24F	TAATATATAAAAACAAAACTCAC
chr2L	4445490	4445513	+	0.6291	0.8856	Elp3	TCCGCAACCTACACGACGCCCTC
chr2L	4445686	4445709	+	0.5942	0.9448	Elp3	CGAAGACGTGGCCAGGGATACGA
chr2L	4445838	4445861	+	0.4398	0.869	Elp3	TCGAGTACTTTGAGAACCCTGCC
chr2L	4447888	4447911	+	0.2545	0.9163	MFS18	TAAAATTAGCTAAGCACCTGACT
chr2L	4448334	4448357	+	0.6669	0.9404	MFS18	GTGAGCTGTATGCTGTGAGACCC
chr2L	4451287	4451310	+	0.518	0.8782	CG15439	CTGCCCGGTGGCCCCAGATGACC
chr2L	4453787	4453810	+	0.369	0.7511	Secp43	TGGGCTTGGTACCCAATCCGATG
chr2L	4454099	4454122	+	0.6469	0.8967	Secp43	GCTTGTGCATCGCGTCCAGCGCA
chr2L	4454762	4454785	+	0.5615	0.8722	ND-B8	CTCCAAAACTGAAGGAGCTGCGA
chr2L	4454884	4454907	+	0.602	0.8464	ND-B8	CAGGGAATACGTGGAAAGGTTCT
chr2L	4457746	4457769	+	0.4632	0.9145	RpL27A	ACCAAGTCGATGACGGGAGCCTT
chr2L	4462857	4462880	+	0.409	0.8803	CG15443	TGCGGCACTCAACACGGTGATCC
chr2L	4464109	4464132	+	0.4303	0.827	CG15436	TGCGCCTTGCTCGAAGAAGAAGA
chr2L	4464335	4464358	+	0.5917	0.793	CG15436	GACTTAGAGTCACTCTCAAGGCG
chr2L	4465488	4465511	+	0.5815	0.8746	FIG4	ACAGCCTGGAGATCCGACGTTTT
chr2L	4466937	4466960	+	0.8409	0.9554	FIG4	GCGACACCGAGAAGCAGCACAGC
chr2L	4470980	4471003	+	0.2471	0.7617	ine	AACTTTTACTCACCCTTGAACAG
chr2L	4470988	4471011	+	0.7103	0.8894	ine	CTCACCCTTGAACAGAGGACACA
chr2L	4471962	4471985	+	0.6281	0.9345	ine	TAACCATAAGAACTTACCACCGC
chr2L	4506914	4506937	+	0.613	0.9275	dpy	ATCTGAAAATTAGTCTTACGTTC
chr2L	4508013	4508036	+	0.6457	0.882	dpy	GAACCTCGCATATCGCATTGGTT
chr2L	4508286	4508309	+	0.751	0.9038	dpy	GCCTTGGTAGATAATGCATCTTA
chr2L	4508418	4508441	+	0.5092	0.8663	dpy	GACCACAAGAGCCAGGACAGGGG
chr2L	4508958	4508981	+	0.43	0.8014	dpy	CTTCACGGCATTGCGAGTTTGGA
chr2L	4510183	4510206	+	0.654	0.8122	dpy	CCCCACAAGTTCCAGAACAGGGA
chr2L	4512412	4512435	+	0.4088	0.8065	dpy	CGCACTTGCTGCTATGGCAAGCC
chr2L	4512742	4512765	+	0.6096	0.9263	dpy	CCACACTACACTCGGCGGCATAG
chr2L	4516158	4516181	+	0.3903	0.8544	dpy	AGCAAGCCTTGGTAGGTGCGCAA
chr2L	4517610	4517633	+	0.5344	0.7968	dpy	CGTCTGGAACAGCAATCGGTGGG
chr2L	4518393	4518416	+	0.4961	0.8956	dpy	TGCACGCCTCTGTGGGTCCACAT
chr2L	4518686	4518709	+	0.4371	0.9613	dpy	AAAATATATATTTAATGACTTAC
chr2L	4518700	4518723	+	0.5943	0.9155	dpy	ATGACTTACCAACTCTAGTGCAC
chr2L	4519755	4519778	+	0.6008	0.8078	dpy	GCATTATTGCCACACGATCCTCG
chr2L	4521395	4521418	+	0.6752	0.968	dpy	CAGGGGTACTCGTCAACCTACGT
chr2L	4521884	4521907	+	0.6573	0.8966	dpy	CAACACTACAGAAAGCATTAAAG
chr2L	4523105	4523128	+	0.4134	0.8187	dpy	CAAGGCAGGTGGTCTGTATGCCG
chr2L	4523165	4523188	+	0.4022	0.8602	dpy	TGCACGCCAAATTGCCAGGGCAC
chr2L	4524579	4524602	+	0.2353	0.8022	dpy	AGCCGCATGGGCTGGGACGGCAC
chr2L	4525065	4525088	+	0.3084	0.8339	dpy	TTCTTTCTACAGGAAACCTACTT
chr2L	4525224	4525247	+	0.6788	0.965	dpy	TACAGGCCCTATCCGAAGGACAC
chr2L	4525744	4525767	+	0.3469	0.887	dpy	TACAGGCACGGTTATTGGGACAA
chr2L	4526585	4526608	+	0.4714	0.8606	dpy	AACATTATATGAATACTTACGTT
chr2L	4526740	4526763	+	0.601	0.9096	dpy	TGCAGGACAAATGCTGAGCACAC
chr2L	4527549	4527572	+	0.4316	0.91	dpy	ATCTGGCAAATGGAGTTGGGTCC
chr2L	4528230	4528253	+	0.3974	0.8227	dpy	GCACAGCTGGGTTGAGGTGGCGT
chr2L	4528834	4528857	+	0.4024	0.8574	dpy	GCAACTTGCACTCGCTATTTCGG
chr2L	4529875	4529898	+	0.2976	0.7971	dpy	AGCCACATGGATTGGGGTCGCAT
chr2L	4530217	4530240	+	0.6122	0.8661	dpy	GGCGATCGCAGAGCTTCGTCGGT
chr2L	4531360	4531383	+	0.4445	0.8525	dpy	CGGCAATGGCCCAGTTTGCAGTG
chr2L	4532108	4532131	+	0.2953	0.7291	dpy	TACAAGCACCGGTTGTTGGATCG
chr2L	4532231	4532254	+	0.4102	0.9338	dpy	TTAATACTCACCGGCTGAGCACA
chr2L	4533565	4533588	+	0.639	0.8645	dpy	GTTACCTGCTTTCATAGAGCAAT
chr2L	4533600	4533623	+	0.5044	0.8127	dpy	CATCATCGTCGGTATCACAGTAG
chr2L	4533758	4533781	+	0.5928	0.9844	dpy	CAAGTCGGTACAGGTACTGTCGT
chr2L	4534260	4534283	+	0.4918	0.8324	dpy	CTATAGTTTCAGTTGTTCTGACG
chr2L	4546678	4546701	+	0.6522	0.8883	dpy	CGTTAATGAAGTCTGTTGTAGTT
chr2L	4546825	4546848	+	0.5176	0.8232	dpy	CTCCGCCTGCACAGGAAGTGAGG
chr2L	4548003	4548026	+	0.15	0.7621	dpy	CCTTTTTGACATCCATTCTTGGC
chr2L	4548057	4548080	+	0.6384	0.8707	dpy	CATATCGGCTTGTGATCCTCGAC
chr2L	4554082	4554105	+	0.4421	0.7955	dpy	CGCACTTATCGTTGCGACAAGAC
chr2L	4556453	4556476	+	0.1024	0.7512	dpy	ATCCACAAGCATTTTGTCGCTCG
chr2L	4556785	4556808	+	0.552	0.8982	dpy	ATACATCGATTGGTTTCCGCATC
chr2L	4557847	4557870	+	0.7904	0.8874	dpy	GATATGGTCCGGGCACATCCATC
chr2L	4558984	4559007	+	0.5008	0.8278	dpy	CATTTATCCTCTTCCTCGGGAAC
chr2L	4558990	4559013	+	0.4909	0.7559	dpy	TCCTCTTCCTCGGGAACTGTTCT
chr2L	4560127	4560150	+	0.7627	0.9528	dpy	ACGTATCCCACACGACAGCGACA
chr2L	4560374	4560397	+	0.5579	0.9188	dpy	CACAGTAGGCTCCATAGGCACAT
chr2L	4641721	4641744	+	0.7743	0.9036	BG642163	CCCGCCCCACCAAGCTTAATCCC
chr2L	4644138	4644161	+	0.8796	0.9643	CG15635	GGAATATACCCTCCATCAATGGG
chr2L	4647124	4647147	+	0.2953	0.7544	CG43798	TATTGATTTCCTTAGTGCCACAT
chr2L	4647389	4647412	+	0.0114	0.8431	CG43798	TTCTTTCGTAATAATTTTTAGCT
chr2L	4647409	4647432	+	0.6923	0.8928	CG43798	GCTTAATTCAAGTCAATGGTCTG
chr2L	4647496	4647519	+	0.8845	0.9823	CG43798	ATACTAGCTGCCCAAATGAATAT
chr2L	4652177	4652200	+	0.5406	0.8881	CG3355	TGTGCTAAACTGTATTTCCTTTT
chr2L	4683948	4683971	+	0.6041	0.8344	Bsg25A	CCGCCTGGATGGTGTTCCTCATC
chr2L	4684490	4684513	+	0.0117	0.8246	CG11929	TTACCCTTTTTAATTTTGCAGAT
chr2L	4684502	4684525	+	0.0928	0.8381	CG11929	ATTTTGCAGATGCTTCCATGGCC
chr2L	4684976	4684999	+	0.7334	0.959	CG11929	CAGCCAATATCCATCAAAGTAGA
chr2L	4685363	4685386	+	0.7839	0.9353	CG11929	ACCAGTCATCCCAGAAAAAATAT
chr2L	4685435	4685458	+	0.7248	0.9183	CG11929	ACCAGTCATCCCAGAAGAAATAT
chr2L	4685507	4685530	+	0.7726	0.9294	CG11929	ACCAGTCATCCCAGAAAATATAT
chr2L	4685642	4685665	+	0.0122	0.8016	CG11929	TTCAAATATTTTTGAAGCCTGAA
chr2L	4685894	4685917	+	0.3564	0.9519	CG11929	ATCGGGTTTTTGCTAAAACAAAA
chr2L	4701415	4701438	+	0.3564	0.8661	Taf12L	TCGCTGTCATCGAAATTGAGGGC
chr2L	4717699	4717722	+	0.0465	0.7394	CG34351	ACCCTTCAATTTTTGCTCTTTGC
chr2L	4719778	4719801	+	0.0108	0.7803	CG34351	TTTCTTTTTTTTTTTACTACTTT
chr2L	4719794	4719817	+	0.4303	0.8527	CG34351	CTACTTTCAGAGAACCGAGCCGG
chr2L	4733467	4733490	+	0.4163	0.8164	CG15631	GAGCTGTGAGACTTAATAAGGCG
chr2L	4733606	4733629	+	0.2124	0.743	CG15631	ATTGTTTAATTCCTCCACCTGTG
chr2L	4733614	4733637	+	0.5394	0.901	CG15631	ATTCCTCCACCTGTGGGCACCAC
chr2L	4733968	4733991	+	0.048	0.8179	CG15631	TCGGATGCACTTTTATTGCCCCG
chr2L	4733983	4734006	+	0.443	0.8551	CG15631	TTGCCCCGGCAGGAAGGTTCATC
chr2L	4734085	4734108	+	0.0113	0.6479	CG15631	TTTTTTTTCTCCTTTCCGGATTT
chr2L	4734109	4734132	+	0.2439	0.7775	CG15631	TTGAATTTCGTACAGAATCCGCC
chr2L	4734167	4734190	+	0.7844	0.9028	CG15631	GAGTGGTCCTGGATTGAAATCTT
chr2L	4734300	4734323	+	0.5162	0.8957	CG15631	CTCACCCGGATCTGAGCTAAACC
chr2L	4736289	4736312	+	0.5793	0.9584	fipi	TGTAGGCGTACTTTAGACTAACA
chr2L	4736304	4736327	+	0.6526	0.8625	fipi	GACTAACAAATGGAGTCTTGGAC
chr2L	4737628	4737651	+	0.8135	0.8979	fipi	CTATGCAGACTTCCATCAGCAGC
chr2L	4795258	4795281	+	0.7119	0.8937	CG3294	GCCGCACCAACTGTTGCCGCTAC
chr2L	4795862	4795885	+	0.6287	0.936	CG3294	CCAATCTCCAAGGTCGCTACTAC
chr2L	4813435	4813458	+	0.6363	0.8795	CG15629	CGATTAAATCGGTGTACTACGTA
chr2L	4813472	4813495	+	0.5878	0.8723	CG15629	CTACAGTCTGTTGCCGCAGCGCT
chr2L	4816729	4816752	+	0.6023	0.879	CG3225	ACTGCAAGATAGCGCCGCTCAAT
chr2L	4816809	4816832	+	0.8088	0.9395	CG3225	GTGTACAAACGATAGACCTTGCC
chr2L	4816936	4816959	+	0.8903	0.9479	CG3225	CCTTGACGTAGCCGCAGTCTATC
chr2L	4817710	4817733	+	0.6316	0.8792	CG3225	GGATTACTTACGGTGGAAACGCG
chr2L	4818016	4818039	+	0.0336	0.894	CG3225	CGAAATATTTTGTAAGCCCACCT
chr2L	4825684	4825707	+	0.5384	0.7995	CG15628	GAGCGCTATCTGCCGGAATCGTT
chr2L	4826495	4826518	+	0.6274	0.9153	CG15628	AGTTCTATGTTGCTAAAGATTGG
chr2L	4826602	4826625	+	0.6265	0.9568	CG15628	ACTAATAAACTATATCTTTTAGC
chr2L	4826623	4826646	+	0.9266	0.9808	CG15628	GCCGCACAACAATATATACCAAA
chr2L	4826748	4826771	+	0.4418	0.8091	CG15628	CGCACATCGCCATTATGAATCGC
chr2L	4827161	4827184	+	0.0201	0.7696	CG15628	TTTTCGCACAGCTATGGAATCCG
chr2L	4830256	4830279	+	0.3681	0.8876	Fnta	GTTCGCGCAGAACGTCGCGTCTG
chr2L	4832946	4832969	+	0.2036	0.768	Ir25a	TATCCATTTCGAATTTCATGAAG
chr2L	4833767	4833790	+	0.5194	0.8724	Ir25a	CCATTCGTGATGTTCATGTGAAT
chr2L	4834540	4834563	+	0.5666	0.8359	Ir25a	GGCATATCGATCGATGCTCAACT
chr2L	4839572	4839595	+	0.0155	0.8674	CG12194	ATAGGTTCCTATTTTTGCTACGA
chr2L	4839667	4839690	+	0.6195	0.936	CG12194	CTCCATCTACTCGTGGCCAAATA
chr2L	4840137	4840160	+	0.1345	0.8989	CG12194	TATTATTCGATTTCACGTTTACT
chr2L	4840158	4840181	+	0.5009	0.7936	CG12194	CTTAGGTTGGATGGACAAGCGCG
chr2L	4844307	4844330	+	0.5034	0.8679	mxt	CCGGCAGCGGCTGTCGCCTGAGC
chr2L	4844692	4844715	+	0.021	0.7865	mxt	ATTTATTTACTTTACTCACTTAA
chr2L	4844697	4844720	+	0.0774	0.8089	mxt	TTTACTTTACTCACTTAATTTTA
chr2L	4844701	4844724	+	0.1406	0.8757	mxt	CTTTACTCACTTAATTTTATCCT
chr2L	4844706	4844729	+	0.0169	0.7675	mxt	CTCACTTAATTTTATCCTCAGCT
chr2L	4844720	4844743	+	0.783	0.8989	mxt	TCCTCAGCTGGACCAGTAATCTG
chr2L	4851403	4851426	+	0.7723	0.9297	Mon1	CCAGGGATGTCTACAATCAAATA
chr2L	4851612	4851635	+	0.8935	0.9321	Mon1	GTGTCCAACAACATCTTCACATT
chr2L	4870465	4870488	+	0.0888	0.8982	smog	TGAATTCAACAGTTTTACGACTA
chr2L	4870482	4870505	+	0.7091	0.9006	smog	CGACTACACCGACATCGCCGAGG
chr2L	4870523	4870546	+	0.0127	0.7955	smog	TTGAATTTTTATCGGGCAAATTC
chr2L	4870534	4870557	+	0.5291	0.9237	smog	TCGGGCAAATTCCCAAATGCCAA
chr2L	4870766	4870789	+	0.6039	0.8968	smog	ACTTATTGCAGATACCACCGGAT
chr2L	4871064	4871087	+	0.5521	0.8962	smog	CCCGACTACAGTGCGGCCTGGAA
chr2L	4871241	4871264	+	0.5258	0.8168	smog	TGCTAAATGCTTTCAGAGTTGTG
chr2L	4871939	4871962	+	0.3335	0.8562	smog	CATATTCATCTTTAGGTTGCCGT
chr2L	4871953	4871976	+	0.3641	0.6709	smog	GGTTGCCGTCCATTTCTTTCCCG
chr2L	4881506	4881529	+	0.6885	0.9276	Cf2	GCTTGACGGTGAGTGGTGGCACC
chr2L	4884199	4884222	+	0.488	0.8525	CG3008	AAGTTAACAAGGAGGGCGAGATG
chr2L	4884397	4884420	+	0.5412	0.9016	CG3008	ACCAACTACGAGCCCATTCTCGA
chr2L	4884679	4884702	+	0.5079	0.8396	CG3008	AAACCACGCTCAACGAGTTCAAG
chr2L	4884751	4884774	+	0.5876	0.8589	CG3008	GCAAACAAAACCACCGAGTGATT
chr2L	4902437	4902460	+	0.4656	0.9028	CG3036	CTAATAGATTTGTTCTTCTACAG
chr2L	4904900	4904923	+	0.6467	0.9275	snsl	ATCGGTGGTATATTGGAGTAAAC
chr2L	4905737	4905760	+	0.4958	0.9146	snsl	AAGGCATTTACTTACTGTGGAGC
chr2L	4905747	4905770	+	0.4574	0.8552	snsl	CTTACTGTGGAGCAGGCCGATCA
chr2L	4925809	4925832	+	0.6005	0.9159	hoe1	ATTAGCTATACGGACTTACTTTG
chr2L	4943346	4943369	+	0.5889	0.9218	CG14044	GCTTGCCTACAACCTGGGCGTAA
chr2L	4944818	4944841	+	0.6307	0.7666	mRpL24	CCCACAAGGACTTCGATACGATC
chr2L	4944901	4944924	+	0.6153	0.7994	mRpL24	GAGGTCAAGGCTTCTTATTCCTT
chr2L	4947102	4947125	+	0.5536	0.9227	betaggt-I	GCGCCTGCATCGATGGCAGCGAG
chr2L	4947145	4947168	+	0.5719	0.8989	betaggt-I	TTGTGCCGCCACCATATGCTACA
chr2L	4950678	4950701	+	0.4049	0.7801	Jon25Biii	CGAAGACCTTCTCGTCGAAGGCG
chr2L	4953035	4953058	+	0.5864	0.8173	Jon25Bii	GGGGCACCGGCTTCACCTTCTCA
chr2L	4956290	4956313	+	0.8352	0.9209	Marcal1	GCTTCCATAGAACCGAAGCTGGC
chr2L	4956395	4956418	+	0.4664	0.8837	Marcal1	TCATATGTTTAGCTTTGCCATAG
chr2L	4956406	4956429	+	0.7116	0.9019	Marcal1	GCTTTGCCATAGCCCAAAAGGGA
chr2L	4956850	4956873	+	0.5478	0.8513	Marcal1	CGCAACTGCAAATGATTGATGGC
chr2L	4958884	4958907	+	0.4389	0.8214	CG34124	CGGTGGGCGAGAACGGAGCTCGT
chr2L	4958920	4958943	+	0.6214	0.8417	CG34124	TCTACGAGTATCCATCGCTTAAT
chr2L	4958983	4959006	+	0.5296	0.8999	CG34124	CGGCGGGCTCCTACAACAAGACG
chr2L	4959205	4959228	+	0.4678	0.8315	CG34124	CCGGCCTGAAGCTGAAAGGAGAT
chr2L	4959782	4959805	+	0.6662	0.9422	CG34124	CCAATACGATGAACAGCGTCTGA
chr2L	4960067	4960090	+	0.486	0.8774	CG34124	CCAATTGAGCCGGGATGAGCATC
chr2L	4960714	4960737	+	0.4168	0.8332	CG34124	CTATCTCTTTTCCAGCGATGAAT
chr2L	4961410	4961433	+	0.313	0.8524	CG34124	ACATTGTGATTTTAGTGCCAACG
chr2L	4961424	4961447	+	0.5878	0.9287	CG34124	GTGCCAACGTGCCGGGTGTGTCC
chr2L	4962243	4962266	+	0.5223	0.8977	CG34124	TCACCGCCAAGAGAAACCGCTTG
chr2L	4968281	4968304	+	0.3984	0.8376	Scox	CGTATTTGGCCACCACCTCTTTG
chr2L	4968733	4968756	+	0.5876	0.9021	Scox	GTGGAATCTGCGGGAGCGGCATA
chr2L	4969611	4969634	+	0.6008	0.9574	CG3756	CAAAAACCACAAAGTGTACTCGG
chr2L	4972145	4972168	+	0.7155	0.9	CG14043	AGGAGTGCCCTGAGGGCATCATT
chr2L	4972398	4972421	+	0.6097	0.9421	CG14043	CATGGCGCAAATGTACGGGCATT
chr2L	4972673	4972696	+	0.2863	0.8098	CG14043	AACATCGCTACGCCGATGTGGCA
chr2L	4972726	4972749	+	0.4744	0.8522	CG14043	ATGAACACATCCAAGCTTCGGCT
chr2L	4976278	4976301	+	0.6424	0.8647	Gmd	CCATATAGCTCCGAAGTGGAGGC
chr2L	4976792	4976815	+	0.3037	0.8017	Gmd	TCACGGGAGTCGCCTTCGGCGCC
chr2L	4977927	4977950	+	0.4203	0.8288	CG3792	TGCATGGCTATCCGTTTAGTGCC
chr2L	4977945	4977968	+	0.7212	0.9321	CG3792	GTGCCTGGGGCGACAGTACCTTC
chr2L	4984839	4984862	+	0.4069	0.7777	CG34126	GCCAGCGTATCGATTTGCATTTG
chr2L	4986002	4986025	+	0.0376	0.7959	CG34126	CTTTTTGCTCGCAGTGCCACCAT
chr2L	5004607	5004630	+	0.5756	0.9138	Rtnl1	ACTTACTGGGATCGAGTATGGAG
chr2L	5015463	5015486	+	0.1763	0.721	vkg	TGCCACTGTAGGCGGCCACGCCC
chr2L	5015672	5015695	+	0.7459	0.9437	vkg	GTCCAAATATCCGCTCACCTTTA
chr2L	5015695	5015718	+	0.4991	0.8233	vkg	GGTCCGAACTCGCCGTTGGGACC
chr2L	5016545	5016568	+	0.1192	0.7224	vkg	TTCCGTCATATCCCGGCTCGCCG
chr2L	5017247	5017270	+	0.5278	0.8781	vkg	GGCCAGGCTCGCCCTTCGGTCCG
chr2L	5017421	5017444	+	0.6162	0.9005	vkg	AGCCGGGATCTCCTGACTGACCA
chr2L	5047261	5047284	+	0.1001	0.8746	CG44001	ATTTTGTATAGCTATCTATAACG
chr2L	5047308	5047331	+	0.3561	0.8904	CG44001	TCAAGAAGGGCCAGTCGATGGCT
chr2L	5047530	5047553	+	0.5803	0.9151	CG44001	ATCTGACGGCAGGCCACTTGGAA
chr2L	5053322	5053345	+	0.5244	0.8256	senju	AATTGATAGTCTCCACCTGTCTG
chr2L	5053818	5053841	+	0.8101	0.8714	senju	GCCTGAGTGCCGTCTTCATTCTG
chr2L	5053876	5053899	+	0.7485	0.9346	senju	CAATGAGTATCTGCTTAAAGATA
chr2L	5056902	5056925	+	0.6775	0.8368	Nepl3	GGTGAGCAGTCGCAAGTTCCTCG
chr2L	5057091	5057114	+	0.8033	0.9523	Nepl3	GCTGCTGGCGTATGGCATCAAAT
chr2L	5058943	5058966	+	0.4689	0.9157	Rpn11	TGCTAATCGAGTAGTAGTGGCGA
chr2L	5062937	5062960	+	0.5367	0.9123	qtc	CGGGCTGAGCACTGTCCAGCCGG
chr2L	5063066	5063089	+	0.6311	0.9083	qtc	GGCCACAAAACGGAGCAGGAACC
chr2L	5066060	5066083	+	0.7168	0.9462	qtc	GTGGCGCAATGGCAAGTGTTTAT
chr2L	5066082	5066105	+	0.0269	0.9184	qtc	TTTAAGGATTCTTAAGTTTTTAG
chr2L	5066086	5066109	+	0.0255	0.9064	qtc	AGGATTCTTAAGTTTTTAGTCAA
chr2L	5066104	5066127	+	0.5944	0.9156	qtc	GTCAAGTGCTCAAAACGTGTATT
chr2L	5066129	5066152	+	0.5035	0.9326	qtc	AGAAGGCGAATAAAAAGGATGCG
chr2L	5067307	5067330	+	0.7293	0.8942	qtc	GGAACGGCACCACCTTCAGTGGT
chr2L	5071219	5071242	+	0.5785	0.8889	RpL37A	TTGACAGGCCAAGCGCACCAAGA
chr2L	5078435	5078458	+	0.3521	0.9243	Pgant5	AGCATATTTATGAAACCAGCTCA
chr2L	5078445	5078468	+	0.4653	0.9285	Pgant5	TGAAACCAGCTCATACCCTTCGT
chr2L	5078581	5078604	+	0.5156	0.8619	Pgant5	ACCGGCTTGCCCATCTCGCCCGG
chr2L	5078753	5078776	+	0.4366	0.8295	Pgant5	TCTCATTATCGTCCACCAGCTGA
chr2L	5094418	5094441	+	0.7441	0.9104	CG5828	CAGATCCCTGGCTGAGACAAAAG
chr2L	5097513	5097536	+	0.0273	0.8295	CG4230	TTTACTATATTTGACCTATGCAG
chr2L	5097517	5097540	+	0.3909	0.8495	CG4230	CTATATTTGACCTATGCAGATGG
chr2L	5097708	5097731	+	0.6352	0.8876	CG4230	GGATCTATGCCGACCAGCTGCAC
chr2L	5122991	5123014	+	0.4528	0.8967	Msp300	CTTATCCAATCAAATTTGTTGCA
chr2L	5123147	5123170	+	0.5945	0.922	Msp300	CTGGCACGTTCTGAGGTCGATGC
chr2L	5125176	5125199	+	0.7558	0.9178	Msp300	GACTGGATGAGAACGCATTCTAT
chr2L	5128362	5128385	+	0.5898	0.8499	Msp300	AATAATATCGATCAAATCATTGC
chr2L	5129528	5129551	+	0.5322	0.7786	Msp300	CGCCAAGAAGATTGAAAGTTCTC
chr2L	5130174	5130197	+	0.5161	0.9151	Msp300	ACCAGCTACATCGATAAGATCCG
chr2L	5130517	5130540	+	0.4179	0.8775	Msp300	TGCAGCAAGTCGAGGGTGTTTTG
chr2L	5131132	5131155	+	0.1839	0.6697	Msp300	TGACTCTTTGTCAGGATTCGTTG
chr2L	5131819	5131842	+	0.4995	0.8613	Msp300	ACGAGTTCAGCATTGCCCAGGAT
chr2L	5132691	5132714	+	0.5129	0.8297	Msp300	ACCACTCAGATCACCAATCGGTA
chr2L	5134741	5134764	+	0.5168	0.8934	Msp300	TCGATGCTACCCTGAATACGGTT
chr2L	5135707	5135730	+	0.5217	0.8243	Msp300	ATGAGTGGTTGGATGGTCAGGTT
chr2L	5136493	5136516	+	0.4652	0.879	Msp300	ATGCTTCGGCTGCCAGTCTGCTA
chr2L	5138281	5138304	+	0.5638	0.7645	Msp300	AGCTGTACAAGATCCTGATTGAA
chr2L	5141630	5141653	+	0.0281	0.8891	Msp300	ATTGCGTGTTTGTTTTTACTAGG
chr2L	5141648	5141671	+	0.6734	0.8855	Msp300	CTAGGTGCAATCCCACTTGGGTG
chr2L	5141979	5142002	+	0.1461	0.8853	Msp300	TTATCTATTTTCCCCTACATCAG
chr2L	5143703	5143726	+	0.2412	0.8758	Msp300	TTGCTTTGATTAATGAGATTATT
chr2L	5143733	5143756	+	0.7519	0.961	Msp300	TCATGAAGTACACCGATGTTATC
chr2L	5146970	5146993	+	0.7527	0.8838	Msp300	CCTTCGCACATTCACATTTCAGA
chr2L	5148727	5148750	+	0.6867	0.9593	Msp300	TAGGAACTGCGTGAAGAATCAAA
chr2L	5154540	5154563	+	0.4134	0.8085	Msp300	CGGCTCTTGAGCTACTTGCCGAA
chr2L	5155731	5155754	+	0.8196	0.9898	Msp300	CCAACAGCAGATGCAGTCCCTGC
chr2L	5159362	5159385	+	0.7717	0.941	Msp300	CATACCCCAACCAGATCCAGAGC
chr2L	5159756	5159779	+	0.6636	0.8904	Msp300	GCAGGTTACTATCAGCCGGTGGC
chr2L	5159806	5159829	+	0.7074	0.9616	Msp300	TCCGGCAGAACCAAATCAAATCT
chr2L	5160654	5160677	+	0.889	1.0	Msp300	CCAGTAAGACTACCCAACCAGGC
chr2L	5163564	5163587	+	0.3057	0.8069	Msp300	TTAGCGCAGAACAAAATGCGACT
chr2L	5164817	5164840	+	0.8643	0.9623	Msp300	CCCGAAAGTAATCCTGCAGAATT
chr2L	5164932	5164955	+	0.3124	0.8331	Msp300	TTAAGCAAGAAACGGTTCAGGTT
chr2L	5165236	5165259	+	0.6161	0.8535	Msp300	CCACGAATCTATAGTAGAAGTTG
chr2L	5165411	5165434	+	0.7021	0.8913	Msp300	AGTATAATCACTAATATTGAGAA
chr2L	5165447	5165470	+	0.2264	0.787	Msp300	AACAAAATATTTGAAATTCCCAA
chr2L	5165490	5165513	+	0.5736	0.9237	Msp300	CTATTGCTGAGGGTAATTATCAC
chr2L	5168039	5168062	+	0.4641	0.8371	Msp300	TCGGCGGACGCACCTGAGTTTAC
chr2L	5168061	5168084	+	0.3732	0.896	Msp300	CTCCATCTTATTTGAGACATACC
chr2L	5168139	5168162	+	0.5466	0.8726	Msp300	TTCCCAGGAATAGGCCAGAACAA
chr2L	5169732	5169755	+	0.425	0.9636	Msp300	TTGAAGCTGAAAGTATAAAACCA
chr2L	5172575	5172598	+	0.5469	0.9453	Msp300	GAAAAGAATAATGTTGAAGTCCC
chr2L	5172614	5172637	+	0.8856	1.0	Msp300	GGTAAAGTGCCAACAGTAAAAGA
chr2L	5173082	5173105	+	0.6642	0.9126	Msp300	GAACCATACGTTGATAGCACTTT
chr2L	5173166	5173189	+	0.7297	0.9144	Msp300	CCTATTCAACCCAAGTCTTGGTC
chr2L	5207695	5207718	+	0.5922	0.8209	Cyp28d2	CCACCCGAGTGCCCCAATTGCTG
chr2L	5208036	5208059	+	0.5441	0.9139	Cyp28d2	TCCAGTATCGCAGAGCGTATGCA
chr2L	5210580	5210603	+	0.5785	0.8474	Cyp28d1	GCTACTGGAAGAAGAGGGGCATT
chr2L	5211661	5211684	+	0.6738	0.9522	Cyp28d1	ACGGACGGATTCGAGACCACCGC
chr2L	5213663	5213686	+	0.6305	0.9243	CG7742	CCTGACTGATTTAAACCAAAACT
chr2L	5213676	5213699	+	0.5994	0.9292	CG7742	AACCAAAACTTACTCTGTATTTT
chr2L	5213723	5213746	+	0.869	0.975	CG7742	GCGAGAGTAGCACCTCCAGTAAA
chr2L	5213824	5213847	+	0.6085	0.8884	CG7742	CGAAATGCCTACCCATATTGTAG
chr2L	5213992	5214015	+	0.7352	0.9768	CG7742	AATATCCAAGTGGATCACTAACG
chr2L	5214060	5214083	+	0.2725	0.8003	CG7742	ATTCATTTTCCCTAGCACTACAT
chr2L	5215848	5215871	+	0.5849	0.8127	CG14034	GAGCCGGATCCTTGACCATGTAA
chr2L	5221437	5221460	+	0.3781	0.9147	tkv	TTGTATGGATTAATAGGGGACTC
chr2L	5236334	5236357	+	0.5938	0.8432	tkv	CCATGAGCCTTCTTCTTTCTGGA
chr2L	5241350	5241373	+	0.4466	0.9055	tkv	TTAAGATGGTAGACTCACCATTT
chr2L	5264115	5264138	+	0.1449	0.8247	Cyp4ac1	TACTTTCATTAACGAAGCGTGTG
chr2L	5264269	5264292	+	0.1821	0.9616	Cyp4ac1	TAACTACTTTTCAAGTTTTATTA
chr2L	5264289	5264312	+	0.0324	0.9224	Cyp4ac1	TTACAGCTAGTGTTTTTAATTTT
chr2L	5264307	5264330	+	0.0528	0.8715	Cyp4ac1	ATTTTGTGCGCGAGTCCACGGCC
chr2L	5264452	5264475	+	0.5196	0.8585	Cyp4ac1	CGAACTGATTAGACCATTTCTGG
chr2L	5264589	5264612	+	0.5263	0.8449	Cyp4ac1	ACGCCCGCCTTTCACTTCAATGT
chr2L	5264689	5264712	+	0.1383	0.7584	Cyp4ac1	TTTTAGGGAAGAGTGCAAGAAGT
chr2L	5264694	5264717	+	0.6975	0.9283	Cyp4ac1	GGGAAGAGTGCAAGAAGTTCCTT
chr2L	5264726	5264749	+	0.5468	0.9756	Cyp4ac1	GAGAAAAATTTAGATGCAGAACT
chr2L	5264738	5264761	+	0.8715	0.9643	Cyp4ac1	GATGCAGAACTGGAGCTTAACCA
chr2L	5264833	5264856	+	0.7506	0.9214	Cyp4ac1	AACTAAACCATACCCTTTATAGA
chr2L	5264852	5264875	+	0.3223	0.8298	Cyp4ac1	TAGAAACTGCTCTGGGTGTGAAG
chr2L	5264991	5265014	+	0.6785	0.928	Cyp4ac1	CGGAGACTATAGAAAGCATTTGC
chr2L	5265209	5265232	+	0.5103	0.8252	Cyp4ac1	TGTTCGAGGGTTACGATACTACG
chr2L	5266577	5266600	+	0.719	0.9346	Cyp4ac2	CGTAGCGCCGAGCAAAACCCGAT
chr2L	5266706	5266729	+	0.6404	0.8959	Cyp4ac2	ACTTCATGAGAGATGCATCTGCA
chr2L	5266936	5266959	+	0.2593	0.8701	Cyp4ac2	AAGAGTTTTAAACCAATTTAGAT
chr2L	5266946	5266969	+	0.4098	0.7541	Cyp4ac2	AACCAATTTAGATCAGAAATGGC
chr2L	5266956	5266979	+	0.7012	0.9212	Cyp4ac2	GATCAGAAATGGCACTCTAGAAG
chr2L	5267008	5267031	+	0.2905	0.7902	Cyp4ac2	AGGTGCTGCAATCTTTTCTGATC
chr2L	5267093	5267116	+	0.7387	0.9176	Cyp4ac2	GAGAAGAGTGCAATAAACTTGTG
chr2L	5267357	5267380	+	0.6987	0.9195	Cyp4ac2	GTGCGATTAATGTAATTGCAGAA
chr2L	5267732	5267755	+	0.5422	0.8435	Cyp4ac2	TGTTCGAGGGATACGATACTACG
chr2L	5268627	5268650	+	0.1249	0.8584	Cyp4ac3	TTCTTTCATTATGCAAACGAGTG
chr2L	5268793	5268816	+	0.012	0.8848	Cyp4ac3	TTACAGCTAATATTTTTAGCTAC
chr2L	5268811	5268834	+	0.9256	0.9732	Cyp4ac3	GCTACATACGAGAGTCCACTGCC
chr2L	5269052	5269075	+	0.6726	0.9048	Cyp4ac3	GACCAGAAATGGCACACAAGAAG
chr2L	5269104	5269127	+	0.404	0.7721	Cyp4ac3	ATATTCTGCAGTCTTTTCTCTCT
chr2L	5269174	5269197	+	0.4732	0.927	Cyp4ac3	AATAATCGATAATATTAATTTTT
chr2L	5269198	5269221	+	0.7833	0.9103	Cyp4ac3	GAGAAGAGAGCAAAAAGTTTATC
chr2L	5269219	5269242	+	0.4058	0.8721	Cyp4ac3	TCAAAATACTGGACAAGAACGTT
chr2L	5269714	5269737	+	0.4684	0.8553	Cyp4ac3	TGTTCGGGGGATACGATACCACA
chr2L	5274742	5274765	+	0.7408	0.934	Bsg25D	GAGCCAACCAATCTCCGCTGTTG
chr2L	5274924	5274947	+	0.5048	0.8447	Bsg25D	GCCTTGGTTTTCGAGCGAATTAG
chr2L	5274958	5274981	+	0.4519	0.8396	Bsg25D	AGCTCTCGATTTCGATGGTCAGT
chr2L	5275284	5275307	+	0.6703	0.9107	Bsg25D	AGCTGTGCCTCCAGCTTTCCCGT
chr2L	5277150	5277173	+	0.6939	0.9135	Bsg25D	GCGGCTCATCCGTAATCACCAGT
chr2L	5279825	5279848	+	0.5108	0.9175	Bub1	ACTTGGCCTTCCAGGAGAAGGCG
chr2L	5279910	5279933	+	0.8464	1.0	Bub1	CCAGCGGCAACAGCAGCAACAAC
chr2L	5280326	5280349	+	0.71	0.9138	Bub1	GTCCCATTATGCACCAGCCCAAC
chr2L	5280658	5280681	+	0.4222	0.8738	Bub1	AGCAGTTAATGGATCAAAAAGCC
chr2L	5280722	5280745	+	0.5429	0.8075	Bub1	TGATTCCTACGAAACTGAGAAAT
chr2L	5280779	5280802	+	0.6029	0.8351	Bub1	CGGGCAGAACACCAGCAGTGGTC
chr2L	5281064	5281087	+	0.8333	1.0	Bub1	CCAGCAACAACAGCAGCAGCAGC
chr2L	5281387	5281410	+	0.4387	0.8613	Bub1	ATGACAATGCAAACTTTTCGTTC
chr2L	5313697	5313720	+	0.7918	0.8566	CG14024	GCTTGAGCTGCTGCTTTGATGGC
chr2L	5321441	5321464	+	0.5815	0.8611	Ncoa6	ATCGCAGCTTTATCTTCTCCTCA
chr2L	5321453	5321476	+	0.49	0.8026	Ncoa6	TCTTCTCCTCAGCCGCCTTCGTC
chr2L	5322497	5322520	+	0.7338	0.9735	Ncoa6	GTGTGGGCAGCAGGGCGTCCAAA
chr2L	5324204	5324227	+	0.3872	0.815	Ncoa6	GAGTTACATTTGGCGGAGGAGGT
chr2L	5324380	5324403	+	0.451	0.9192	Ncoa6	AAGACGGCGGGTGTCACGGCCAC
chr2L	5328247	5328270	+	0.7137	0.8077	CG14022	CTCACATCTTGTCCACCTCCTCC
chr2L	5329967	5329990	+	0.6994	0.7785	TotM	GCTGCCTTATGGTCTTCTCAGTG
chr2L	5330057	5330080	+	0.5514	0.8528	TotM	GTGTGTATGGTGATTCTTCGGTT
chr2L	5356170	5356193	+	0.014	0.6904	nompC	TTTTTTCGCAGGCAACGACGGCC
chr2L	5357333	5357356	+	0.5643	0.9518	nompC	TAGACTGGAGAGACACCGCTGCA
chr2L	5357892	5357915	+	0.1982	0.7601	nompC	TTAACTCCAAGTCCCGCGTGGGA
chr2L	5357952	5357975	+	0.4911	0.8057	nompC	CGCATCTGGTGAAATTCCTGATC
chr2L	5358635	5358658	+	0.2418	0.8529	nompC	TTTGGGGATCTGGGCACGGAGTC
chr2L	5413001	5413024	+	0.1086	0.8835	H15	TAAATTTCAGACGCATGTTTCCC
chr2L	5413194	5413217	+	0.6051	0.7554	H15	CGCCCATCCGGATTGTCCTCTGA
chr2L	5463816	5463839	+	0.3617	0.8811	mid	AGGTCCCATTTCGGTGGAGGATG
chr2L	5464120	5464143	+	0.696	0.9423	mid	ACACCGGAACCGGTGCAGAAGGC
chr2L	5465200	5465223	+	0.5105	0.8586	mid	ACTTTGTTACCTCTTCCAGACGC
chr2L	5519739	5519762	+	0.5918	0.8968	CG7382	ACCTGGCAAAGTTGGTGGGCAAC
chr2L	5522745	5522768	+	0.6959	0.882	Vps52	GCTGCGCATGTGGCACTATAATT
chr2L	5522838	5522861	+	0.5543	0.8199	Vps52	GACTCGTCGTCTTGGAGAATAAA
chr2L	5523569	5523592	+	0.5676	0.8408	Vps52	TCTGATTGTGCAGGTTGGCTATA
chr2L	5527502	5527525	+	0.5134	0.9239	CG31648	CACGGCGCGAAATCCCACGGATA
chr2L	5528594	5528617	+	0.4367	0.8316	CG31915	TCACAGCGTAAGCTACGAATTTA
chr2L	5528617	5528640	+	0.581	0.868	CG31915	AGCCGGAGGAGCAGAGCTTTGTC
chr2L	5529334	5529357	+	0.4434	0.9055	CG31915	TGATTAATCTAAAAAGACGACCC
chr2L	5532341	5532364	+	0.0323	0.8784	Cap-D3	AATTTAATTTAATGCATTTTTAG
chr2L	5532347	5532370	+	0.0121	0.9143	Cap-D3	ATTTAATGCATTTTTAGGTGCTC
chr2L	5532352	5532375	+	0.0291	0.8304	Cap-D3	ATGCATTTTTAGGTGCTCCCGGC
chr2L	5532363	5532386	+	0.7238	0.8712	Cap-D3	GGTGCTCCCGGCCTGCATGGCAA
chr2L	5532485	5532508	+	0.6295	0.9919	Cap-D3	TACGGATAGTCCCCAGATGATTG
chr2L	5532562	5532585	+	0.4967	0.9532	Cap-D3	TCCAGCTGATAGATAAGTATCCC
chr2L	5532614	5532637	+	0.6651	0.8468	Cap-D3	CATTGAGTGCGTGGTGTCCAATC
chr2L	5533175	5533198	+	0.4663	0.8244	Cap-D3	GTTTCCAGGGACATGAGCAACTG
chr2L	5533645	5533668	+	0.4726	0.8179	Cap-D3	TGCCCTGGCGAATCATCAGCACC
chr2L	5533719	5533742	+	0.7795	1.0	Cap-D3	CTGGAACGGGAAACCATAGTAAC
chr2L	5536534	5536557	+	0.6341	0.9075	tomb	TGCTTATAGAAATGAAATCATAC
chr2L	5538535	5538558	+	0.467	0.8778	CG14015	GGATTCGCACTGGTCGCGGCGTG
chr2L	5540814	5540837	+	0.3893	0.8188	Hel25E	ACCATTTGCAAGATGGTGGTTGG
chr2L	5540970	5540993	+	0.0916	0.8085	Hel25E	CATCTTGCATGAACTTTTTGCAA
chr2L	5547971	5547994	+	0.0398	0.6882	Oscillin	GATACTTCGTTTTGGGCCTGCCC
chr2L	5548499	5548522	+	0.4685	0.8775	Oscillin	ACCGTGGGCGTTGGCACTGTGAT
chr2L	5552189	5552212	+	0.2575	0.8614	CG18269	TCGTTCCATTTGTTCAGCTATCG
chr2L	5554345	5554368	+	0.0186	0.9016	CG14017	TTTTAGTGCATTTACTCATAGAC
chr2L	5554350	5554373	+	0.5523	0.9233	CG14017	GTGCATTTACTCATAGACCATCG
chr2L	5554359	5554382	+	0.6437	0.8908	CG14017	CTCATAGACCATCGTATTCGTGA
chr2L	5556357	5556380	+	0.4339	0.8161	GluRIIA	TCTTTAGAACTGGTTTCTCACCC
chr2L	5556363	5556386	+	0.53	0.7915	GluRIIA	GAACTGGTTTCTCACCCATCTGG
chr2L	5556417	5556440	+	0.54	0.9144	GluRIIA	TAATGAGGACTTCAAGGCCAACA
chr2L	5556726	5556749	+	0.5826	0.8604	GluRIIA	TAGTCAACGAGATGAAGACCATT
chr2L	5556777	5556800	+	0.5639	0.8558	GluRIIA	AGACCGAAAATATGAAGCTTGAC
chr2L	5557066	5557089	+	0.633	0.8425	GluRIIA	GGGAGGATCACGAGAACTTCAGA
chr2L	5557298	5557321	+	0.5038	0.8588	GluRIIA	TACACAGCATGCCCAAATCGGCG
chr2L	5557568	5557591	+	0.1527	0.8373	GluRIIA	CTTTTCTTACAGACTTTCGTATC
chr2L	5559630	5559653	+	0.5497	0.915	GluRIIB	GTGCGGCACTCGAGGAAGTGAAT
chr2L	5559793	5559816	+	0.3684	0.8035	GluRIIB	GCTTGCGATTTGATTGGAAGTGG
chr2L	5560508	5560531	+	0.5775	0.8463	GluRIIB	CCATAGCCTACGAGAGGAGTTCC
chr2L	5560933	5560956	+	0.3611	0.8863	GluRIIB	TTTCTAACCAACTTGGATACACA
chr2L	5561254	5561277	+	0.6731	0.9286	GluRIIB	GCTGCGGACGTGGCTTCTGGCAG
chr2L	5561402	5561425	+	0.6155	0.9242	GluRIIB	AAACACAAAGGCTACAGATAAAT
chr2L	5561450	5561473	+	0.6595	0.9449	GluRIIB	ATCTTGAAGTTTACAACCCCATA
chr2L	5561463	5561486	+	0.5595	0.9565	GluRIIB	CAACCCCATAATTGATCGCGTAA
chr2L	5561685	5561708	+	0.0115	0.8669	GluRIIB	TTATTATTCATTATTATTAGTGA
chr2L	5561965	5561988	+	0.5833	0.9206	GluRIIB	TCATAGAATGCTCAAATTGGAAT
chr2L	5587756	5587779	+	0.5364	0.7962	CG7251	GCCACTGCTCGTAGCACATCCTG
chr2L	5587945	5587968	+	0.5715	0.9771	CG7251	TGTAATAAAACAACTCACATCCT
chr2L	5588185	5588208	+	0.5782	0.8941	CG7251	GTGAGCCTCCGGATGACGGGGAG
chr2L	5605820	5605843	+	0.5322	0.864	DIP-eta	GTACTATTTGTGACTTCTCACCT
chr2L	5611164	5611187	+	0.4341	0.7571	DIP-eta	ATGTCCTTAATGCGCATTGTCCA
chr2L	5612866	5612889	+	0.8425	0.8805	DIP-eta	CCCCCCTCCCAGGACTCACCTTA
chr2L	5613355	5613378	+	0.652	0.8704	DIP-eta	AAATAAGTAGGGACTTACCTATT
chr2L	5622716	5622739	+	0.6384	0.9292	Cyp6a16	TCTCCATACGCAGCTTCTGCTGC
chr2L	5623248	5623271	+	0.6978	0.8332	Cyp6a16	CTGTACCTGTGACCCCACCAGTT
chr2L	5640271	5640294	+	0.6353	0.8833	DIP-theta	ATATCGAATACTCACCGACAACA
chr2L	5640526	5640549	+	0.4258	0.7998	DIP-theta	TCGGACTCCTTCACATCACGTAT
chr2L	5669633	5669656	+	0.4493	0.8225	Hsp60C	TTAACACCTCCAAGGGAGCAAAG
chr2L	5716068	5716091	+	0.768	0.869	CG14007	GCATGATCATCAGAACAATATGA
chr2L	5717318	5717341	+	0.5122	0.8271	CG34011	TGCCTTACAGATTCCAAGGAGCT
chr2L	5717352	5717375	+	0.1517	0.8841	CG34011	TGCAACTCTACAGTTTTTGCTAC
chr2L	5717447	5717470	+	0.1934	0.9501	CG34011	ACAAGTATGTATTATTTTCAATG
chr2L	5717520	5717543	+	0.5997	0.8679	CG34011	CACAGTACAAGTAGTTGTACTCG
chr2L	5719490	5719513	+	0.4249	0.8752	CG11149	TTAGATAAAAGAGCACTCACCGT
chr2L	5722434	5722457	+	0.7395	0.9077	sip1	CCTCAGGCTGAACGACTCTTTCG
chr2L	5728079	5728102	+	0.8077	0.849	CG14006	GCACCAGCTTGAAGTTCACCTTG
chr2L	5728477	5728500	+	0.4754	0.7848	CG14006	TACTGAGTGTAATCTTCGCCAGC
chr2L	5735819	5735842	+	0.6269	0.7853	CG11147	CCCTGCCCTTGGTGGTGAAGAAA
chr2L	5735864	5735887	+	0.5134	0.8837	CG11147	GGGGCTCCTCGAACGGGATGGGC
chr2L	5746319	5746342	+	0.1405	0.7742	CG11029	TATTATTCTCGCCTCTTGTGTCC
chr2L	5746835	5746858	+	0.516	0.761	CG11029	ATCCCAAACTGTACGGTTTCGCG
chr2L	5759089	5759112	+	0.5913	0.8527	CG11030	CAAACCCAACCCAGATGATATGA
chr2L	5759290	5759313	+	0.3489	0.8283	CG11030	TTACGATGGCGATGAACGCGATG
chr2L	5784342	5784365	+	0.5698	0.903	CG31913	ATCTGTCCAACGAGAAGAATCGC
chr2L	5801408	5801431	+	0.852	1.0	CG14005	GCTGGGCGGGCGAAGTGTATAGC
chr2L	5802769	5802792	+	0.6007	0.9384	CG7239	AGGCAAGTCAAAAAACAGCTGCA
chr2L	5803127	5803150	+	0.5004	0.9027	CG7239	CGGACCAGTATGACGAGGTGGTC
chr2L	5807088	5807111	+	0.6203	0.8053	CG11034	ACGACACCGAGGTGGAGACTTTC
chr2L	5807125	5807148	+	0.3628	0.7807	CG11034	CGGCGACGGCGCCACCACTTTCT
chr2L	5807574	5807597	+	0.1981	0.798	CG11034	CAGTTTTGAGCGTGTATGGCTAT
chr2L	5811674	5811697	+	0.502	0.844	CG43307	AGCCCATGTGTGGTTACGATGGC
chr2L	5818247	5818270	+	0.5927	0.8453	CG31644	CATTGCGAAACGTTTGCTTCAAG
chr2L	5850088	5850111	+	0.2704	0.7381	TrissinR	TGTCCTTTCAGCTGGGTCTTTGG
chr2L	5850868	5850891	+	0.4807	0.8214	TrissinR	CTCCACGCCCAAGTTTGTTTTCA
chr2L	5851454	5851477	+	0.5791	0.9056	TrissinR	ACGAACCCATTTGCATTGCAGGT
chr2L	5860703	5860726	+	0.5391	0.9327	rau	GGTTGGCCAACAGCTGGCGCCGG
chr2L	5861018	5861041	+	0.8036	0.9843	rau	GCTGCAGACAGAATCGGGACTCG
chr2L	5883865	5883888	+	0.5187	0.944	CG44574	ACCATTCCTTTAGCAACGTTTTA
chr2L	5883877	5883900	+	0.1688	0.8	CG44574	GCAACGTTTTATGTCCATTTAGT
chr2L	5883888	5883911	+	0.5232	0.9176	CG44574	TGTCCATTTAGTTAACAGCTTAG
chr2L	5883898	5883921	+	0.6845	0.9433	CG44574	GTTAACAGCTTAGACAAGCACGA
chr2L	5885241	5885264	+	0.1505	0.9511	CG43185	TATTAGCTGTTCTTAATTTTGAA
chr2L	5893292	5893315	+	0.7111	0.8987	Acp26Aa	GCTCGAGCTCTAAATCGAGGTTT
chr2L	5893316	5893339	+	0.6778	0.9897	Acp26Aa	ACTGTCGTACTTTGATAATATCC
chr2L	5893498	5893521	+	0.137	0.8219	Acp26Aa	TTGAAAGGAATATTATTCAAGTC
chr2L	5893538	5893561	+	0.4899	0.8547	Acp26Aa	GTGATTTGGACCTATTGATTGGA
chr2L	5903974	5903997	+	0.7686	0.9887	CG9021	AGTCGCCGACAGACATAGTCATG
chr2L	5909585	5909608	+	0.6068	0.9217	CG14000	CGCGCATCCCCAATGAACTGCCA
chr2L	5910449	5910472	+	0.6378	0.8426	bchs	GTGAAGTGCTTGTACTTGTTCTT
chr2L	5910534	5910557	+	0.4283	0.8663	bchs	ATGCCCATGAAAGGCGGACGCTT
chr2L	5910829	5910852	+	0.6744	0.8767	bchs	GCCAAGGGCTGCATGGCACTTTG
chr2L	5911071	5911094	+	0.7257	0.9441	bchs	GGTTTGACAACAATCGTAGCCAA
chr2L	5911165	5911188	+	0.4357	0.8636	bchs	CGAGCTTCGACCGCCAGCCTCGC
chr2L	5911194	5911217	+	0.5894	0.9476	bchs	ATACGGCTTTCAAACTGCAGAAC
chr2L	5911380	5911403	+	0.4828	0.7489	bchs	TCCTGGAATCGGAGCAAACGCTT
chr2L	5911614	5911637	+	0.5307	0.8963	bchs	AAGATGTCTACCGCGAAGTGGGG
chr2L	5912001	5912024	+	0.6137	0.9348	bchs	AGATTCAGATACTAAACATGTTG
chr2L	5912089	5912112	+	0.4819	0.8702	bchs	CGTGACCAGTGTATTTGTGTCTC
chr2L	5912449	5912472	+	0.2695	0.7242	bchs	TTCACTTCCGCAGTTTCTCTGAA
chr2L	5912751	5912774	+	0.5771	0.8734	bchs	CAGGCGGTGCAACTGCAAGTATA
chr2L	5913405	5913428	+	0.0243	0.6979	bchs	TCCATTTTGCTTTCCGCACGGGA
chr2L	5914043	5914066	+	0.6459	0.9049	bchs	CAGCCGAGCGGACAACAAAAGCA
chr2L	5914458	5914481	+	0.5252	0.9046	bchs	AAAAGAAAAAACATCTGCTAAAC
chr2L	5915199	5915222	+	0.7642	0.9728	bchs	CCGAGATGGTCTCTCAGCGAAAG
chr2L	5915417	5915440	+	0.0112	0.7745	bchs	TTTTTCATCCACATTTTAGGTTT
chr2L	5915435	5915458	+	0.6107	0.8644	bchs	GGTTTCCAGCTTCTTGAATGGCT
chr2L	5915745	5915768	+	0.8942	0.9502	bchs	GCTTGTACCAAAACCTCACCGAC
chr2L	5916238	5916261	+	0.8472	0.9621	bchs	CCTGACCGCCCGCATCGTAGATA
chr2L	5916753	5916776	+	0.6479	0.9532	bchs	AAGTCTCCCTAACATCCCCACCG
chr2L	5928255	5928278	+	0.5012	0.8766	dsf	CACCTGTAAGGCCACCGGCGATC
chr2L	5942937	5942960	+	0.7003	0.9113	Sfp26Ad	AGATACGATTGCTTACTAGATCC
chr2L	5942994	5943017	+	0.4881	0.941	Sfp26Ad	TAACGTTACGCACGGCATCATCA
chr2L	5943093	5943116	+	0.2362	0.7764	Sfp26Ad	CGACATCGGTAATTTCATCAACT
chr2L	5946021	5946044	+	0.5418	0.8646	Gpdh1	CTTTGTGGCCCCTATTCCACAGG
chr2L	5951784	5951807	+	0.4937	0.8512	CG9044	TGCAAGTAGCTCTAATGCTCAGG
chr2L	5951969	5951992	+	0.506	0.9802	CG9044	TACGCGAAAAAGACACGTTAACT
chr2L	5952047	5952070	+	0.5973	0.9765	CG9044	TCATATAGGACGAAAGCCAAATG
chr2L	5952348	5952371	+	0.5951	0.8887	CG9044	CTATTGAGCAAAAAAGCAAGCGA
chr2L	5952443	5952466	+	0.533	0.8834	CG9044	GAATTGCGATGTCCGGATTGTCG
chr2L	5952987	5953010	+	0.7853	0.9047	CG9044	GTGGCCAACTGCAGGCTAACAAC
chr2L	5956756	5956779	+	0.8504	0.9794	CG13998	AGGTCACCAGAGCCAAGACCAGA
chr2L	5969010	5969033	+	0.5421	0.7422	Ucp4C	TCTTCAACTCGTTACGTGTTGTT
chr2L	5969929	5969952	+	0.4862	0.8164	Ucp4B	GGCCAGCAGAATGGGACAATTCG
chr2L	5970485	5970508	+	0.3299	0.8027	Ucp4B	CAGAACGGGTGGTGTGGTGGGTC
chr2L	5983991	5984014	+	0.7131	0.9455	eIF4A	CCTTTAATCTCCTCCGTAGGAAC
chr2L	5983997	5984020	+	0.4546	0.7906	eIF4A	ATCTCCTCCGTAGGAACTGGCAA
chr2L	5984521	5984544	+	0.5927	0.9515	eIF4A	CGTCAACGTGAAGCAGGAGAACT
chr2L	5987602	5987625	+	0.1092	0.7609	ifc	TTTGTCCTTTCAGTTACCAAGGT
chr2L	5987726	5987749	+	0.3565	0.9116	ifc	CATTTTCCGTCCACTGATTATTA
chr2L	5993122	5993145	+	0.3326	0.751	lid	TTAACGTTTCCAGCTCACTCTCC
chr2L	5993881	5993904	+	0.4544	0.9128	lid	CTAGCTCGAAGGCGCGACGCTCT
chr2L	5994387	5994410	+	0.8159	0.9221	lid	GGTTCTCCCCAGTGAAGATAGTT
chr2L	5995027	5995050	+	0.5863	0.8894	lid	CCTTTGGGTATGCTGGTCAGAGG
chr2L	5995751	5995774	+	0.7006	0.8412	lid	GTGAAGAGCCTTGCAGCTCCCAG
chr2L	6005189	6005212	+	0.6695	0.95	Gal	TAACAACCACTTGGCATACTCAC
chr2L	6005678	6005701	+	0.4547	0.9158	Gal	TACTTGCATTATCTCGCTCAGCA
chr2L	6005886	6005909	+	0.6469	0.959	Gal	GAAATAATATAGCTTACGTATCC
chr2L	6009251	6009274	+	0.5071	0.8794	CG9098	ACTTCTTCTATGGCCATGGTGAA
chr2L	6021344	6021367	+	0.5833	0.8947	CG13996	CAGGAAGGAGCTGCAAACGGCGA
chr2L	6024048	6024071	+	0.5297	0.7971	CG9107	GTGCCAGCGCCTTGCCGATGCTG
chr2L	6033726	6033749	+	0.5847	0.8837	CG9109	AAAAGGACTTACCTTCGCAACAG
chr2L	6035706	6035729	+	0.6153	0.7745	mtm	GCCACAGTGTGTTGTCAATAGCC
chr2L	6036183	6036206	+	0.6449	0.9404	mtm	GCTTGGTCGCCCGCCACATATCG
chr2L	6038469	6038492	+	0.6751	0.8804	CG31643	GATGTGTTGGAGAGCTGTGACGG
chr2L	6038848	6038871	+	0.5442	0.7647	CG31643	TTCCGCACCTGGAACATCACATC
chr2L	6038956	6038979	+	0.2926	0.7606	CG31643	CGCGCTTCAAGTTGCGCTTGACT
chr2L	6039313	6039336	+	0.624	0.9424	CG31643	AGGAACTGCTCTACTCCGAAGAG
chr2L	6039369	6039392	+	0.3227	0.8092	CG31643	TTCAGCGTTCTGCGTGCACTAAA
chr2L	6039514	6039537	+	0.6414	0.8912	CG31643	ATAACAATCTGGGAGGAACCTAC
chr2L	6039986	6040009	+	0.0289	0.8691	CG31643	AACAATTTTATCCCTTTACAGAG
chr2L	6039996	6040019	+	0.5759	0.9189	CG31643	TCCCTTTACAGAGCTAAAGAATA
chr2L	6042851	6042874	+	0.7469	0.8378	Pfas	TCCAGAGCAGGGAAGTCTTCGAC
chr2L	6042892	6042915	+	0.4278	0.8305	Pfas	AGATCAGGCGTTACCTTTAGCCG
chr2L	6042911	6042934	+	0.5426	0.8402	Pfas	GCCGCACATCCGGACAGGGAGCA
chr2L	6042968	6042991	+	0.3711	0.7358	Pfas	TTGTCTCACCGCCCACCTTAGCC
chr2L	6043157	6043180	+	0.5501	0.7572	Pfas	CAAACACAAGGTTACTCAACGCT
chr2L	6043229	6043252	+	0.7696	0.9213	Pfas	GTGGCTGTGTACCAATTGAAGTG
chr2L	6043942	6043965	+	0.2895	0.7969	Pfas	TTCTCCATTTCGGCGTCTCCTCG
chr2L	6044320	6044343	+	0.4327	0.8338	Pfas	AAGTCCAAAGGCTCGTACGGCTG
chr2L	6048987	6049010	+	0.5354	0.8417	IPIP	TCACACACCGATACGCCTTGCAG
chr2L	6049405	6049428	+	0.4804	0.8072	IPIP	ACCTACAGAGATGCTCGGCAGCG
chr2L	6049569	6049592	+	0.4192	0.8068	IPIP	TCAACGGATACTTCGGATCGAGC
chr2L	6052366	6052389	+	0.4472	0.8987	CG9135	TTCGCCCACGCCAATTAACTACC
chr2L	6057207	6057230	+	0.7027	0.8959	CG13995	GTCTAGGCAATCCGTATGACGTG
chr2L	6060551	6060574	+	0.1644	0.7215	CG34180	CAAATCTCTGCTGTTTTGCTTGG
chr2L	6063295	6063318	+	0.3484	0.8403	CG13994	CAAAAAACCTCTCGCGTTCGGCG
chr2L	6065042	6065065	+	0.5445	0.875	Fbw5	CCACCCGGCAGCGTAGGTGTGAC
chr2L	6069564	6069587	+	0.5728	0.8579	Pfdn1	CCAGTCCGTGGGTCGCATGTTCC
chr2L	6093019	6093042	+	0.6528	0.9245	Kr-h1	CTATTCCGCCAACCAGCTGCTTA
chr2L	6093791	6093814	+	0.8297	0.9688	Kr-h1	GATCCGCCACTACCGCACCCACA
chr2L	6113009	6113032	+	0.4083	0.9047	stai	TCTTTGGAACATGTGAATAGTGT
chr2L	6119228	6119251	+	0.5258	0.8495	CG31642	GCAAGCGTTCGACCGGTAGCCGG
chr2L	6120808	6120831	+	0.3298	0.8757	stai	AAATGGGTTGCAATTTCTCTGCT
chr2L	6120834	6120857	+	0.4392	0.7945	stai	CCGACCAAATGTAAGGGTTGCGG
chr2L	6121096	6121119	+	0.515	0.8179	stai	GCGCCGAGGAGTTGCAGTTGCAC
chr2L	6127412	6127435	+	0.7079	0.8353	WDR79	GGATCTCCTCCGCCGAAAGAGTC
chr2L	6127596	6127619	+	0.6563	0.9013	WDR79	AAACGTCACTTACATTCGTCCAT
chr2L	6127632	6127655	+	0.6204	0.9218	WDR79	CCGCTCAAGCACAGTGTGACCGT
chr2L	6128962	6128985	+	0.3908	0.7704	tctn	CTTCCGGTTCTTCTAGATCGCGG
chr2L	6129168	6129191	+	0.6082	0.8333	tctn	GTCTCTGGTTGCCACAACTGCAG
chr2L	6141607	6141630	+	0.6047	0.9038	CG13991	ATCTCATCCGCTACGTGTTTCCC
chr2L	6142002	6142025	+	0.5678	0.8579	CG13991	TCTGGCAGTTCCGGCTTACAGTG
chr2L	6142700	6142723	+	0.6519	0.9091	CG13991	CGAGACCAAGGACATCGAGCCAG
chr2L	6152244	6152267	+	0.3919	0.8205	Muc26B	TAAGCCCGATGGATTCCGCGCTC
chr2L	6190659	6190682	+	0.6225	0.9359	smal	ATGCTCAACGCACCGACGACGAT
chr2L	6203168	6203191	+	0.1367	0.7659	smal	TTCATTTCAGGTTATGAATGGAT
chr2L	6207647	6207670	+	0.5649	0.9538	smal	CAGTGTAACATGACGCCCGACTA
chr2L	6225388	6225411	+	0.6363	0.9032	Ugt37B1	GATCGGTCAGACAGTTGAGCGAG
chr2L	6225511	6225534	+	0.2771	0.7907	Ugt37B1	TGAACTGTTATCAACTGGCCCTG
chr2L	6226100	6226123	+	0.6038	0.871	Ugt37B1	ATGTGCTCTCTAAGCTGCAGCAG
chr2L	6256255	6256278	+	0.7041	0.8969	AANATL2	CCTGTACATGCTCGGTGTGGACG
chr2L	6264344	6264367	+	0.3282	0.8494	CG13983	TTCATATTGACTTACCATTTTCC
chr2L	6272954	6272977	+	0.1761	0.8718	Ddr	AAAAGTTATTGCCGCATTAAGCG
chr2L	6273005	6273028	+	0.4759	0.8271	Ddr	TGTTGGCTGACACTGACTTTGAT
chr2L	6273032	6273055	+	0.3237	0.808	Ddr	TTGGCCAACCGATTTGGAATGGG
chr2L	6289744	6289767	+	0.6575	0.8498	Ddr	ATACCTCCCTATCGTTTCAGACT
chr2L	6290991	6291014	+	0.0196	0.6567	Ddr	TTTCCCTTTTGCAGAGGGAATTG
chr2L	6291330	6291353	+	0.6771	1.0	Ddr	AGTGCTGTTATCATACACACCAA
chr2L	6296580	6296603	+	0.0451	0.8877	Ddr	TAAACTTACTATTTAACTTTTAG
chr2L	6296595	6296618	+	0.069	0.8778	Ddr	ACTTTTAGCTCCTGTGGTCGGCA
chr2L	6296602	6296625	+	0.5744	0.9119	Ddr	GCTCCTGTGGTCGGCAATTTCAC
chr2L	6297019	6297042	+	0.3334	0.8379	Ddr	TTAGTTATATCTCCGAAGCCTAT
chr2L	6297125	6297148	+	0.4968	0.888	Ddr	TACTACTGATAGTGGCTCGCAAC
chr2L	6325707	6325730	+	0.1371	0.8483	PDZ-GEF	TTTAGAGTCTTACCGTGCGGGAT
chr2L	6325711	6325734	+	0.3994	0.8377	PDZ-GEF	GAGTCTTACCGTGCGGGATGCCG
chr2L	6326388	6326411	+	0.4015	0.7323	PDZ-GEF	TTCAGAACCCACAAGAGGTGACC
chr2L	6327231	6327254	+	0.5214	0.8452	PDZ-GEF	TGCAGCAACTCTTGCAAAGCGTT
chr2L	6327324	6327347	+	0.3409	0.9027	PDZ-GEF	TGACTCTGGCGCCAAAGCGTCGG
chr2L	6327554	6327577	+	0.5851	0.8921	PDZ-GEF	ACCAGTCTCAACTATGACGGAGG
chr2L	6328302	6328325	+	0.5454	0.8488	PDZ-GEF	ACTCCATGTTTGCAATCGTCTCG
chr2L	6334912	6334935	+	0.268	0.7367	Pez	TGTTTCCATCGTCGGGTGGAGAA
chr2L	6335163	6335186	+	0.419	0.9012	Pez	TGGGACGAAGCAACCACCGGCGG
chr2L	6335291	6335314	+	0.0258	0.8781	Pez	TTTTACGACTTCATTACACTTAC
chr2L	6335296	6335319	+	0.5667	0.8848	Pez	CGACTTCATTACACTTACCTCTG
chr2L	6336005	6336028	+	0.6651	0.89	Pez	GTTGGACCGCCGTCTCATAGTCT
chr2L	6342703	6342726	+	0.5388	0.9155	Cpr	ACGCATATCTTTACCTTCTTCAG
chr2L	6342716	6342739	+	0.5997	0.8133	Cpr	CCTTCTTCAGACCCACCACAGTG
chr2L	6343899	6343922	+	0.6574	0.9131	Cpr	CGTAACAGAACAGCTGTCGCGAA
chr2L	6344487	6344510	+	0.5996	0.9285	Cpr	CACGGGAGAGATCGCCCGCCTGC
chr2L	6347443	6347466	+	0.5199	0.9258	CG9497	TAAATGAAATACTTACCACCACA
chr2L	6350565	6350588	+	0.3667	0.829	CG9498	TCCAAAACTTTCATTAACTTACT
chr2L	6355075	6355098	+	0.6567	0.854	ppk14	CTGATCGATAGCTACATATCCAG
chr2L	6355204	6355227	+	0.1138	0.6945	ppk14	ATAGAGTTTTGTGGGCACTGGCC
chr2L	6357979	6358002	+	0.6006	0.8912	CG9500	AATCTGAACTACTCTTCTGGATA
chr2L	6358199	6358222	+	0.5856	0.9124	CG9500	AGGACTTAAAGGTATATGATTTA
chr2L	6358222	6358245	+	0.6771	0.8488	CG9500	CCTCACTATCCATCGCTTCCGTT
chr2L	6369168	6369191	+	0.7578	0.9644	Nepl4	CCTGCCGATGAACTACGTCTACG
chr2L	6374189	6374212	+	0.606	0.9862	slam	ACTCCAAGATCAGCCAGGTGATG
chr2L	6394829	6394852	+	0.8434	0.9357	DIP-epsilon	GTCTTACCTTATAGGATCCCAGG
chr2L	6394877	6394900	+	0.7215	0.9348	DIP-epsilon	CATTACGCCCCGCAGGCACTGTA
chr2L	6408239	6408262	+	0.2556	0.864	DIP-epsilon	CTCACCATTATTTAGGGTTGAGC
chr2L	6408253	6408276	+	0.595	0.8904	DIP-epsilon	GGGTTGAGCCACCGACGTTACCG
chr2L	6418346	6418369	+	0.5564	0.9092	Tig	TGCGATACTGATCGGCAAGATGC
chr2L	6418541	6418564	+	0.5222	0.7739	Tig	CGTAGTTGTCCACTTCCTCGATG
chr2L	6418680	6418703	+	0.4791	0.7444	Tig	CTAACCTTGGCTTGGAACTGCTC
chr2L	6418807	6418830	+	0.3867	0.895	Tig	GTCGCTCGATTTCGCTCTGGAGC
chr2L	6419428	6419451	+	0.5553	0.777	Tig	GCTTCTGCATCTCAATCAGGCCC
chr2L	6419701	6419724	+	0.5476	0.7907	Tig	TCCACTGCTCTATCTCGGATACC
chr2L	6419728	6419751	+	0.4596	0.8201	Tig	CGTTGTAGGTATTGGAGAGCTCC
chr2L	6420166	6420189	+	0.6811	0.8544	Tig	CCTTATACAAACGCGCCATCTCC
chr2L	6420433	6420456	+	0.5254	0.8931	Tig	TACGCTGCTGCACTTCCTCCACG
chr2L	6425247	6425270	+	0.4809	0.8193	Fic	CCACTCAGTAGGCATTGAGGGCA
chr2L	6446096	6446119	+	0.7221	0.9455	CG9527	AGATAGCCATGACCGCCACAGGC
chr2L	6446586	6446609	+	0.6408	0.9303	CG9527	CTGGTGTAGTTTCCCTGCGCATC
chr2L	6446724	6446747	+	0.4853	0.8939	CG9527	TCAACTGATAGAAGAAAGTACTT
chr2L	6452156	6452179	+	0.638	0.8148	retm	GCAGGCCCTTGACGTCCATGTGT
chr2L	6457780	6457803	+	0.452	0.8093	frj	CAACGATCGTGAACACCAGGGTT
chr2L	6463722	6463745	+	0.518	0.875	Rchy1	AATTGACTTGATTGGGCTCCTTT
[truncated: 333,912 more rows]
