# Supplementary material for: CRISPRware: a software package for contextual gRNA library design
Source: BMC Genomics. 2025 Jul 1;26:607. doi: 10.1186/s12864-025-11775-8 (PMC12210694; doi:10.1186/s12864-025-11775-8)
Supplement: Supplementary file 1 — Supplementary Material 1. [file 12864_2025_11775_MOESM1_ESM.zip › Sup12_ce11_Cas12_Scored.tsv]

#chr	start	stop	strand	DeepCpf1_score	EnPAMGB_score	target_id	sequence
chrI	6049	6072	+	0.6735	0.9253	homt-1	AAGAAATCAACCAAATCCTCATC
chrI	6160	6183	+	0.4801	0.844	homt-1	TCTCCAATTCGTGGATGTTTTCC
chrI	21110	21133	+	0.6398	0.8903	rcor-1	CATTCGTGACGCGACATTACACG
chrI	24780	24803	+	0.0122	0.8541	rcor-1	TAGTTTTGCACTTTTTTCGTGTT
chrI	26365	26388	+	0.6302	0.8475	rcor-1	CTAACAGAAAGATGTGTCATGAG
chrI	44255	44278	+	0.4605	0.8905	Y74C9A.1	TTCCCAAAATTAATATGTGCTTC
chrI	47830	47853	+	0.4864	0.9327	Y48G1C.12	AAAACGACGAGTCTTATACACCG
chrI	48330	48353	+	0.0127	0.8296	Y48G1C.12	GATCAATTTTTTTGCAGAATTCA
chrI	48433	48456	+	0.2569	0.7862	Y48G1C.12	TCGATTTACGCGACAAAAATGGG
chrI	48441	48464	+	0.597	0.9227	Y48G1C.12	CGCGACAAAAATGGGAAACCGAA
chrI	52278	52301	+	0.5698	0.8942	pgs-1	TCAGATATATCTCTTCCACACAC
chrI	52491	52514	+	0.5669	0.9218	pgs-1	CTAATCGAACGGATCGATATTTT
chrI	53388	53411	+	0.603	0.9115	pgs-1	AGGCTCCGCTCATCTCTACCGAG
chrI	53505	53528	+	0.2269	0.8066	pgs-1	CCCCGTTTTACAAATGGGGCTTT
chrI	53515	53538	+	0.1842	0.8686	pgs-1	CAAATGGGGCTTTTGGGAATTCA
chrI	59398	59421	+	0.7641	0.8955	Y48G1C.5	ATTCCACTCTTCCATGCATCTAG
chrI	59662	59685	+	0.3413	0.8141	Y48G1C.5	TCCGAAGCAAATTTGCGGCGCTT
chrI	60175	60198	+	0.7344	0.8753	Y48G1C.5	GATAGTTCCTCCAGATTCGTGAA
chrI	61457	61480	+	0.7304	0.9675	Y48G1C.5	GTGCTCCAATATCAATTGCTCCA
chrI	61790	61813	+	0.4182	0.8771	Y48G1C.5	ACGCAGAATGGGATTTGGGAATA
chrI	62778	62801	+	0.3729	0.7985	Y48G1C.5	AGCGCTATCAGTTTAGATTCCAG
chrI	62793	62816	+	0.8757	0.9144	Y48G1C.5	GATTCCAGCGAACTGTAGTCAAT
chrI	72488	72511	+	0.5044	0.9296	csk-1	AAGTAAAAAATGAAATTTTCAGC
chrI	72824	72847	+	0.285	0.8214	csk-1	TTCGCATGGAATGCCGGCCCGGG
chrI	73603	73626	+	0.8311	0.9806	csk-1	GCGGGCAAGCCTACGACAATGGA
chrI	74606	74629	+	0.3604	0.9183	csk-1	CAAATTTGTAAACTCCAGATTAC
chrI	85537	85560	+	0.4362	0.8327	Y48G1C.6	ATCAATTCCTTATCAACGTCGTC
chrI	85568	85591	+	0.5723	0.8133	Y48G1C.6	AAGGTCTTCCACCTCCCGAAAGT
chrI	86208	86231	+	0.4829	0.8639	Y48G1C.6	TGGCATGCAGTTTGAACTTCAAG
chrI	87019	87042	+	0.4242	0.8805	Y48G1C.10	AAAATCAATTTCAGGTCTTCAAC
chrI	92514	92537	+	0.3804	0.8572	Y48G1C.9	ATTTCCAGGCAGACGAGCGATGG
chrI	93600	93623	+	0.6143	0.9336	Y48G1C.1	AATTTCAGCACCTACTCTACAGC
chrI	102948	102971	+	0.6658	0.9093	Y48G1C.8	ACATACGGACACGGAACCGGACC
chrI	104664	104687	+	0.6509	0.9038	Y48G1C.8	CGCGAAGAAACATTCCACCACGT
chrI	105533	105556	+	0.3088	0.8214	Y48G1C.8	CGATTGGTGGAATTTCACCGGGA
chrI	106230	106253	+	0.0559	0.8442	Y48G1C.8	TCGACATGATTTTGGAGCCGTCC
chrI	107392	107415	+	0.6387	0.7804	Y48G1C.8	CTGATAACTCGTTCTCCTTGAAC
chrI	107453	107476	+	0.018	0.7668	Y48G1C.8	TAATTTTCATCGCCTTCTTCTCC
chrI	107578	107601	+	0.6989	0.9488	Y48G1C.8	AATAAAAAATCCCCCACAAATTC
chrI	111506	111529	+	0.7462	0.913	rpl-7	CAGAAGAACAAGGAGAAGAAGAC
chrI	111733	111756	+	0.0794	0.8	rpl-7	ATAACCATTCTTTGTTTTCAGGC
chrI	112439	112462	+	0.0131	0.7014	F53G12.9	TTTCTAGAAACTTTTCTTCGGAG
chrI	112519	112542	+	0.7432	0.9493	F53G12.9	AATCCAGACAACGCAATGTTCTC
chrI	112675	112698	+	0.5528	0.9934	F53G12.9	GAAAAAGCTTAAATATTCTTCCA
chrI	114059	114082	+	0.2787	0.8228	F53G12.8	CGCGCAAATTTCCGAAATTTTCC
chrI	116709	116732	+	0.2591	0.9342	col-45	ATTTTACAGACGGGGTCGACGGA
chrI	116715	116738	+	0.5407	0.924	col-45	CAGACGGGGTCGACGGAACGGAC
chrI	118540	118563	+	0.6229	0.8393	spe-8	CTCCAATTCCAGAAACCCAAAAG
chrI	119557	119580	+	0.3154	0.8518	spe-8	CTGATATTTTCAGAAAAAGCTCT
chrI	119656	119679	+	0.6127	0.8831	spe-8	TGAGGGCATGACGTTGATCTGTG
chrI	135545	135568	+	0.6683	0.9443	F53G12.4	CAGAACGTGTCACCCATAGCATG
chrI	138294	138317	+	0.7472	0.9169	duox-2	AAGGAGAGTCCGGTATTCCTAAT
chrI	138366	138389	+	0.6625	0.9338	duox-2	ATACTTATAGTAGCCAATGTTTG
chrI	138525	138548	+	0.7219	0.935	duox-2	CCGTGCAAAATACGACAAAGCAA
chrI	138662	138685	+	0.5773	0.8453	duox-2	AACAAGGACGGTTAGCTGAAGGT
chrI	138819	138842	+	0.4007	0.8554	duox-2	AAATTGAAGTGTTGGGAGACTCG
chrI	139077	139100	+	0.6233	0.8776	duox-2	AGGTGAAGACGTTCGTTTGTCAA
chrI	139646	139669	+	0.5013	0.8966	duox-2	TATCTGGATGCTTATGTTGGAGG
chrI	139767	139790	+	0.6889	0.9164	duox-2	GAATGCTGGAAGGAGGTGAAAAT
chrI	140127	140150	+	0.0116	0.7961	duox-2	ATTTCCAGGTATTTTTCTTCAAA
chrI	140529	140552	+	0.5901	0.9104	duox-2	AATTATACGGTGAATCTGTTACA
chrI	140792	140815	+	0.0434	0.8713	duox-2	TCTAAATTTTTGGATCAAATTAG
chrI	141992	142015	+	0.8147	0.979	duox-2	ATAGGAAGAATTATAACTCACAT
chrI	144897	144920	+	0.3653	0.8492	F53G12.18	TTGTGATCTATGACATTTTCGAT
chrI	150375	150398	+	0.7145	0.9419	bli-3	TGCTGAAATACTCACCATTAACA
chrI	150546	150569	+	0.4752	0.8757	bli-3	ATATATCATCATTTGATGAGTCA
chrI	150753	150776	+	0.5673	0.8531	bli-3	TGATAACCTCTGCATTGATTCCA
chrI	150809	150832	+	0.7397	0.964	bli-3	GATAAATCTCTATCAGACGACAA
chrI	150981	151004	+	0.3912	0.7286	bli-3	CTGCCAACGTGGTGTTTTCTATT
chrI	151056	151079	+	0.4599	0.8605	bli-3	CACCATAAATATCTCCCTTCGCG
chrI	151572	151595	+	0.723	0.8103	bli-3	TTCTCAAACCAGAATCTATCTCC
chrI	151624	151647	+	0.0384	0.7554	bli-3	TGATTTCTTTGAACAACTCTCCA
chrI	152054	152077	+	0.6586	0.9048	bli-3	AACCCAAAACTAACCCTCCTACA
chrI	152439	152462	+	0.5657	0.8233	bli-3	CAATATCCTGCGCATTCCACCAA
chrI	152519	152542	+	0.0173	0.6467	bli-3	TTTCCTCGTTTTCTCAGAAGCAT
chrI	152680	152703	+	0.6137	0.9276	bli-3	AGGTATTATAATATAGTTGATTA
chrI	153197	153220	+	0.2005	0.794	bli-3	TCGTATTTGGCACGTGTAAATGG
chrI	153248	153271	+	0.2378	0.8058	bli-3	TCAAATACATTATCACATAGGGG
chrI	153284	153307	+	0.8125	0.9792	bli-3	AGTGTCTCTAGTGGACAGGATAC
chrI	163082	163105	+	0.6958	0.9412	ptr-11	CTTTCAAAAAACCAACTTAATAT
chrI	164878	164901	+	0.36	0.8769	ptr-11	ACATTTCAAAAAAAATCTTACCA
chrI	173559	173582	+	0.5029	0.9298	F56C11.6	GGAAGACGGTTCAGTGGTGGAGG
chrI	173633	173656	+	0.5012	0.8751	F56C11.6	AGAAGCCAGTTGCTCATCGGAAA
chrI	173764	173787	+	0.4342	0.8751	F56C11.6	TAATGTTCAGTTTGTGAACACAG
chrI	174653	174676	+	0.4691	0.8644	F56C11.6	CAAGATCGAGATGGGCATAAACC
chrI	180386	180409	+	0.6421	0.8938	F56C11.5	TAGCCAAATGGACTCATTCAAAC
chrI	181441	181464	+	0.1166	0.8151	F56C11.5	TGCGCTTTTCCACGGTGCCACGT
chrI	182683	182706	+	0.0112	0.6117	F56C11.3	TTTTTTCAGCCATTTCTCTGCCT
chrI	191152	191175	+	0.0209	0.8131	atm-1	AAGCGAAATTCTTGTTTTTTTGC
chrI	191765	191788	+	0.2728	0.8503	atm-1	AAAACATTTTCAGCGACTGAAAT
chrI	193072	193095	+	0.6568	0.9517	atm-1	ATTGTTACTAGGATGATTATAAC
chrI	195407	195430	+	0.5875	0.9208	atm-1	CGCGCACTGACAACCAGTGAATT
chrI	196260	196283	+	0.4684	0.9283	atm-1	GGATTAGTCGAGTTTTATAAGCA
chrI	196277	196300	+	0.606	0.9727	atm-1	TAAGCAGTTGAACGAAAATTTGA
chrI	197187	197210	+	0.4239	0.8487	atm-1	CTAAAAAAAATTTCCAGACATCT
chrI	197385	197408	+	0.5228	0.9162	atm-1	TCTAAAAATGATGAATATCTCGA
chrI	197624	197647	+	0.6243	0.929	atm-1	AGGCAATCACCAAAGCTTCCGCC
chrI	200039	200062	+	0.8212	0.972	atm-1	ATTGCAGAAGACGAAATAGTAGT
chrI	200202	200225	+	0.5314	0.7714	atm-1	CTACGCATTCCTTCGCGATTGCG
chrI	200291	200314	+	0.7339	0.9257	atm-1	GACCGAATTGACAGATCACAGGA
chrI	201283	201306	+	0.0108	0.8293	atm-1	AATTTTTAAATTTTTTCAGTGGC
chrI	201291	201314	+	0.0128	0.8073	atm-1	AATTTTTTCAGTGGCATCCAATT
chrI	209945	209968	+	0.2457	0.8284	Y48G1BL.7	TCCTATTTTCAGACATCAAAACC
chrI	210038	210061	+	0.6505	0.9442	Y48G1BL.7	CACGATCCACAAACATTTAAAGA
chrI	210057	210080	+	0.6773	0.9141	Y48G1BL.7	AAGACAGCAATCGAACACTGGAT
chrI	210177	210200	+	0.5919	0.8981	Y48G1BL.7	CCGAGTTGAAGAAGATCGGAAGC
chrI	210278	210301	+	0.7199	0.9807	Y48G1BL.7	AGAGAAAATGTCTGGAAAAAGTT
chrI	211075	211098	+	0.5284	0.8826	Y48G1BL.7	ACATGTTTCGTCGATAAAATGTA
chrI	216540	216563	+	0.3232	0.8938	snpc-3.3	TCAAAGAGGAAATTATGGATGAT
chrI	234336	234359	+	0.2866	0.8556	Y48G1BM.6	AAAACTTGTTTCCCGAAAGTGAC
chrI	234683	234706	+	0.4269	0.881	Y48G1BM.6	ATTAGGTTAACAGCGTTTTTTAG
chrI	234705	234728	+	0.313	0.8587	Y48G1BM.6	GAGTTGCTTTTCGTGTTTTCAGG
chrI	235442	235465	+	0.3878	0.7736	Y48G1BM.6	TTGTCGAACGAAGTGGAAACTTT
chrI	235515	235538	+	0.5623	0.8199	Y48G1BM.6	CCGATGGAAGCAAATCATAGCCA
chrI	235799	235822	+	0.0168	0.858	Y48G1BM.6	AAAGCTGATTTTTTAAGGTTTTC
chrI	235814	235837	+	0.1448	0.8112	Y48G1BM.6	AGGTTTTCAACTTCTTCGGCGTG
chrI	236707	236730	+	0.4589	0.8947	Y48G1BM.6	AATATCGATTTTCACGAAATTTG
chrI	252932	252955	+	0.7229	0.919	snpc-3.2	GCGAGAAAAAGCCGTCGTTCAAG
chrI	253011	253034	+	0.6085	0.9726	snpc-3.2	TATCGACTCGAACACTGGCGACA
chrI	256430	256453	+	0.7958	0.9656	Y48G1BR.1	GCCGGAAGGAATACTTTCGATGA
chrI	258028	258051	+	0.772	0.9183	Y48G1BR.1	GTGGGTCGTGTCATCTCCTTCTC
chrI	284410	284433	+	0.5852	0.8194	marc-4	CATGTTCCACACGTGGATCGATC
chrI	284498	284521	+	0.4418	0.8359	marc-4	CGATTCAATTCATTCAGGAGAAT
chrI	287653	287676	+	0.2987	0.7317	ztf-3	TAAGGTCCATTGTTGGGCTGGGC
chrI	288728	288751	+	0.44	0.772	ztf-3	ATTAAATCAAATTCTTCTCACCG
chrI	288957	288980	+	0.4647	0.8935	ztf-3	ACGCTGAAAACTCACATTTTTCG
chrI	295775	295798	+	0.3061	0.8322	C53D5.1	AAGAACACATTTTCAGGCACAAG
chrI	301182	301205	+	0.0108	0.8147	C53D5.1	TTTTTTATTCTGCAACTTTTCAA
chrI	301189	301212	+	0.2066	0.802	C53D5.1	TTCTGCAACTTTTCAAATTATGT
chrI	302734	302757	+	0.5844	0.907	C53D5.1	TCTGAGTTTACACAATGAATTTT
chrI	302744	302767	+	0.2095	0.8012	C53D5.1	CACAATGAATTTTCAGCATTAAC
chrI	303181	303204	+	0.0211	0.89	C53D5.1	TTAGACATTTCGATTTTACAGAG
chrI	303199	303222	+	0.6304	0.9646	C53D5.1	CAGAGCCAATCAAGTACTCACCG
chrI	303313	303336	+	0.5871	0.8912	C53D5.1	CGAAGGGCACAAGACTGTGGTCA
chrI	303387	303410	+	0.3851	0.8359	C53D5.1	TGGATCAATTCGACGAGCCGAAA
chrI	303506	303529	+	0.6789	0.9807	C53D5.1	ATGGAGACTGTGTGGCCGACACT
chrI	307543	307566	+	0.6456	0.9371	C53D5.5	AAGTCCTGAAGCCGGATGATCCC
chrI	307688	307711	+	0.567	0.828	C53D5.5	TCTGCTCTCCTGGTTGGAAGACA
chrI	312900	312923	+	0.7226	0.9676	imb-3	ACACGTAAAACTAAAAAACACTC
chrI	313880	313903	+	0.6825	0.8613	imb-3	TCCTTACTCTTCATAGTCTTCTT
chrI	314129	314152	+	0.5678	0.9488	imb-3	AATTGGGCCATTTAAATTACTTA
chrI	314143	314166	+	0.525	0.8545	imb-3	AATTACTTACAGCAAGAGTGACT
chrI	321507	321530	+	0.5339	0.8277	xpo-2	AGGATCGGAGTTTGATTGACATC
chrI	323127	323150	+	0.0297	0.7892	xpo-2	TTCAAATTTTCCAACCCAATTTC
chrI	324272	324295	+	0.5004	0.9516	nol-14	ATAAAGTAAATTTCAGTACTTAC
chrI	324606	324629	+	0.3746	0.862	nol-14	GGCCGACCGGGCGCCAGCCGCTG
chrI	325275	325298	+	0.0144	0.9124	nol-14	TCCAAAAATTATTATTTTTCCAG
chrI	325457	325480	+	0.5143	0.8868	nol-14	TCAGCCGATGCCGACGTTGATAT
chrI	325601	325624	+	0.5588	0.8973	nol-14	AAGAAAAATCTGGATGGTTCTGA
chrI	325868	325891	+	0.7703	0.9687	nol-14	GTGCTGGAACGACTCGTGAAATG
chrI	325955	325978	+	0.5631	0.8524	nol-14	AGATGGTTTGATGATATGTCGAA
chrI	326018	326041	+	0.6381	0.9041	nol-14	GCGCAGGAAACTATGCATGCGTT
chrI	334018	334041	+	0.1944	0.7198	daf-25	TTCATTCATTGTGTGGATCACAT
chrI	345361	345384	+	0.0118	0.8411	mbtr-1	ATAAATTTAATTTTTCAGCTGAA
chrI	345370	345393	+	0.0158	0.8697	mbtr-1	ATTTTTCAGCTGAAATGTCAGGT
chrI	345432	345455	+	0.5774	0.8211	mbtr-1	TGATAACTTCCAGAACCTTCTGC
chrI	346635	346658	+	0.705	0.9374	mbtr-1	ATTGCCACGTAGAAGCCGCAGAC
chrI	346698	346721	+	0.7385	0.9721	mbtr-1	GTGGTTATAGAAGGATCCAGAGA
chrI	346768	346791	+	0.0136	0.7661	mbtr-1	AAGTTTTTTAAAAGAAAAACCAA
chrI	346778	346801	+	0.6976	0.9823	mbtr-1	AAAGAAAAACCAACTCGAAATCC
chrI	346809	346832	+	0.539	0.8912	mbtr-1	GGTGCTGATTTAGCTTTTCCAGC
chrI	346821	346844	+	0.4857	0.9334	mbtr-1	GCTTTTCCAGCGGCAAACAACCC
chrI	347628	347651	+	0.8824	0.9787	Y48G1A.2	GCCACCCCACACCGTCCACGAAC
chrI	347744	347767	+	0.0109	0.8619	Y48G1A.2	AAAATTTTATTTTTTAGCTTCAA
chrI	347753	347776	+	0.0118	0.8935	Y48G1A.2	TTTTTTAGCTTCAAGTAGCTTCG
chrI	347760	347783	+	0.7076	0.8967	Y48G1A.2	GCTTCAAGTAGCTTCGGAGCCGT
chrI	348745	348768	+	0.5086	0.8778	Y48G1A.1	AGCGACGGCTTCTGTTCACGGAG
chrI	349520	349543	+	0.4848	0.8772	Y48G1A.1	CGGCTGCGGAAAAGCTTCATCTT
chrI	350309	350332	+	0.6225	0.8297	Y48G1A.1	CGTGGCAAATGTGCCGATTGAGG
chrI	350769	350792	+	0.4623	0.9334	Y48G1A.1	AATGATGGAACTATTTATGCTGC
chrI	350786	350809	+	0.2964	0.8353	Y48G1A.1	TGCTGCGAGAAATTCACTTTTCA
chrI	350851	350874	+	0.6547	0.9505	Y48G1A.1	AAGTGAAAAGCGGGACTGTTTTG
chrI	351777	351800	+	0.1997	0.8412	Y48G1A.1	AAATGAATATTTTCAGATGGGCT
chrI	351987	352010	+	0.1453	0.8462	Y48G1A.1	TCCGAATTATTTGTTTCAAAACG
chrI	352854	352877	+	0.0187	0.8112	Y48G1A.1	AAATTTTTCAGCCCGAAATACCA
chrI	352938	352961	+	0.6211	0.8867	Y48G1A.1	AAATCCAGTGAAAAATTGAAAAT
chrI	353053	353076	+	0.7391	0.9509	Y48G1A.1	AGGATGGTAAATCTGAAAATGAA
chrI	353779	353802	+	0.6387	0.9279	Y48G1A.1	ATGGATGAAATGTTCAATGATTC
chrI	365522	365545	+	0.5515	0.8838	rnp-8	AAATTCAGATTCGACAACCTTGC
chrI	370402	370425	+	0.0403	0.9112	R119.2	TCACTAATTTTTAGCACTTACAA
chrI	370415	370438	+	0.816	0.9157	R119.2	GCACTTACAATCCAGAAATCGGA
chrI	370514	370537	+	0.4186	0.9264	R119.2	GGTCATTATTTGCGTCCAAATAG
chrI	371388	371411	+	0.7382	0.8581	R119.2	GCCTGTACAAACTTATAGAGTAA
chrI	378933	378956	+	0.4241	0.8007	R119.3	TATTGTCCTCTGCAACCTTTCCC
chrI	380091	380114	+	0.6269	0.9221	pqn-59	AGTTGTAATCGCCGTTAGGAATT
chrI	380176	380199	+	0.4766	0.9162	pqn-59	ACTCACCTCAACTTGTTTCGGCA
chrI	380688	380711	+	0.6005	0.8451	pqn-59	ACTGGTGCAACTGACGGAAGTGG
chrI	381366	381389	+	0.6862	0.9705	pqn-59	TCTCCAGCATCCAGAATGTGATC
chrI	382973	382996	+	0.1716	0.7677	taf-4	TTCCTTTGATTCCAGGCCCCTCC
chrI	383305	383328	+	0.4364	0.8706	taf-4	ATTAATCTGTCGAATAACGATGA
chrI	383439	383462	+	0.6663	0.9275	taf-4	TCTGGAAACGACGGCTGAAGAGT
chrI	383465	383488	+	0.5868	0.9102	taf-4	CACGAAATCTGCAACAAGTGCTC
chrI	383515	383538	+	0.6416	0.824	taf-4	CCATTCCTTCAGAATACTCTTCC
chrI	384998	385021	+	0.4617	0.9041	taf-4	CAGCCTACCGCGGCGGCCACGGC
chrI	391592	391615	+	0.6694	0.9296	R119.5	AATAAAATCAACAATTCACCTGT
chrI	394160	394183	+	0.5419	0.8523	R119.5	CGCAAATCCAAATAATCGAATAA
chrI	401935	401958	+	0.0117	0.8213	otub-2	AAAGTTCTTTTTTTTCCAGGACA
chrI	402277	402300	+	0.3133	0.9246	otub-2	ATCGTAAATTTTCAGGTATGTGG
chrI	403501	403524	+	0.0221	0.8292	otub-2	AAAAATTTTCAGAGTAACGGTCT
chrI	406043	406066	+	0.0111	0.8602	otub-2	AATTAATTTTTTTTTGCAGATTC
chrI	406170	406193	+	0.5206	0.774	otub-2	TGCTATGATTCTGCTCATTTCTC
chrI	407356	407379	+	0.0115	0.8774	otub-2	TATTTATTTTCAGAAATAATTCC
chrI	407362	407385	+	0.0376	0.8857	otub-2	TTTTCAGAAATAATTCCGATAAT
chrI	408650	408673	+	0.7746	0.9778	otub-2	AGTGCACATTCTAGTGATGAACA
chrI	417543	417566	+	0.484	0.9308	Y50C1A.2	TCTTTCGAACACATTGAGATATT
chrI	417787	417810	+	0.53	0.9209	Y50C1A.2	CAAAATATGACCTACCGTAGAAG
chrI	418017	418040	+	0.1056	0.7328	Y50C1A.2	TCGAATTTGTGAAATTCCAAAAG
chrI	418520	418543	+	0.0123	0.6529	Y50C1A.2	TTTTCTTGAAAATTTGCCACGCA
chrI	418559	418582	+	0.1807	0.7611	Y50C1A.2	TTTGTCTCTATCGTCTGCGTCTC
chrI	421140	421163	+	0.3223	0.8373	C07F11.2	TCGATTTCTCCGAAATTCGCGAC
chrI	421608	421631	+	0.6974	0.8667	C07F11.2	CCTGGTAGATGGTCCTGTAAATG
chrI	444968	444991	+	0.0238	0.9373	tol-1	CCAATAACTTATTTTCTTTTTCC
chrI	446691	446714	+	0.0152	0.81	tol-1	ACAAGTTTTTTTGCAGGGATGCG
chrI	450554	450577	+	0.4878	0.8878	tol-1	TCGCTGGCAACTCCATTTCTACA
chrI	455337	455360	+	0.3153	0.8924	tol-1	ATTAAAAAAAAATTTCAGTTGGA
chrI	455654	455677	+	0.6267	0.9455	tol-1	TCAATATGTGCTCAATAAGATTA
chrI	456837	456860	+	0.5078	0.9386	tol-1	AAAATATAAAAATTCCAGATCGG
chrI	457327	457350	+	0.747	0.9137	tol-1	CCTGAAAACTTGGAGATTCTCAA
chrI	457913	457936	+	0.7662	0.9432	tol-1	ATATCAACATTGTCAGATGCCAC
chrI	478550	478573	+	0.4334	0.8175	cutl-13	CGGTACGGCTCGGCGATTGCGGG
chrI	478701	478724	+	0.4771	0.89	cutl-13	TGCGCACAGTGAATCTGTTGTCA
chrI	487624	487647	+	0.5001	0.8764	W04C9.6	TGCGGCAAATGTTGAAAAGAAAT
chrI	490168	490191	+	0.2238	0.8213	haf-4	CTTCGCAATTTGGCGATTTTTCG
chrI	492860	492883	+	0.3107	0.8256	haf-4	TTTCAGCTCCTCTCCGAAAGAAC
chrI	498408	498431	+	0.6446	0.9533	Y65B4BL.3	CTAAAAAATAACCCCCACCAGTA
chrI	501927	501950	+	0.4193	0.9248	Y65B4BL.3	CCATAGTAATTTTCAAAAGTGGC
chrI	505481	505504	+	0.2885	0.9434	Y65B4BL.4	AAAATTAAAAATTAAAAATTCTA
chrI	505550	505573	+	0.2627	0.8657	Y65B4BL.4	TTATTGAGTAAAGAGTCCGCAGC
chrI	505650	505673	+	0.6574	0.8927	Y65B4BL.4	GCAAAATACCACAGAAATTGCGG
chrI	506066	506089	+	0.4947	0.9092	Y65B4BL.4	GCTTTTAGACGGAAAAAATCGAT
chrI	506073	506096	+	0.7663	0.9671	Y65B4BL.4	GACGGAAAAAATCGATTACTTTG
chrI	506617	506640	+	0.4001	0.9029	deps-1	AAATAATAAGCTCGTTTTCAGGG
chrI	506777	506800	+	0.536	0.8729	deps-1	ATCTGTTAACACTTGAATTTTTA
chrI	506800	506823	+	0.6178	0.877	deps-1	GACGTCGATCCAAAATCCCGCTA
chrI	506912	506935	+	0.5729	0.9003	deps-1	TGAAGCGTCTTCCAGCAGAAATG
chrI	507058	507081	+	0.1731	0.7545	deps-1	TTTCAGCAGAGACAGAGGCGACC
chrI	507250	507273	+	0.3781	0.8467	deps-1	CGGGATTTTGAACAAATAACTTT
chrI	507529	507552	+	0.3935	0.7518	deps-1	TTATCCCACTGCAGAAGCCATTT
chrI	507748	507771	+	0.1905	0.8133	deps-1	TTTCAGCTCCTTACCCGCGTCGT
chrI	509746	509769	+	0.6896	0.9151	Y65B4BL.7	CCTCAACTATGGGAATTTGCATT
chrI	513229	513252	+	0.5184	0.8113	acs-13	TCGTAAAGCCGATTCAAGACACG
chrI	513752	513775	+	0.6241	0.8872	acs-13	ATAATATTCCTTATCAAACTCAC
chrI	534757	534780	+	0.654	0.9335	psf-3	ATTGAGAATTCCAGATTCAACTG
chrI	534866	534889	+	0.5095	0.8516	psf-3	CGGCAACGGGATGCAGTTATGCC
chrI	535882	535905	+	0.1829	0.9038	icd-2	AATTTCTATATTTCAGCCACAAG
chrI	538687	538710	+	0.1324	0.792	wwp-1	CTTTTCATTTGCAGAGTACCGCA
chrI	539600	539623	+	0.5035	0.8961	wwp-1	GCGCCGACGATCCACTCGGACCA
chrI	539782	539805	+	0.0747	0.8793	wwp-1	ATGTTTTAAAAGTTTCAGAGGCT
chrI	539790	539813	+	0.4633	0.9304	wwp-1	AAAGTTTCAGAGGCTCCGACCAA
chrI	540039	540062	+	0.7769	0.9721	wwp-1	GCTATAAATTGATGTAAATTTCA
chrI	550879	550902	+	0.2184	0.7868	ptr-21	TTATTGCGACGGTGATCATGTGC
chrI	551694	551717	+	0.1429	0.721	ptr-21	AAAACTTCTCATTTCCAGTAGGA
chrI	551800	551823	+	0.4585	0.7815	ptr-21	TCGAGAGTTCCTGAGTTCCGAAG
chrI	552760	552783	+	0.632	0.9938	ptr-21	TAACTATGCTACAGGATACTCTG
chrI	553231	553254	+	0.5206	0.7558	ptr-21	TCTTCTGCACCGTATCCATCTCT
chrI	553796	553819	+	0.4218	0.7498	ptr-21	TTCCAAAACGACATGTATTCCAG
chrI	557541	557564	+	0.6273	0.9455	lpr-1	ATATTACTACTTGTACATTTTAC
chrI	558382	558405	+	0.4295	0.9226	lpr-1	GTTAATAATATTAATTTCCAGTC
chrI	559672	559695	+	0.0275	0.7343	lpr-1	TTTTCATTCTGAAAATGAGATGC
chrI	563492	563515	+	0.0151	0.8011	Y65B4BR.1	TTGCATTTTTATAGGGCCCACAC
chrI	563503	563526	+	0.8166	0.987	Y65B4BR.1	TAGGGCCCACACTCAAAAGCAAT
chrI	566300	566323	+	0.4542	0.739	ceh-9	TCAGGTGACTAGTTCTTCTCTGA
chrI	582653	582676	+	0.2031	0.8883	F56A6.5	AAAATTATTAACTCACCTCGTCG
chrI	582790	582813	+	0.6773	0.8567	F56A6.5	CAGTGTGGACATCTCTTGTTCAG
chrI	585273	585296	+	0.5098	0.8961	F56A6.8	GAATGGCAAAGTGCCAGTGGGAG
chrI	593514	593537	+	0.723	0.9587	hum-7	ATATTATAAGTAGAACCCTTACC
chrI	593610	593633	+	0.3411	0.8657	hum-7	ATTTGGTGGTTGAAGCCGTAGGG
chrI	596324	596347	+	0.619	0.9377	hum-7	CAAACTCACCTTATCATTATTAC
chrI	597883	597906	+	0.5193	0.883	hum-7	CCGTAATTTGATACTTGACTTTT
chrI	598577	598600	+	0.6256	0.8965	hum-7	ACTTCGCCAGCATTGAGTCATCT
chrI	601397	601420	+	0.5233	0.9264	hum-7	ACAATTGATAATTAATCTAACCT
chrI	603124	603147	+	0.6002	0.9232	hum-7	CCTTGATATATGTGATATTGCCA
chrI	603518	603541	+	0.5235	0.8901	hum-7	TGTACCGTTCTCCTTTAGTTTGA
chrI	603535	603558	+	0.4422	0.8635	hum-7	GTTTGAAATATGATGCGTGATTT
chrI	618413	618436	+	0.7677	0.9421	sago-2	GCGATCAAACCGAATCAGCCAAT
chrI	618439	618462	+	0.6912	0.9339	sago-2	CAAGTACGCTGTGCAAGTGAACT
chrI	618568	618591	+	0.7087	0.9404	sago-2	CAATGAGGCGATCAAGCGTTACG
chrI	618696	618719	+	0.0614	0.8192	sago-2	ATATTTTGCGTTTCAGAGCATCT
chrI	619054	619077	+	0.0134	0.7899	sago-2	ATTGTTTTTTCCAGCGTCGCGTA
chrI	619563	619586	+	0.3406	0.7999	sago-2	TTCACCATTGAAGCGAAAGGGAA
chrI	620054	620077	+	0.3613	0.8762	sago-2	TTGACTCAATTTCAGAGGACTTG
chrI	621844	621867	+	0.4646	0.95	Y65B4A.4	GAAACTCCGGTCGGCGCGACGCC
chrI	621885	621908	+	0.4944	0.8457	Y65B4A.4	TGACGATGCGATCTGTGAGAATC
chrI	621921	621944	+	0.2691	0.8776	Y65B4A.4	TGATTTATCTGCAAAAATTGGAG
chrI	621928	621951	+	0.5384	0.9502	Y65B4A.4	TCTGCAAAAATTGGAGGAGATTT
chrI	622004	622027	+	0.3837	0.9386	Y65B4A.4	TCGAAAATTATGTTTCAGACTAA
chrI	624216	624239	+	0.4984	0.8413	eme-1	CAGAATATTCAAATCGTTCACTT
chrI	625564	625587	+	0.0207	0.7642	eme-1	TCCTTTTCCAGCGTTTTTCTCTC
chrI	627199	627222	+	0.3832	0.8116	eme-1	TGTCAGTATTCTCTTGTGAGCTT
chrI	634245	634268	+	0.667	0.9122	Y65B4A.6	CTCGTCATCTCCAGAATCTCATG
chrI	637238	637261	+	0.4254	0.8641	vps-20	ACTAATTTCAGCCGTGCTTTACT
chrI	637259	637282	+	0.4826	0.8235	vps-20	CTGCTTCTGAAGAAGAAACGCTA
chrI	647003	647026	+	0.8092	0.9341	Y65B4A.7	CCTGACAAACCGAGCATTTCAGG
chrI	648728	648751	+	0.6024	0.8846	Y65B4A.2	ACAGCTCCGATGTTCCGAAAAAC
chrI	648890	648913	+	0.2428	0.7731	Y65B4A.2	AGTCACTTTTGTCCGAGGAGGAT
chrI	654521	654544	+	0.5107	0.9569	Y65B4A.1	TCGCAGAATATCAAGCGAATTAC
chrI	654567	654590	+	0.4123	0.8742	Y65B4A.1	TAAAAAAATGGACGAAGAATTGC
chrI	654726	654749	+	0.5781	0.8722	Y65B4A.1	TGTGTCAAATCTTCCGGAAGATA
chrI	654776	654799	+	0.5616	0.9414	Y65B4A.1	TGTCAAAATGTGGAGTTATTCAG
chrI	654837	654860	+	0.726	0.9208	Y65B4A.1	CCGGGAGGAAAACGGCAAACTCA
chrI	661828	661851	+	0.6289	0.8569	Y65B4A.8	ATGGTCTCCCGGGACACTACTAT
chrI	661868	661891	+	0.3281	0.8053	Y65B4A.8	TTCGTGTTGAAGGACCGAATGGG
chrI	663045	663068	+	0.5016	0.9285	Y65B4A.8	TTTCCAAGCTATAATCTAACTAA
chrI	663441	663464	+	0.6429	0.8786	Y65B4A.8	CCTCACATAAAGCTTCGAGCTTA
chrI	665062	665085	+	0.4303	0.8624	Y65B4A.9	AAGAAATTGTGAACGGTAAGGTT
chrI	665256	665279	+	0.8662	1.0	Y65B4A.9	GTTGTAAAACTAAATGTATTTGT
chrI	666694	666717	+	0.6643	0.9291	Y65B4A.9	CCTTGTAAATCGAGCCGAACGTG
chrI	671807	671830	+	0.0854	0.7654	Y18H1A.14	TATTTATTCAGGCAATCCGAATT
chrI	671813	671836	+	0.3538	0.8419	Y18H1A.14	TTCAGGCAATCCGAATTTGCAAC
chrI	674234	674257	+	0.3442	0.831	Y18H1A.14	ATCTTATTAGTGTATGAATTTCG
chrI	681467	681490	+	0.0138	0.8767	Y18H1A.11	AAAAAAAAACGATTTTTTCCAGT
chrI	682941	682964	+	0.5045	0.8489	Y18H1A.11	TGTCACACGACGCTCTGCCATAC
chrI	685682	685705	+	0.669	0.8939	hasp-2	AGTCCCTGTGCTCGAATTCAAGA
chrI	686278	686301	+	0.4838	0.7763	hasp-2	TTGTGAAATGTGATACTGCCAAT
chrI	688416	688439	+	0.853	0.9829	Y18H1A.1	CGAGCAACACTGCTACTGATCTT
chrI	689019	689042	+	0.7333	0.9071	Y18H1A.1	GTCTCCTGCAATGTCACCTCGAT
chrI	690392	690415	+	0.5309	0.9056	Y18H1A.1	ACCAATCGGAAGACTTTCCTGCC
chrI	693652	693675	+	0.5145	0.7916	Y18H1A.4	TCCTCAATAATCGTCGAAGCTGT
chrI	693820	693843	+	0.3155	0.7093	Y18H1A.4	CGCCAATTTCGATTGATATTGTC
chrI	696703	696726	+	0.2384	0.778	Y18H1A.2	TGCCGTTTCTTCGCCTTTTCTTC
chrI	696875	696898	+	0.3505	0.9118	Y18H1A.2	AATCGTTCGTATTATCCGCGAAA
chrI	710015	710038	+	0.7884	0.911	hgap-1	ATGGAAAATTGCCAATTCCCTAC
chrI	710186	710209	+	0.3276	0.8476	hgap-1	CCACTTTATGAGTGACATTTGAG
chrI	710194	710217	+	0.4385	0.8591	hgap-1	TGAGTGACATTTGAGCATGCCAA
chrI	711734	711757	+	0.3515	0.8256	hgap-1	TGCGACGAAAAAAGCGCATTTCG
chrI	720280	720303	+	0.7783	0.931	pif-1	AGAGCAAGAAATTCCAGAAAAAT
chrI	724667	724690	+	0.5565	0.8897	pif-1	CGCCAAAATCACATGGTCCGACA
chrI	726488	726511	+	0.0117	0.7317	pif-1	TTTATTTTTCAGATGCGACTTCA
chrI	735170	735193	+	0.0922	0.7572	Y18H1A.15	TTCGGCGGCGTTCGTTTTCGGTG
chrI	740969	740992	+	0.7535	0.9977	Y18H1A.18	TGTATAGCTTACTGACAGGATTT
chrI	746744	746767	+	0.8698	0.9767	col-47	GAGACTACACAGAGGCTAGCAAA
chrI	746931	746954	+	0.0113	0.8732	col-47	TTTTTTGTAAATTCATATTCCAG
chrI	755002	755025	+	0.4624	0.7893	Y18H1A.9	CATCGTTTAAATACAAATTATGA
chrI	755011	755034	+	0.6327	0.9454	Y18H1A.9	AATACAAATTATGAAGAATGTCT
chrI	758776	758799	+	0.015	0.8915	Y18H1A.8	GTTTTTCTTATATATGGCCTCCA
chrI	758822	758845	+	0.7324	0.9882	Y18H1A.8	CCGGAGAGTTTAAGTGCAAACAT
chrI	758834	758857	+	0.7549	0.9926	Y18H1A.8	AGTGCAAACATAAATTCCTGAGA
chrI	758928	758951	+	0.3993	0.9201	Y18H1A.8	ATATTATAAATTGTTTCAGCGAC
chrI	759671	759694	+	0.2537	0.9253	Y18H1A.8	AAAATTTAAATATATAGCTTTGC
chrI	759679	759702	+	0.7276	0.9802	Y18H1A.8	AATATATAGCTTTGCAGTCCTAT
chrI	761613	761636	+	0.4189	0.8312	mps-3	ACTCACATATTTCACAATGGAAG
chrI	763751	763774	+	0.4579	0.8909	T06A4.3	TCGATTATTACCCAAATCACAGA
chrI	765136	765159	+	0.5398	0.89	T06A4.3	GTTAAACTTCTGGAAAACGGGCA
chrI	773336	773359	+	0.6919	0.9118	T06A4.1	TATTCTACCTGTGATGAATCCAG
chrI	805573	805596	+	0.6202	0.9337	zfh-2	ATTCAAAAATATCCTGAATTTTC
chrI	812695	812718	+	0.5317	0.8594	zfh-2	TTGTAGGACACATGACTTGCCAC
chrI	819349	819372	+	0.4779	0.8831	zfh-2	ATCTTCGATATTCCAGATTTCAA
chrI	827626	827649	+	0.5997	0.9264	zfh-2	CAGGACGTCGAAAAGCAGCGTAT
chrI	827652	827675	+	0.7084	0.9391	zfh-2	TGTGTGCAACGTCTGCAAACAAT
chrI	831091	831114	+	0.0112	0.7755	zfh-2	AGTTTTTTCTTTTTCAGGAACGC
chrI	840130	840153	+	0.0123	0.7306	ZC123.1	TTTTTGCAGTGCCTTCCTCATCC
chrI	843053	843076	+	0.5863	0.9052	ZC123.4	AAACACCGTCTTCGTCGAGAAGC
chrI	844028	844051	+	0.6862	0.9762	ZC123.4	GTTTGGTAATATCAGCTGTTAAA
chrI	844283	844306	+	0.565	0.9348	ZC123.4	GGGGCACGGTTGACATGGTTTCA
chrI	846058	846081	+	0.7353	0.9298	ZC123.4	GAGGGGGTGGCGTGACTTACTGA
chrI	853903	853926	+	0.3608	0.8252	Y95B8A.8	AAAAGCCACAAAATCAGCAGCAA
chrI	853983	854006	+	0.5406	0.9308	Y95B8A.8	AGGCTACGACGCGGCGGTCTACA
chrI	876470	876493	+	0.0966	0.7074	pde-6	TCGTTTGTGCCGGTTCTCCGTCG
chrI	877680	877703	+	0.6037	0.8996	pde-6	CGGCCACCAATTAAAAAAAACTC
chrI	892239	892262	+	0.8507	0.9499	him-19	GGTCCAAACTGACGAAATAGAAG
chrI	892400	892423	+	0.0107	0.6975	him-19	TTTTTTTTTGAAAAAATGCTACA
chrI	894665	894688	+	0.2488	0.8175	him-19	CAGCTCTTTTAATCACCATCCAA
chrI	894676	894699	+	0.4724	0.8819	him-19	ATCACCATCCAACTGGCACGCGA
chrI	898262	898285	+	0.5406	0.9026	gpa-16	AAGCAGATGCGTATCATTCACGA
chrI	907522	907545	+	0.3985	0.9074	Y95B8A.4	TCGACACTTGCGTACGCGAGGTA
chrI	909232	909255	+	0.6571	0.882	Y95B8A.4	CCCTTTCAGACACGTGTATCAAA
chrI	909313	909336	+	0.593	0.9614	Y95B8A.4	TCGATGACGGACAATCGCCAAAG
chrI	909664	909687	+	0.0171	0.825	Y95B8A.4	TCGATTCTTTTTCAGGGTGCCGA
chrI	909969	909992	+	0.5935	0.8689	Y95B8A.4	AAGTCGAAAAAATCGAAGAGGGA
chrI	919091	919114	+	0.7938	0.9635	Y95B8A.12	CCTCTGAATATCTAATCAACGGG
chrI	940497	940520	+	0.1051	0.779	Y95B8A.2	TGTTTCTTTTCCAGGGTCTCTTC
chrI	943928	943951	+	0.7546	0.9592	nas-30	CCGACGACAGCTAGTCCGAAGCT
chrI	944218	944241	+	0.0127	0.7963	nas-30	CTATTTTTTAGGATGCTCCAATG
chrI	944228	944251	+	0.747	0.8645	nas-30	GGATGCTCCAATGCTTCAAGCCC
chrI	945609	945632	+	0.011	0.8585	nas-30	TTTTAAATTCAAATTTTCTAGAA
chrI	945614	945637	+	0.2533	0.9237	nas-30	AATTCAAATTTTCTAGAAAGGAA
chrI	945717	945740	+	0.516	0.8539	nas-30	AGAAAAGACTGGATTATTAAGGG
chrI	945865	945888	+	0.5188	0.9085	nas-30	GATACTGAAAATGATTTTCAGGC
chrI	945893	945916	+	0.5945	0.8773	nas-30	CAAAGGACTGGGACCAAATTACT
chrI	950856	950879	+	0.6532	0.911	mig-1	AACGAAATGCTCACAATATAAAT
chrI	964138	964161	+	0.4672	0.8468	cutl-20	TGTGGTTGTAGAAGATGGTCTTA
chrI	966463	966486	+	0.7248	0.9699	cutl-20	ATGAAACCGTACCTCCCCAGAAG
chrI	966629	966652	+	0.5363	0.8037	cutl-20	TGGAGTTCCTGACTTACAACTCT
chrI	966863	966886	+	0.5872	0.8754	cutl-20	GGAACAGGGGCAGCAGGTATACA
chrI	971880	971903	+	0.0118	0.8456	shc-1	TGATTTTGATCATTTTCGAGGAA
chrI	972627	972650	+	0.61	0.8937	shc-1	ATTCACAAAAAAAAACTCACCCT
chrI	972847	972870	+	0.643	0.9264	shc-1	AGCCATAAGAAAAACTAACGAAA
chrI	990052	990075	+	0.2515	0.9009	hmbx-1	TGAAGCAGGGCGAGGAGGCGTGC
chrI	997126	997149	+	0.0147	0.6188	C54G6.3	CATTTTTCAGGCTTCGGGCGACT
chrI	1002612	1002635	+	0.4149	0.8558	C54G6.3	TCTTGTTGGCACCGCGCTCAATT
chrI	1006229	1006252	+	0.3547	0.8193	C54G6.2	TCCGACTATCGATGTGGAGGCCG
chrI	1006506	1006529	+	0.315	0.9416	C54G6.2	TGTGGAAGCAATTTTTCAAAATG
chrI	1007003	1007026	+	0.3643	0.9074	C54G6.2	TTTCCAGATAAACGCCCGCCTAA
chrI	1007182	1007205	+	0.5276	0.8181	C54G6.2	CAGGCCAAATATTCAAACTTTTG
chrI	1008067	1008090	+	0.1071	0.7469	C54G6.2	TCCTATTTTCAGGGCTATGAATT
chrI	1013970	1013993	+	0.4779	0.8778	madf-6	TTGGAGCCGCTGGATTGTGCTCT
chrI	1014058	1014081	+	0.375	0.7641	madf-6	TTCCGGAGAAAAAATCGATAACC
chrI	1014126	1014149	+	0.5436	0.8625	madf-6	TGACGTTGCTCTGACAAGTAGAC
chrI	1015694	1015717	+	0.6933	0.9125	C54G6.8	CACAAAAACTCACGATAAAAAGG
chrI	1026165	1026188	+	0.7267	0.899	mrpl-38	CCCCTGAATCTGAAAATCCACGG
chrI	1026374	1026397	+	0.512	0.9182	mrpl-38	TCATTAAAAGTGTGTTAAAACCG
chrI	1029491	1029514	+	0.6105	0.8379	mrpl-38	CATTGCATATGTCGTGATTTTCT
chrI	1032464	1032487	+	0.2024	0.761	spd-1	GGGTTTGCTCCGAGTTTTTGGTT
chrI	1033094	1033117	+	0.2928	0.849	spd-1	TCTCGGCGGGCCGCTGAAAATCC
chrI	1033255	1033278	+	0.5128	0.9199	spd-1	GGCTTTTACCATATCATCACAGA
chrI	1033263	1033286	+	0.7672	0.8523	spd-1	CCATATCATCACAGAGAAGCGTT
chrI	1034774	1034797	+	0.6587	0.8975	Y34D9A.3	ATCCTAAAATTCATGAAAAAAAC
chrI	1034910	1034933	+	0.0113	0.7721	Y34D9A.3	ATGATTTTTCGAATTTTTCAGCT
chrI	1035154	1035177	+	0.4296	0.88	Y34D9A.3	TCGAGCTCTACAAGGATGGTACG
chrI	1035296	1035319	+	0.1107	0.8296	Y34D9A.3	ATTTCAGGGCTTTTCAACGCGAT
chrI	1037287	1037310	+	0.3657	0.9782	Y34D9A.3	ATAGAAAATTTAATACTTTTTCA
chrI	1037299	1037322	+	0.1607	0.8355	Y34D9A.3	ATACTTTTTCAGACAAAACCGAC
chrI	1037598	1037621	+	0.6263	0.9302	Y34D9A.3	AATCGGAATTCTGTGCAGAAATA
chrI	1039146	1039169	+	0.6054	0.913	Y34D9A.3	CGTGCTCAGTTTGATCTATAGAA
chrI	1041553	1041576	+	0.2911	0.8419	Y34D9A.7	TAATCGATAAAAATTGCTCGGGA
chrI	1043572	1043595	+	0.6375	0.9327	Y34D9A.7	AGCCGGGAAGACTGAGCCAGAAT
chrI	1043645	1043668	+	0.5496	0.9085	Y34D9A.7	TAGGATGAGAAGATTGGGATTCT
chrI	1060618	1060641	+	0.6329	0.9064	vps-4	CCGGTTCCCGGTGGTCCGAAGAG
chrI	1062621	1062644	+	0.445	0.821	npr-23	TCTCGTCTCGATTCATCGGACAC
chrI	1063578	1063601	+	0.2988	0.8303	npr-23	CTAAACAGAAGCATTTTCCAGGT
chrI	1066662	1066685	+	0.5101	0.8823	vps-4	TCGCATGAAGGAAGTATTCAATG
chrI	1071601	1071624	+	0.0135	0.7006	gsa-1	CATCATCACTTTTTTCCAGTTTC
chrI	1089086	1089109	+	0.429	0.9137	R06A10.5	CAGAAAAACTTTACGGGTTTGAG
chrI	1089099	1089122	+	0.4204	0.8319	R06A10.5	CGGGTTTGAGAAGACCTTGTCAA
chrI	1095644	1095667	+	0.5413	0.9194	R06A10.4	AAAATACTTTGGCCATCACTTAC
chrI	1108852	1108875	+	0.5464	0.821	ZK993.2	TCCTCAGGAATTGCCGAATACCA
chrI	1109895	1109918	+	0.6786	0.9227	ZK993.2	CTGAACTGAAAAAGTCTGAAAAT
chrI	1112926	1112949	+	0.564	0.9553	ZK993.5	ATTTCAGATACAGAAGACCATCA
chrI	1113791	1113814	+	0.4047	0.9179	ZK993.5	TGTGAAATTTCATGAAGACGAAG
chrI	1113833	1113856	+	0.6572	0.9285	ZK993.5	CCGGAAAATTATTCTTCAATATC
chrI	1128379	1128402	+	0.8655	0.9768	ceh-45	ATGACACCTGAAACTATGAACAA
chrI	1147426	1147449	+	0.7236	0.975	Y48G8AL.10	GAGCGACACGACTATGGAAGACT
chrI	1149910	1149933	+	0.4227	0.8247	Y48G8AL.10	ATCTGTCGTGCAGTGGTAAGCCT
chrI	1149946	1149969	+	0.6577	0.926	Y48G8AL.10	CACTGCCGACAAATGAGCACACG
chrI	1150384	1150407	+	0.2234	0.7652	Y48G8AL.10	CACGTTTTGCACACATGGCGCTT
chrI	1150571	1150594	+	0.6828	0.8397	Y48G8AL.10	GCATGTGACGGTCATGGTTGGAG
chrI	1152121	1152144	+	0.7794	0.9238	Y48G8AL.10	CCTTTGAAAAAGACATTCCACAT
chrI	1152225	1152248	+	0.3753	0.8474	Y48G8AL.10	AAACAAATTGCACATTTCCATTT
chrI	1152692	1152715	+	0.3351	0.8393	Y48G8AL.10	TTACAGTATGGGCACACATTTTT
chrI	1152851	1152874	+	0.6303	0.9629	Y48G8AL.10	AAGCTAAAAATTGAATAAAAATT
chrI	1152937	1152960	+	0.4999	0.8778	Y48G8AL.10	CATTTCGGACAGAATACAAGCTC
chrI	1153746	1153769	+	0.2927	0.7998	Y48G8AL.10	CCTCATTTTCAAACTCATTGCCA
chrI	1153800	1153823	+	0.5544	1.0	Y48G8AL.10	AATGAACTTTTACATGTCCAATA
chrI	1153812	1153835	+	0.7451	0.977	Y48G8AL.10	CATGTCCAATATAGGCCGAAAAT
chrI	1153998	1154021	+	0.5233	0.8132	Y48G8AL.10	GTCTGCAGTCATGCGAGTTGGTA
chrI	1155730	1155753	+	0.6113	0.9298	aps-3	AAAATAGGATAGCTTACCTGAAT
chrI	1156961	1156984	+	0.0142	0.7907	rpl-17	TTTTTCCAGGAACGCTGAGAGCA
chrI	1157957	1157980	+	0.415	0.8269	Y48G8AL.7	TTGGAGCTCGAGAAGGTTCTGAT
chrI	1167770	1167793	+	0.8615	0.9755	haf-6	ATGTCACCCCAAAGTGAATGATA
chrI	1169680	1169703	+	0.2421	0.7596	haf-6	TCCAATTCATTATCGAAAAGCCG
chrI	1175370	1175393	+	0.4865	0.8981	haf-6	TCGAAAAATTCACCACAACTGCA
chrI	1175420	1175443	+	0.4952	0.8821	haf-6	ATCAAATTCCACAGCTCTCCGGC
chrI	1178223	1178246	+	0.5196	0.8655	smg-2	ATCTCGGCTTCATCCCCGGAAAA
chrI	1179069	1179092	+	0.629	0.9319	smg-2	AATAAACCGGGACTCGATCGAGA
chrI	1180235	1180258	+	0.17	0.81	smg-2	CAAATTTGCAGACCACGGCGACG
chrI	1180554	1180577	+	0.3678	0.6785	smg-2	AGCTTGATTCAAGGACCTCCGGG
chrI	1180858	1180881	+	0.4751	0.8952	smg-2	AGGATGATTTGAGATATATGCAA
chrI	1181067	1181090	+	0.8697	0.8875	smg-2	GTTGGAGATCACTGTCAACTGGG
chrI	1182404	1182427	+	0.2066	0.8838	smg-2	AACCCATTTTTCAGGTGCAATAC
chrI	1195739	1195762	+	0.681	0.9436	Y48G8AL.5	CAGAGACCGCGAGCAGCTGATCC
chrI	1212736	1212759	+	0.3915	0.8658	herc-1	TCCGGTTTCTTGGACAAGCAGTG
chrI	1221039	1221062	+	0.2172	0.7164	herc-1	TTTCCAGGCGGTCGAGTGTTCGT
chrI	1226601	1226624	+	0.6157	0.9327	Y48G8AL.13	AAAAAACCCGGTGCTCACCTAAA
chrI	1234468	1234491	+	0.5831	0.8538	herc-1	AATATATATAACTTCAATATTCA
chrI	1234629	1234652	+	0.0261	0.8012	herc-1	TGCTTTTTGATGAATATCCAATG
chrI	1237928	1237951	+	0.0105	0.8678	herc-1	ATTTAATTTAATTTTTTTTTTGC
chrI	1237933	1237956	+	0.0106	0.8088	herc-1	ATTTAATTTTTTTTTTGCAGAAA
chrI	1237938	1237961	+	0.0107	0.8053	herc-1	ATTTTTTTTTTGCAGAAAAATGG
chrI	1239417	1239440	+	0.0107	0.7819	herc-1	ATTTTTTTTCACTTCTTACAGAC
chrI	1241078	1241101	+	0.0117	0.8397	herc-1	TGAAGCCCCTTTTTTTTGCAGCT
chrI	1257866	1257889	+	0.6306	0.8325	Y48G8AL.15	CGCCCAACACCAAGGGAAATTCT
chrI	1264775	1264798	+	0.652	0.8949	grh-1	ATCTGACAGTAACCCCTGTGGAA
chrI	1265395	1265418	+	0.4618	0.872	grh-1	GAAATCTCGTTCCACGCCCGACT
chrI	1265515	1265538	+	0.4826	0.8526	grh-1	CTGTCAATTTCCAGGATTCGCTG
chrI	1266345	1266368	+	0.3989	0.7497	grh-1	TTCACATATGTCATCCGATCATC
chrI	1267555	1267578	+	0.0759	0.8319	grh-1	TCGATTTTCGAAAAATAAGCTCA
chrI	1282681	1282704	+	0.0118	0.7191	Y48G8AR.2	TTGATTTTTTTTCCAGAAGCCTA
chrI	1284553	1284576	+	0.4517	0.9111	Y48G8AR.2	AATAAAATTAGTTAAAATTTTCA
chrI	1287475	1287498	+	0.4656	0.9126	Y48G8AR.3	AAAACGGGAATCAACGATGTTTT
chrI	1307117	1307140	+	0.4623	0.862	dapk-1	TGAAACTGCCAGTGATGTTATCA
chrI	1307933	1307956	+	0.3399	0.8386	dapk-1	TCAAGCAAATCCTTCTTGCCGTA
chrI	1316854	1316877	+	0.4751	0.8579	dapk-1	AGAAGCTGAATCTCTGCCAAGCA
chrI	1320322	1320345	+	0.5847	0.8865	dapk-1	AACAAAACAAATGCCCTCATTCC
chrI	1333266	1333289	+	0.7458	0.9243	K12C11.5	GGTGATCTACGATCCGGAAGGAA
chrI	1336039	1336062	+	0.1709	0.8765	K12C11.3	CTAGAATTTTTGAAATATTCGAA
chrI	1336195	1336218	+	0.0125	0.7298	K12C11.3	TCGATTTTTACAGATTTTGGGCG
chrI	1339434	1339457	+	0.6715	0.8014	K12C11.7	CAATGGAATCCATCTCAAGTTGG
chrI	1344105	1344128	+	0.8164	0.9434	K12C11.1	CTAGCATATCTCATCACACCAAT
chrI	1344321	1344344	+	0.6507	0.9082	K12C11.1	TCGTTGAATACCACCTCATCAAC
chrI	1350782	1350805	+	0.0784	0.8579	Y92H12BL.1	CTCAACATTTTCCATATTTTCAG
chrI	1350976	1350999	+	0.7824	0.9738	Y92H12BL.1	GTTGAACAAGCAAGAGCAGCATT
chrI	1351087	1351110	+	0.4806	0.8275	Y92H12BL.1	TTGAGAGAATTGGTCAAAGTGAT
chrI	1356059	1356082	+	0.011	0.7563	Y92H12BL.1	AATTTCTCAATTTTTTTTCCAGT
chrI	1379393	1379416	+	0.5672	0.8859	Y92H12BL.4	GTCTCTTGAATTGTGGAAAGACT
chrI	1379454	1379477	+	0.4269	0.9134	Y92H12BL.4	TACATTGTTGGGAGAAATATGAA
chrI	1379523	1379546	+	0.5227	0.8175	Y92H12BL.4	GGAACTCGTTAAGCTTCTCGTTG
chrI	1383490	1383513	+	0.1186	0.9453	Y92H12BL.4	AGAACAGTTTTTTAAATGTTACA
chrI	1383504	1383527	+	0.6554	0.9454	Y92H12BL.4	AATGTTACATTTAAGTAAATTCC
chrI	1383517	1383540	+	0.6249	0.8893	Y92H12BL.4	AGTAAATTCCAAATATAATAGAG
chrI	1383549	1383572	+	0.4537	0.831	Y92H12BL.4	ACAACATCATATCCGGCTTGTTG
chrI	1389392	1389415	+	0.4075	0.7326	Y92H12BM.1	TTCATCACACGACGGACTGATGG
chrI	1395744	1395767	+	0.0112	0.8832	Y92H12BR.7	ATTTTTAATTTCAGAAATCGAAT
chrI	1395751	1395774	+	0.5492	0.9155	Y92H12BR.7	ATTTCAGAAATCGAATGAACGTC
chrI	1397633	1397656	+	0.2336	0.8759	Y92H12BR.7	TAAAATTGAAATTAAATGCATAT
chrI	1399250	1399273	+	0.2182	0.8331	Y92H12BR.7	ATGCATGAGTTTTGTGTAGTGTA
chrI	1402272	1402295	+	0.8229	0.9683	Y92H12BR.7	CTGCAACAAGAACATACACTACG
chrI	1406076	1406099	+	0.5928	0.8499	set-29	TAACTCTTCCAGAGACTGATATG
chrI	1406134	1406157	+	0.4184	0.935	set-29	TCGCAAAAAATTGGCAAAAATCG
chrI	1406243	1406266	+	0.2393	0.8781	set-29	AAAGTTTTACCAAAGGAATTTAA
chrI	1406252	1406275	+	0.5289	0.944	set-29	CCAAAGGAATTTAATACGCCAGC
chrI	1406265	1406288	+	0.3359	0.9497	set-29	ATACGCCAGCTTTTAAGGGAATT
chrI	1406280	1406303	+	0.6179	0.845	set-29	AGGGAATTGACTATGATGTGAAT
chrI	1411416	1411439	+	0.6084	0.902	set-29	CAGTAAAAAAAATCCAATTTCCA
chrI	1415252	1415275	+	0.3583	0.7595	Y92H12BR.2	AAGTTATTCTGCATCTGGTGGCT
chrI	1415377	1415400	+	0.0109	0.8284	Y92H12BR.2	TTGATTTTATCGATTTTATTACG
chrI	1415386	1415409	+	0.0149	0.8244	Y92H12BR.2	TCGATTTTATTACGAATTGGAAT
chrI	1415395	1415418	+	0.3615	0.8671	Y92H12BR.2	TTACGAATTGGAATCACGGCTCT
chrI	1420549	1420572	+	0.6014	0.8755	Y92H12BR.3	ACAGCACGGTGGCGTTAAATCAT
chrI	1420752	1420775	+	0.5945	0.9691	Y92H12BR.3	TACTCTAAAACCAAAAAAGTCAT
chrI	1420978	1421001	+	0.547	0.94	Y92H12BR.3	TTATGAACAATATGGAATGGCTT
chrI	1421068	1421091	+	0.5168	0.8812	Y92H12BR.3	AGACTTATCGAGCTTATGATGGC
chrI	1440638	1440661	+	0.8273	0.9689	mrpl-15	GGATGGATAAATCCACGTCAACC
chrI	1443801	1443824	+	0.3017	0.8957	F37F2.2	AGTCGGCGGCCGATTTTCCCCTA
chrI	1447243	1447266	+	0.0111	0.6686	spe-15	TTTTATTTGGCTTTTTCAGACCT
chrI	1447248	1447271	+	0.0175	0.7438	spe-15	TTTGGCTTTTTCAGACCTACGTG
chrI	1447899	1447922	+	0.1082	0.8884	spe-15	AAATTTTCAGCCAACCCAATCCT
chrI	1452797	1452820	+	0.622	0.8114	gst-25	CTTACCATGAATCCTTGCGAGAT
chrI	1454418	1454441	+	0.0189	0.7546	spe-15	AATTTTTCCAGGGAACTCACTTT
chrI	1466546	1466569	+	0.6303	0.9493	F47G6.3	AGCCTCCGCCATCAACTCCAGCA
chrI	1466786	1466809	+	0.537	0.9291	F47G6.3	TCACGTATAAAAGACCGGGAATT
chrI	1475721	1475744	+	0.322	0.8951	acs-16	TCGATTGGTTTGAAGCAGGGAGA
chrI	1477951	1477974	+	0.6634	0.8917	acs-16	TTCTCAAGTGTCAGTAAATACAG
chrI	1477990	1478013	+	0.2934	0.795	acs-16	TCAAATGGAGCTGCTCTTCGGCT
chrI	1478071	1478094	+	0.4169	0.8173	acs-16	TTGATTGGTGATCGTGTCTCGAA
chrI	1484781	1484804	+	0.3909	0.8245	dyb-1	TTCAACAAAAGACGAAAGTTCAT
chrI	1486109	1486132	+	0.0366	0.8027	dyb-1	CTGATTTTTTGCAACAAATCCTC
chrI	1487865	1487888	+	0.3841	0.9378	dyb-1	ACGCAAAAATCGGTGGCCCGGTC
chrI	1500676	1500699	+	0.7209	0.9248	Y92H12A.5	AGACAAATTACCCCAAAAATTTT
chrI	1500700	1500723	+	0.5616	0.905	Y92H12A.5	GTTCTCAACGCGGCGAAAAGCTG
chrI	1500808	1500831	+	0.5359	0.8244	Y92H12A.5	TTGTGAAGAGTGGAGCTTTGAAC
chrI	1500913	1500936	+	0.3094	0.7961	Y92H12A.5	ATAAGTGCTCCATTTTCATTCTC
chrI	1502728	1502751	+	0.6711	0.9541	Y92H12A.5	TGAGCTCTCCAGCAACAAATGAG
chrI	1502803	1502826	+	0.7386	0.9365	Y92H12A.5	CTGAGAATCTCGTCTGGAATACA
chrI	1502878	1502901	+	0.1112	0.8169	Y92H12A.5	TGGCAATTTTGGAGCAAATGATC
chrI	1504543	1504566	+	0.4633	0.8737	Y92H12A.5	TATCTGTCAGGTTGCCGTGTTAA
chrI	1506965	1506988	+	0.7603	0.9014	Y92H12A.5	GTAGAAAGTGATCCAAATGCGAG
chrI	1507124	1507147	+	0.3155	0.784	Y92H12A.5	TCCGTAGTCTTTGGTTTGGCTTT
chrI	1507149	1507172	+	0.6162	0.8779	Y92H12A.5	GATGAATTTCAGCAGAAGCTCCA
chrI	1511326	1511349	+	0.0201	0.6367	Y92H12A.5	ACCTTTTTTCTCGGCCACGTCGT
chrI	1517749	1517772	+	0.2825	0.775	Y92H12A.4	TTCTGATATTGATTAGACTTGGC
chrI	1517920	1517943	+	0.583	0.9129	Y92H12A.4	TGGTTGTAAATGGTGGAAAAAAC
chrI	1522258	1522281	+	0.2766	0.7605	Y92H12A.4	CTCGAATTTCTGTGCAAAAGTGT
chrI	1522349	1522372	+	0.5418	0.8716	Y92H12A.4	TCAAGGATCGACTTCAACACAAT
chrI	1522375	1522398	+	0.3736	0.9192	Y92H12A.4	CCGCAGATTTTGGAGAATAGTAA
chrI	1526965	1526988	+	0.4685	0.8176	Y92H12A.4	AAAAATTCCAGCTCTCCACCTGA
chrI	1544273	1544296	+	0.0647	0.86	Y92H12A.2	AAATTTTACAGACCCGAAATCCC
chrI	1544281	1544304	+	0.7045	0.9342	Y92H12A.2	CAGACCCGAAATCCCACATGGAA
chrI	1544358	1544381	+	0.7723	0.9503	Y92H12A.2	CGATGAGAATCGTCTGCGAAAAG
chrI	1544737	1544760	+	0.4397	0.8816	Y92H12A.2	ACACTATTCTAAAAATTTTCCAG
chrI	1544795	1544818	+	0.4307	0.7625	Y92H12A.2	TGCCATCATCGTCCGACAATTCA
chrI	1545613	1545636	+	0.1166	0.7811	Y92H12A.2	TTATCATCAACTTTCAGCGGCAA
chrI	1550627	1550650	+	0.3248	0.7433	Y92H12A.2	TTGATCATAATCGACGAAGAACA
chrI	1571981	1572004	+	0.7528	0.9705	src-1	TCATCACATCTACCAAAAGGAAC
chrI	1574120	1574143	+	0.2768	0.8885	src-1	AATCAATTGTAATAATTTTCAGG
chrI	1574321	1574344	+	0.6669	0.9303	src-1	TCACATGATACACAACAGAATTG
chrI	1589434	1589457	+	0.2106	0.9412	Y73E7A.3	AAATTTAACGTGCAATATTTCAG
chrI	1589441	1589464	+	0.4741	0.8861	Y73E7A.3	ACGTGCAATATTTCAGCCCAAGC
chrI	1589768	1589791	+	0.2182	0.936	Y73E7A.3	TCGGTTAGGTATTTGGCTTCACA
chrI	1602224	1602247	+	0.7615	0.968	Y73E7A.2	GAAGACGAGGAAGATGAAAATCC
chrI	1604674	1604697	+	0.5589	0.9239	Y73E7A.2	ATGAAAAACGCGATGGAATTGAT
chrI	1609891	1609914	+	0.3197	0.7975	Y73E7A.6	ACCAATTTTCGCAGAATAACCTT
chrI	1613747	1613770	+	0.184	0.8785	adpr-1	TTCGGATCTTATTTATCGAAATG
chrI	1613762	1613785	+	0.2439	0.8766	adpr-1	TCGAAATGATGATCGGGAGTCCC
chrI	1623164	1623187	+	0.7	0.9597	bre-4	TGCAGAAAAAAACCTACTTATAA
chrI	1623196	1623219	+	0.4621	0.9046	bre-4	TCGATCGCTACACTCATATGACG
chrI	1626333	1626356	+	0.7127	0.8781	bre-4	GAAACCTTACCCTCCATAAAACT
chrI	1629142	1629165	+	0.0129	0.9174	Y73E7A.1	TATAGGATTTTAATTTTCAGGCC
chrI	1629154	1629177	+	0.1193	0.8665	Y73E7A.1	ATTTTCAGGCCACCGAGGACGCG
chrI	1630538	1630561	+	0.2802	0.8885	Y73E7A.1	AAACTCATTTTCAGAGCTCATAT
chrI	1637349	1637372	+	0.5701	0.8619	Y73E7A.8	ATGGATTTGCAACTCCAAGACCT
chrI	1638559	1638582	+	0.0125	0.7305	Y73E7A.8	AATTTTTCAGTTTACGCTTCGGT
chrI	1638573	1638596	+	0.3801	0.813	Y73E7A.8	CGCTTCGGTCTGGGCTGCCTGGT
chrI	1638856	1638879	+	0.6257	0.916	Y73E7A.8	CCGGATCATGAGAAGGAACGACT
chrI	1640086	1640109	+	0.3498	0.8581	Y73E7A.8	CAGATTTGCTAAACGACGAGCAA
chrI	1640332	1640355	+	0.3632	0.862	Y73E7A.8	CGGCAAAGAACCGGGGCAAGGTG
chrI	1648215	1648238	+	0.5785	0.8952	mab-20	CAAACTCTTGCCACACGACTATG
chrI	1649339	1649362	+	0.5102	0.8549	mab-20	TCAATAGAGCGCACTTGCTTACC
chrI	1653427	1653450	+	0.5453	0.9403	Y71G12B.18	AATTTCCAGACAACATCCACCGA
chrI	1653530	1653553	+	0.6252	0.9458	Y71G12B.18	ATGAAACCGATCACAAATTGTTC
chrI	1653908	1653931	+	0.59	0.8617	Y71G12B.18	TTGGGATCTTCTAGCAATCTAGT
chrI	1654787	1654810	+	0.6125	0.9049	Y71G12B.18	CGGAGCCGATCCTATCACCGATG
chrI	1660824	1660847	+	0.5787	0.7744	Y71G12B.33	TTCTCACCTCGTAAGAAATTTTG
chrI	1668324	1668347	+	0.4774	0.7702	Y71G12B.17	CACTGGAAATGTTTGCAGTTTCT
chrI	1668488	1668511	+	0.7123	0.9698	Y71G12B.17	TGAGGAGAGTTGGAACGCCTATC
chrI	1668598	1668621	+	0.2353	0.9009	Y71G12B.17	AATTTGTTCTAGAATCCCGGTTA
chrI	1675120	1675143	+	0.0118	0.7803	Y71G12B.35	TCGTTTTTTTCGTTAATTTCGAC
chrI	1675205	1675228	+	0.5999	1.0	Y71G12B.35	AAGGCGCATACACATGTGGTCCA
chrI	1675311	1675334	+	0.4964	0.8063	Y71G12B.35	ATGTCGACTTGTAGTTTGAGAAA
chrI	1681746	1681769	+	0.5944	0.9721	drag-1	AAATGTATGAATGATACTCAACG
chrI	1683209	1683232	+	0.2307	0.7462	drag-1	TTCATTCGTCGATTCACATTCGC
chrI	1691042	1691065	+	0.6603	0.8928	Y71G12B.31	AACCCACCACAAAATCCTCCTGA
chrI	1693047	1693070	+	0.322	0.733	Y71G12B.31	TTCGTATCGATTCGTAATTTGTC
chrI	1693114	1693137	+	0.4699	0.7826	Y71G12B.31	TCTGATTCTTGCCATCTGCTGCT
chrI	1698528	1698551	+	0.3233	0.7777	ubc-3	AGGCTTCCATCAGATTTCCGTCC
chrI	1699646	1699669	+	0.1616	0.9483	ubc-3	AATTTTCAGAACGGTGACCTCTG
chrI	1703943	1703966	+	0.0107	0.8448	Y71G12B.13	TTTATTTTTTATTTGCAGAAATG
chrI	1703947	1703970	+	0.0109	0.7417	Y71G12B.13	TTTTTTATTTGCAGAAATGTCAA
chrI	1703954	1703977	+	0.4	0.8706	Y71G12B.13	TTTGCAGAAATGTCAATTCCCAA
chrI	1705796	1705819	+	0.8356	0.9768	Y71G12B.13	GACTTCCCTATCGGATAGAAGAC
chrI	1710684	1710707	+	0.5571	0.9375	atg-5	ATCGTCGCGACGACGGTGAAAAA
chrI	1710894	1710917	+	0.374	0.9079	atg-5	TGCAAAATATTAAGGAAGCCGAC
chrI	1732788	1732811	+	0.6971	0.9127	tln-1	CAGAAGAAGCAGCAAGAGCACAA
chrI	1733275	1733298	+	0.0111	0.8685	tln-1	ATATTTCAAATTTTGTTTCAGGA
chrI	1734961	1734984	+	0.52	0.8171	tln-1	CGGATGCTATCACTGAAATTGTC
chrI	1748357	1748380	+	0.4674	0.8838	mppa-1	TCCATCGAATTGTTGCCAAATTT
chrI	1752577	1752600	+	0.2527	0.7851	Y71G12B.10	AAATTGCAAATTTCTCAAGTTTC
chrI	1760583	1760606	+	0.2935	0.761	lin-65	TGGCTCATGGGATGCACAATTGA
chrI	1762581	1762604	+	0.3544	0.86	lin-65	CACCGAATCAACGGGCGGCGGCT
chrI	1763010	1763033	+	0.0345	0.8713	lin-65	AAAAAATTTTCACACAATTTCCA
chrI	1768074	1768097	+	0.4886	0.9065	ddx-27	TCGATCGAGAAACCGAGGATCTT
chrI	1769941	1769964	+	0.4446	0.8232	ddx-27	TCGTCCGAAAGGTGCCAGTTGTA
chrI	1785110	1785133	+	0.111	0.7724	ddx-27	TTCGAATTCGCGCGGGACGGGAG
chrI	1793839	1793862	+	0.6417	0.9403	Y71G12B.6	TCATCAATCAACGAGGAAGCAAT
chrI	1794849	1794872	+	0.1932	0.8372	Y71G12B.6	TCGATTTCTGACGCGACACGTGG
chrI	1795021	1795044	+	0.0293	0.8332	Y71G12B.6	AGCCAATTTTCTTAGTTTTCGGA
chrI	1801345	1801368	+	0.6879	0.762	Y71G12B.5	CCATCAAATCAGCCAAATTCATT
chrI	1801914	1801937	+	0.4204	0.8513	Y71G12B.5	CTTTTGACCAAGCATCTGATGTT
chrI	1802775	1802798	+	0.4722	0.9007	Y71G12B.5	TGGGAAAATTGACGGATGCGATT
chrI	1811051	1811074	+	0.0124	0.8474	pghm-1	AATTTTTCAGATGTTGGCTTCCG
chrI	1820474	1820497	+	0.7819	0.9328	Y71G12B.30	GTCACCCAAAACTCACTCCAAAG
chrI	1820622	1820645	+	0.5461	0.879	Y71G12B.30	CATTCGTTATAGAATCCGTACTG
chrI	1822155	1822178	+	0.2885	0.8638	Y71G12B.30	TCTTTCTGAGAAACATGCGGGAA
chrI	1822744	1822767	+	0.6688	0.8934	Y71G12B.30	AGCTTACTTCGAGCTTCATAGGC
chrI	1824162	1824185	+	0.3485	0.8207	chaf-2	TTTCCAGGAAAACGTCTATTCGT
chrI	1824276	1824299	+	0.2709	0.9106	chaf-2	ATCGACGCGGTCCGTGGCGCCCG
chrI	1824454	1824477	+	0.371	0.8424	chaf-2	TCGCTGCGCCGTGTGCTCATTTG
chrI	1824498	1824521	+	0.3963	0.919	chaf-2	TATGGAACCTACTTTTTCAGAAG
chrI	1825280	1825303	+	0.0108	0.874	chaf-2	ATTTAAAATTAATTTTTTTTCCA
chrI	1825285	1825308	+	0.0111	0.8702	chaf-2	AAATTAATTTTTTTTCCAGGAAA
chrI	1833200	1833223	+	0.1831	0.9317	C53H9.2	CATATCATTTATTTGTAGGAACT
chrI	1833211	1833234	+	0.3423	0.8332	C53H9.2	TTTGTAGGAACTCCGCTATTGTC
chrI	1833442	1833465	+	0.2912	0.7998	C53H9.2	TTCTTCAGGTGGACGGACTGGTA
chrI	1835075	1835098	+	0.0113	0.8	rpl-27	ATTATTTTTCTTTCAGGTTACCA
chrI	1839052	1839075	+	0.6469	0.7938	egl-30	ACATCTTCCAGCTATCTCTCCGA
chrI	1842647	1842670	+	0.3355	0.8687	emr-1	AAGTTTTCGAACCTCTAATTTCC
chrI	1843537	1843560	+	0.0452	0.7937	nlp-12	CAGTTTTTGCAACACAGTCGCCG
chrI	1848151	1848174	+	0.6108	0.9192	tag-96	TGTATCGAAAGTGAGCCACTAAT
chrI	1848251	1848274	+	0.6126	0.8554	tag-96	ATCCGCTTCGCTCAAAAAACATT
chrI	1874366	1874389	+	0.5757	0.8212	tub-2	ACCTTCGAGGACATCATAACGCT
chrI	1874457	1874480	+	0.3829	0.8683	tub-2	TGTTTGGGTCCGAAATGACGATC
chrI	1874895	1874918	+	0.2927	0.9264	tub-2	TCGCTCGAAATTTCAAGTAATAC
chrI	1876691	1876714	+	0.1748	0.8389	tub-2	CCGCAATTTCAGATTTTCATGTA
chrI	1892267	1892290	+	0.8443	0.9441	Y71G12A.4	CCTTATACATCTCGGCAACATGA
chrI	1892745	1892768	+	0.6178	0.8745	Y71G12A.4	CAGCGGAGCAGGTGATAGAATAC
chrI	1893701	1893724	+	0.6632	0.8512	Y71G12A.4	GCCGCAATCAGGTAATAGTATCG
chrI	1893918	1893941	+	0.6818	0.9397	Y71G12A.4	GACATACGGCTGATTGCAGATTT
chrI	1895615	1895638	+	0.174	0.934	trpp-10	CACGTTTTTAACATAAATGTCAC
chrI	1895625	1895648	+	0.6768	0.9783	trpp-10	ACATAAATGTCACCTCCGCCGAC
chrI	1896669	1896692	+	0.3871	0.8663	trpp-10	TTCCAACATTTGACGTTGGTCAT
chrI	1899384	1899407	+	0.5499	0.8726	trpp-10	ATTACTATTGAAGCTGTCAAAGA
chrI	1900300	1900323	+	0.2581	0.8732	trpp-10	AAATTTCAGTTATCCGGAACACG
chrI	1902605	1902628	+	0.6012	0.8714	trpp-10	AACGTCGCCCCTGTCATTCTTTC
chrI	1904323	1904346	+	0.5833	0.9387	trpp-10	GGTAATAAATAAAATTTCCAGAA
chrI	1906216	1906239	+	0.5165	0.9037	trpp-10	TCAGTGCTCTCGTTGCAGCATGA
chrI	1908179	1908202	+	0.0309	0.8997	trpp-10	ATTTTAAAAAAATTTCCAGAAAA
chrI	1908185	1908208	+	0.3741	0.8181	trpp-10	AAAAAATTTCCAGAAAAAAGAGA
chrI	1926127	1926150	+	0.7203	0.9128	hex-4	CATTATAGTGAAAATGATATTAG
chrI	1926184	1926207	+	0.506	0.87	hex-4	GAAGTTATTCCTTTGATTCAAAG
chrI	1926248	1926271	+	0.4066	0.7947	hex-4	TGGGGCTTAGTGAGGATTTGATT
chrI	1928344	1928367	+	0.5996	0.9083	hex-4	AAGCTTGAGCATATCGCAAAAAT
chrI	1928477	1928500	+	0.4456	0.8839	hex-4	TAGTTCCAGTGGTGTGGGGATAT
chrI	1928558	1928581	+	0.0119	0.7935	hex-4	ATGTTTTTGATCGATTTTATGTG
chrI	1929514	1929537	+	0.372	0.8593	hex-4	TTACAGGCGCTGATGGAGCCCGT
chrI	1934802	1934825	+	0.6843	0.8956	Y51F10.4	ATACACGAACGACTTCGTACGAG
chrI	1934885	1934908	+	0.5712	0.8347	Y51F10.4	GTGTATTTGGTATCATCAATTGT
chrI	1934916	1934939	+	0.3964	0.7651	Y51F10.4	TTGTGGTCATTGGAGATATTGGA
chrI	1938538	1938561	+	0.6051	0.9028	Y51F10.4	TGATGGTGAATGGAGTATTCATG
chrI	1941109	1941132	+	0.3075	0.9063	Y51F10.4	TAAAACCCGATATTCTTACAGAA
chrI	1947333	1947356	+	0.6103	0.8759	Y51F10.15	CAATCACATAATCGAAGAATCTC
chrI	1953496	1953519	+	0.6492	0.8235	spe-48	GGCTTCATCTCAGTGTTATTGTT
chrI	1957012	1957035	+	0.0295	0.7859	spe-48	TCAAATTGTTCACGGGCTCGGGT
chrI	1961766	1961789	+	0.4903	0.917	Y51F10.11	AAAAGAATACGCGAAAAAGTGCC
chrI	1961808	1961831	+	0.5004	0.8897	Y51F10.11	GTGCATCGAATAGCTTTTCTGCA
chrI	1961848	1961871	+	0.6082	0.8405	Y51F10.11	GACCCGAAAAATTCGATGTTGAA
chrI	1969983	1970006	+	0.4657	0.8776	Y51F10.3	TCACCGGAGAGCATTGCGAGAAG
chrI	1970199	1970222	+	0.475	0.9188	Y51F10.3	ACAGAGATCGCGGACGTCGGCGG
chrI	1979437	1979460	+	0.1051	0.8321	Y51F10.2	ATGAATTTTGCTGAATTTCAGGC
chrI	1981344	1981367	+	0.0251	0.8221	Y51F10.2	ATTAATTTCCCCAATTTTCAGCA
chrI	1993420	1993443	+	0.4608	0.843	gap-3	GACAAATTGTCACTGTCACACCG
chrI	1996038	1996061	+	0.5045	0.7446	gap-3	TTACCAGCAGGAGCAAATGCATT
chrI	1996123	1996146	+	0.5846	0.9437	gap-3	AGAGTTCCGATCGAAATTTATCA
chrI	1996143	1996166	+	0.1645	0.8761	gap-3	TCAATTTCAATTGATAATATTGA
chrI	2000108	2000131	+	0.2255	0.9335	gap-3	TTAAATAGACTCTTACATTTCCT
chrI	2006251	2006274	+	0.5905	0.8553	gap-3	CGCAGACGGCGTGTGTTAGACGG
chrI	2007313	2007336	+	0.5901	0.8214	gap-3	AACTATACCTTGTAAGAACATGT
chrI	2007459	2007482	+	0.5092	0.8548	gap-3	GACGATCGACGCAGCAGAAATGT
chrI	2009980	2010003	+	0.0137	0.9408	gap-3	AATTTTTATGTTTAAAAACCAAC
chrI	2009988	2010011	+	0.5778	0.9874	gap-3	TGTTTAAAAACCAACGGTAAATG
chrI	2009994	2010017	+	0.4764	0.8836	gap-3	AAAACCAACGGTAAATGTTTCGG
chrI	2049588	2049611	+	0.7983	0.9382	Y20F4.8	CCATCACAGATTGCACCTCTCCA
chrI	2063475	2063498	+	0.5168	0.889	Y37E3.1	AAAATACCTTGAAGCAGGATTGC
chrI	2066815	2066838	+	0.1428	0.9009	arl-13	AAATTTGAATTTAATCCAGAAGA
chrI	2066828	2066851	+	0.5026	0.9162	arl-13	ATCCAGAAGATCCGCGGGATTTG
chrI	2068018	2068041	+	0.2253	0.7463	arl-13	AAAAATTATCATTCTCCAGGCTC
chrI	2068485	2068508	+	0.0109	0.8233	arl-13	AAATTTTCCTTTTTTTCAGATTT
chrI	2070416	2070439	+	0.6259	0.9222	Y37E3.8	AAAAAGTACCTTAAAAATAATAC
chrI	2071444	2071467	+	0.4397	0.7564	phb-1	CAATGTTGATGGAGGTCAACGAG
chrI	2071800	2071823	+	0.1027	0.9074	phb-1	AAATTTGTTAAAATTAATTCCAG
chrI	2071967	2071990	+	0.1602	0.8281	phb-1	AGCTATTTCCATGATTTTTCAGA
chrI	2073400	2073423	+	0.0168	0.7593	eif-2alpha	AATTAAATCATTTTTCAGAGGGT
chrI	2074685	2074708	+	0.3003	0.8821	eif-2alpha	AAAAATAATTGTCTAATTCAGAT
chrI	2080723	2080746	+	0.6506	0.9681	pcyt-2.1	ACTCAAAAAAAAAATTCCAGATT
chrI	2081219	2081242	+	0.6947	0.9718	pcyt-2.1	GTTGGCCGAATGCTTCTGCTCAC
chrI	2081936	2081959	+	0.0111	0.8242	pcyt-2.1	AAAATTTTTAAAATTTTAGGCTA
chrI	2081946	2081969	+	0.0313	0.911	pcyt-2.1	AAATTTTAGGCTATTCTGGAGTA
chrI	2087337	2087360	+	0.5142	0.979	iglr-3	GTCGAACTTTCGGAATTTCCAAG
chrI	2097556	2097579	+	0.5531	0.9054	npp-13	GGCGGTTCAGAAGGCGACTGGAC
chrI	2098572	2098595	+	0.0305	0.8174	npp-13	ATCTTTAAATTTTCCAGCTCGAC
chrI	2098579	2098602	+	0.0449	0.7888	npp-13	AATTTTCCAGCTCGACGAGGACA
chrI	2102485	2102508	+	0.4382	0.7903	npp-13	AGCTTTATCCGTTGCATGTTGAT
chrI	2102492	2102515	+	0.5059	0.7738	npp-13	TCCGTTGCATGTTGATCCACAGC
chrI	2103212	2103235	+	0.607	0.9525	npp-13	TGTCAAATGGACCATCGGAATTT
chrI	2103914	2103937	+	0.0329	0.8262	npp-13	ATTCATTTTTCCCACAATTTCAG
chrI	2107730	2107753	+	0.7538	0.9294	Y37E3.19	ATGTGTGGAGGTGTGAAATGAAA
chrI	2116432	2116455	+	0.4403	0.9088	fpn-1.1	AAAAAATTAAATCCTACGTTATC
chrI	2136517	2136540	+	0.0762	0.8726	Y37E3.17	TAATAATTTTCAGGAAGGAGATG
chrI	2138608	2138631	+	0.4371	0.8414	Y37E3.17	CACATTGAAAATTAATAATTTTC
chrI	2138904	2138927	+	0.8308	0.9684	Y37E3.17	GTATGACTCCAGATGGTTATCCG
chrI	2139014	2139037	+	0.6367	0.8827	Y37E3.17	GCTGATTGGATAGTTGATGGAGA
chrI	2139105	2139128	+	0.4546	0.82	Y37E3.17	CTGAACGATCTCGTGAGACGTAC
chrI	2141018	2141041	+	0.1075	0.6706	Y37E3.17	AATAATTTCAGAAATGGTTGGGA
chrI	2141096	2141119	+	0.5864	0.8862	Y37E3.17	ATTCGAGAATATGAAATGGTTAC
chrI	2141144	2141167	+	0.4767	0.8858	Y37E3.17	TCGTGGAAGGGAAAAATTGAGGT
chrI	2164892	2164915	+	0.6958	0.9149	afd-1	ATACATTCACCCGAACTATATCT
chrI	2173923	2173946	+	0.7513	0.9704	afd-1	GATGGTCACTTGTCAACACACCG
chrI	2174865	2174888	+	0.0146	0.7784	afd-1	TTGCTATTTTCTCGAATTTTCAG
chrI	2185823	2185846	+	0.7253	0.9052	afd-1	GCACGTCGTCGTCACAAGCAAAT
chrI	2186627	2186650	+	0.6042	0.9047	afd-1	CAGGCTGATTCACGAGCTTCAAC
chrI	2197982	2198005	+	0.5014	0.9458	afd-1	GGATTATGGTTCTTATTGCAGTT
chrI	2217071	2217094	+	0.0115	0.7961	W03F11.5	AGAATTTTTATTTCCAGCAAAGT
chrI	2217081	2217104	+	0.4744	0.8426	W03F11.5	TTTCCAGCAAAGTCCTACGAAGA
chrI	2217139	2217162	+	0.795	0.9187	W03F11.5	GTGACACCGACCGAGACATCGAA
chrI	2217398	2217421	+	0.8133	0.9374	W03F11.5	GTAGATGATCCTAAGAAGAGGAA
chrI	2218999	2219022	+	0.4938	0.8903	W03F11.5	CGGGCTCGTCAGGTATGCCTCGA
chrI	2220758	2220781	+	0.7022	0.8973	ule-1	ATATACTCTGTTCCATCAGTTGA
chrI	2226105	2226128	+	0.6877	0.8911	gcy-17	TCCATCCCTCTGACCTCATTCAA
chrI	2226361	2226384	+	0.7017	0.9307	gcy-17	GACAGAGCCCAATGAATTTGTTT
chrI	2226385	2226408	+	0.5687	0.8747	gcy-17	GGTTGTCGTGGTCGAGGCTTCTC
chrI	2228373	2228396	+	0.1176	0.8055	gcy-17	CTTCTATTTTTCTCCTAAAACTT
chrI	2228813	2228836	+	0.5756	0.9229	gcy-17	CTGCAACTGCGTAGGCGTAAAAG
chrI	2231043	2231066	+	0.3954	0.7905	gcy-17	TTTCAACAATCGCAGCTCTCATA
chrI	2231157	2231180	+	0.057	0.877	gcy-17	AGTTTTACCACTTTTCCCCAACT
chrI	2231164	2231187	+	0.4567	0.8027	gcy-17	CCACTTTTCCCCAACTTACCTGC
chrI	2231272	2231295	+	0.4824	0.8557	gcy-17	AAGTTCCAAGAATTGCCATAGCC
chrI	2231468	2231491	+	0.7406	0.889	gcy-17	GAGGGAGAAAGCTTACGTCGAGA
chrI	2237933	2237956	+	0.4306	0.8488	W03F11.4	CTTTCTGGCCCCGTTGTCGTGGT
chrI	2238791	2238814	+	0.5625	0.8616	W03F11.4	CAGTGTTCTGAGAATCAGTGAAT
chrI	2238961	2238984	+	0.6702	0.8649	W03F11.4	ATCTTCTGAATGACATCTAAAGC
chrI	2239337	2239360	+	0.6176	0.8916	W03F11.4	GCTGGTTCATCGAGTTGAAAGCA
chrI	2239568	2239591	+	0.5728	0.9114	W03F11.4	AAGTATCAAAATATTGAAAGGCA
chrI	2239606	2239629	+	0.8405	0.9229	W03F11.4	ATGACCACCGAACTATTACCAAT
chrI	2239894	2239917	+	0.6047	0.8014	W03F11.4	CGGAGCAACTGCACAAACCCTAA
chrI	2243568	2243591	+	0.4	0.8764	lgc-51	TCATTTGACGATAGATTTGAAAA
chrI	2244075	2244098	+	0.0243	0.8251	lgc-51	TATTTTCAGCTAATCTGGTCTCC
chrI	2244343	2244366	+	0.3824	0.868	lgc-51	TTGCTCAATTACAGATCCGTGTG
chrI	2244772	2244795	+	0.5971	0.984	lgc-51	TAGGTCTACAAAGCAGGAGAATG
chrI	2250275	2250298	+	0.4683	0.8322	slc-17.6	TGGACACTTCAATCGATACGATT
chrI	2250738	2250761	+	0.6547	0.9113	slc-17.6	CATATGGAATGGAGTGGAGATGA
chrI	2250802	2250825	+	0.0372	0.7207	slc-17.6	TTGCCGTTTTTCCATCGGAATTT
chrI	2251463	2251486	+	0.6186	0.8983	slc-17.6	CAGACTAGGGCCCAAGAATCTCT
chrI	2251547	2251570	+	0.6419	0.9225	slc-17.6	CCTCCGTTCCTACTTTCCAGTAG
chrI	2252512	2252535	+	0.3393	0.8746	slc-17.6	TAGTTTACGGGCTCATTGGAGCA
chrI	2252519	2252542	+	0.4106	0.8319	slc-17.6	CGGGCTCATTGGAGCAGTTTTCT
chrI	2253033	2253056	+	0.011	0.915	slc-17.6	TTTTTTACAAATTAAGCAAATTC
chrI	2253040	2253063	+	0.4088	0.8866	slc-17.6	CAAATTAAGCAAATTCCAGAACG
chrI	2262471	2262494	+	0.6016	0.867	abt-2	AAACTCACAATAAATCATTCGGT
chrI	2262762	2262785	+	0.6378	0.9219	abt-2	GCGTGTAGTTGATACGGCAGACA
chrI	2264686	2264709	+	0.5566	0.9105	abt-2	TCTCAGCCGCCCAACTTAAAGCT
chrI	2265598	2265621	+	0.0168	0.7854	abt-2	TTTTCTAGAAGCTTCCGGTACCG
chrI	2265660	2265683	+	0.7692	1.0	abt-2	TATGTACCGCAAGGGTAAGATTT
chrI	2267069	2267092	+	0.6982	0.8353	abt-2	GAGAAAACTCGGCCATCAAACTT
chrI	2270432	2270455	+	0.112	0.803	abt-2	TAAAACTCACTTTATCACCTGTT
chrI	2270446	2270469	+	0.2449	0.7578	abt-2	TCACCTGTTTCCTCAACTTTTCA
chrI	2270506	2270529	+	0.44	0.8289	abt-2	TCGTCTGCTCAATTGTTGCCCGA
chrI	2271881	2271904	+	0.645	0.7681	abt-2	GCAGCTTCTCGGCAGTCTCCATT
chrI	2271923	2271946	+	0.065	0.8472	abt-2	AAACTTTCGTTAGATTTTGACGG
chrI	2287659	2287682	+	0.5377	0.7698	cdk-7	TCCTTAATCACATGTTCGAGATC
chrI	2289525	2289548	+	0.519	0.83	cdk-7	ATCTCTCGAATCGCCGTTCGATT
chrI	2289649	2289672	+	0.6472	0.9414	cdk-7	ATAGCCACACATTCGCCCGATTC
chrI	2294701	2294724	+	0.4749	0.9237	Y39G10AR.11	AAGCTTAATAGTCTCTGTGAGCT
chrI	2303569	2303592	+	0.525	0.9049	tpxl-1	CTGCGGCAACCGGCGTTTTCTGA
chrI	2305490	2305513	+	0.4943	0.9018	icp-1	TGTTGACGCGCCGGTGGAGTTGA
chrI	2306519	2306542	+	0.5129	0.9545	icp-1	GGACGGCATTTAATAGCTGTTCC
chrI	2306531	2306554	+	0.5575	0.8607	icp-1	ATAGCTGTTCCGCCGAGAATTGA
chrI	2307523	2307546	+	0.0112	0.7255	Y39G10AR.9	TTTTTTTTTCAGAGAACCAGTCT
chrI	2307950	2307973	+	0.2454	0.8455	Y39G10AR.9	ATAATTTTCAGACAGAACTCACC
chrI	2309116	2309139	+	0.0824	0.867	nsun-4	TTATGGCCCACTTTTTGGAAAGA
chrI	2309186	2309209	+	0.6582	0.9167	nsun-4	GCAGTTATGAATACAATGAGCAG
chrI	2309500	2309523	+	0.8673	0.9681	nsun-4	ACCGAAAACCTTACAGAAACTGG
chrI	2316361	2316384	+	0.6104	0.8623	ekl-7	CGGCTATGACAGGAGCAAGAAAG
chrI	2316457	2316480	+	0.5477	0.9213	ekl-7	CGCGGGAAACCAATTATGGTGCT
chrI	2316638	2316661	+	0.5815	0.909	ekl-7	AATTGCAGACAAATCCACGTGCA
chrI	2317041	2317064	+	0.3888	0.8604	ekl-7	TCGTTTCTCGTCGATACACCGAA
chrI	2317196	2317219	+	0.0112	0.8245	ekl-7	AAAAATTTTTTATTTCAGATGCC
chrI	2317208	2317231	+	0.2549	0.8164	ekl-7	TTTCAGATGCCAAGATGAAGCTC
chrI	2321301	2321324	+	0.3443	0.8771	mcm-4	GTTTTCAAGACAGCTTCTCGCAA
chrI	2322235	2322258	+	0.7188	0.9518	Y39G10AR.32	GATTTAAAACATTAAAAAATACC
chrI	2322241	2322264	+	0.5049	0.9368	Y39G10AR.32	AAACATTAAAAAATACCTGCATC
chrI	2322453	2322476	+	0.1065	0.73	Y39G10AR.32	ATCGTGATTTTCTCTTGTTGTTC
chrI	2328072	2328095	+	0.1329	0.7988	srbc-64	TTCTCGATTTTCTACTCGAAACG
chrI	2329006	2329029	+	0.468	0.8735	srbc-64	TCTGATTTGGCCAACAATTCCAC
chrI	2329070	2329093	+	0.5712	0.8854	srbc-64	GATCGAGTTATCGCCTTATTTTT
chrI	2329239	2329262	+	0.5986	0.9279	srbc-64	ACTGCGTTATTAAAACTTGTTTC
chrI	2333406	2333429	+	0.0192	0.6976	ugt-31	TTCACCTGTTTTTGGTGGGAGCC
chrI	2333441	2333464	+	0.4963	0.9428	ugt-31	TGGGCAATATTGCGGACACACTG
chrI	2333948	2333971	+	0.6574	0.8434	ugt-31	AGACCATTATGGACCATTCAAAA
chrI	2334208	2334231	+	0.5308	0.9052	ugt-31	CATCAAACCGAGAAATTTTCAAA
chrI	2342675	2342698	+	0.5375	0.7613	zeel-1	CGGTCATTGGTCTAGTTGCGTTT
chrI	2345175	2345198	+	0.0111	0.7067	zeel-1	TTTTTTTTCTCACCTTGATGTGC
chrI	2345315	2345338	+	0.4288	0.7845	zeel-1	TTGTGGTTCATGCACTGGTATTT
chrI	2346547	2346570	+	0.7702	0.9511	zeel-1	GGTCGTTACACGAGAACCAATAT
chrI	2346622	2346645	+	0.6741	0.9221	zeel-1	CTATTAAACCCAAAAGCTTACCA
chrI	2346650	2346673	+	0.6323	0.8823	zeel-1	TAGCAAAGACGACCCAAGTTGAA
chrI	2346807	2346830	+	0.5901	0.9574	zeel-1	CATAAAAAGAAATACTGGGAGAA
chrI	2347460	2347483	+	0.0152	0.906	zeel-1	AATTTATATATTTTCAGATTGGT
chrI	2347466	2347489	+	0.0844	0.8379	zeel-1	TATATTTTCAGATTGGTATTATG
chrI	2347788	2347811	+	0.8544	0.9649	zeel-1	AGATACAAAACAAACATAAAAAC
chrI	2347975	2347998	+	0.5067	0.8953	zeel-1	AAGAAAGCATTTTCAGACACAAA
chrI	2348119	2348142	+	0.3222	0.8986	zeel-1	TTAAGAATTACGACACAATTGAA
chrI	2348188	2348211	+	0.5884	0.9737	zeel-1	AGGCATGCGATAGAAGCTATCGA
chrI	2348219	2348242	+	0.6218	0.8852	zeel-1	GACCCAATGAGCAGCTGAAAGCA
chrI	2354521	2354544	+	0.6724	0.9398	peel-1	TGTTACAGATTTCCAAAACTTAA
chrI	2355572	2355595	+	0.5197	0.9178	peel-1	GAAATTAAGCAAGGAAGATTTTC
chrI	2358603	2358626	+	0.0162	0.6838	nekl-1	TCGATTTTTTGCTGACCACGCCC
chrI	2360086	2360109	+	0.5556	0.948	nekl-1	TATCAATAATGAGATAATGATAA
chrI	2361546	2361569	+	0.4019	0.9314	nekl-1	ATTATAAAAAAATTTGAAGGTTT
chrI	2361640	2361663	+	0.5514	0.9073	nekl-1	ATGATTGAAATGGAATATGCTGA
chrI	2362709	2362732	+	0.7902	0.9763	nekl-1	CAGAGACCTAAAAACTGCCAACG
chrI	2362919	2362942	+	0.1556	0.7757	nekl-1	TGAAATGTGTTGTTTGAAGAAAG
chrI	2365088	2365111	+	0.0145	0.702	nekl-1	TTGATTTTTCAGTGTAATCTGCT
chrI	2368907	2368930	+	0.4584	0.83	nekl-1	CCAAATTTCCAGAGAAAATATCA
chrI	2379557	2379580	+	0.6136	0.9174	sydn-1	CGAATAAGGAGGTGGCTGAATTG
chrI	2379643	2379666	+	0.3371	0.9194	sydn-1	TCAAATCTGGTGATAGTGAGCAA
chrI	2381018	2381041	+	0.3564	0.9446	sydn-1	GTTTTCCGATCAATCTGGCTCAA
chrI	2381141	2381164	+	0.5342	0.8489	sydn-1	TACGAACTAATTCCAAAATTTCT
chrI	2390878	2390901	+	0.6632	0.9299	dot-1.1	CAAACCATCAAGCTGTCCTCCTC
chrI	2392508	2392531	+	0.0117	0.6168	dot-1.1	TTCTTTTTCTTCTCCTTTTCCTT
chrI	2396089	2396112	+	0.6182	0.907	dot-1.1	GAACGAAGAGCCACCTTTTGTAA
chrI	2396116	2396139	+	0.6139	0.8919	dot-1.1	TCCGGATGAACACTGCTCTCGCG
chrI	2396382	2396405	+	0.5464	0.8469	dot-1.1	GCTCAGTTGTGTGGCTGATTGCG
chrI	2399187	2399210	+	0.6189	0.9451	dot-1.1	AAATAACCGGCAAGATCTTGTGC
chrI	2400988	2401011	+	0.5863	0.9516	dot-1.1	TAAACGCCAAAAAAGCTCACATT
chrI	2401190	2401213	+	0.0129	0.7823	dot-1.1	TAAATCGATTTTTTCTCACCCTT
chrI	2401215	2401238	+	0.1747	0.7997	dot-1.1	ATCATTTGAAAGACAACGGGATA
chrI	2403318	2403341	+	0.6238	0.9334	zwl-1	TGCTGAAAAACCCCCAGATTTTA
chrI	2403341	2403364	+	0.6139	0.9125	zwl-1	CAGTTGGCGACGTGGAAATCATT
chrI	2404890	2404913	+	0.6876	0.9185	zwl-1	CGAGGAGATTCGTAAGATTGCAA
chrI	2421364	2421387	+	0.7169	0.8128	did-2	ATGTAGTTCACTGCTTCATTCTT
chrI	2421486	2421509	+	0.011	0.8277	did-2	ATTATTTTTTACCTTAATAGCTG
chrI	2421497	2421520	+	0.83	0.9358	did-2	CCTTAATAGCTGCCGTCAGCTTG
chrI	2433096	2433119	+	0.5191	0.8459	tipn-1	ACCTGCCGCCGTGTTCCCAGTGT
chrI	2433244	2433267	+	0.4902	0.9053	tipn-1	ACTTTCAAATTTACCGGATCATC
chrI	2433257	2433280	+	0.591	0.8575	tipn-1	CCGGATCATCCTTGGGATTTGGC
chrI	2433293	2433316	+	0.781	0.9037	tipn-1	AAGTCTCCCGAAGAGCTGAAATT
chrI	2433410	2433433	+	0.5007	0.9086	tipn-1	CTGCTAGTCTTTTAGTCCTTAAC
chrI	2433424	2433447	+	0.3919	0.8252	tipn-1	GTCCTTAACAATTTCGGCTCCAC
chrI	2434580	2434603	+	0.4886	0.9241	ubxn-1	AATAATAATATTCCCAATTTGCA
chrI	2436965	2436988	+	0.0117	0.7962	F23C8.14	ACGCCCTTCATTTTTTTAAAATG
chrI	2436983	2437006	+	0.3698	0.9225	F23C8.14	AAATGTACTTCTTTAAGGCTACT
chrI	2436998	2437021	+	0.468	0.8395	F23C8.14	AGGCTACTTCTGAAAGAAATCGG
chrI	2442228	2442251	+	0.5448	0.9028	F23C8.3	GAGCCCGAGTTCGACACATCGCG
chrI	2442649	2442672	+	0.0794	0.9639	F23C8.3	AGAAAAATTATTTTCAGATTAGC
chrI	2454652	2454675	+	0.6741	0.9053	inx-19	CGAACCTGAAATCCGAAAAACAA
chrI	2475335	2475358	+	0.1341	0.8328	abtm-1	AAATCGGCTTTTCGGGGAGATAT
chrI	2475449	2475472	+	0.7181	0.9479	abtm-1	ACGTCAAAAGTGAGAACATTTGA
chrI	2480293	2480316	+	0.4902	0.9538	abtm-1	AAAAACTCACAAGCAATACACGT
chrI	2480492	2480515	+	0.04	0.811	abtm-1	TTTCTGGTTTATCCTTTGGCCAA
chrI	2480503	2480526	+	0.419	0.8724	abtm-1	TCCTTTGGCCAAACAAATTTCAA
chrI	2485204	2485227	+	0.6202	0.8655	abtm-1	CTAAGAATCTGTGTGGCATTTCT
chrI	2486787	2486810	+	0.0108	0.813	eif-3.I	TTTATTATTTTTCTTTTCAGGTA
chrI	2486791	2486814	+	0.011	0.7617	eif-3.I	TTATTTTTCTTTTCAGGTAGCTA
chrI	2490130	2490153	+	0.7726	0.9601	Y23H5B.6	AAGGGACAGGAGGAGACAATGCT
chrI	2490215	2490238	+	0.0117	0.8329	Y23H5B.6	TTAAAAAATCGATTTTTCCAGAA
chrI	2490525	2490548	+	0.4732	0.8086	Y23H5B.6	GCACAATTAACGCCGTCGGAGCC
chrI	2492586	2492609	+	0.1969	0.8118	Y23H5B.6	CCTAAATTGCCAATTTTTCAGGA
chrI	2498215	2498238	+	0.5288	0.8836	Y23H5B.5	TTGGAAACGAATGCAACAACTCA
chrI	2498370	2498393	+	0.6992	0.9716	Y23H5B.5	GTAGATTCAAAAAAGGAGTATGC
chrI	2538061	2538084	+	0.4198	0.9026	dmsr-2	TACAAAGTTCTACGCTATTTTCT
chrI	2538757	2538780	+	0.2415	0.8483	dmsr-2	AATATTTCAGATTCCTGGTACTG
chrI	2538942	2538965	+	0.6011	0.8814	dmsr-2	TGTCTGGAGGGAAAATATTCAAC
chrI	2547219	2547242	+	0.3726	0.8321	Y23H5B.8	CTGAATGGTCCGACTTTTAAGCC
chrI	2547238	2547261	+	0.5613	0.8616	Y23H5B.8	AGCCCAAGTCTTCACAGGCGGAT
chrI	2547298	2547321	+	0.6095	0.8809	Y23H5B.8	GTAGCTCTGGGATTTCCATTGAT
chrI	2553199	2553222	+	0.3406	0.8974	Y23H5B.1	CCGATCATTTTGAGCAGTTTAAG
chrI	2553220	2553243	+	0.6828	0.9075	Y23H5B.1	AGCAGGACTTCTCAACGATCACC
chrI	2553403	2553426	+	0.603	0.8878	Y23H5B.1	ACACTGGAGAATTCGCGATTTGT
chrI	2556363	2556386	+	0.4885	0.8799	Y23H5B.12	TGGATATTCTAAGAACTTCTGCC
chrI	2556413	2556436	+	0.8411	0.8962	Y23H5B.12	CGTGATGCACCATGTTATCCTTC
chrI	2556657	2556680	+	0.6765	0.9344	Y23H5B.12	AGGTGTACTGTCAGGCGAAGAGT
chrI	2556811	2556834	+	0.4109	0.8149	Y23H5B.12	AAAATGTCTTCCTCAGAGTGTAG
chrI	2556851	2556874	+	0.5337	0.8983	Y23H5B.12	CCAAAAAAAATTGCACTTCAGCG
chrI	2556880	2556903	+	0.4647	0.7868	Y23H5B.12	CCACATGGCTCGTCAGGCAGAAA
chrI	2559682	2559705	+	0.5716	0.9403	C55C2.4	TGGCCGCCTATCGAACTCATAAA
chrI	2560998	2561021	+	0.7223	0.9283	C55C2.3	CCTATTGCCGAATTAAAAATTTT
chrI	2561031	2561054	+	0.4611	0.9644	C55C2.3	TGGAAATGCACAGCAGCGGTCGA
chrI	2561399	2561422	+	0.391	0.9348	C55C2.3	AAAAATATAAAAAATTGGCACTG
chrI	2561502	2561525	+	0.205	0.8573	C55C2.3	TTCAAAATTAAAAAATGTTTCAG
chrI	2570056	2570079	+	0.508	0.9065	scrt-1	AAATTGTACGTTCAGGTTTGTCA
chrI	2573986	2574009	+	0.3757	0.8274	aat-5	GGAATTGGGTACCGCAGCGACTG
chrI	2575826	2575849	+	0.2999	0.8727	aat-5	TTTAAATTACTTACCCAAAATAG
chrI	2575830	2575853	+	0.6306	0.8563	aat-5	AATTACTTACCCAAAATAGCAAT
chrI	2582861	2582884	+	0.6319	0.8587	fbp-1	GCGAGTAGATTGAACCCTTTTCC
chrI	2593533	2593556	+	0.5802	0.7197	ptr-12	ATCCCATTACTATTCCATCCTTC
chrI	2600995	2601018	+	0.7168	0.9285	K07A3.3	GCAATGGATGCTCTCTGAAGCAG
chrI	2607192	2607215	+	0.0113	0.8675	ctn-1	TTTATTTATTCGTTTATAGATCA
chrI	2607196	2607219	+	0.019	0.8847	ctn-1	TTTATTCGTTTATAGATCACCAC
chrI	2607200	2607223	+	0.2215	0.8511	ctn-1	TTCGTTTATAGATCACCACACTC
chrI	2607208	2607231	+	0.5858	0.9241	ctn-1	TAGATCACCACACTCGTCAACTA
chrI	2608169	2608192	+	0.0177	0.7135	ctn-1	AACTTTTCCTGTTTTCAGATCGG
chrI	2610014	2610037	+	0.4538	0.9391	ctn-1	AAAAGTGAAAAACGAAAAGCCCA
chrI	2610157	2610180	+	0.5638	0.9499	ctn-1	TCAGATGAAGCTATCACTTGAAC
chrI	2610272	2610295	+	0.4889	0.8391	ctn-1	CAGCTTACTGCAAACGCAGCAAT
chrI	2611978	2612001	+	0.0126	0.8022	ctn-1	CTAAGTTTCAAGAATTTTTTCCA
chrI	2618662	2618685	+	0.5069	0.7602	spe-47	CGGGCTCACTGCTCTAATCGATC
chrI	2620770	2620793	+	0.4237	0.8858	Y23H5A.3	TCGAGACTTTGAGATTGGAAGGA
chrI	2620800	2620823	+	0.2904	0.9112	Y23H5A.3	TTGGTCACTATTTCAATTATGAG
chrI	2621188	2621211	+	0.4168	0.8829	Y23H5A.3	TCGTAGCGGCACCGCGATTGTGA
chrI	2621262	2621285	+	0.0198	0.721	Y23H5A.3	TTTAATTCCTGTGTGTTTCAGCG
chrI	2621266	2621289	+	0.2178	0.7627	Y23H5A.3	ATTCCTGTGTGTTTCAGCGCGTG
chrI	2626704	2626727	+	0.4771	0.6992	cars-1	TCATCACTTCGAACATCTTCTTC
chrI	2626877	2626900	+	0.5512	0.9114	cars-1	TCGTCCACATCAGTGATATTCAT
chrI	2628081	2628104	+	0.6845	0.9448	cars-1	AAACCCAACCTGGTCTCAAATTA
chrI	2628386	2628409	+	0.6152	0.8778	cars-1	GAGCTGTTGGAACGGATAAACGG
chrI	2634440	2634463	+	0.1552	0.6704	Y23H5A.8	TTTCAGTTGCTGCTGCTGCTGCT
chrI	2638655	2638678	+	0.3519	0.8468	F40E3.3	AAAAAGTTCTACGAAAATCGGGA
chrI	2638736	2638759	+	0.3672	0.9308	F40E3.3	AATTTAAGAATTTCAGATATTCC
chrI	2638742	2638765	+	0.4353	0.887	F40E3.3	AGAATTTCAGATATTCCACCACA
chrI	2638889	2638912	+	0.4588	0.869	F40E3.3	AATTAAGAAATTTCAGATCGTCC
chrI	2639041	2639064	+	0.59	0.9323	F40E3.3	AATTAAAACATTTCAGATATTTC
chrI	2643105	2643128	+	0.1842	0.7493	mage-1	TTTCAATCTTCTAAATCTTCAGG
chrI	2643341	2643364	+	0.0119	0.8522	mage-1	TAAATTTAAGAACTTTTCAGGAA
chrI	2643349	2643372	+	0.3132	0.8238	mage-1	AGAACTTTTCAGGAAGCTTCAAT
chrI	2646781	2646804	+	0.6979	0.8602	F40E3.5	ATAGAACCACCTTCTCCGGATGC
chrI	2651489	2651512	+	0.332	0.7408	F40E3.6	CCGAATGTTCCCTCTTTTTCGGG
chrI	2651562	2651585	+	0.4969	0.7833	F40E3.6	CCAGCACTTTGTTCTACTTGCAT
chrI	2651634	2651657	+	0.1877	0.7984	F40E3.6	CACATTTTCCAGTAGTTGAGTGA
chrI	2668481	2668504	+	0.6582	0.8787	F32B5.6	CATGGGCTCTGCGGTTGACCGAT
chrI	2668832	2668855	+	0.5297	0.7859	F32B5.6	CTACAAAGAGGGTCCATGCCCGG
chrI	2669002	2669025	+	0.4953	0.8468	F32B5.6	CCGAGTTGGTGCACAAGAAGGTG
chrI	2669116	2669139	+	0.6637	0.899	F32B5.6	GGAGCCAGAGAATCGAGAAGGCG
chrI	2669614	2669637	+	0.0161	0.8222	F32B5.6	AACCAATTTTTTCTAGCAGGCTG
chrI	2669671	2669694	+	0.3236	0.875	F32B5.6	TGGCGTCGACTCGGTATCGCGCG
chrI	2676144	2676167	+	0.827	0.8987	F32B5.7	ACTGAAGCTCTGCCACGTTATGA
chrI	2676257	2676280	+	0.3013	0.926	F32B5.7	TCAAAGATTTCAAGTTCCACTGT
chrI	2676648	2676671	+	0.4721	0.8343	F32B5.7	ATAGCTTGCTCCCTTTGGTTCTG
chrI	2679236	2679259	+	0.6968	0.9566	F32B5.7	GCTAAGCTTCGTGATAATCGTTA
chrI	2692846	2692869	+	0.3092	0.8463	F32B5.3	ACAATTTCAATTCCATATATTTA
chrI	2692869	2692892	+	0.579	0.9435	F32B5.3	AAGGTTAAAGCCAAACGTAGATC
chrI	2692915	2692938	+	0.5958	0.9298	F32B5.3	AGTTCACATGCAAATTTGGCAGA
chrI	2693173	2693196	+	0.6197	0.8704	F32B5.3	GGTCTTCTCAGAATGGAAGAGAA
chrI	2693335	2693358	+	0.0316	0.882	F32B5.3	ATTTGAAAATTTTCAGTTTTACA
chrI	2693356	2693379	+	0.6475	0.9611	F32B5.3	CAAAAACGACAAAAACTCAAAAG
chrI	2697467	2697490	+	0.5556	0.7823	F32B5.2	CCGGCTCCCTGGCCTACTTGAGC
chrI	2698141	2698164	+	0.8081	0.9695	F32B5.2	AAGGATACCAAACTGAATATCGA
chrI	2698221	2698244	+	0.0498	0.7302	F32B5.2	TTTAAATTGTCACAGGGAATGAA
chrI	2698225	2698248	+	0.6219	0.8838	F32B5.2	AATTGTCACAGGGAATGAATATG
chrI	2698855	2698878	+	0.6394	0.9173	F32B5.2	CATCAAATGAATGGTACCAAATT
chrI	2699008	2699031	+	0.6108	0.852	F32B5.2	TAGTCAAGATGAGCGAAGAAATG
chrI	2700858	2700881	+	0.3875	0.8779	F32B5.1	CAAATCTCTAATTATAATTTTTC
chrI	2701059	2701082	+	0.3256	0.7586	F32B5.1	CGACTGCATCCGGTCAGGTGTCT
chrI	2711114	2711137	+	0.4022	0.8068	lin-17	TTGCAGGTGAAAGCGGATTGCTT
chrI	2720808	2720831	+	0.6654	0.9651	dnj-30	TCCGGATGCACAAGTAGTGAGAG
chrI	2724100	2724123	+	0.3777	0.8255	Y71F9B.6	CGGCTTGTGGAACTTCGATGGTT
chrI	2725959	2725982	+	0.3064	0.8761	Y71F9B.6	GAGGATTTTATGATGGTTGAACT
chrI	2725969	2725992	+	0.5732	0.8806	Y71F9B.6	TGATGGTTGAACTCACCTATCTG
chrI	2726121	2726144	+	0.4905	0.9456	Y71F9B.6	TAAGCTCGCCAGCTCACCAATCA
chrI	2727178	2727201	+	0.2202	0.8773	snr-7	TTCTAAAATTTAATATTGCAGGA
chrI	2727190	2727213	+	0.5827	0.9682	snr-7	ATATTGCAGGAAGCTGTCGAGTA
chrI	2730208	2730231	+	0.3848	0.8302	yop-1	TGGGATTCGTCTACCCGGCTTAC
chrI	2730903	2730926	+	0.0111	0.8458	yop-1	AATGATTTTTTTTTCAGTATCAA
chrI	2732708	2732731	+	0.3132	0.8938	Y71F9B.2	CTTTTCCAGGTGCAATCCAGCAA
chrI	2733000	2733023	+	0.211	0.8985	Y71F9B.2	TATTTCTGGGCGGCTACACAAGC
chrI	2733128	2733151	+	0.5085	0.8931	Y71F9B.2	CACTTAAGCAATTATTTCATAAA
chrI	2738145	2738168	+	0.4636	0.8771	lron-11	AAACCGATGGAGGAAGGAATGAG
chrI	2738495	2738518	+	0.1657	0.7703	lron-11	GATTCTTGAGTTTTGAGAATACT
chrI	2742371	2742394	+	0.6473	0.9286	lron-11	CAATACCACGCGAGAATTTATGT
chrI	2742391	2742414	+	0.3258	0.8264	lron-11	TGTACCTTTGCAGACGGCCGTCG
chrI	2756635	2756658	+	0.5536	0.8948	plk-2	AATTAAAAATGTCATTTCCTTAC
chrI	2756891	2756914	+	0.6171	0.9246	plk-2	AGTGTGGGACCATCGTGAGGCAC
chrI	2757382	2757405	+	0.6449	0.7964	plk-2	CCTCCAAACTCTTCGACTCGAAT
chrI	2757691	2757714	+	0.5079	0.8063	plk-2	AATTGTGCAAGTAGAGCACACCT
chrI	2759727	2759750	+	0.2102	0.8453	Y71F9B.9	CTTATTTATCAGACCATCAGTGA
chrI	2759735	2759758	+	0.4672	0.901	Y71F9B.9	TCAGACCATCAGTGAACTTGGAC
chrI	2759846	2759869	+	0.6054	0.9007	Y71F9B.9	AATCTTCAAGTGCAGATTCCTGC
chrI	2760302	2760325	+	0.6704	0.8898	Y71F9B.9	GAGTTCCCATTCAGGGGACTTAC
chrI	2765724	2765747	+	0.7901	0.9586	sop-3	AGGTACAACTTACCGGAATCCTC
chrI	2767315	2767338	+	0.4522	0.8059	sop-3	CCCCTTCCAGCCGGCGGCTCTTC
chrI	2767727	2767750	+	0.6045	0.8695	sop-3	CATAATAATCATCGACTTCTCCA
chrI	2768763	2768786	+	0.7523	0.9724	sop-3	TCAGAAGAAGAAGAAGAATCAAA
chrI	2769787	2769810	+	0.3359	0.9332	sop-3	TCAAAATCCAAGGAAGGCGACTC
chrI	2770901	2770924	+	0.4201	0.7903	sop-3	CTTGATTCACAAATCGCAAGAAT
chrI	2771036	2771059	+	0.5806	0.8753	sop-3	GTAAGCATCTTCGAATCAACTTG
chrI	2771315	2771338	+	0.3735	0.8632	sop-3	CTCGGTTTATCGTGTTTGAAGAA
chrI	2771324	2771347	+	0.4723	0.8496	sop-3	TCGTGTTTGAAGAAGGATATTTC
chrI	2772751	2772774	+	0.6242	0.9395	sop-3	ATCCAAAAAAAAGCTCACAAGAA
chrI	2775422	2775445	+	0.3345	0.8385	sop-3	CAATGTAATTTCCTTCGGAAGTG
chrI	2775736	2775759	+	0.1827	0.9225	sop-3	AAAAAAATTTAAAAAAGCACTCA
chrI	2775747	2775770	+	0.5364	0.9462	sop-3	AAAAAGCACTCACCCTAGGCCTT
chrI	2777130	2777153	+	0.0261	0.8757	Y71F9B.13	AAAAAATTTAAATTTACCTGTTA
chrI	2777140	2777163	+	0.6457	0.9774	Y71F9B.13	AATTTACCTGTTATATGGATAAT
chrI	2777146	2777169	+	0.8098	0.9422	Y71F9B.13	CCTGTTATATGGATAATGTCCAC
chrI	2777183	2777206	+	0.4522	0.8418	Y71F9B.13	TAATCATTCTCAAGCTGTGCCAT
chrI	2781745	2781768	+	0.7404	0.8257	Y71F9B.15	GAATTCAATCTGTCACTTACAGA
chrI	2782376	2782399	+	0.4071	0.857	Y71F9B.15	GTATTTAAGAAAATAATTCCATG
chrI	2782383	2782406	+	0.4281	0.8911	Y71F9B.15	AGAAAATAATTCCATGAGCATCT
chrI	2782730	2782753	+	0.6905	0.8879	Y71F9B.15	CCCAGTAGAACTGCAGGAAATGG
chrI	2782848	2782871	+	0.3098	0.6926	Y71F9B.15	TCCACTGTGTATTTCGATTCGTC
chrI	2782984	2783007	+	0.4362	0.8016	Y71F9B.15	AAATCTCCGTATTCTCCTTAGCA
chrI	2783020	2783043	+	0.5985	0.8935	Y71F9B.15	ATGGCCTGTGGACTGTTGGAGTC
chrI	2783090	2783113	+	0.6546	0.8349	Y71F9B.15	CCCAACTCATCACAAATCCCTGT
chrI	2783120	2783143	+	0.4949	0.8744	Y71F9B.15	CAAATCTCGTCACGGAACGAATT
chrI	2783226	2783249	+	0.3713	0.7723	Y71F9B.15	TCACTATTCAACACACGATTTGT
chrI	2783997	2784020	+	0.2624	0.8227	Y71F9B.15	CAAGATTTCATGCTATATTTTGA
chrI	2784132	2784155	+	0.4105	0.8532	Y71F9B.15	TTGGCTGACAAACTCACTTTTCC
chrI	2785574	2785597	+	0.6184	0.9252	W03D8.9	CAAAAACCAAACTTCCCTACCTT
chrI	2788188	2788211	+	0.8589	0.9528	W03D8.14	GTTGGACCTGCAGTACTCGTTGA
chrI	2789496	2789519	+	0.0286	0.5792	W03D8.1	TTGGTTTTCAGCTTCTCATAGGT
chrI	2789547	2789570	+	0.5571	0.8628	W03D8.1	TCATCTTGATCCGAGAAAAAAAC
chrI	2791964	2791987	+	0.4122	0.8684	W03D8.8	AACCTAGACTTTTCCAGCTTGAA
chrI	2792130	2792153	+	0.5763	0.8418	W03D8.8	GATGCTGATCCGATGGGGTTGTT
chrI	2792593	2792616	+	0.5642	0.9477	W03D8.8	CCGCAAAAAATGGAAGATGTAGA
chrI	2799508	2799531	+	0.6616	0.8701	W03D8.2	TAGTCTGAACTTCGGATGACAAT
chrI	2804194	2804217	+	0.7437	0.8436	itx-1	CGATGACAAGAACACAAAGATTC
chrI	2805322	2805345	+	0.7167	0.9376	itx-1	GGGTCGCTGCATCCAACTTGAAG
chrI	2805439	2805462	+	0.5094	0.9648	itx-1	ACTCAAAGTTTTCAGCTGCTCCA
chrI	2805644	2805667	+	0.6501	0.9677	itx-1	TGTGGTCGGTACCAAGGGAAAAG
chrI	2806792	2806815	+	0.6196	0.9058	itx-1	GACGACTGCTTCAAGAGTCCGGT
chrI	2806889	2806912	+	0.905	0.9517	itx-1	GTCGAAGATCCCAGTGATATTAA
chrI	2807113	2807136	+	0.5743	0.9034	itx-1	CTTGCTTCTGCAAAGAGGGATAT
chrI	2807610	2807633	+	0.4538	0.8914	itx-1	AATTTCAGAACTGAAATCCCGCA
chrI	2808858	2808881	+	0.0419	0.8073	itx-1	ATTTTCAGAAAATGAGAAGCCCA
chrI	2810136	2810159	+	0.0107	0.6991	itx-1	TTTTTATTTTTTTCATTTTCAGC
chrI	2810142	2810165	+	0.0108	0.6687	itx-1	TTTTTTTCATTTTCAGCGGACTT
chrI	2810287	2810310	+	0.6871	0.9053	itx-1	GGAATCACCGAAACTTGCGACAC
chrI	2810514	2810537	+	0.2655	0.8767	itx-1	CTTCAGTTTTAGGACGGATAGAA
chrI	2810525	2810548	+	0.7135	0.9598	itx-1	GGACGGATAGAACTCACGCGTTG
chrI	2811355	2811378	+	0.3367	0.9169	itx-1	CTTTTATCGGAAACGTGAATACA
chrI	2811361	2811384	+	0.5315	0.9652	itx-1	TCGGAAACGTGAATACAGGAGAG
chrI	2811405	2811428	+	0.4051	0.8346	itx-1	CTGTTTTCCGACTGTCTACCCAG
chrI	2819644	2819667	+	0.3546	0.8307	W03D8.11	TTTGCCACTGCCAAATATGGAAC
chrI	2819746	2819769	+	0.0118	0.9065	W03D8.11	AAATCAAATTTTTTTAGAGTTTT
chrI	2819762	2819785	+	0.4561	0.874	W03D8.11	GAGTTTTCGAAAAAGGAATCGAC
chrI	2825049	2825072	+	0.1881	0.64	pop-1	TTCAACTCTGCACTCTGTTTCTC
chrI	2825137	2825160	+	0.5646	0.8708	pop-1	ATGGCTTCTTCACATGATCATCC
chrI	2830105	2830128	+	0.581	0.906	pop-1	TTGGAAAACTCACCATCAATCGA
chrI	2830180	2830203	+	0.5313	0.8756	pop-1	TCATCGGCTAACTGTTGTTCTGA
chrI	2847203	2847226	+	0.3288	0.9215	ccb-2	ATACCAATGATTTTATTCATATT
chrI	2848319	2848342	+	0.373	0.8343	ccb-2	AAGCATTTCGGGAAAAATATGAA
chrI	2852624	2852647	+	0.2125	0.734	W10C8.4	TCAACTTCTTCCTGATCCCCACT
chrI	2853313	2853336	+	0.0211	0.6881	W10C8.4	CCCATTTTTCGTTTGGCTTTCCA
chrI	2862447	2862470	+	0.7266	0.9467	Y71F9AL.11	AGCGAAAGTCGAAAATCTGAAAT
chrI	2863922	2863945	+	0.0107	0.9339	Y71F9AL.11	TTTTTAGGTTTTTTATAGAAAAA
chrI	2863928	2863951	+	0.0175	0.8661	Y71F9AL.11	GGTTTTTTATAGAAAAACCGGCA
chrI	2863937	2863960	+	0.3946	0.858	Y71F9AL.11	TAGAAAAACCGGCAGGCCTGCCT
chrI	2867231	2867254	+	0.4787	0.8547	Y71F9AL.10	AACATTTCCCAGGTATCCTCTCA
chrI	2867415	2867438	+	0.5483	0.9151	Y71F9AL.10	AAAATTCCAGACAATGAGAAACG
chrI	2873112	2873135	+	0.615	0.9091	Y71F9AL.12	ACCTTTCCAATTGCATTTACAAC
chrI	2873131	2873154	+	0.5597	0.8809	Y71F9AL.12	CAACTCTCCATGGCCAATTACAC
chrI	2874884	2874907	+	0.5597	0.8887	Y71F9AL.12	ACTTGATTAGAGACAGTTTTAGC
chrI	2874905	2874928	+	0.72	0.8729	Y71F9AL.12	GCTTCTTCCAGCTGATCCATCGA
chrI	2874933	2874956	+	0.6185	0.8694	Y71F9AL.12	ATGCGAAGAAAATGCACATTATT
chrI	2875013	2875036	+	0.4525	0.9588	Y71F9AL.12	ATGCCATATTTTGCAGAATAATA
chrI	2875201	2875224	+	0.7797	0.8871	Y71F9AL.12	CCATTCCATCAGTATCACCAACG
chrI	2877115	2877138	+	0.0107	0.9094	Y71F9AL.9	GAATTTATTTTTAATTTTCAGAT
chrI	2877122	2877145	+	0.0117	0.7568	Y71F9AL.9	TTTTTAATTTTCAGATGGAGCCT
chrI	2877128	2877151	+	0.204	0.8591	Y71F9AL.9	ATTTTCAGATGGAGCCTCTAGCA
chrI	2878896	2878919	+	0.3894	0.8692	Y71F9AL.8	ATTTCACTTGAGAGACGTTTTGG
chrI	2878998	2879021	+	0.5473	0.8764	Y71F9AL.8	GCATTCGAAATTTGGCAGTAAAA
chrI	2882291	2882314	+	0.1715	0.8771	dnc-5	GAACACAATATTTTCCAATTTTA
chrI	2882314	2882337	+	0.7364	0.9391	dnc-5	ACTGTCGCCAGATCACCGCGAAT
chrI	2883381	2883404	+	0.0663	0.6528	dnc-5	TTTCCCGTATGCGTCTTCGCCCA
chrI	2886178	2886201	+	0.3571	0.8045	arx-1	CAAATTCCTTCATAACATCCGGG
chrI	2887972	2887995	+	0.4318	0.9112	Y71F9AL.7	TCAGGCGAATCTGGAAGTGGATC
chrI	2890549	2890572	+	0.7216	0.8952	Y71F9AL.6	TACCATACACCAGATATATCATA
chrI	2897648	2897671	+	0.955	0.8891	copa-1	CCTTTAACTCTCTCCTCAACATC
chrI	2897654	2897677	+	0.6512	0.8723	copa-1	ACTCTCTCCTCAACATCACCAGT
chrI	2898344	2898367	+	0.5149	0.8656	copa-1	CGGTTGACCAAGGTCAGCGTGTG
chrI	2899793	2899816	+	0.7014	0.9302	copa-1	AAAACGACCATTCCATTGTCATG
chrI	2900519	2900542	+	0.5778	0.8189	copa-1	ATCTTATAATCATCTCCTCCAGA
chrI	2901358	2901381	+	0.4314	0.8254	gst-43	TATTCATATTGGCGTTCGTCGTG
chrI	2901439	2901462	+	0.5294	0.8336	gst-43	TAGCACTTGCTCTGAAAAATATC
chrI	2902205	2902228	+	0.7051	0.8926	gst-43	GTGATAAATGGCTTATCACTGAC
chrI	2902355	2902378	+	0.4652	0.7795	gst-43	ACAACTCTAAGCGAGCTCTTTTC
chrI	2905196	2905219	+	0.6066	0.9162	Y71F9AL.4	ACACAAAAACTCTGAAATTTTCA
chrI	2906124	2906147	+	0.7241	0.8888	Y71F9AL.4	GATTGAAATCGGCGGAAAATCAA
chrI	2913973	2913996	+	0.3799	0.8147	parp-1	TTCACATCCATTTCAAACGATTT
chrI	2913998	2914021	+	0.2513	0.9156	parp-1	ATGCAGATTTCATGTTTTCAACG
chrI	2914049	2914072	+	0.1726	0.8045	parp-1	CAGATTTTGGAAGTAGAGTTTTT
chrI	2916091	2916114	+	0.2819	0.8503	Y71F9AL.2	TTCGACTTCGGACTGGCGAGAAA
chrI	2921540	2921563	+	0.6179	0.922	parp-1	ATAATATGAGTATTGGTTGATGT
chrI	2921580	2921603	+	0.5225	0.8827	parp-1	TCGGAACATTGTTAGTCGAATCG
chrI	2921663	2921686	+	0.0556	0.7528	parp-1	TCAATTTTCACTACAGATTCTCC
chrI	2923946	2923969	+	0.3463	0.7948	parp-1	TTGGAGCTTTCCGGGGATCCTTC
chrI	2924093	2924116	+	0.5122	0.8842	parp-1	AAGTTCTCCTCATAATCCGCCCA
chrI	2924150	2924173	+	0.3921	0.865	parp-1	TCAAATTCCTGCAGAAAACACTT
chrI	2924280	2924303	+	0.4508	0.9097	parp-1	TTGTGGACAAAATGACGGTAGTG
chrI	2924345	2924368	+	0.3681	0.849	parp-1	AAGTGTTGAATTTCCTGGCGAAG
chrI	2924451	2924474	+	0.7086	0.8703	parp-1	TCCAGAAGCAATTGTAGTGAAAC
chrI	2925691	2925714	+	0.0112	0.8665	Y71F9AL.1	AATTAATTATTTTTTCAATCAGG
chrI	2925832	2925855	+	0.1887	0.8019	Y71F9AL.1	TTTCGGAAAACTAATTGGTGAAG
chrI	2925887	2925910	+	0.6157	0.9194	Y71F9AL.1	CGTGATAGATGTTATATTGGAAA
chrI	2928878	2928901	+	0.0993	0.9123	trap-1	ATTAAAATTCCAACTTTTTTCAG
chrI	2929933	2929956	+	0.0124	0.8041	nxt-1	ATCTTTTTTCAGCTATGCAACGA
chrI	2929970	2929993	+	0.2756	0.8481	nxt-1	TGGACGTTTATTACGATGTGATG
chrI	2929980	2930003	+	0.5054	0.8829	nxt-1	TTACGATGTGATGGACCGAAAAC
chrI	2933986	2934009	+	0.8041	0.9329	cogc-3	AGAGCTCATCCAGAATATAAAGA
chrI	2935967	2935990	+	0.0113	0.8654	cogc-3	ATTTTACAAAATTTTCCAGAGCC
chrI	2935973	2935996	+	0.1576	0.8096	cogc-3	CAAAATTTTCCAGAGCCTCAATA
chrI	2953656	2953679	+	0.6338	0.9929	bam-2	CAAAAAACTGCTGATATAGTATC
chrI	2953899	2953922	+	0.6048	0.8722	bam-2	CTAAGTCCATCGAATGTTCCACT
chrI	2955313	2955336	+	0.421	0.8651	bam-2	ATCTTTCAAAAACTCACTTATCG
chrI	2955357	2955380	+	0.6874	0.8581	bam-2	CCCAGTTCAATCTCCGGAAAATC
chrI	2956531	2956554	+	0.5531	0.8819	bam-2	AATCACAAACCTCCGCTATACTC
chrI	2956591	2956614	+	0.3369	0.8014	bam-2	AGGCCTCCTTTTCCAGCTTCTGG
chrI	2984033	2984056	+	0.4456	0.798	Y71F9AR.2	TGCTGTGAAGCGAGACGTTCTCC
chrI	2985088	2985111	+	0.3315	0.8859	Y71F9AR.2	AAAATTCACCTGATTTCCCGGAA
chrI	2990872	2990895	+	0.2169	0.8274	supr-1	AAATTATTATTCAGATTACGCAG
chrI	2995243	2995266	+	0.6593	0.8893	supr-1	CTTCATCAGACTCATTCTGATCC
chrI	2995366	2995389	+	0.493	0.8634	supr-1	GCGTTCTAACGAATCTTTTCAAT
chrI	2995461	2995484	+	0.0136	0.8945	supr-1	TTATTTTAACTCAACGCACCCTC
chrI	2995469	2995492	+	0.795	1.0	supr-1	ACTCAACGCACCCTCAGATCAAC
chrI	2997533	2997556	+	0.3609	0.8391	dnj-28	AATGCATAATTTCCATTTTCAGA
chrI	2997740	2997763	+	0.292	0.8575	dnj-28	TCGTGCAAAATGCTACGTGGCGG
chrI	3002616	3002639	+	0.643	0.9238	nduf-5	TCCCCAGTGACACACTCCTGGAA
chrI	3002785	3002808	+	0.3805	0.7718	nduf-5	CGATTGGTGACAATGATGTGAAG
chrI	3004277	3004300	+	0.3919	0.803	Y54E10BL.3	TTCCTGTCGTCGCGCTTCTCGTC
chrI	3004317	3004340	+	0.3214	0.8409	Y54E10BL.3	TATTAATTCGAAAACTCCTGATG
chrI	3008815	3008838	+	0.4992	0.9472	mek-2	ATTTCTCCGTTACTATTGACAAG
chrI	3012157	3012180	+	0.5402	0.8956	Y54E10BL.1	AAAATCCAGAATGACGAGCTTTT
chrI	3012182	3012205	+	0.5039	0.903	Y54E10BL.1	TTGGACGATCTTCTGAATATGTT
chrI	3013349	3013372	+	0.3597	0.912	mek-2	AATTATTACCGCCGTCGCCTCGC
chrI	3017882	3017905	+	0.4624	0.9056	Y54E10BR.4	ACCGTAAATTTGCAGGCCCTGGC
chrI	3018188	3018211	+	0.7874	0.9703	Y54E10BR.4	AGTGCGAAAGTTGAACAAGTTAC
chrI	3024844	3024867	+	0.1807	0.8654	Y54E10BR.3	AAAATTGAACAAAATTTCAGCCA
chrI	3031584	3031607	+	0.4076	0.7442	rpb-7	TTGACCTGTGTGACGACTCCATC
chrI	3033360	3033383	+	0.6656	0.9268	Y54E10BR.2	CGAGAACTCTGGGCGACATATTA
chrI	3041205	3041228	+	0.5423	0.894	mod-5	TTGGTGAGAAGAGACATATAGCC
chrI	3042100	3042123	+	0.6585	0.9366	mod-5	CACCTCCAAGATCATCGAATCCT
chrI	3043472	3043495	+	0.632	0.9626	mod-5	GTTGCCCATTTATCACGAACCAT
chrI	3043484	3043507	+	0.5591	0.8751	mod-5	TCACGAACCATTGAACTCCGTCT
chrI	3055555	3055578	+	0.6407	0.8512	ztf-23	CTCCGAGATGTGTTCGACGATGT
chrI	3057180	3057203	+	0.7523	0.9222	ztf-23	AATGTCCTAGAACACCGATCACA
chrI	3057319	3057342	+	0.0113	0.9491	ztf-23	AATTTAAAAAATTTTTACTTGTT
chrI	3057325	3057348	+	0.0116	0.7729	ztf-23	AAAAATTTTTACTTGTTCCGGAG
chrI	3057336	3057359	+	0.5593	0.8829	ztf-23	CTTGTTCCGGAGAATCCCGTTGC
chrI	3057452	3057475	+	0.3282	0.8813	ztf-23	AAATAAATTTGAAATTCAGTCGT
chrI	3058377	3058400	+	0.2573	0.7788	ztf-23	TCGATTTTCCATGAACCTTCTAT
chrI	3058495	3058518	+	0.011	0.9181	ztf-23	AATTTATTTTTTTGAAACTAACA
chrI	3058501	3058524	+	0.0112	0.8766	ztf-23	TTTTTTTGAAACTAACATCATAT
chrI	3058815	3058838	+	0.0143	0.8645	ztf-23	AGTTATTTTTAAACTTACAGCCA
chrI	3058826	3058849	+	0.8039	0.9462	ztf-23	AACTTACAGCCACATCCGAATGA
chrI	3058915	3058938	+	0.5216	0.877	ztf-23	AACGGAAAAGCTTGCAAATGCCG
chrI	3059425	3059448	+	0.4332	0.902	pign-1	TAAATAGTCAGGAGGCTCCTGCA
chrI	3059553	3059576	+	0.5597	0.9391	pign-1	ATAAATATCCCGACAAATCTCCA
chrI	3059582	3059605	+	0.6085	0.8787	pign-1	CATTCAATTATGAATGAGAGAAA
chrI	3059636	3059659	+	0.0112	0.8791	pign-1	ATTTATTAATTTATTATTCAGGG
chrI	3059641	3059664	+	0.0114	0.8684	pign-1	TTAATTTATTATTCAGGGAATCT
chrI	3059649	3059672	+	0.2032	0.8748	pign-1	TTATTCAGGGAATCTATGGACTA
chrI	3060527	3060550	+	0.5775	0.8789	pign-1	CTCGGAATCGACACGAATGGGCA
chrI	3061515	3061538	+	0.5139	0.8902	pign-1	AGGCGATTGAAGCAAATTTCAAA
chrI	3062354	3062377	+	0.3895	0.8049	pign-1	TGGTTTCGTCAATTCGAAAAATT
chrI	3062480	3062503	+	0.5666	0.9381	pign-1	ATGAAAGAAGCTATCGTTTTTTA
chrI	3062503	3062526	+	0.5393	0.9185	pign-1	TCATCGATATGATCGTCAGATGC
chrI	3064788	3064811	+	0.6608	0.8927	pign-1	TATAATCCTCCCAATCTATCTGA
chrI	3064981	3065004	+	0.3353	0.9252	pign-1	AATCTAAAAGCAAATTTTCAGCA
chrI	3065035	3065058	+	0.1411	0.7537	pign-1	TGGATCGAGCATTTCTTGCGGCA
chrI	3065082	3065105	+	0.0917	0.7022	pign-1	CCGCAGTTTTATTCGCACCCGAT
chrI	3065093	3065116	+	0.5263	0.8071	pign-1	TTCGCACCCGATTGTTTCATATT
chrI	3066513	3066536	+	0.549	0.9046	pign-1	GAAAAAAAATGTCCCATTCAGGT
chrI	3069865	3069888	+	0.5646	0.9881	arx-7	AGTGGCGGGGAGAGAAGAGCCGC
chrI	3082931	3082954	+	0.55	0.9435	M01B12.4	AAAAAAACTCACAGTAGTAGAAG
chrI	3083170	3083193	+	0.4733	0.8557	M01B12.4	ACTGCTGCATTCGCTTTTGAAGA
chrI	3083930	3083953	+	0.4648	0.9288	M01B12.4	GCTTATTAATTACGATAGTGACA
chrI	3092670	3092693	+	0.7735	0.9627	riok-1	CCTGAAAAACTTGTTCACATTGT
chrI	3093595	3093618	+	0.647	0.8895	riok-1	TCCACACCTCTTGGCTCAAATTC
chrI	3093627	3093650	+	0.6138	0.9333	riok-1	AGCAACGGAGCCGGCCATCCATC
chrI	3093688	3093711	+	0.4715	0.8485	riok-1	GAAGATGTGGTTTTGGAACTGGA
chrI	3094971	3094994	+	0.734	0.975	riok-1	CCTGTTCAACAGTAGCACGATCA
chrI	3096100	3096123	+	0.5672	0.9165	riok-1	CGACTGCCTGCTCCGGCTCATCA
chrI	3108194	3108217	+	0.3393	0.8051	nhr-64	TTTCCAGGCACTTCTCAGCACAA
chrI	3110407	3110430	+	0.6072	0.8655	C45E1.5	GCCCGTCATTGGACTGAAATCCG
chrI	3110469	3110492	+	0.5844	0.8364	C45E1.5	GTTCCGAAATGATCTATTGTGTC
chrI	3116600	3116623	+	0.5634	0.9504	C45E1.4	GCTCAAATTTCGTCCATGGTAGC
chrI	3134959	3134982	+	0.4181	0.7789	K09H9.9	TCGGCGACAGGCTCATCAATTAA
chrI	3135052	3135075	+	0.0144	0.6646	K09H9.9	TTTAATTCCTCATCTTTCTTCTT
chrI	3135056	3135079	+	0.1969	0.739	K09H9.9	ATTCCTCATCTTTCTTCTTTTCC
chrI	3135140	3135163	+	0.7092	0.9735	K09H9.9	GTTCACCGTAATACTTACTTCAT
chrI	3137273	3137296	+	0.0369	0.7187	col-49	TTTCTCGGTTTCGATGCTCGATG
chrI	3139890	3139913	+	0.783	0.9203	K09H9.8	CGGAGAGCATATATTGTGACTAA
chrI	3142966	3142989	+	0.7	0.8869	K09H9.5	CACCCACAAGGGTCTGTTCACAC
chrI	3143040	3143063	+	0.4344	0.8646	K09H9.5	GCCATTTCACCAGCCAACTGCCC
chrI	3143076	3143099	+	0.5958	0.8331	K09H9.5	CATTCCATTGATTTGACAGCATC
chrI	3145271	3145294	+	0.4842	0.886	lpd-6	TCAGTTCATCTGGAGTCTTCGCA
chrI	3146249	3146272	+	0.7012	0.9157	lpd-6	GAGAAATTCATAGCACTTACAAA
chrI	3147121	3147144	+	0.0301	0.7875	lpd-6	AAAATTTTACCGTATCGACATTA
chrI	3147130	3147153	+	0.727	0.9405	lpd-6	CCGTATCGACATTAATGGAAGGG
chrI	3147252	3147275	+	0.5114	0.9081	lpd-6	TCAGTGGCAACTGGTCGCTTTTG
chrI	3147347	3147370	+	0.157	0.9203	lpd-6	TTTAAAATCGATAATTGGCAACC
chrI	3147351	3147374	+	0.4781	0.9254	lpd-6	AAATCGATAATTGGCAACCTTTA
chrI	3147374	3147397	+	0.3275	0.8543	lpd-6	AACGATAACGTCGGTCCTTGGGA
chrI	3147644	3147667	+	0.012	0.7205	lpd-6	TTTTCCAAAAACTTTTGCTTCTG
chrI	3148205	3148228	+	0.3864	0.9072	dscc-1	TCGAAAAATAGGCCATTTGATCA
chrI	3148351	3148374	+	0.5331	0.7954	dscc-1	TGCTTCTCTCAGTGGATGAATCA
chrI	3148390	3148413	+	0.6317	0.8629	dscc-1	GTGAAGGTCAAAGCCTCACAATT
chrI	3148618	3148641	+	0.095	0.8611	dscc-1	AAAATTTAATTAAATTCAGATCG
chrI	3148626	3148649	+	0.4772	0.8591	dscc-1	ATTAAATTCAGATCGGTGGAAAA
chrI	3148889	3148912	+	0.5108	0.9531	dscc-1	TCTCATAAATATCGTGGAGAAAT
chrI	3153019	3153042	+	0.3135	0.95	K09H9.1	ATATTAAATTGTCGATTTTTCAG
chrI	3154317	3154340	+	0.6419	0.9034	K09H9.1	ACAATGAAGCGATCGTGTCCAGA
chrI	3154899	3154922	+	0.5683	0.8457	K09H9.1	GAATTAGATTGTCTTGGTTTTGG
chrI	3155071	3155094	+	0.5223	0.8083	K09H9.1	TCGCTAACTCCCAGAGAATTTTT
chrI	3161618	3161641	+	0.3133	0.8844	vbh-1	ATAATCAGAACATTTTAATCTCA
chrI	3161635	3161658	+	0.6559	0.9091	vbh-1	ATCTCACCTTTCGGAATATTCGG
chrI	3161731	3161754	+	0.5277	0.8886	vbh-1	AACATACTTGTTGTTGAAACCGT
chrI	3163067	3163090	+	0.4806	0.9467	mrpl-17	AAAAAATAAAATTCAGCTAATTC
chrI	3163949	3163972	+	0.2056	0.8038	Y54E10A.6	TTTTCAGATGTCCCAATTGAATC
chrI	3169220	3169243	+	0.5709	0.963	dnc-6	TGTTGGAGAAAATAATATTTTTG
chrI	3176065	3176088	+	0.7299	0.9114	Y54E10A.10	GTGGTAAGCGGCTTCTTCATGTC
chrI	3183224	3183247	+	0.4398	0.8773	Y54E10A.11	AGCACTTTACGAGGCATACTGAT
chrI	3183233	3183256	+	0.6086	0.8518	Y54E10A.11	CGAGGCATACTGATCAAATTGAA
chrI	3184436	3184459	+	0.0121	0.7781	Y54E10A.11	TCAATTTCTGAATTTCTTCTGAT
chrI	3184462	3184485	+	0.6009	0.8322	Y54E10A.11	ATTACTCTCTTCTCGAGTTCTAT
chrI	3185988	3186011	+	0.6584	0.9183	Y54E10A.11	AATGGCTCTTCAAGCTCTCAAAA
chrI	3186642	3186665	+	0.5423	0.8934	Y54E10A.11	GGAGATCAAAAAATTCGGCGGGA
chrI	3187867	3187890	+	0.7365	0.9697	Y54E10A.11	ATGCAAAACCTCAAAAACCCCTA
chrI	3190213	3190236	+	0.654	0.8381	Y54E10A.11	ATATAAGATAGGAATGTATTCAA
chrI	3190495	3190518	+	0.1703	0.7791	Y54E10A.11	CTCGCAGATTTCTTTAACTTTGT
chrI	3190511	3190534	+	0.5304	0.8733	Y54E10A.11	ACTTTGTCAAAAACTGAGAAATC
chrI	3190643	3190666	+	0.3867	0.8561	Y54E10A.11	TCAGTTCCATAAGCTCTTTGAGC
chrI	3196434	3196457	+	0.4254	0.8163	Y54E10A.12	ACTTGTTAATATCCTTGCGAACG
chrI	3196547	3196570	+	0.6367	0.9094	Y54E10A.12	AATTGATTAAAAAGGTCGATAAT
chrI	3196695	3196718	+	0.7238	0.9172	Y54E10A.12	ATTGGAGGCAATCATTATAAGCG
chrI	3198030	3198053	+	0.7233	0.8682	Y54E10A.12	CCTCCTGCTCGAGCTTTACTTTC
chrI	3198048	3198071	+	0.3732	0.6972	Y54E10A.12	CTTTCTTCTCATTCTCCTCCATA
chrI	3198282	3198305	+	0.1283	0.7692	Y54E10A.12	GCAATTTGCTGAGGTTTTTCTCT
chrI	3198521	3198544	+	0.2852	0.7909	Y54E10A.12	CGATTCGAATTTAGCACGTTTTT
chrI	3198534	3198557	+	0.1856	0.7638	Y54E10A.12	GCACGTTTTTGTCGCTGATTGAT
chrI	3198625	3198648	+	0.5145	0.8682	Y54E10A.12	AAAAAACTGCAAAAATCACTTAC
chrI	3203123	3203146	+	0.5306	0.9098	Y54E10A.13	ATCAAATTGTAAAACTTACAAGT
chrI	3208173	3208196	+	0.5782	0.8425	Y54E10A.17	AGCCAAGCCTTGTGACTGGAACG
chrI	3208931	3208954	+	0.205	0.8543	Y54E10A.17	TTATCAAATTATGTTTCAGGCAA
chrI	3211231	3211254	+	0.8096	0.9645	fog-1	CCAGCAAACGAATGGGTATGAGC
chrI	3211313	3211336	+	0.0126	0.8236	fog-1	AAAAATTTAATTTTCAGGCCGGA
chrI	3211322	3211345	+	0.2257	0.8252	fog-1	ATTTTCAGGCCGGATTCCACGAA
chrI	3211460	3211483	+	0.0199	0.8256	fog-1	AACCGGTTATTTTCTTTAATTTC
chrI	3211478	3211501	+	0.3247	0.8204	fog-1	ATTTCAGCCAAAATAAGCAGCGT
chrI	3212967	3212990	+	0.0118	0.8476	fog-1	AATAAATTTTCCATTTTTCCAGA
chrI	3213772	3213795	+	0.0128	0.8002	fog-1	AAAATCTTAAATTTTTCAATTTT
chrI	3214007	3214030	+	0.7297	0.8452	fog-1	GATTCAAATCCGTCCCTGGTTCA
chrI	3214255	3214278	+	0.7599	0.9483	fog-1	ATAGGGCACTGGAGAAGAAATTC
chrI	3220706	3220729	+	0.165	0.8983	rom-5	AGGCATTCAAAATTTTACACTTA
chrI	3220723	3220746	+	0.7679	0.9566	rom-5	CACTTACCACAACATTTAATCCA
chrI	3220741	3220764	+	0.6118	0.9419	rom-5	ATCCAATAAGCAATGCAAGATGC
chrI	3227471	3227494	+	0.5398	0.8402	cdt-1	GCTGCTCCTTTTGCAGCTATTCT
chrI	3227732	3227755	+	0.418	0.8014	cdt-1	TTCTCGACGATTGGAGCAGCAGG
chrI	3227771	3227794	+	0.3883	0.7702	cdt-1	ATTGTAGTGGTCTTTGTGATGCT
chrI	3231855	3231878	+	0.5608	0.8553	txl-1	ATCAACCAGTCAAAGTTCATTCA
chrI	3235488	3235511	+	0.0122	0.8221	cogc-1	AAAAATGTATTTTTTCCAGGCGG
chrI	3237177	3237200	+	0.3538	0.8909	cogc-1	TCTCGAAAAACGATTTGAGCACG
chrI	3238176	3238199	+	0.3167	0.8778	cogc-1	ACCCAATTTTCCAGAATTGATCC
chrI	3239195	3239218	+	0.6568	0.9201	cogc-1	CAAGCAATCACAGCATCATTGAA
chrI	3239257	3239280	+	0.5259	0.9156	cogc-1	TGATAAACTTCTGCAGACGGCTG
chrI	3242156	3242179	+	0.7168	0.9337	cogc-1	GCTGCGTCAAAACTCTCTGGGAA
chrI	3245260	3245283	+	0.671	0.9312	mab-31	GCATAAATATGAAGAATTTGTTG
chrI	3245576	3245599	+	0.3684	0.939	mab-31	AAAAAATCTTAAAAATTGTTAAT
chrI	3245892	3245915	+	0.54	0.9286	mab-31	TAAGCGCCGACAAATCGATTTTC
chrI	3260003	3260026	+	0.7428	0.9407	tyr-5	GGCATATGCATTATGATCATGAT
chrI	3260785	3260808	+	0.4597	0.8957	tyr-5	TAGCTCCTGATTGGACAGCACAT
chrI	3261422	3261445	+	0.5574	0.8815	tyr-5	CACACAACTTTCAATTCAGGAAG
chrI	3261934	3261957	+	0.1366	0.8777	tyr-5	AATTGTATTTTGTACAGGGTCGG
chrI	3262233	3262256	+	0.5199	0.9208	tyr-5	AAATCACAACTTTCAGACGGTGA
chrI	3264919	3264942	+	0.6162	0.8939	zip-4	ATAGCTCGGCGAGTTGTCATAGT
chrI	3265006	3265029	+	0.5247	0.8546	zip-4	TATCCGTCTTGTTCCTCGTATTC
chrI	3265082	3265105	+	0.6516	0.9282	zip-4	GTTGCGGCTGCTCGTAAGAGTCA
chrI	3265148	3265171	+	0.6446	0.94	zip-4	AGTCGACATTATCCGCAGGAACA
chrI	3267253	3267276	+	0.0446	0.8417	nol-58	AAACTGTTTTTCTTACAGCTTGC
chrI	3267801	3267824	+	0.0385	0.8543	nol-58	ATTTTCAGATTATCAAGGCCATT
chrI	3268040	3268063	+	0.0128	0.7704	nol-58	AATTTTTTCAGTGCTCAACTCTT
chrI	3288349	3288372	+	0.4114	0.8675	sulp-6	TCACTTACTGGTAAAATCGCGTT
chrI	3288570	3288593	+	0.021	0.7317	sulp-6	TTCGCATTTTTCAGGTCTGGCTT
chrI	3293988	3294011	+	0.4768	0.8846	W01B11.6	CACAAATCATCGAATAGTGGTTT
chrI	3304224	3304247	+	0.4285	0.8652	ace-2	CACTTCCGAATATTATGTTCACG
chrI	3305175	3305198	+	0.6182	0.8245	ace-2	CCTGGAAGAAATTGGCGTCCGAC
chrI	3305487	3305510	+	0.4662	0.8113	ace-2	TGTGAATTCGGGGCAAACAGATG
chrI	3318211	3318234	+	0.5898	0.8882	trx-4	AGGATCGATAGGCGATCCTTGTG
chrI	3339116	3339139	+	0.0142	0.7751	Y44E3A.1	AAAAATTTTTCAGATTCTCCTTC
chrI	3344905	3344928	+	0.4598	0.8709	Y44E3A.6	TCTTGGTATGCTTCATCCGTGTA
chrI	3346551	3346574	+	0.5982	0.9069	Y44E3A.6	TTGATAGCTCTAGTGGTCTCGAA
chrI	3346626	3346649	+	0.5666	0.8586	Y44E3A.6	TGTCCATCATTTGATACAACAAC
chrI	3346887	3346910	+	0.5571	0.9253	Y44E3A.6	TCCGGTTGATCAGAGAAATAGTG
chrI	3348488	3348511	+	0.3664	0.8808	Y44E3A.6	AACCTTAAAACGGTGCCTTTGCT
chrI	3349606	3349629	+	0.3829	0.6658	Y44E3A.6	ATTCTCTTACATCTCCCTTGTGA
chrI	3353426	3353449	+	0.7312	0.9436	W05F2.7	ACCTAATATTCCAGGTAACCAGT
chrI	3353566	3353589	+	0.4499	0.86	W05F2.7	TATGACTCATTTTCAGAAAAGAC
chrI	3353651	3353674	+	0.505	0.9053	W05F2.7	CCGGTATTATAAAATTTCAAACG
chrI	3354726	3354749	+	0.7415	0.9498	W05F2.7	GACACCATGTACACCACAGACTC
chrI	3355069	3355092	+	0.7022	0.9513	W05F2.7	CCAGAGTAACATGGACATTTTCA
chrI	3355237	3355260	+	0.6712	0.9179	W05F2.7	AAGTTCCCCCCAGCAAAATTTTA
chrI	3355260	3355283	+	0.7238	0.8988	W05F2.7	GACACCATGCAACCAATGGGATC
chrI	3355525	3355548	+	0.3959	0.8397	W05F2.7	AACTTTCAAGTATCTTTCCAGGC
chrI	3355809	3355832	+	0.7469	0.9442	W05F2.7	GGTACGATGGGACCTATGGGATC
chrI	3355906	3355929	+	0.4134	0.8587	W05F2.7	TATTCCCAACTCCTTTTCAGGAT
chrI	3356103	3356126	+	0.3593	0.7894	W05F2.7	GGCGCTTTCTTGTCTGCTGGGTC
chrI	3356669	3356692	+	0.5081	0.8356	W05F2.7	TCATCCCGACAGTGATACCATCG
chrI	3362824	3362847	+	0.0706	0.803	W05F2.8	TTTTAATTCCAGACAACCGAAGA
chrI	3362829	3362852	+	0.7329	0.9321	W05F2.8	ATTCCAGACAACCGAAGAACACG
chrI	3365612	3365635	+	0.0144	0.7686	enu-3.4	CATTTTTCGTCGAATTGCCGGCA
chrI	3369715	3369738	+	0.165	0.814	W05F2.6	TTTCCAAAACTGCCGATTTTCAG
chrI	3381943	3381966	+	0.3294	0.7887	W05F2.4	CGGCTACAAATGTTGGTGGTGGA
chrI	3383051	3383074	+	0.6542	0.9248	W05F2.4	GTTTAAAGGCGCAACTAACCTTT
chrI	3383056	3383079	+	0.5999	0.9739	W05F2.4	AAGGCGCAACTAACCTTTGCTGA
chrI	3387770	3387793	+	0.4667	0.8173	W05F2.4	ATCACCGGTGGAGGTTCTTTCTT
chrI	3388880	3388903	+	0.8011	0.9564	W05F2.4	TCCGGAAGTACAAGAATTCCATT
chrI	3395737	3395760	+	0.6482	0.8845	W05F2.4	GGAGCTTCTGGAGCCGTGGCAGC
chrI	3395888	3395911	+	0.0179	0.7773	W05F2.4	GAGATTTTGTTGCTTTTTCCAAG
chrI	3397782	3397805	+	0.6663	0.8559	W05F2.4	ACTATCCCATGTTTGGAGCTGCT
chrI	3398575	3398598	+	0.1432	0.7368	W05F2.4	TTTCCTCGTCGGATGAGCTGTCT
chrI	3411370	3411393	+	0.4818	0.9016	cdk-2	AAACAATTAATTAATCAATTTCC
chrI	3411425	3411448	+	0.4386	0.8909	cdk-2	TCGATCGAGATCTGAAGAATCTT
chrI	3413120	3413143	+	0.0109	0.8782	cdk-2	ATTTTATTTAAAATAATATTTCC
chrI	3413126	3413149	+	0.0273	0.8984	cdk-2	TTTAAAATAATATTTCCAGATTC
chrI	3413130	3413153	+	0.3935	0.8997	cdk-2	AAATAATATTTCCAGATTCTGCT
chrI	3420355	3420378	+	0.0286	0.8919	K03E5.2	AAATTTTCAGAAGCTGGCCTCAA
chrI	3430003	3430026	+	0.4928	0.8436	neto-1	ATATATTCACTTCGCCCAATTTT
chrI	3430291	3430314	+	0.4711	0.9081	neto-1	ATTAAGATTTCCAGATTGAATCA
chrI	3431527	3431550	+	0.5471	0.8857	neto-1	AATGGATTGGATGGATTTATCCG
chrI	3431546	3431569	+	0.6239	0.9256	neto-1	TCCGAACAAAAGATCTAATTTCA
chrI	3431649	3431672	+	0.6052	0.9123	neto-1	CGTAAAGGAATTCGCGTTGACTG
chrI	3431709	3431732	+	0.7755	0.935	neto-1	CTCGGGAGACACTTCAAATAAAC
chrI	3435061	3435084	+	0.5364	0.9066	sep-1	ATTGCAAGTTCTGCCGCTTTCGG
chrI	3435268	3435291	+	0.3934	0.8458	sep-1	TCCATCAATTCGACGGCTTGAGA
chrI	3435623	3435646	+	0.5158	0.951	sep-1	ATTCTAAATTTCAAACCTGTATA
chrI	3435989	3436012	+	0.4301	0.8757	sep-1	TACCTTCAACGCGTTGTTGAAAA
chrI	3437399	3437422	+	0.8318	0.9635	sep-1	ATGCGACACGAAGATTCAGAATC
chrI	3437576	3437599	+	0.4961	0.8731	sep-1	TACCATAATAATTGCTATCTTCT
chrI	3437702	3437725	+	0.4769	0.8995	sep-1	ATGCTGCTTCTTGAATATGGGAC
chrI	3437765	3437788	+	0.7022	0.9008	sep-1	GAACACAAAACCATCGCTTCATA
chrI	3437907	3437930	+	0.3856	0.7905	sep-1	TCGCGAAGCTTCATCAGCTTTTC
chrI	3438012	3438035	+	0.1222	0.7065	sep-1	TCCATTTTCCACGTCTTCAGCTT
chrI	3441997	3442020	+	0.2962	0.6435	Y47G6A.13	CGGTTCTTGTCCTCCACCTTGTA
chrI	3444349	3444372	+	0.0211	0.7157	tag-63	TTTTCCGGAAACAATGAGCGCGG
chrI	3444422	3444445	+	0.4623	0.8276	tag-63	GGAAAGGGAAGTGTTTCGGCACC
chrI	3445617	3445640	+	0.7435	0.8982	tag-63	GCGGAACCTGAGAATAAGGAAAA
chrI	3452429	3452452	+	0.6156	0.879	msh-6	AAGTTGGAAAATTCTATGAAACA
chrI	3452501	3452524	+	0.5346	0.91	msh-6	TGCGTGGATCATATGCTCATGCT
chrI	3455221	3455244	+	0.5439	0.8634	msh-6	CTCCCGAAAAAGCAATTTATGAC
chrI	3455240	3455263	+	0.6225	0.9081	msh-6	TGACAGCCGAAGATGTTGTGAGA
chrI	3455466	3455489	+	0.3911	0.8796	msh-6	TAATTCGAATTCTATGGAAAATG
chrI	3455747	3455770	+	0.4876	0.8325	msh-6	TGACGACTGCGACGGCTACGTTG
chrI	3464704	3464727	+	0.6176	0.8819	Y47G6A.14	CTTGATATTCCTTGTCCTTATTG
chrI	3465530	3465553	+	0.0116	0.8781	Y47G6A.14	CAAATAAATTTTTTAAATATACC
chrI	3465545	3465568	+	0.8218	0.9919	Y47G6A.14	AATATACCGCAACCGGGAAATAA
chrI	3465959	3465982	+	0.5361	0.9041	Y47G6A.14	AAACTTGTCAATGCAAAGTTTTT
chrI	3466049	3466072	+	0.406	0.8318	Y47G6A.14	AGCCATACGCGGCATGTCGGGCA
chrI	3469347	3469370	+	0.3514	0.7904	spg-7	TGGATTATCAGTCGTATCGTGAA
chrI	3469390	3469413	+	0.5124	0.8107	spg-7	CAGTGATTTCCTGGAAGCTGGAC
chrI	3471072	3471095	+	0.3644	0.8352	spg-7	TTGATGAAATTGACGCAGTTGGA
chrI	3471324	3471347	+	0.4916	0.7501	spg-7	GAGTTCATCTTGGACCACTTCGG
chrI	3474152	3474175	+	0.7509	0.8521	Y47G6A.15	GCCTCCAATCTCATCACGTTTAA
chrI	3474174	3474197	+	0.5374	0.927	Y47G6A.15	AATCGAGTTTCAGAACTTGATTT
chrI	3474363	3474386	+	0.3896	0.9028	Y47G6A.15	AACTTTTCCACCAGCCTATTATA
chrI	3476125	3476148	+	0.6139	0.8532	Y47G6A.15	TCCCTTGTAAGTCAGAAAAACCT
chrI	3480024	3480047	+	0.0119	0.8339	Y47G6A.9	ATGAAATTTGTATTTTTCAGAAA
chrI	3480107	3480130	+	0.5708	0.901	Y47G6A.9	AAAGTTGAACTTGATCAACGAAT
chrI	3480150	3480173	+	0.3848	0.7378	Y47G6A.9	TTGAAGCAGAGAAAGACGACGAA
chrI	3480508	3480531	+	0.9175	1.0	Y47G6A.9	GATATGTCCCATATGCCGAATGA
chrI	3483043	3483066	+	0.1095	0.7608	crn-1	TTGATTTGTGTATTCTTCTCGGC
chrI	3493581	3493604	+	0.6178	0.8256	ccep-290	GCACTCTGTTGAGAAGATGTAAA
chrI	3494937	3494960	+	0.0794	0.8612	ccep-290	TCAATCTCTTATATTTTCTCATC
chrI	3494966	3494989	+	0.4982	0.864	ccep-290	TCATATTCCTCAGTTGGAACACT
chrI	3495050	3495073	+	0.5194	0.8757	ccep-290	AGCCGTCCTATTGCTCGTTGAGC
chrI	3495594	3495617	+	0.5239	0.8841	ccep-290	TGGACTCTACCAATCGTTGAAGC
chrI	3496370	3496393	+	0.4152	0.9034	ccep-290	AAAAATAAATTGGTTACGAATTT
chrI	3496394	3496417	+	0.8073	0.9159	ccep-290	CCTTCCCAGCTCCACTTGGAGCA
chrI	3497076	3497099	+	0.4335	0.7737	ccep-290	AGCCTATTCAACTCGCTGAGCAC
chrI	3497379	3497402	+	0.3488	0.8272	ccep-290	TTTGATTCCTCTACAACTGCATT
chrI	3497404	3497427	+	0.5459	0.8541	ccep-290	GTTCATCTTGCAGCCCTTTCACC
chrI	3497505	3497528	+	0.3689	0.8373	ccep-290	TCATCTTCATTTAGAAACTTTGG
chrI	3497518	3497541	+	0.3005	0.8244	ccep-290	GAAACTTTGGAGCTAGCAAGTCA
chrI	3497568	3497591	+	0.2964	0.7576	ccep-290	TCAATTGGTCTTCCGGAAAGCAT
chrI	3497775	3497798	+	0.8577	0.9637	ccep-290	CCTAACAGCACTCTGCTCAATGA
chrI	3504155	3504178	+	0.2664	0.8574	Y47G6A.7	CATTTTCGAAGTGTCAACGAGAC
chrI	3504850	3504873	+	0.2702	0.9048	Y47G6A.7	ATAACAATTTTTCAGAACTATAA
chrI	3504945	3504968	+	0.5377	0.8711	Y47G6A.7	CGAATGCCTTCGAACACGTCGAA
chrI	3505231	3505254	+	0.5584	0.9238	Y47G6A.7	ACCGGGCTGATGCTTGTTGAACT
chrI	3511173	3511196	+	0.6255	0.8981	Y47G6A.18	TATCTGAAACTACCTTTCTATTA
chrI	3511331	3511354	+	0.3993	0.8136	Y47G6A.18	AGGCCGAGCAACAGGATTTGCTC
chrI	3516881	3516904	+	0.3641	0.7953	pcaf-1	AACCTTAAAAATTTGCAGCTTTT
chrI	3517778	3517801	+	0.4468	0.9504	pcaf-1	AAAGTTAAACAAATTATATTTTT
chrI	3517874	3517897	+	0.2	0.9393	pcaf-1	TCGGAAAACCAAATTTTGAACCG
chrI	3517934	3517957	+	0.6983	0.9166	pcaf-1	TCGCATCCCGACCAGTTGATAAT
chrI	3519240	3519263	+	0.0425	0.9588	pcaf-1	AAAGTATATTTTTTCCAGACAGT
chrI	3519366	3519389	+	0.6998	0.9389	pcaf-1	GAAGAGAATAGCGAAGATTTGAT
chrI	3519420	3519443	+	0.8398	0.9393	pcaf-1	GAGACTGAAGATCCACAATCAAC
chrI	3524529	3524552	+	0.3841	0.7452	Y47G6A.30	CAGTTGCTTTCAATCCATTCGAC
chrI	3527696	3527719	+	0.6091	0.9447	Y47G6A.19	TAGATCAAAAACTAAACTCACTT
chrI	3528217	3528240	+	0.2928	0.798	Y47G6A.19	AAAACTTACTCTCGGATTGGTTT
chrI	3528242	3528265	+	0.375	0.8695	Y47G6A.19	TCGGTTCTTGTGTACTCGTAGCC
chrI	3528721	3528744	+	0.5059	0.8711	Y47G6A.19	TGAGCTTCGCAATGTCTGGCATA
chrI	3529562	3529585	+	0.5121	0.9171	Y47G6A.19	CAAACCTGAGTCTCGAGTGGAAT
chrI	3534772	3534795	+	0.415	0.8818	Y47G6A.5	AATATATTATACACTTTTTCAGT
chrI	3541966	3541989	+	0.4548	0.8064	rnp-6	CAACATCTGGAGCAGATGGTGGT
chrI	3543015	3543038	+	0.3759	0.76	rnp-6	TTCTCAATATCTGTTGGAAGAGA
chrI	3543546	3543569	+	0.5416	0.9745	rnp-6	TCTCGGCGAATTAGAGAACAGGT
chrI	3544391	3544414	+	0.5609	0.8916	rnp-6	AAAAATCTTACTCTCAAATATTG
chrI	3544539	3544562	+	0.3566	0.8687	rnp-6	CAATTTCTCCGAACGCTTCGAAT
chrI	3545773	3545796	+	0.5326	0.9375	rnp-6	CCTGAAATATTTCTTCGCATCCT
chrI	3545879	3545902	+	0.6634	0.8936	rnp-6	AGATTACGTCCACCGAGCATCTG
chrI	3546354	3546377	+	0.5121	0.9197	rnp-6	AAAACTCACCCCAGTAGCTGGAT
chrI	3546400	3546423	+	0.7851	0.9819	rnp-6	ATGGGTCCAAATGGGTCAAAAGC
chrI	3546562	3546585	+	0.6739	0.9501	rnp-6	AAAATAAAACTAACATTCTCCTG
chrI	3547407	3547430	+	0.5168	0.89	rde-10	GATTTCTGACCGAGCAAGGCCAC
chrI	3548355	3548378	+	0.0168	0.8437	rde-10	AAGAAAAACTATGTTTTTTTTTT
chrI	3548815	3548838	+	0.5786	0.8574	rde-10	TCCAGATGCAGATGACATTGGGC
chrI	3549682	3549705	+	0.5937	0.9186	rde-10	AAACAGCATCCGAAATCTCCGAT
chrI	3549836	3549859	+	0.626	0.9598	rde-10	CAAGTGTAATACTCGAAAAAGCG
chrI	3558366	3558389	+	0.5796	0.8564	Y47G6A.21	ATTTCCAAAAGAAAAATCATACA
chrI	3577279	3577302	+	0.2776	0.7782	lpd-3	ACAACCCATTTATTCGTCAATTC
chrI	3577291	3577314	+	0.4015	0.815	lpd-3	TTCGTCAATTCTCCCTCCAAACT
chrI	3577582	3577605	+	0.6373	0.8931	lpd-3	AGGTTGGCAGTTGAGTTGACGCG
chrI	3578694	3578717	+	0.0224	0.8591	lpd-3	ATCAATTTTTCCGTCATACCTAT
chrI	3578774	3578797	+	0.7101	0.9837	lpd-3	GAAGCTCCGTCGTAAAAATATGA
chrI	3580326	3580349	+	0.765	0.9203	lpd-3	AATCTATATCTCACGTCAAAGAG
chrI	3581823	3581846	+	0.1299	0.8085	lpd-3	TTTTCCTGAAAAATAAAACCAAC
chrI	3582295	3582318	+	0.5544	0.8554	lpd-3	TGTATCCTTTCAGATTCAGATCA
chrI	3582325	3582348	+	0.2937	0.6598	lpd-3	CAGATCCTTCGGCTCCTCCGGCA
chrI	3583407	3583430	+	0.088	0.8941	lpd-3	TCGACAAAAAATTTTGCCGTACC
chrI	3583588	3583611	+	0.6982	0.8607	lpd-3	ACCCACTGCTCAGGCTTCACTTC
chrI	3584404	3584427	+	0.6503	0.9295	lpd-3	TCCGGGAGCAGCAAAATAATCGG
chrI	3584771	3584794	+	0.1042	0.9027	lpd-3	CTATATTCTTTTTGACACCACAC
chrI	3586708	3586731	+	0.7483	0.9633	lpd-3	GAGCCCTCACATTGATAATCCTA
chrI	3586968	3586991	+	0.1444	0.816	lpd-3	GGCTTTTTGTAGAACATGTGTGG
chrI	3589419	3589442	+	0.2857	0.9182	lpd-3	GTTTTTGCACAAACCTGTAAAAT
chrI	3589524	3589547	+	0.5733	0.9429	lpd-3	CACGGTCCCAATATTTCATTTGT
chrI	3589575	3589598	+	0.5535	0.8341	lpd-3	ATGAGTTGTCCATGTTGACAGAA
chrI	3590269	3590292	+	0.707	0.955	lpd-3	ATCTAGAAAAAAACACCCTACAT
chrI	3591062	3591085	+	0.4465	0.9149	lpd-3	TCAAGATAAGCACACGCTGGACT
chrI	3591302	3591325	+	0.3946	0.8945	lpd-3	TCGAATGATGCTTTCAGTTTTAT
chrI	3591324	3591347	+	0.2398	0.8275	lpd-3	TTGGATCATCTATCTTTTCATCG
chrI	3592536	3592559	+	0.6151	0.8955	lpd-3	ACGAGTTCTGTACGCCAGAGCTC
chrI	3594840	3594863	+	0.7071	0.8848	lpd-3	CATGAAAAAAGTTTAGTGAAAAT
chrI	3594855	3594878	+	0.669	0.9404	lpd-3	GTGAAAATGAGTGATGTGGTTGC
chrI	3596262	3596285	+	0.5099	0.9131	lpd-3	AGGTTATGCTTTGCGGCTCATCG
chrI	3597281	3597304	+	0.3961	0.8503	lpd-3	TTTCCATCTAATTCCAACCTAAT
chrI	3597316	3597339	+	0.5516	0.9371	lpd-3	TATACAAATTCCAACGACGCTGA
chrI	3597388	3597411	+	0.0892	0.7674	lpd-3	TCTTTTGCTGTGAAATCGAATTG
chrI	3598597	3598620	+	0.0111	0.8435	lpd-3	AATTATTTTTTTAAAACCTCACT
chrI	3598610	3598633	+	0.6026	0.8481	lpd-3	AAACCTCACTATTCAAATTCTCA
chrI	3602013	3602036	+	0.6175	0.8799	Y47G6A.3	GCAAAAATGCAAGCCTTCTCGAT
chrI	3602146	3602169	+	0.2103	0.8258	Y47G6A.3	GCATTTTGGCAATTGGAGGCATT
chrI	3604116	3604139	+	0.6025	0.951	Y47G6A.31	ATTCCAGCGTCTACTACTGCCCG
chrI	3605105	3605128	+	0.0185	0.7051	mis-12	TTTACCTGTCGAATTTTCTCCAA
chrI	3605109	3605132	+	0.4195	0.8367	mis-12	CCTGTCGAATTTTCTCCAATTTC
chrI	3605340	3605363	+	0.6859	0.9267	mis-12	ATCGAGAAATATGTCAAACCTTC
chrI	3607250	3607273	+	0.6561	0.951	Y47G6A.25	ACAAGTACTGTGATAAGGAAAAA
chrI	3607294	3607317	+	0.6722	0.8749	Y47G6A.25	GAATCTGTTGTAATGTCCATTTT
chrI	3607508	3607531	+	0.544	0.8996	Y47G6A.25	TCGCTTCCAAATCTACAAATAAT
chrI	3607623	3607646	+	0.5944	0.8948	Y47G6A.25	CACTAGATCGTTCAAAATTTGTA
chrI	3607852	3607875	+	0.395	0.8886	Y47G6A.25	TACTCTGTTTCGCAGCTTTTATT
chrI	3607873	3607896	+	0.0121	0.7102	Y47G6A.25	TTCATTTTTTCGATTTCCCGAAT
chrI	3608026	3608049	+	0.7339	0.9333	Y47G6A.25	GCCACCGCCACGTCAACCTCACA
chrI	3608141	3608164	+	0.1836	0.9045	Y47G6A.25	AATTTTAAATGATAGCTCACCAA
chrI	3608148	3608171	+	0.7941	0.9603	Y47G6A.25	AATGATAGCTCACCAATATTTGC
chrI	3608907	3608930	+	0.3238	0.9071	inx-22	AATGGTGATTTTCAGCGCTGTGA
chrI	3609058	3609081	+	0.0245	0.8048	inx-22	ATGTGGAAATTTTTCGGGCTTCA
chrI	3609090	3609113	+	0.4513	0.8474	inx-22	CGGCCACGACTTTGCTGCAATCG
chrI	3609442	3609465	+	0.4429	0.8781	inx-22	CACCGGAGTTTTCCCACAAATCG
chrI	3610108	3610131	+	0.017	0.8	inx-22	AAATCAAAATTTTTCAGCAATTG
chrI	3612294	3612317	+	0.5246	0.9436	inx-21	ACAAAAAGAATTCGAAATTTCAG
chrI	3612436	3612459	+	0.5378	0.8746	inx-21	CGAACAAACTGATGATCCGGGTG
chrI	3613661	3613684	+	0.7064	0.9163	inx-21	GCCCGAATTGCTAATGGAGATTC
chrI	3615066	3615089	+	0.2326	0.7364	inx-21	TTGGTGGTTTCTGCTTGTCTCGT
chrI	3619192	3619215	+	0.7175	0.9329	Y47G6A.26	CATTGAACAAAAACTTACGATCG
chrI	3620614	3620637	+	0.3282	0.882	Y47G6A.32	AAGTTTCTCGTGTTATTGGTGAC
chrI	3629600	3629623	+	0.3222	0.7939	cah-6	AAACTGGATTGAACAAGGTGAAG
chrI	3635418	3635441	+	0.032	0.7176	jmjc-1	TTCTGATTTTTCATCTTCTTATT
chrI	3638287	3638310	+	0.1759	0.8534	T28F2.2	CCAATTTTCAGATTCTGTTAATA
chrI	3638330	3638353	+	0.7135	0.9635	T28F2.2	ATCGGAAACTGGCTTCTGCTAAA
chrI	3639678	3639701	+	0.0205	0.8565	T28F2.1	TTTTGAAAAATAACAAGTTTTAT
chrI	3639773	3639796	+	0.2139	0.9	T28F2.1	ATTGTAATTTTTCAATGGATGGT
chrI	3639887	3639910	+	0.7635	0.9203	T28F2.1	CAGAATCCCAGCGATCAACATAG
chrI	3639917	3639940	+	0.045	0.8683	T28F2.1	TTATTTCCAATGGTTACAATTGT
chrI	3640084	3640107	+	0.6507	0.9756	T28F2.1	AGTAAAGTCGTTTAGGAAACCAA
chrI	3640098	3640121	+	0.702	0.9036	T28F2.1	GGAAACCAACTCTTCGAAGTATT
chrI	3640336	3640359	+	0.7404	0.9442	T28F2.1	TATACTCCCCAGCATGTTGTCAT
chrI	3640461	3640484	+	0.0113	0.9118	T28F2.1	TATTTCTATTATTTTCAGAGTCA
chrI	3643821	3643844	+	0.6876	0.9051	ccb-1	AGAGATGGCCCAACTAGTACAAC
chrI	3645467	3645490	+	0.6508	0.8279	ccb-1	ATATGCAGAAAATCCTTGACTTT
chrI	3645491	3645514	+	0.5949	0.9174	ccb-1	AACGAAACTGCACATCCGTGAAC
chrI	3656517	3656540	+	0.4203	0.7694	acd-5	CATTCTTCACAAGTTGGCATCTC
chrI	3658129	3658152	+	0.4404	0.8965	acd-5	TCGCTTCCTTGTAAGTTTAAAGT
chrI	3658148	3658171	+	0.3634	0.9124	acd-5	AAGTGAAGCATTTTCCAAGGTCA
chrI	3658195	3658218	+	0.4829	0.9301	acd-5	CAACAATCAAAGCGACGACCACC
chrI	3659182	3659205	+	0.297	0.9017	acd-5	TTTAACCTACCTTCGACAGTAGT
chrI	3659186	3659209	+	0.7254	0.8758	acd-5	ACCTACCTTCGACAGTAGTTCGT
chrI	3659213	3659236	+	0.44	0.9272	acd-5	TCGGGTTGAAACTGCATACGGTG
chrI	3659942	3659965	+	0.7398	0.9774	acd-5	GAAATGTACATACTAATAAGAGA
chrI	3660038	3660061	+	0.4797	0.8342	acd-5	CCATTGTATATCCGTTTAGGACC
chrI	3660923	3660946	+	0.449	0.8475	acd-5	AAATTACTGTAACCAATTTACTT
chrI	3660943	3660966	+	0.5869	0.8368	acd-5	CTTGATATTCGGCATATCCCCAA
chrI	3669066	3669089	+	0.3699	0.8206	smp-2	TCAGTGGTTTCAATCTTATCCTG
chrI	3669179	3669202	+	0.4669	0.8622	smp-2	CTATATTTACAAATTGCAGAAGC
chrI	3669188	3669211	+	0.478	0.8748	smp-2	CAAATTGCAGAAGCTCCGATTCC
chrI	3669523	3669546	+	0.5968	0.8576	smp-2	TGCAGACCGCAGCCTTCTGTTTC
chrI	3669957	3669980	+	0.3772	0.7924	smp-2	TGCATTGACAAGAAGTTTGCCTG
chrI	3670102	3670125	+	0.3439	0.8697	smp-2	CTGTAATAATGTTTTCATTGGAT
chrI	3670487	3670510	+	0.4794	0.8811	smp-2	TCAATGTAGACTTACTTGACTTA
chrI	3680819	3680842	+	0.6203	1.0	ftn-2	GAAACATCGAAATAAAGACGTAC
chrI	3683811	3683834	+	0.6319	0.9161	rab-8	ATAAAAACTAGCTCACCAAATTT
chrI	3685191	3685214	+	0.6161	0.8868	D1037.1	AAGCATAGGGAAGAAAAAATTGA
chrI	3685281	3685304	+	0.5113	0.877	D1037.1	AACTAATAAAAATTACTACAGAT
chrI	3685352	3685375	+	0.6378	0.9557	D1037.1	AGGAGCCGCCAAGGAAAGATGAG
chrI	3685417	3685440	+	0.643	0.8624	D1037.1	GTGAAAAAAGAGACAAAGCTGGC
chrI	3685535	3685558	+	0.7592	0.9782	D1037.1	AAGAACCAGAAGGAATCGAAAAG
chrI	3691366	3691389	+	0.5122	0.8821	ipla-4	TTCGTGAGGAAGAAATCAGAGAT
chrI	3691486	3691509	+	0.2927	0.8939	ipla-4	TATTTCAAAAAAAACTAGAGTCG
chrI	3692355	3692378	+	0.5477	0.9352	ipla-4	AAAACTATCAAACCCAACTGTTA
chrI	3693049	3693072	+	0.7046	0.9877	ipla-4	TCCGTACACAACTCCGTGGACGT
chrI	3696137	3696160	+	0.5121	0.9186	msh-2	AGAAGACGATTAATCGATGGGGC
chrI	3696459	3696482	+	0.5495	0.8993	msh-2	AAACATTGTAGAGCGTCAAATTA
chrI	3696729	3696752	+	0.4415	0.7859	msh-2	TAATCCAGATGAACCGACTCGAT
chrI	3697271	3697294	+	0.493	0.8644	msh-2	CGGAAATGTACTTCATTTGTTGA
chrI	3697330	3697353	+	0.0125	0.7401	msh-2	TTTTGATTTTTCGAGTCTTACTT
chrI	3698302	3698325	+	0.3965	0.9102	hus-1	TTAATAAAATTCTATGAACTTTC
chrI	3698339	3698362	+	0.2028	0.701	hus-1	TTTGCTGTTCAGGACTCCATGAT
chrI	3698383	3698406	+	0.5391	0.9263	hus-1	TCAATTCCCTATAGCAGTCAAAT
chrI	3698466	3698489	+	0.019	0.7879	hus-1	TTTTGAATTGGAAATCGATAGTT
chrI	3698491	3698514	+	0.5142	0.8918	hus-1	GTACGTGTTCTGCCCGGCGGACA
chrI	3698751	3698774	+	0.6831	0.9249	hus-1	CAGATGTCAATCAGCATGCCACC
chrI	3708673	3708696	+	0.7311	0.8903	F21A9.2	ACTTACAGTAATCCTCAACAGTT
chrI	3712179	3712202	+	0.7048	0.9924	F21A9.1	ATGCGAGTAACCCTGACAGAACT
chrI	3712264	3712287	+	0.5415	0.882	F21A9.1	ATTCCATGCGGCCATTGGAGAAC
chrI	3712363	3712386	+	0.6506	0.9033	F21A9.1	GAACAAAATTCTCCTTCGACTCC
chrI	3712561	3712584	+	0.0862	0.753	F21A9.1	CGAGTTTTTCAACCCGATGACAA
chrI	3715972	3715995	+	0.4627	0.965	lin-59	TAATTAATGTGTAATGCGGAAGC
chrI	3716068	3716091	+	0.7522	0.9214	lin-59	ACCGAATCGATGAGTTCTCATCC
chrI	3716391	3716414	+	0.6219	0.9583	lin-59	CAAGAATGCTTGATGAATCGAGC
chrI	3716808	3716831	+	0.3374	0.8711	lin-59	GTTATTTCAAAGTATTCTCCGTT
chrI	3716953	3716976	+	0.4301	0.7607	lin-59	TATTATCCTTGTTCTCTTCCAAT
chrI	3717355	3717378	+	0.2748	0.8662	lin-59	CCTTTGACTTTTTAGCATCTGAC
chrI	3717369	3717392	+	0.8983	0.927	lin-59	GCATCTGACTCCAAGTCCTCAAA
chrI	3718863	3718886	+	0.7908	0.9713	lin-59	CCACGATCCTCTGCCCAGTCCAC
chrI	3728001	3728024	+	0.469	0.9142	glh-4	AAAGCTGGATTCGGTGGTCATGG
chrI	3728472	3728495	+	0.5348	0.9619	glh-4	AAAGCTGGATTCGGTGGTCATAG
chrI	3728894	3728917	+	0.6135	0.9996	glh-4	TAGGCGACAATCAGCGTGGCAAT
chrI	3729331	3729354	+	0.2722	0.8205	glh-4	TTTCAGTGCAAGGAAACTTCCTC
chrI	3731431	3731454	+	0.786	0.9481	T12F5.2	ATATGAAGCCAACGTGTTCGATT
chrI	3732064	3732087	+	0.311	0.9349	T12F5.2	AAAAAACCCATATTTCAGCTCAA
chrI	3736217	3736240	+	0.6015	0.8375	larp-5	CGGTGTTGCACGGCAACATAGGC
chrI	3741502	3741525	+	0.4031	0.8847	sld-2	TGGAAGATCACCAACGGCAGGAG
chrI	3741583	3741606	+	0.2109	0.8931	sld-2	CATTAAATTATTATTTCAGCTAT
chrI	3741834	3741857	+	0.5664	0.8845	sld-2	AAATAAAATTGCAGAAAATGATT
chrI	3741925	3741948	+	0.5027	0.8934	sld-2	TAATAATAAAATAAACTAAATTT
chrI	3747608	3747631	+	0.8077	0.9513	math-46	GAGGGTGGACCACCGAGAGCTCC
chrI	3751542	3751565	+	0.4537	0.8065	inx-13	TCTACCTTGGGAAGTGACCGCTC
chrI	3753096	3753119	+	0.6477	0.9096	inx-13	GCGAAACGAGATTGAAGAGTAAG
chrI	3757947	3757970	+	0.5329	0.8886	inx-12	TCGGCCACCAACTGCTCCCAGTT
chrI	3758842	3758865	+	0.8528	1.0	inx-12	GCTAGATAAAAAGGTACAAACCT
chrI	3770190	3770213	+	0.6898	0.9272	asic-1	CTGTGTAAGGAGGAGCACGGAAT
chrI	3770218	3770241	+	0.3722	0.8462	asic-1	CTGCTCATGATTATGGGCACGTG
chrI	3771506	3771529	+	0.4888	0.8707	asic-1	ACTAGATATTCAACTTTCAGAAA
chrI	3772215	3772238	+	0.7284	0.9019	asic-1	GGGTGTGAAAGATAGAATTGCTC
chrI	3772331	3772354	+	0.1714	0.938	asic-1	TTATGAAATGTTCTTTTAACGGA
chrI	3772349	3772372	+	0.6953	0.9033	asic-1	ACGGAAGGGAGTGCAATGTGAAA
chrI	3772464	3772487	+	0.6073	0.8491	asic-1	CATATGGCCAGAAGCTGGGCAAT
chrI	3774856	3774879	+	0.2991	0.8052	C32E8.6	AAGAATTTCACGAATACATTGGA
chrI	3774957	3774980	+	0.7147	0.9484	C32E8.6	GAACAACAAATCCGCTCCGTATT
chrI	3775013	3775036	+	0.4673	0.9301	C32E8.6	GCAATAATTGTGGCCGGGCAACT
chrI	3775430	3775453	+	0.7396	0.9429	C32E8.6	GTTCTGGAACTACAGGTCCACCT
chrI	3775874	3775897	+	0.3556	0.976	C32E8.6	GTTACAATGTAAGTTTTTTCATT
chrI	3779080	3779103	+	0.2116	0.7586	ric-19	CGCTCTCTTTCGGGTTTTGTTCC
chrI	3780165	3780188	+	0.0448	0.6397	ric-19	TTCGATTTCACCGTCGTCTGTGC
chrI	3780545	3780568	+	0.2261	0.8148	ric-19	GATATTTTCCAAGCACGTTCTGA
chrI	3781297	3781320	+	0.6717	0.9499	ric-19	GTCCGAATAAACTGGCGAGCTGT
chrI	3782216	3782239	+	0.011	0.8735	C32E8.5	TTTTTAAAACGTTTTAGAAAGAA
chrI	3782222	3782245	+	0.3419	0.8384	C32E8.5	AAACGTTTTAGAAAGAAGACGCC
chrI	3782232	3782255	+	0.6816	0.9571	C32E8.5	GAAAGAAGACGCCGCTCTCGATC
chrI	3782373	3782396	+	0.5037	0.9069	C32E8.5	CTCAAAAATGTAATCCTTTAGTG
chrI	3782393	3782416	+	0.5649	0.8838	C32E8.5	GTGACTCGCCAAGACGTCGACGT
chrI	3782772	3782795	+	0.4925	0.8259	C32E8.5	TATTCATCGACAGTCTGCATATC
chrI	3786784	3786807	+	0.0335	0.8265	tppp-1	ATTTTCTAGATGGGACGCGTTCA
chrI	3786985	3787008	+	0.4243	0.8973	tppp-1	TTATAGACCTAAAAAGAAGGCCA
chrI	3788467	3788490	+	0.7492	0.8839	rpl-13	GGCCAACGCCGATCGTCTCAAGG
chrI	3790637	3790660	+	0.0976	0.7974	ptr-2	TCACAATTTGCACTTGTTGTCCG
chrI	3791794	3791817	+	0.9065	0.9447	ptr-2	GAGAGAACCCAATCGATTGAGAA
chrI	3792367	3792390	+	0.4337	0.8941	ptr-2	TACTGTAGGCACAGGTTTTTGTA
chrI	3795499	3795522	+	0.2931	0.8405	C32E8.9	AAAATTGGAATTTCATTACATCT
chrI	3802988	3803011	+	0.0938	0.8027	unc-11	ATTTCGGAAAATTTCAACGTACC
chrI	3803989	3804012	+	0.5809	0.9397	unc-11	AATTGAAAAAAAAAGTATTTTTT
chrI	3804014	3804037	+	0.8819	0.9463	unc-11	CCTTATAAGTATCCAAAGCATCA
chrI	3804756	3804779	+	0.7245	0.9534	unc-11	GAGAATATATTCTCCAACATACC
chrI	3805375	3805398	+	0.4484	0.8655	unc-11	AAAAAATCAAGAACTAACAATCC
chrI	3811568	3811591	+	0.5148	0.8957	ubr-1	TGCGAATGTTGACCAACTTGACG
chrI	3811872	3811895	+	0.4711	0.9024	ubr-1	AAAAACTCAATTAGCCAGCTTAC
chrI	3812324	3812347	+	0.0154	0.7065	ubr-1	ATCAATTTTCTGTATTTCTCGAC
chrI	3812481	3812504	+	0.6204	0.8659	ubr-1	ACGCGATTCCGATCAGATATAGT
chrI	3812883	3812906	+	0.5959	0.897	ubr-1	CTGCTTCATGAAGAGAAAGACGC
chrI	3813513	3813536	+	0.6934	0.9363	ubr-1	AAGAGACGGAATCGATGAAGAAG
chrI	3813652	3813675	+	0.4387	0.9682	ubr-1	TCAGCGAAAATCCATTTCTTCTC
chrI	3813897	3813920	+	0.5241	0.8896	ubr-1	AGCACGTCAAAATGTGATATTCG
chrI	3814072	3814095	+	0.6523	0.8544	ubr-1	ATTACTTCAGGAAAACTCACATT
chrI	3814792	3814815	+	0.5119	0.8777	ubr-1	TCAGTCTGATCCCGAATCGCTTT
chrI	3814930	3814953	+	0.4816	0.8403	ubr-1	ATGAAATCCTCGTAAATTTCATT
chrI	3815943	3815966	+	0.4328	0.8447	ubr-1	TGAGTGATCATTGAAAGGGAAAA
chrI	3816347	3816370	+	0.2916	0.834	ubr-1	TGAGATTTATGAATTGAAACTTC
chrI	3816356	3816379	+	0.4149	0.8336	ubr-1	TGAATTGAAACTTCAAAACACTG
chrI	3818221	3818244	+	0.0108	0.6945	npp-11	TTTTTTTCGTTTTTAGGCGGAAA
chrI	3818236	3818259	+	0.8115	0.9824	npp-11	GGCGGAAACACGAATACTACCGG
chrI	3818391	3818414	+	0.0204	0.7942	npp-11	AATTTTTCAGGCTCAATGTTTGG
chrI	3825029	3825052	+	0.6913	0.8896	unc-108	CCGACAAACGTTTCCAGCCAGTT
chrI	3828489	3828512	+	0.6109	0.8406	F53F10.8	GGTAATGTTCAACGCTCTTGTTG
chrI	3840477	3840500	+	0.6726	0.9041	T03F1.6	AACTAAAAACTTACGGTTAAGGT
chrI	3840929	3840952	+	0.3511	0.887	T03F1.6	TGGTTTGGAACAGCTGGGACGTG
chrI	3841326	3841349	+	0.6211	0.9508	T03F1.6	AAGACGCTTACCATTATCATGAA
chrI	3858311	3858334	+	0.2622	0.8935	tfbm-1	TAATTTCCAAAAATGACAAACCT
chrI	3860208	3860231	+	0.449	0.7239	guk-1	ATCATTTCCTGCATCTTCTCCTT
chrI	3864717	3864740	+	0.4469	0.7839	hcp-4	GCCACTGTGACCGTTCCCTGCAT
chrI	3864801	3864824	+	0.4267	0.7098	hcp-4	GCCACCGTGAAGTTTCCTTGCAG
chrI	3864894	3864917	+	0.4247	0.769	hcp-4	GCCACCGTAAACGTTCTTTGCAT
chrI	3865135	3865158	+	0.1232	0.8295	hcp-4	AAACAAACAAATTTTACCACTCT
chrI	3865151	3865174	+	0.5295	0.8323	hcp-4	CCACTCTTTCAGCATCTAGTCGA
chrI	3865579	3865602	+	0.5152	0.8451	hcp-4	CATTGTTAAGCTGTGTTTGTTTC
chrI	3867786	3867809	+	0.5794	0.9522	pgk-1	ATGTCACATTTGGGACGTCCAGA
chrI	3867898	3867921	+	0.2661	0.8849	pgk-1	AAAAAATTACAAATGATTTTCAG
chrI	3868131	3868154	+	0.3386	0.81	pgk-1	TGTCAATGATGCTTTCGGAACCG
chrI	3868282	3868305	+	0.0144	0.9427	pgk-1	TTATTAAATTTTCAGGCCCTCGA
chrI	3869376	3869399	+	0.4956	0.851	coq-4	GAAAATATTCGAAAAAGAATGGA
chrI	3872674	3872697	+	0.2818	0.8246	clec-53	TTCGTACAATTTGCAGTTTGCCA
chrI	3872764	3872787	+	0.0817	0.7743	clec-53	TAGTTTTGATAATCAAAGTTGGA
chrI	3872810	3872833	+	0.4207	0.8357	clec-53	ATGGATTTGTGACGTCTGGAGCA
chrI	3872975	3872998	+	0.5064	0.933	clec-53	CGGCAGCTCGGAATAATGTAAGA
chrI	3874421	3874444	+	0.47	0.8482	uba-5	AACCGCCTTGGAAATGTTAAGAA
chrI	3874756	3874779	+	0.4418	0.9235	uba-5	TCAACCGAACCAGGCAGGTCTTA
chrI	3877336	3877359	+	0.5031	0.9214	syf-1	ATTTCAGATCTACGAACGTGCAC
chrI	3878112	3878135	+	0.3701	0.7571	syf-1	TGATGCTTATGCAGCTTTTGAAG
chrI	3879124	3879147	+	0.663	0.935	syf-1	TGATAAGATGATCGAGCTTCGTG
chrI	3885790	3885813	+	0.7503	0.8829	abf-2	AGAATAGGAACATCCATTCTGGC
chrI	3886936	3886959	+	0.7108	0.9213	abf-1	TCCCACCTGTGCTGTACAACTAG
chrI	3890464	3890487	+	0.7131	0.9014	C50F2.4	CATGTTGACGATATCGTCTCCAA
chrI	3892748	3892771	+	0.795	0.9293	C50F2.1	TAGATAAACAATACATTAACTTG
chrI	3893024	3893047	+	0.413	0.8325	C50F2.1	TTGTCTCTCGACATCAGCAGCAC
chrI	3893114	3893137	+	0.4625	0.8575	C50F2.1	GAATTTGAAAGTTACATGGATTT
chrI	3893165	3893188	+	0.0863	0.8002	C50F2.1	CGAAATTTGGATATTTCCAGAGA
chrI	3893845	3893868	+	0.7657	0.9413	C50F2.1	AATGAAGCGACACTCAATTCTTC
chrI	3894284	3894307	+	0.5233	0.8772	C50F2.1	CGGATTGGCATCGACTGAAATTG
chrI	3894357	3894380	+	0.7961	0.9191	C50F2.1	AGGTGTGGAAATGACTTAAAAAA
chrI	3896383	3896406	+	0.468	0.8754	C50F2.5	TAGTTCGATGCATTCGGATCATC
chrI	3896661	3896684	+	0.4639	0.9056	C50F2.5	AAAATTCGACAAAATAACAAACC
chrI	3896688	3896711	+	0.6871	0.8488	C50F2.5	GAATGACTCTCCAAATCAGCTTT
chrI	3896850	3896873	+	0.5173	0.8251	C50F2.5	CTGGCAGGTTCTTGACGAATTCC
chrI	3896901	3896924	+	0.3401	0.8464	C50F2.5	GAAGGTCGTACATTTGAGGGCGA
chrI	3899672	3899695	+	0.6194	0.8808	fkb-5	AGCTTAAAGGTATGGGAACCCAC
chrI	3901017	3901040	+	0.6197	0.7921	C50F2.7	GGAGTCGTTGTCTTGATTTCAGG
chrI	3901089	3901112	+	0.5952	0.7862	C50F2.7	GTTCCATTCGATGTTACTGTTGA
chrI	3903380	3903403	+	0.1956	0.8253	magu-3	CTCAAAATTTGTATTACATCACC
chrI	3904378	3904401	+	0.0113	0.8688	magu-3	TAATTTTTAATTTAAATATACTT
chrI	3904387	3904410	+	0.4794	0.9247	magu-3	ATTTAAATATACTTACTTGTGTC
chrI	3904392	3904415	+	0.6501	0.9664	magu-3	AATATACTTACTTGTGTCAGTTG
chrI	3905044	3905067	+	0.013	0.8183	magu-3	AAATATTTTTTCAAAACTCACCT
chrI	3908895	3908918	+	0.0683	0.9047	pbs-4	TATTTTAGAAAACGACAAGGAAT
chrI	3908902	3908925	+	0.6044	0.9567	pbs-4	GAAAACGACAAGGAATATAGACT
chrI	3909926	3909949	+	0.467	0.7395	mrrf-1	CTCATCGGCGGCACATTCACATA
chrI	3910064	3910087	+	0.5515	0.8204	mrrf-1	ATTGCAGATGGATTATCCTGGAA
chrI	3910116	3910139	+	0.8063	0.9157	mrrf-1	ATGTGACTCTGGCAATCATGGAC
chrI	3910237	3910260	+	0.379	0.9251	mrrf-1	AAAAACTAACTTTAAGAGAAAAA
chrI	3910251	3910274	+	0.5654	0.8456	mrrf-1	AGAGAAAAATGTCTTGTGAGCTC
chrI	3910312	3910335	+	0.2203	0.7456	mrrf-1	TTGTTTCCTGGACGACTGCGTTT
chrI	3910446	3910469	+	0.5148	0.8929	mrrf-1	CAACTGCAGAAGTAAAGATTTGA
chrI	3912208	3912231	+	0.4266	0.924	T20F5.8	AATTTAAATTTCCAAATCACCTC
chrI	3912214	3912237	+	0.601	0.9307	T20F5.8	AATTTCCAAATCACCTCAACATG
chrI	3914219	3914242	+	0.5339	0.9406	T20F5.4	TGGATATGTTATTGATCTACCTC
chrI	3914764	3914787	+	0.6006	0.9129	T20F5.4	CTTACTCATAAATGTTTGAATGT
chrI	3918889	3918912	+	0.8036	0.8611	T20F5.5	GATGGAACACGCAACTTCTTGGA
chrI	3918922	3918945	+	0.4848	0.9412	T20F5.5	TCAGGCGAAATGGAAACTTTCAT
chrI	3922477	3922500	+	0.4793	0.8519	T20F5.6	TCCAAATCGCTGCTCAACGTCTT
chrI	3922723	3922746	+	0.1297	0.776	T20F5.6	GCTTCTTTTTGAGCAATGATTCA
chrI	3923911	3923934	+	0.7528	0.9193	T20F5.6	AAATAAAATCTCACATTGAATGC
chrI	3927143	3927166	+	0.5165	0.8839	T20F5.7	GTGAATTGACGACACGTCGGACA
chrI	3930929	3930952	+	0.2276	0.8074	T21E3.2	TTTCGTGCTCTAAAACGAGCCAA
chrI	3931082	3931105	+	0.59	0.9926	T21E3.2	TAAACACGAAATAAGCCATTCAG
chrI	3942012	3942035	+	0.5175	0.8235	lrp-2	GGGCATGATGGAGATCGGAGACA
chrI	3943302	3943325	+	0.5544	0.8901	lrp-2	TGAGGCCAGTCATTCCGAATTCG
chrI	3943497	3943520	+	0.198	0.7613	lrp-2	TTCGATTGCAAACTTTCTGCTCA
chrI	3943673	3943696	+	0.2086	0.8173	lrp-2	AACTCGTTTTCTGCACATTTCTT
chrI	3944985	3945008	+	0.62	0.876	lrp-2	GAAAACTCAACTCACCCTCTTAA
chrI	3945653	3945676	+	0.7823	0.8837	lrp-2	CATCCATAACATCAAAATCGATT
chrI	3945850	3945873	+	0.3054	0.69	lrp-2	AACATTGCCACATTTCGCTGTTC
chrI	3946501	3946524	+	0.5946	0.9331	lrp-2	TGAGTTTCAAAACACCTACCCTT
chrI	3946559	3946582	+	0.677	0.8716	lrp-2	TCTTCATCTTCCACGATTACTTG
chrI	3946834	3946857	+	0.7157	0.7847	lrp-2	GACTCACCAGATCATTCTTTGCA
chrI	3947007	3947030	+	0.4792	0.8566	lrp-2	TCCGGTGATCTACATTTTCCATT
chrI	3947467	3947490	+	0.2498	0.825	lrp-2	CTTTTAGCTTCTTCAAGTCATCT
chrI	3947473	3947496	+	0.6137	0.805	lrp-2	GCTTCTTCAAGTCATCTCCTGCA
chrI	3947631	3947654	+	0.7992	0.8918	lrp-2	CCATCTGCACTGATCACTTCAAC
chrI	3948021	3948044	+	0.0366	0.6968	lrp-2	TTCTTTCCGTTATTCAAACAGAT
chrI	3948183	3948206	+	0.3355	0.8615	lrp-2	CTAATGGTATTTGTTCTCCAATC
chrI	3948567	3948590	+	0.7325	0.8893	lrp-2	GTTCCATCTTCCGAAACTACTTG
chrI	3948811	3948834	+	0.5373	0.8733	lrp-2	CAAGATTCGTAATCATTGGCAAA
chrI	3949215	3949238	+	0.5255	0.8699	lrp-2	TCGGAGATGCACTTGAAGTTTGG
chrI	3949362	3949385	+	0.7667	0.8876	lrp-2	AACTCACATCCAATCTAATCTCG
chrI	3949967	3949990	+	0.6189	0.8958	lrp-2	GTCTTGGAGCACTGAAATTGACT
chrI	3950003	3950026	+	0.4724	0.8062	lrp-2	ACAATTGGAGCCTTCTTGCAAAT
chrI	3950144	3950167	+	0.4835	0.7833	lrp-2	CAGATTCCATTTGCATCCTCATC
chrI	3950228	3950251	+	0.7214	0.8831	lrp-2	CTATTCAAACAAGTGAATTCAAT
chrI	3950453	3950476	+	0.6303	0.7941	lrp-2	AACACCAAAAGTTCGAAAACCGT
chrI	3950534	3950557	+	0.5192	0.8478	lrp-2	ACAGCTCCTTTCTTGAATTCCGT
chrI	3950708	3950731	+	0.8123	0.8976	lrp-2	AGATCCAAAGTCAATCCATTAAT
chrI	3951269	3951292	+	0.2901	0.7565	lrp-2	AGATCTTTCGAGGCGGAACATTT
chrI	3951596	3951619	+	0.239	0.78	lrp-2	ACTTCTTTCGCAATTCGGCCACT
chrI	3952329	3952352	+	0.4634	0.8595	lrp-2	AACTCACGATCTTTATCAGCCAC
chrI	3952344	3952367	+	0.5114	0.7765	lrp-2	TCAGCCACACAATGCGTTCCATT
chrI	3961145	3961168	+	0.1586	0.7157	F47B3.4	TTTGGTCTTGTGTCTATTGCAAT
chrI	3963718	3963741	+	0.9634	0.96	F47B3.5	GGAGCAACCGCAGATTCATCGAC
chrI	3963817	3963840	+	0.0235	0.7342	F47B3.5	TCCTCCGACTTTTTTGACTTTTC
chrI	3963844	3963867	+	0.5414	0.6342	F47B3.5	TCCTTACTCTCCTCCTTCTTGCT
chrI	3964393	3964416	+	0.3592	0.8605	F47B3.3	TGTCTTCTCACCTTCATTTTTGT
chrI	3964551	3964574	+	0.277	0.7354	F47B3.3	CCTTTTCCGAGTTGTGGATACTC
chrI	3964691	3964714	+	0.0114	0.8356	F47B3.3	AAGAAAATCTTTTTTTCTCAGCT
chrI	3964785	3964808	+	0.2448	0.7747	F47B3.3	TCGCCGCCTGTGTTCTTGCCGTC
chrI	3966451	3966474	+	0.0445	0.7728	F47B3.6	TTTTGCCCGTTTCGATGCAATTG
chrI	3966884	3966907	+	0.5013	0.8271	F47B3.6	CCTGTTCTTGTCCGTGTTGGCAC
chrI	3966945	3966968	+	0.6776	0.8925	F47B3.6	GCAAGAACGCGGAATTCGTCGAC
chrI	3969134	3969157	+	0.7384	0.9611	F47B3.7	CCGGCCCATACAAGTTCCAAATT
chrI	3969647	3969670	+	0.6607	0.8667	F47B3.7	GACACGCCCTTGTTCAAGGTATG
chrI	3972413	3972436	+	0.3516	0.7718	F47B3.1	TCGATCTTCAGGTCAAACCATGG
chrI	3975594	3975617	+	0.5227	0.9463	F28H1.4	AAGCCTAGAGTTTAAACTTACCC
chrI	3975608	3975631	+	0.693	0.9759	F28H1.4	AACTTACCCTAACAGCAGGCCCA
chrI	3976591	3976614	+	0.0136	0.8525	F28H1.4	TTTTTACCTGAAGAATGTGCGTT
chrI	3976597	3976620	+	0.8826	0.9372	F28H1.4	CCTGAAGAATGTGCGTTGGATCC
chrI	3979311	3979334	+	0.5325	0.9282	F28H1.5	ATGAAGCTTTCAAAAATGAAATT
chrI	3979336	3979359	+	0.5381	0.9448	F28H1.5	CAATAAATTGTTCTCTTTGAATA
chrI	3983621	3983644	+	0.0289	0.8032	aars-2	AAAAAATAATTTTCAGAAAGAAA
chrI	3983705	3983728	+	0.0354	0.757	aars-2	TGTGTCGGTTTTTGGTGGCGACG
chrI	3984781	3984804	+	0.7623	0.9104	aars-2	CTGGAGAAGGATCCGATGCTGTG
chrI	4005805	4005828	+	0.3861	0.7924	F55C7.2	GGTTTCCTCTCTTCTTTTCCGCA
chrI	4011513	4011536	+	0.7701	0.9242	unc-73	GTGGGTGTTGTACCGCCGCCACC
chrI	4016863	4016886	+	0.597	0.9391	unc-73	ATTCTAAAAACAAGATCTTACCT
chrI	4016903	4016926	+	0.4489	0.7976	unc-73	TGCACAGTCAAATGCCCTTCGAC
chrI	4021628	4021651	+	0.7356	0.9624	unc-73	GCGAAAACAATCGAAATATCGAA
chrI	4022123	4022146	+	0.5072	0.8697	unc-73	TCAAGAGACTCGCAATCTCGTTA
chrI	4023638	4023661	+	0.8663	1.0	unc-73	GATAAACTAACCCTTCCAACAAC
chrI	4024261	4024284	+	0.0402	0.8211	unc-73	AAAATTTAAGGCTTACCGTTCAC
chrI	4024269	4024292	+	0.5209	0.8814	unc-73	AGGCTTACCGTTCACTTTGGTTC
chrI	4024358	4024381	+	0.2723	0.8151	unc-73	CCGAATCGTTCTTTATAGTCCAT
chrI	4024373	4024396	+	0.4005	0.6868	unc-73	TAGTCCATGTGCTTGCTGAGCAG
chrI	4024551	4024574	+	0.5121	0.9401	unc-73	GTAACTTATTCCGATCTTCACAA
chrI	4024598	4024621	+	0.6387	0.8532	unc-73	GCTTGAATTGCTTCATTGTGGTA
chrI	4025084	4025107	+	0.5003	0.8285	unc-73	TGGAATGGTAAAACCGAATCAGC
chrI	4025710	4025733	+	0.5018	0.8437	unc-73	TAGTGAGTGTGAAAAAGAACCGA
chrI	4025899	4025922	+	0.7783	0.8843	unc-73	GTCACATCCTGATAGACTTGATG
chrI	4026391	4026414	+	0.6166	0.8891	unc-73	ACCCGTCCCTGATCTTTATACCT
chrI	4026409	4026432	+	0.3828	0.6992	unc-73	TACCTACCTGTCTTTCTTTCCAC
chrI	4026646	4026669	+	0.6221	0.8861	unc-73	CTCCGGGTTGTGCAGTCCATCTG
chrI	4026843	4026866	+	0.4974	0.898	unc-73	AGTGTTTTGGAATATAATCTTAC
chrI	4027742	4027765	+	0.2943	0.8728	unc-73	AATTTTACACAGAAAAAAAACTT
chrI	4027749	4027772	+	0.6671	0.8859	unc-73	CACAGAAAAAAAACTTACTTGAG
chrI	4028002	4028025	+	0.4472	0.6168	unc-73	TTCCCTTCTGTCTCAATTCCTTC
chrI	4048097	4048120	+	0.0112	0.8567	unc-89	TTTTTCCACGAAAAATATTTTTT
chrI	4048304	4048327	+	0.49	0.8026	unc-89	TTCGGATGAAGATGGTTTCTTTG
chrI	4048891	4048914	+	0.013	0.879	unc-89	ATATATTTTTTTAGGTGACCGAC
chrI	4048904	4048927	+	0.8464	0.9971	unc-89	GGTGACCGACACTGGTCGTTACA
chrI	4049608	4049631	+	0.5284	0.8905	unc-89	ATAAGCCACTCGAAGATAAGACA
chrI	4049968	4049991	+	0.5566	0.9005	unc-89	CAGGTTGTGTTCGAAGTGGATGT
chrI	4050075	4050098	+	0.115	0.7793	unc-89	CCATCCTTTTTTCTCAGTTGAAA
chrI	4052446	4052469	+	0.2388	0.836	unc-89	TAAATTCAGAGCTGAAAATGCTG
chrI	4052639	4052662	+	0.8056	0.9791	unc-89	AAAGGAGAAGAACTCAAACAATC
chrI	4058527	4058550	+	0.0132	0.7724	unc-89	TTTTTCAGCCTCCAGCGCCAAAG
chrI	4058968	4058991	+	0.0442	0.8275	unc-89	TATTTTCCAGATGGACGTCATCG
chrI	4060248	4060271	+	0.275	0.9101	unc-89	ATTTATAAAATTTCCAGAAACAT
chrI	4060253	4060276	+	0.1906	0.8476	unc-89	TAAAATTTCCAGAAACATCACTG
chrI	4060886	4060909	+	0.5381	0.8319	unc-89	CACTATGAAGATTCATGGTGTGA
chrI	4061432	4061455	+	0.5219	0.8101	unc-89	CACCATCGTCACAGATGATAAAA
chrI	4062278	4062301	+	0.2921	0.8172	unc-89	CAATAATTCATTATTCAATTTTC
chrI	4062671	4062694	+	0.693	0.9285	unc-89	CAGGCGAAGCTCCAGTGTTCACA
chrI	4062786	4062809	+	0.3969	0.897	unc-89	TTCGTTCTCGGAAACTACGAAGG
chrI	4063091	4063114	+	0.7854	0.959	unc-89	AGGATGACAAACCAGTCAGTGAA
chrI	4063160	4063183	+	0.4775	0.8372	unc-89	CTCTGGTTGTGAAACAAGCTGCA
chrI	4063753	4063776	+	0.593	0.9029	unc-89	ACCATCAATGACGCGAGACAGGG
chrI	4063877	4063900	+	0.5363	0.8854	unc-89	CTCAAAAACTTCGACCACTTGAA
chrI	4066473	4066496	+	0.4344	0.8664	unc-89	ACGTCAAGGTCAAGGGACCAGTC
chrI	4066767	4066790	+	0.4102	0.849	unc-89	ACGTCAAGGTCAAGGGTCCAGTG
chrI	4072468	4072491	+	0.2301	0.7392	clec-89	TTGTACACCCAATGTTTTGGACA
chrI	4072597	4072620	+	0.2935	0.7397	clec-89	TTTGAATTGGAACTTCCAACTTC
chrI	4095026	4095049	+	0.0431	0.8613	acd-2	TAAACTCAATTCCAGGGCGGCAG
chrI	4095589	4095612	+	0.7333	0.916	acd-2	CAGGTACAACTACAATGCACGGT
chrI	4095629	4095652	+	0.3907	0.8719	acd-2	TGGGAAAGGAGTCGCGCGTGCCT
chrI	4095757	4095780	+	0.4511	0.853	acd-2	TTGTCAACGAAGGAGGCATGGAC
chrI	4095885	4095908	+	0.5774	0.9016	acd-2	CAAACAAATATGGATGCAATGTT
chrI	4095916	4095939	+	0.6538	0.9345	acd-2	GTAACTTAGATAGACATAATTTA
chrI	4096253	4096276	+	0.412	0.8731	acd-2	AATTTCCATTAATTCCAGATTCG
chrI	4096501	4096524	+	0.3377	0.763	acd-2	TTCATCCACCTGGGACCAATGCT
chrI	4096622	4096645	+	0.1539	0.8969	acd-2	AAACTGAAAATATTTTCAGCACA
chrI	4104467	4104490	+	0.2514	0.9462	acd-1	GTATTTAAAATTTCCAGGCCACC
chrI	4104474	4104497	+	0.3625	0.8096	acd-1	AAATTTCCAGGCCACCTTCCTTT
chrI	4104655	4104678	+	0.0836	0.8245	acd-1	CAAAATTAGTGTTTTGCAGAAAC
chrI	4104855	4104878	+	0.5786	0.8332	acd-1	TTCTAGCCTCCGAATATCTCTCA
chrI	4104939	4104962	+	0.3284	0.8331	acd-1	TACTTTCAGGTATCATTTCTAAT
chrI	4105008	4105031	+	0.5968	0.8629	acd-1	AATCCAATTCGGAAAACTTATGT
chrI	4105256	4105279	+	0.1235	0.7353	acd-1	TGAATTCCGGCTTTAGTTGTCCT
chrI	4105271	4105294	+	0.2168	0.7977	acd-1	GTTGTCCTGATATTTTCAAGCTC
chrI	4106012	4106035	+	0.2821	0.8723	acd-1	CAAATTCATTTGTGAATGGATTT
chrI	4106446	4106469	+	0.0777	0.884	acd-1	CTTTTTCAGTACGTGCTCCTACC
chrI	4106574	4106597	+	0.7698	0.9656	acd-1	CATGGAAAATTGTGGATGCACAC
chrI	4106662	4106685	+	0.6941	0.937	acd-1	CCTTAAATTTCCAGACCTCAAAG
chrI	4110071	4110094	+	0.3097	0.788	delm-2	CACCAATTCGAAAAACTTTTGTT
chrI	4110352	4110375	+	0.64	0.7998	delm-2	AACTGTGTAGCTTCCAAGGCGAA
chrI	4110618	4110641	+	0.3701	0.8673	delm-2	CGAATTCATTTGTAAATGGATTT
chrI	4110696	4110719	+	0.6166	0.8699	delm-2	CAGTTACTCCGAATTCTGTAGCG
chrI	4111005	4111028	+	0.0111	0.8048	delm-2	TTATTTTCTTTCACAGTTTGAAC
chrI	4111142	4111165	+	0.5433	0.9695	delm-2	TGGAAAACTGTGGATGTACACCG
chrI	4115050	4115073	+	0.5871	0.8267	cyb-2.2	CAACTACCTTGTTCATCACGAGA
chrI	4115351	4115374	+	0.2511	0.8713	cyb-2.2	TGCAATATTAATGATTTCAGGTT
chrI	4115401	4115424	+	0.7326	0.8921	cyb-2.2	CTTGCCAGACATCCTCGAATACG
chrI	4117446	4117469	+	0.4722	0.8666	H31G24.3	ACGATTCTCTCAATGGCTTCGCC
chrI	4126235	4126258	+	0.1594	0.7924	lin-44	TTCTTTGCTCCCTGGCCACGAAT
chrI	4127999	4128022	+	0.7552	0.9574	lin-44	CAGGCCATCAAAAAGACCCTAAT
chrI	4131030	4131053	+	0.0113	0.7353	let-504	TCCTTTTTACTTTTCTTTGATTT
chrI	4131039	4131062	+	0.0137	0.6909	let-504	CTTTTCTTTGATTTCTTCACCTT
chrI	4131243	4131266	+	0.6702	0.9263	let-504	TAAGTGTCATGTATCTCCTCATG
chrI	4131730	4131753	+	0.5546	0.8912	let-504	CAACTGGGCTTGAAGATCGAGAA
chrI	4131977	4132000	+	0.5094	0.8321	let-504	AGCAAAAATTGATTGAAAACTCA
chrI	4132737	4132760	+	0.3684	0.9355	E01A2.2	CGTTGAAAATCTATGTTTTTTCA
chrI	4132816	4132839	+	0.7745	0.9078	E01A2.2	CCCACTGAATCGGATTCCATATA
chrI	4133364	4133387	+	0.012	0.7849	E01A2.2	ATTTTGTTGTATTTTCAGTTGTT
chrI	4133699	4133722	+	0.5972	0.8068	E01A2.2	CGTCTTGCTCTGACCGATGGAAT
chrI	4133947	4133970	+	0.4478	0.78	E01A2.2	TGACAAGAAGATTGGTTTGTTCA
chrI	4134029	4134052	+	0.6105	0.8916	E01A2.2	GTCGCTGCTTCAACGAATCCGTT
chrI	4136367	4136390	+	0.3602	0.8117	E01A2.5	CTTCTGGATGATGCTTTTTCACT
chrI	4141503	4141526	+	0.4073	0.9398	E01A2.1	AATGTTAATATTATATTTTATAG
chrI	4141523	4141546	+	0.13	0.8556	E01A2.1	TAGGTTCTCATTTTGTCATTCCC
chrI	4143363	4143386	+	0.391	0.8343	poml-2	TAAAAACCACTTAAAATCTCCCA
chrI	4143498	4143521	+	0.5087	0.7989	poml-2	ACATGGTTCAATTCACGTTTTGC
chrI	4143555	4143578	+	0.3237	0.8996	poml-2	AAAGTTTTCGAGTGAACAACTAC
chrI	4143792	4143815	+	0.501	0.8793	poml-2	TCGATGACTTCGATATCTTCCGA
chrI	4146194	4146217	+	0.8315	0.9281	poml-3	GAGGATCCTACTACTTGAGGATT
chrI	4146529	4146552	+	0.3922	0.7663	poml-3	CATGATTCAATTGCCACTTGGTC
chrI	4146637	4146660	+	0.3017	0.7085	poml-3	TCCAATGAGATATTCCATGTGGA
chrI	4146711	4146734	+	0.0874	0.8057	poml-3	TACGTCTTTTTCGACAAATCATA
chrI	4147567	4147590	+	0.4742	0.8327	E01A2.8	ATCGGCTCCACGTCGCAAAAACG
chrI	4148149	4148172	+	0.489	0.9434	E01A2.8	TCATCAAAAGATTTGAAGAGTTA
chrI	4157496	4157519	+	0.839	0.9493	R12E2.8	CTGAAAAAACTCACACAGATAAT
chrI	4160166	4160189	+	0.4124	0.8891	inx-15	AAAAAAAAAAAAACTTACTTATA
chrI	4160250	4160273	+	0.4381	0.8787	inx-15	CCAGAAACAGGAATTTTGTGAGG
chrI	4160417	4160440	+	0.6597	0.9034	inx-15	TCCAAGTTACATGCAACATCTAC
chrI	4160451	4160474	+	0.755	0.9521	inx-15	CTTGAAGCCCCGACCACCAATTG
chrI	4160669	4160692	+	0.593	0.7773	inx-15	AACTCAGCAGGTGTCCAGCAGGA
chrI	4163065	4163088	+	0.0119	0.7968	inx-16	AATTCATTTATTTTTCAGTGGGT
chrI	4163075	4163098	+	0.0168	0.6982	inx-16	TTTTTCAGTGGGTACCATTCCTC
chrI	4163377	4163400	+	0.4092	0.8101	inx-16	AACACTGCTTACACATTTTGGGG
chrI	4165370	4165393	+	0.5617	0.916	inx-17	TAATGGCAAAACAATATGTTGGA
chrI	4165427	4165450	+	0.6975	0.9378	inx-17	AAGGTGGATGGGAAGAATATGCA
chrI	4165637	4165660	+	0.3467	0.8942	inx-17	TATTCCAAGAGTTATTTGGAATG
chrI	4165735	4165758	+	0.5993	0.8883	inx-17	CATCAGAAAATCCGGATATTGAG
chrI	4165943	4165966	+	0.0236	0.8416	inx-17	TCTCAATGGGATTTTTGGATTAT
chrI	4170389	4170412	+	0.0133	0.7739	egg-5	TTTTCTTACACTGTCCAGCAACA
chrI	4173283	4173306	+	0.5536	0.8805	R12E2.11	GTGTGAATTATTTCTGAAAACTG
chrI	4174347	4174370	+	0.6162	0.9398	mrps-6	ACTAACTCACCGTGTCCAGGTCA
chrI	4174461	4174484	+	0.35	0.918	mrps-6	AGATATATAGTTTTTAAATATTA
chrI	4174477	4174500	+	0.4158	0.9131	mrps-6	AATATTACTTTGAAGCGTAGACG
chrI	4174530	4174553	+	0.5443	0.9368	mrps-6	TACGGTAAATCTCGATGACCCAG
chrI	4175475	4175498	+	0.4058	0.9638	rpn-8	AATAAACACAATTATTTAAGGTG
chrI	4175493	4175516	+	0.6407	0.8967	rpn-8	AGGTGACCGTCCATCCATTGGTT
chrI	4175808	4175831	+	0.5082	0.895	rpn-8	AACAAAAAAAATGAATTTACAGG
chrI	4175827	4175850	+	0.7102	0.9016	rpn-8	CAGGTTGCCGCCAAGGAAAAAAT
chrI	4176338	4176361	+	0.0114	0.862	rpn-8	TTTATTAATTTTACAGAACGATA
chrI	4176342	4176365	+	0.014	0.8365	rpn-8	TTAATTTTACAGAACGATATTGC
chrI	4176351	4176374	+	0.5601	0.918	rpn-8	CAGAACGATATTGCTATCAACGA
chrI	4178075	4178098	+	0.3668	0.8599	R12E2.13	CAGCAGTCACAGATTGTTGGCCG
chrI	4178287	4178310	+	0.5736	0.9842	R12E2.13	ATAAAGTAAGCTGGCTCACGTAC
chrI	4178332	4178355	+	0.1016	0.8233	R12E2.13	TAAACTTTAAAACGCTGTAGCAC
chrI	4178341	4178364	+	0.5406	0.8706	R12E2.13	AAACGCTGTAGCACGTCACAAAG
chrI	4179247	4179270	+	0.5191	0.9193	suco-1	TTCCATAAATAAAATATAAATTC
chrI	4179395	4179418	+	0.2734	0.8998	suco-1	AATTCGAGTTTTTAGAACCAAAA
chrI	4179409	4179432	+	0.8591	0.9388	suco-1	GAACCAAAACGGACAGAATCAAA
chrI	4179645	4179668	+	0.396	0.8646	suco-1	TAGTTATTGAGTTATGCGAAGCA
chrI	4179983	4180006	+	0.7297	0.9352	suco-1	AATGTAATTGAAGAAGTGAAGGA
chrI	4180159	4180182	+	0.4201	0.8765	suco-1	ATTTCAGCTTCCGTCAACTGAAA
chrI	4180272	4180295	+	0.7054	0.9319	suco-1	GTCAAGCCTCCGAATAACCTGAA
chrI	4180674	4180697	+	0.6969	0.9447	suco-1	ACACTGAGCTCGGAGTACCTTTC
chrI	4182911	4182934	+	0.0181	0.8603	R12E2.1	TTTAATCAGTAAAAATTTCAGAT
chrI	4182915	4182938	+	0.2092	0.8102	R12E2.1	ATCAGTAAAAATTTCAGATTTGC
chrI	4183082	4183105	+	0.8328	0.9601	R12E2.1	GGAGAAATTAACATGGAAGAAAT
chrI	4183581	4183604	+	0.1974	0.9131	R12E2.1	ACTCCAACTTTTTAATTTCAGAG
chrI	4183595	4183618	+	0.6068	0.8968	R12E2.1	ATTTCAGAGAGTGATTGGAAAAG
chrI	4183795	4183818	+	0.0115	0.7467	R12E2.1	TTTATTATTTCTTCAGCTGCTCT
chrI	4183799	4183822	+	0.013	0.7292	R12E2.1	TTATTTCTTCAGCTGCTCTCCCA
chrI	4183913	4183936	+	0.6948	0.9731	R12E2.1	GTTGACGAGGCAAAAAACTACCT
chrI	4186794	4186817	+	0.6912	0.9339	ppw-1	CAAGTACGCTGTGCAAGTGAACT
chrI	4186923	4186946	+	0.7155	0.9574	ppw-1	CAATGAGGCGATCAAGCGTTACG
chrI	4187149	4187172	+	0.0614	0.8192	ppw-1	ATATTTTGCGTTTCAGAGCATCT
chrI	4187505	4187528	+	0.0134	0.7899	ppw-1	ATTGTTTTTTCCAGCGTCGCGTA
chrI	4188011	4188034	+	0.3406	0.7999	ppw-1	TTCACCATTGAAGCGAAAGGGAA
chrI	4188502	4188525	+	0.3613	0.8762	ppw-1	TTGACTCAATTTCAGAGGACTTG
chrI	4190294	4190317	+	0.5474	0.9661	cas-2	GAAACTCCGGTCGACGCGACGCC
chrI	4190335	4190358	+	0.4944	0.8457	cas-2	TGACGATGCGATCTGTGAGAATC
chrI	4190371	4190394	+	0.2691	0.8776	cas-2	TGATTTATCTGCAAAAATTGGAG
chrI	4190378	4190401	+	0.5384	0.9502	cas-2	TCTGCAAAAATTGGAGGAGATTT
chrI	4190454	4190477	+	0.3806	0.9386	cas-2	TCGAAAATTATGTTTCAGACTAG
chrI	4193295	4193318	+	0.9513	0.9521	snrp-40.2	GAGTTACCCAAAAGGACTTCAAG
chrI	4193976	4193999	+	0.6034	0.9056	snrp-40.2	CACGTCCCAATTCAGTTCGGATG
chrI	4195626	4195649	+	0.6236	0.9192	snrp-40.2	TCTGCAAATACCAACAGACGGCT
chrI	4202669	4202692	+	0.662	0.8935	C18E3.4	ATTCCAAAAGCTTCAAAGTTGTA
chrI	4203643	4203666	+	0.4739	0.864	C18E3.3	TGGTGTCGATTCAACTTCGGAAA
chrI	4203750	4203773	+	0.011	0.876	C18E3.3	AATTCATTTTTATTATTTCAGAA
chrI	4203762	4203785	+	0.1132	0.9302	C18E3.3	TTATTTCAGAATTACAAATAGTA
chrI	4204086	4204109	+	0.0733	0.8525	C18E3.3	TCTAATTTAACATTTAAACTTCA
chrI	4204095	4204118	+	0.4265	0.9371	C18E3.3	ACATTTAAACTTCAGTTTGTTTA
chrI	4204102	4204125	+	0.1753	0.8103	C18E3.3	AACTTCAGTTTGTTTAAAGCGAA
chrI	4204118	4204141	+	0.7362	0.9947	C18E3.3	AAGCGAACCAAGGAATCGAAAAT
chrI	4206001	4206024	+	0.6587	0.8828	C18E3.3	CAATGTCCCCAATTCATGAAGCA
chrI	4209583	4209606	+	0.6475	0.9212	hop-1	TTGTGTAGCTTACAATTGTATAA
chrI	4209662	4209685	+	0.7347	1.0	hop-1	ATGGTCCACACGGTGTCAGAACA
chrI	4210186	4210209	+	0.0417	0.8635	hop-1	AGATTTTTAATATTAAAACTAAC
chrI	4210195	4210218	+	0.6489	0.9373	hop-1	ATATTAAAACTAACACTTTAGAT
chrI	4210215	4210238	+	0.2109	0.7102	hop-1	GATTGTTCTTGTTGTTCTGGCTG
chrI	4210255	4210278	+	0.5241	0.8998	hop-1	TCGCGACGAACAACATGCAAATT
chrI	4211108	4211131	+	0.3	0.9333	swsn-2.2	ATTTTAGACACCAGGAAGTGCTC
chrI	4211114	4211137	+	0.7549	0.9345	swsn-2.2	GACACCAGGAAGTGCTCCACAAA
chrI	4211297	4211320	+	0.4595	0.8746	swsn-2.2	AATATTCAGATTCGCGAGCTTGA
chrI	4211452	4211475	+	0.0801	0.8019	swsn-2.2	CATTTCTCACACTTTTATCGAAG
chrI	4211469	4211492	+	0.521	0.8981	swsn-2.2	TCGAAGAGAAGCAACCGGAGAAA
chrI	4211610	4211633	+	0.0408	0.7551	swsn-2.2	GTTCATTTTTCAAGTCTCTGGTT
chrI	4212837	4212860	+	0.3701	0.9255	C18E3.1	TATTTAATATCAGAAATGAGACG
chrI	4212843	4212866	+	0.7262	0.9401	C18E3.1	ATATCAGAAATGAGACGACTATT
chrI	4213004	4213027	+	0.7323	0.9688	C18E3.1	GAACAAAACGCCAAGAATCATCG
chrI	4214870	4214893	+	0.5074	0.8994	C18E3.9	CCTCGGTTGGTGATATTATTTTT
chrI	4214932	4214955	+	0.2291	0.793	C18E3.9	TCGCTGTTATCATCAGGCTCCGA
chrI	4215297	4215320	+	0.0131	0.7842	C18E3.9	TCATCAATTTTTTCGCTTGGAAT
chrI	4215379	4215402	+	0.6214	0.8676	C18E3.9	CCCTTAGCAGCAAGTTTTTCTTG
chrI	4232664	4232687	+	0.5559	0.9125	nab-1	ACGAATCGAAAGGTCTCGTTCAG
chrI	4233868	4233891	+	0.3252	0.875	nab-1	AAAAAAATGTATTGCAGGTCGCG
chrI	4237723	4237746	+	0.2138	0.8563	C43E11.5	AACATCATTTCAAATTTATTTTC
chrI	4237741	4237764	+	0.1725	0.8229	C43E11.5	TTTTCAGGATCACATCAGAATTC
chrI	4241861	4241884	+	0.5746	0.8131	ndx-7	CAATATCCGCTTTCAGACTCGTC
chrI	4242660	4242683	+	0.6592	0.9669	ndx-7	AAGAAAAATACCTAAAATTATGG
chrI	4244757	4244780	+	0.8052	0.942	exoc-7	CTTGTAGCTGACGCATGAGAGAG
chrI	4245693	4245716	+	0.7253	0.9676	exoc-7	GAGTGGCAACAAATCATACCGTA
chrI	4245801	4245824	+	0.0166	0.8186	exoc-7	CTACTTTTTGAGTTTGAACAACT
chrI	4245896	4245919	+	0.3841	0.7558	exoc-7	ACCATCAACTTTTCCTCCAATTC
chrI	4246709	4246732	+	0.5697	0.9157	exoc-7	CTTCTGGAAGCAAGTTGCGATGA
chrI	4246917	4246940	+	0.5498	0.9191	exoc-7	CAAAAGGTGCCGGATCCACGGTA
chrI	4247130	4247153	+	0.3982	0.8197	exoc-7	TTGCATTCTCAACAGTGCTAGTT
chrI	4247229	4247252	+	0.7	0.9403	exoc-7	AAAGAAAACTGCCAAATTGACAT
chrI	4248392	4248415	+	0.6663	0.869	tufm-2	ATGGAGATGCGACTCCAGTTATT
chrI	4248430	4248453	+	0.747	0.9498	tufm-2	AGTGCTCTAGAAGGACAAGATAT
chrI	4248687	4248710	+	0.1052	0.8589	tufm-2	AAATGTTTTTCAGGAACAGTCAT
chrI	4250549	4250572	+	0.6616	0.8272	cogc-5	GCGTCATTGAATAGCTCGATGGT
chrI	4250921	4250944	+	0.6056	0.8276	cogc-5	CGTCCACTCAAGAACTCTCTCCT
chrI	4253609	4253632	+	0.4048	0.8991	C43E11.12	TGAATTTCAGATCAACAACTCAC
chrI	4255919	4255942	+	0.6571	0.9704	met-1	GAAGAAAAATCAATTCAAATCGA
chrI	4256790	4256813	+	0.8446	0.932	met-1	ACTGCCTCAAATGAGCTTCCACC
chrI	4256966	4256989	+	0.4898	0.8793	met-1	TCCAGGACGATTCTGCGATGACG
chrI	4258751	4258774	+	0.2359	0.8631	met-1	TATTTATATAATTCAGTTGCGAA
chrI	4258757	4258780	+	0.3905	0.8831	met-1	TATAATTCAGTTGCGAATGCCAT
chrI	4261064	4261087	+	0.4578	0.9616	met-1	ACTAATTAAATAATTTCAGAAAG
chrI	4265226	4265249	+	0.6644	0.9218	mus-81	AAATTCCAACATCAAGAGCAAGA
chrI	4265384	4265407	+	0.3694	0.9417	mus-81	AAATCTATATATTGAATTTTCAG
chrI	4267818	4267841	+	0.5977	0.8825	C43E11.9	TTGGATAAAGAACAATTAATTAA
chrI	4269086	4269109	+	0.3572	0.8316	cdc-6	TCATTCAAAATTTCTACGATGTC
chrI	4269438	4269461	+	0.6875	0.8875	cdc-6	CAATACAACTTCGAACTGATTTT
chrI	4269473	4269496	+	0.53	0.8809	cdc-6	AGAACTCTCATTGTGGTCGCAGT
chrI	4269554	4269577	+	0.1216	0.8455	cdc-6	CTTTTCATAATCCATAATTTCAG
chrI	4271389	4271412	+	0.3558	0.8574	acin-1	TTCGTTCAGAAAAGCTTCCGAGA
chrI	4271627	4271650	+	0.194	0.9655	acin-1	TAGAAAACCTAATTTTGAAATTT
chrI	4271995	4272018	+	0.6603	0.8825	acin-1	CCGAAGGACAACTTCGCGCAGAA
chrI	4272278	4272301	+	0.488	0.8929	acin-1	AGCATTGAATTTCAGTTGATCAA
chrI	4274526	4274549	+	0.2289	0.6989	Y47D9A.4	CTGCTTTTAATTCCTCTACTACC
chrI	4274535	4274558	+	0.6688	0.8653	Y47D9A.4	ATTCCTCTACTACCCCCTCTTGT
chrI	4275917	4275940	+	0.3844	0.8406	Y47D9A.3	TTTCGACACTACGATGAGTTTGC
chrI	4278445	4278468	+	0.5123	0.9106	Y47D9A.5	AGTGTTGGTAAAGCATTCGGGCT
chrI	4278585	4278608	+	0.7225	0.9569	Y47D9A.5	CATGGTATTGTTATACATCTTAT
chrI	4278812	4278835	+	0.6398	0.972	Y47D9A.5	TCTATGCAAATTATGTCAACCAC
chrI	4278979	4279002	+	0.9001	1.0	Y47D9A.5	GAAGAAAATACTCACTTGCAATA
chrI	4299896	4299919	+	0.5785	0.9084	scpl-3	CAGATTGGTAATGCTTGCGAATC
chrI	4300811	4300834	+	0.6206	0.9937	scpl-3	TGCGAACAAACTGTGTGATATCC
chrI	4300917	4300940	+	0.5566	0.8671	scpl-3	ACGATTCTTGGAAGAGATCCATC
chrI	4305447	4305470	+	0.4733	0.8298	Y47D9A.1	ATAATCTTCAGGTACCCGCTTCC
chrI	4305853	4305876	+	0.1831	0.8536	Y47D9A.1	CCAATTTGTTTCAAGGAACCGCC
chrI	4326269	4326292	+	0.6191	0.9576	anc-1	ACTGTCTAATTTAAACAAAATTC
chrI	4326282	4326305	+	0.4897	0.8597	anc-1	AACAAAATTCCAGAACGGCTGAC
chrI	4326877	4326900	+	0.0213	0.9299	anc-1	ATTAAATAATTTTTAGACAGTAA
chrI	4326892	4326915	+	0.7945	0.9175	anc-1	GACAGTAAACTCGACAAAGAAGC
chrI	4329598	4329621	+	0.4788	0.9336	anc-1	AAAAAAATCAAAGCATTATTCAG
chrI	4330065	4330088	+	0.4022	0.9495	anc-1	ATATTTCCAGGTACCGGTGAACC
chrI	4330501	4330524	+	0.6339	0.9519	anc-1	GAGCTCAGCAATGAGCAGGACTG
chrI	4334676	4334699	+	0.37	0.9511	anc-1	AAAATCCATTATTATAGATTGAT
chrI	4334876	4334899	+	0.0348	0.7771	anc-1	TTTTCAGATTGAATATGCTGATT
chrI	4335292	4335315	+	0.7744	0.9599	anc-1	CAGGAAGGGGAACCCGAAGTGGA
chrI	4336171	4336194	+	0.1649	0.8344	anc-1	AACTTTTCAGATCTCGGTATCGT
[truncated: 710,017 more rows]
