# Supplementary material for: CRISPRware: a software package for contextual gRNA library design
Source: BMC Genomics. 2025 Jul 1;26:607. doi: 10.1186/s12864-025-11775-8 (PMC12210694; doi:10.1186/s12864-025-11775-8)
Supplement: Supplementary file 1 — Supplementary Material 1. [file 12864_2025_11775_MOESM1_ESM.zip › Sup13_K562_active_genome.tsv]

ENCFF842UZU	File format	File type	File format type	Output type	File assembly	Experiment accession	Assay	Donor(s)	Biosample term id	Biosample term name	Biosample type	Biosample organism	Biosample treatments	Biosample treatments amount	Biosample treatments duration	Biosample genetic modifications methods	Biosample genetic modifications categories	Biosample genetic modifications targets	Biosample genetic modifications gene targets	Biosample genetic modifications site coordinates	Biosample genetic modifications zygosity	Experiment target	Library made from	Library depleted in	Library extraction method	Library lysis method	Library crosslinking method	Library strand specific	Experiment date released	Project	RBNS protein concentration	Library fragmentation method	Library size range	Biological replicate(s)	Technical replicate(s)	Read length	Mapped read length	Run type	Paired end	Paired with	Index of	Derived from	Size	Lab	md5sum	dbxrefs	File download URL	Genome annotation	Platform
ENCFF055NNT	bed narrowPeak	bed	narrowPeak	pseudoreplicated peaks	GRCh38	ENCSR956DNB	ATAC-seq	/human-donors/ENCDO000AAD/	EFO:0002067	K562	cell line	Homo sapiens											DNA						2022-04-26	ENCODE			180-1000	1, 2	1_1, 2_1							/files/ENCFF445RUW/, /files/ENCFF356LFX/, /files/ENCFF778GYX/	3108971	ENCODE Processing Pipeline	c1738f40f77a19d1773771b87826dbb8		https://www.encodeproject.org/files/ENCFF842UZU/@@download/ENCFF842UZU.bed.gz
ENCFF797KDM	bed narrowPeak	bed	narrowPeak	replicated peaks	GRCh38	ENCSR859USB	ATAC-seq	/human-donors/ENCDO000AAD/	EFO:0002067	K562	cell line	Homo sapiens											DNA						2022-04-26	ENCODE			180-1000	1, 2	1_1, 2_1							/files/ENCFF356LFX/, /files/ENCFF557RSA/, /files/ENCFF852RRY/	2555235	ENCODE Processing Pipeline	7f7a4fea9902b4de27656b78a71cdda0		https://www.encodeproject.org/files/ENCFF055NNT/@@download/ENCFF055NNT.bed.gz
ENCFF520WSX	bed narrowPeak	bed	narrowPeak	pseudoreplicated peaks	GRCh38	ENCSR214QZO	ATAC-seq	/human-donors/ENCDO000AAD/	EFO:0002067	K562	cell line	Homo sapiens	Crizotinib	1 μM	4 hour								DNA						2021-03-15	ENCODE		chemical (Tn5 transposase)	200-7000	1, 2	1_1, 2_1							/files/ENCFF356LFX/, /files/ENCFF542SYN/, /files/ENCFF853QCP/	2863105	ENCODE Processing Pipeline	f76a0d46bf4d90b4ba6207516de2a10b		https://www.encodeproject.org/files/ENCFF797KDM/@@download/ENCFF797KDM.bed.gz
ENCFF092PVG	bed narrowPeak	bed	narrowPeak	pseudoreplicated peaks	GRCh38	ENCSR005BVE	ATAC-seq	/human-donors/ENCDO000AAD/	EFO:0002067	K562	cell line	Homo sapiens	SGC-CBP30	1 μM	24 hour								DNA						2021-03-15	ENCODE		chemical (Tn5 transposase)	200-7000	1, 2	1_1, 2_1							/files/ENCFF356LFX/, /files/ENCFF017CPJ/, /files/ENCFF957JUS/	3113338	ENCODE Processing Pipeline	08be8cd592923a09bb493484bb499aba		https://www.encodeproject.org/files/ENCFF520WSX/@@download/ENCFF520WSX.bed.gz
ENCFF988RER	bed narrowPeak	bed	narrowPeak	pseudoreplicated peaks	GRCh38	ENCSR017LGQ	ATAC-seq	/human-donors/ENCDO000AAD/	EFO:0002067	K562	cell line	Homo sapiens	DMSO		48 hour								DNA						2021-03-15	ENCODE		chemical (Tn5 transposase)	200-7000	1, 2	1_1, 2_1							/files/ENCFF208PVW/, /files/ENCFF356LFX/, /files/ENCFF048FMT/	3371449	ENCODE Processing Pipeline	8483c5233d758a2b7e614f1eda037fb8		https://www.encodeproject.org/files/ENCFF092PVG/@@download/ENCFF092PVG.bed.gz
ENCFF586IMX	bed narrowPeak	bed	narrowPeak	pseudoreplicated peaks	GRCh38	ENCSR343TQX	ATAC-seq	/human-donors/ENCDO000AAD/	EFO:0002067	K562	cell line	Homo sapiens	Bortezomib	10 nM	24 hour								DNA						2021-03-15	ENCODE		chemical (Tn5 transposase)	200-7000	1, 2	1_1, 2_1							/files/ENCFF356LFX/, /files/ENCFF088PAS/, /files/ENCFF671LWA/	3037389	ENCODE Processing Pipeline	82d3da6f5f8f5d30a28833680b0387fb		https://www.encodeproject.org/files/ENCFF988RER/@@download/ENCFF988RER.bed.gz
ENCFF741UWF	bed narrowPeak	bed	narrowPeak	pseudoreplicated peaks	GRCh38	ENCSR179IAC	ATAC-seq	/human-donors/ENCDO000AAD/	EFO:0002067	K562	cell line	Homo sapiens	JQ1	5 μM	48 hour								DNA						2021-03-15	ENCODE		chemical (Tn5 transposase)	200-7000	1, 2	1_1, 2_1							/files/ENCFF587BQK/, /files/ENCFF356LFX/, /files/ENCFF012CJZ/	1893230	ENCODE Processing Pipeline	c06b240c5dcc18f98da3afe62461e62e		https://www.encodeproject.org/files/ENCFF586IMX/@@download/ENCFF586IMX.bed.gz
ENCFF145AEP	bed narrowPeak	bed	narrowPeak	pseudoreplicated peaks	GRCh38	ENCSR163VQD	ATAC-seq	/human-donors/ENCDO000AAD/	EFO:0002067	K562	cell line	Homo sapiens	Crizotinib	1 μM	24 hour								DNA						2021-03-15	ENCODE		chemical (Tn5 transposase)	200-7000	1, 2	1_1, 2_1							/files/ENCFF356LFX/, /files/ENCFF884EYY/, /files/ENCFF082HXD/	2243982	ENCODE Processing Pipeline	4aeb09e7d35cafe66ae7101ff1c71b98		https://www.encodeproject.org/files/ENCFF741UWF/@@download/ENCFF741UWF.bed.gz
ENCFF113CYL	bed narrowPeak	bed	narrowPeak	replicated peaks	GRCh38	ENCSR761CBY	ATAC-seq	/human-donors/ENCDO000AAD/	EFO:0002067	K562	cell line	Homo sapiens	MB-3	0.5 μM	12 hour								DNA						2021-03-15	ENCODE		chemical (Tn5 transposase)	200-7000	1, 2	1_1, 2_1							/files/ENCFF720UUJ/, /files/ENCFF356LFX/, /files/ENCFF958VQA/	2801156	ENCODE Processing Pipeline	5cf95036a92e3c5939dabdd9d1ebd1c2		https://www.encodeproject.org/files/ENCFF145AEP/@@download/ENCFF145AEP.bed.gz
ENCFF517QIJ	bed narrowPeak	bed	narrowPeak	pseudoreplicated peaks	GRCh38	ENCSR303NUP	ATAC-seq	/human-donors/ENCDO000AAD/	EFO:0002067	K562	cell line	Homo sapiens	C646	5 μM	12 hour								DNA						2021-03-15	ENCODE		chemical (Tn5 transposase)	200-7000	1, 2	1_1, 2_1							/files/ENCFF356LFX/, /files/ENCFF802SHC/, /files/ENCFF068UMC/	2178508	ENCODE Processing Pipeline	c1ae406dd42474e6447747949a8b358a		https://www.encodeproject.org/files/ENCFF113CYL/@@download/ENCFF113CYL.bed.gz
ENCFF703WCG	bed narrowPeak	bed	narrowPeak	pseudoreplicated peaks	GRCh38	ENCSR342GFK	ATAC-seq	/human-donors/ENCDO000AAD/	EFO:0002067	K562	cell line	Homo sapiens	Vorinostat	10 nM	4 hour								DNA						2021-03-16	ENCODE		chemical (Tn5 transposase)	200-7000	1, 2	1_1, 2_1							/files/ENCFF766SQY/, /files/ENCFF704QSP/, /files/ENCFF356LFX/	2701600	ENCODE Processing Pipeline	ab9b564e5a50c591582fda114a8b0bb7		https://www.encodeproject.org/files/ENCFF517QIJ/@@download/ENCFF517QIJ.bed.gz
ENCFF651JKF	bed narrowPeak	bed	narrowPeak	pseudoreplicated peaks	GRCh38	ENCSR165JXS	ATAC-seq	/human-donors/ENCDO000AAD/	EFO:0002067	K562	cell line	Homo sapiens	JQ1	5 μM	4 hour								DNA						2021-03-15	ENCODE		chemical (Tn5 transposase)	200-7000	1, 2	1_1, 2_1							/files/ENCFF356LFX/, /files/ENCFF148DPH/, /files/ENCFF300VRG/	3782477	ENCODE Processing Pipeline	0d6dc120bf6baf7ef870ce619005bfff		https://www.encodeproject.org/files/ENCFF703WCG/@@download/ENCFF703WCG.bed.gz
ENCFF984BJB	bed narrowPeak	bed	narrowPeak	pseudoreplicated peaks	GRCh38	ENCSR021GTX	ATAC-seq	/human-donors/ENCDO000AAD/	EFO:0002067	K562	cell line	Homo sapiens	SGC-CBP30	1 μM	48 hour								DNA						2021-03-15	ENCODE		chemical (Tn5 transposase)	200-7000	1, 2	1_1, 2_1							/files/ENCFF803CWO/, /files/ENCFF356LFX/, /files/ENCFF128ATR/	1609795	ENCODE Processing Pipeline	cb091de850c084be97fc9292f9c3b70b		https://www.encodeproject.org/files/ENCFF651JKF/@@download/ENCFF651JKF.bed.gz
ENCFF333TAT	bed narrowPeak	bed	narrowPeak	pseudoreplicated peaks	GRCh38	ENCSR508LLL	ATAC-seq	/human-donors/ENCDO000AAD/	EFO:0002067	K562	cell line	Homo sapiens	DMSO		12 hour								DNA						2021-03-15	ENCODE		chemical (Tn5 transposase)	200-7000	1, 2	1_1, 2_1							/files/ENCFF356LFX/, /files/ENCFF490USC/, /files/ENCFF631ZTS/	1538881	ENCODE Processing Pipeline	7a448783e50e42bb3b98fbf80044b528		https://www.encodeproject.org/files/ENCFF984BJB/@@download/ENCFF984BJB.bed.gz
ENCFF158GOJ	bed narrowPeak	bed	narrowPeak	pseudoreplicated peaks	GRCh38	ENCSR868FGK	ATAC-seq	/human-donors/ENCDO000AAD/	EFO:0002067	K562	cell line	Homo sapiens											DNA						2020-08-05	ENCODE		chemical (Tn5 transposase)	200-7000	1, 2, 3	1_1, 2_1, 3_1							/files/ENCFF077FBI/, /files/ENCFF128WZG/, /files/ENCFF356LFX/, /files/ENCFF534DCE/	7067871	ENCODE Processing Pipeline	0f7a6c13e23c2e3fc8716153a89ed481		https://www.encodeproject.org/files/ENCFF333TAT/@@download/ENCFF333TAT.bed.gz
ENCFF215XQJ	bed narrowPeak	bed	narrowPeak	pseudoreplicated peaks	GRCh38	ENCSR243BXK	ATAC-seq	/human-donors/ENCDO000AAD/	EFO:0002067	K562	cell line	Homo sapiens	JQ1	5 μM	24 hour								DNA						2021-03-15	ENCODE		chemical (Tn5 transposase)	200-7000	1, 2	1_1, 2_1							/files/ENCFF356LFX/, /files/ENCFF571XGG/, /files/ENCFF760YXA/	2613436	ENCODE Processing Pipeline	294f863cce908c72038863b27949f30d		https://www.encodeproject.org/files/ENCFF158GOJ/@@download/ENCFF158GOJ.bed.gz
ENCFF415FXA	bed narrowPeak	bed	narrowPeak	pseudoreplicated peaks	GRCh38	ENCSR180IJO	ATAC-seq	/human-donors/ENCDO000AAD/	EFO:0002067	K562	cell line	Homo sapiens	AR-42	1 μM	48 hour								DNA						2021-03-15	ENCODE		chemical (Tn5 transposase)	200-7000	1, 2	1_1, 2_1							/files/ENCFF204SVK/, /files/ENCFF223AES/, /files/ENCFF356LFX/	1316880	ENCODE Processing Pipeline	f0daf8d869e462350496a846da7efcc0		https://www.encodeproject.org/files/ENCFF215XQJ/@@download/ENCFF215XQJ.bed.gz
ENCFF481SJK	bed narrowPeak	bed	narrowPeak	pseudoreplicated peaks	GRCh38	ENCSR296YAS	ATAC-seq	/human-donors/ENCDO000AAD/	EFO:0002067	K562	cell line	Homo sapiens	Chaetocin	10 nM	4 hour								DNA						2021-03-16	ENCODE		chemical (Tn5 transposase)	200-7000	1, 2	1_1, 2_1							/files/ENCFF356LFX/, /files/ENCFF775BTG/, /files/ENCFF699MWG/	2079394	ENCODE Processing Pipeline	4164c50b29dd19b4e9e6dead4a4778b4		https://www.encodeproject.org/files/ENCFF415FXA/@@download/ENCFF415FXA.bed.gz
ENCFF550TGR	bed narrowPeak	bed	narrowPeak	pseudoreplicated peaks	GRCh38	ENCSR465IDZ	ATAC-seq	/human-donors/ENCDO000AAD/	EFO:0002067	K562	cell line	Homo sapiens	Vorinostat	10 nM	12 hour								DNA						2021-03-16	ENCODE		chemical (Tn5 transposase)	200-7000	1, 2	1_1, 2_1							/files/ENCFF615FKN/, /files/ENCFF356LFX/, /files/ENCFF837JRF/	2769452	ENCODE Processing Pipeline	d35a886c509eebbf3deb0bc5755c468d		https://www.encodeproject.org/files/ENCFF481SJK/@@download/ENCFF481SJK.bed.gz
ENCFF614WKT	bed narrowPeak	bed	narrowPeak	pseudoreplicated peaks	GRCh38	ENCSR822IYG	ATAC-seq	/human-donors/ENCDO000AAD/	EFO:0002067	K562	cell line	Homo sapiens	Chaetocin	10 nM	12 hour								DNA						2021-03-16	ENCODE		chemical (Tn5 transposase)	200-7000	1, 2	1_1, 2_1							/files/ENCFF132FLJ/, /files/ENCFF356LFX/, /files/ENCFF637MFR/	2953468	ENCODE Processing Pipeline	3f0fbd2ec12a00b85bd6241e2de7a7a9		https://www.encodeproject.org/files/ENCFF550TGR/@@download/ENCFF550TGR.bed.gz
ENCFF680FIO	bed narrowPeak	bed	narrowPeak	replicated peaks	GRCh38	ENCSR442DWQ	ATAC-seq	/human-donors/ENCDO000AAD/	EFO:0002067	K562	cell line	Homo sapiens	MB-3	0.5 μM	24 hour								DNA						2021-03-15	ENCODE		chemical (Tn5 transposase)	200-7000	1, 2	1_1, 2_1							/files/ENCFF356LFX/, /files/ENCFF453YNL/, /files/ENCFF801HNG/	2880511	ENCODE Processing Pipeline	25e898c8b986c955c34742f19136b2ba		https://www.encodeproject.org/files/ENCFF614WKT/@@download/ENCFF614WKT.bed.gz
ENCFF200XYP	bed narrowPeak	bed	narrowPeak	pseudoreplicated peaks	GRCh38	ENCSR793YFK	ATAC-seq	/human-donors/ENCDO000AAD/	EFO:0002067	K562	cell line	Homo sapiens	NCT-503	1 μM	24 hour								DNA						2021-03-15	ENCODE		chemical (Tn5 transposase)	200-7000	1, 2	1_1, 2_1							/files/ENCFF356LFX/, /files/ENCFF805WLL/, /files/ENCFF690LDN/	3175907	ENCODE Processing Pipeline	61483705a41b91ee0321d634c69d19c7		https://www.encodeproject.org/files/ENCFF680FIO/@@download/ENCFF680FIO.bed.gz
ENCFF824NVT	bed narrowPeak	bed	narrowPeak	pseudoreplicated peaks	GRCh38	ENCSR091YVK	ATAC-seq	/human-donors/ENCDO000AAD/	EFO:0002067	K562	cell line	Homo sapiens	EED226	1 μM	48 hour								DNA						2021-03-15	ENCODE		chemical (Tn5 transposase)	200-7000	1, 2	1_1, 2_1							/files/ENCFF356LFX/, /files/ENCFF698INI/, /files/ENCFF278QKY/	3590274	ENCODE Processing Pipeline	f64b68f4fd980fd8311260c233d9a496		https://www.encodeproject.org/files/ENCFF200XYP/@@download/ENCFF200XYP.bed.gz
ENCFF100HTV	bed narrowPeak	bed	narrowPeak	replicated peaks	GRCh38	ENCSR390UVH	ATAC-seq	/human-donors/ENCDO000AAD/	EFO:0002067	K562	cell line	Homo sapiens	Galeterone	2.5 μM	12 hour								DNA						2021-03-15	ENCODE		chemical (Tn5 transposase)	200-7000	1, 2	1_1, 2_1							/files/ENCFF356LFX/, /files/ENCFF200ALE/, /files/ENCFF997QAA/	1734604	ENCODE Processing Pipeline	86d833a424e5cbf9436d5637c7eb7f32		https://www.encodeproject.org/files/ENCFF824NVT/@@download/ENCFF824NVT.bed.gz
ENCFF449NMH	bed narrowPeak	bed	narrowPeak	pseudoreplicated peaks	GRCh38	ENCSR420NIU	ATAC-seq	/human-donors/ENCDO000AAD/	EFO:0002067	K562	cell line	Homo sapiens	Vorinostat	10 nM	48 hour								DNA						2021-03-16	ENCODE		chemical (Tn5 transposase)	200-7000	1, 2	1_1, 2_1							/files/ENCFF088VXM/, /files/ENCFF669QDG/, /files/ENCFF356LFX/	2236099	ENCODE Processing Pipeline	ea71ae8b26ae94d18441e3bde08951c4		https://www.encodeproject.org/files/ENCFF100HTV/@@download/ENCFF100HTV.bed.gz
ENCFF412STN	bed narrowPeak	bed	narrowPeak	pseudoreplicated peaks	GRCh38	ENCSR366CEQ	ATAC-seq	/human-donors/ENCDO000AAD/	EFO:0002067	K562	cell line	Homo sapiens	AR-42	1 μM	4 hour								DNA						2021-03-16	ENCODE		chemical (Tn5 transposase)	200-7000	1, 2	1_1, 2_1							/files/ENCFF462YEM/, /files/ENCFF708GQC/, /files/ENCFF356LFX/	3392562	ENCODE Processing Pipeline	34ed1db5d09fdf4713123118497f7085		https://www.encodeproject.org/files/ENCFF449NMH/@@download/ENCFF449NMH.bed.gz
ENCFF839NAB	bed narrowPeak	bed	narrowPeak	pseudoreplicated peaks	GRCh38	ENCSR281LEY	ATAC-seq	/human-donors/ENCDO000AAD/	EFO:0002067	K562	cell line	Homo sapiens	Panobinostat	10 nM	48 hour								DNA						2021-03-16	ENCODE		chemical (Tn5 transposase)	200-7000	1, 2	1_1, 2_1							/files/ENCFF020QXV/, /files/ENCFF356LFX/, /files/ENCFF570AGC/	2763995	ENCODE Processing Pipeline	1516d0cae6cac9e902ae370935d13826		https://www.encodeproject.org/files/ENCFF412STN/@@download/ENCFF412STN.bed.gz
ENCFF558BLC	bed narrowPeak	bed	narrowPeak	pseudoreplicated peaks	GRCh38	ENCSR978HFU	ATAC-seq	/human-donors/ENCDO000AAD/	EFO:0002067	K562	cell line	Homo sapiens	GSK J4	100 nM	4 hour								DNA						2021-03-15	ENCODE		chemical (Tn5 transposase)	200-7000	1, 2	1_1, 2_1							/files/ENCFF356LFX/, /files/ENCFF732VHN/, /files/ENCFF317RGZ/	1990536	ENCODE Processing Pipeline	f10dae44bd35820000d7f401297b1adc		https://www.encodeproject.org/files/ENCFF839NAB/@@download/ENCFF839NAB.bed.gz
ENCFF919ZPT	bed narrowPeak	bed	narrowPeak	pseudoreplicated peaks	GRCh38	ENCSR483RKN	ATAC-seq	/human-donors/ENCDO000AAD/	EFO:0002067	K562	cell line	Homo sapiens											DNA						2020-07-21	ENCODE		chemical (Tn5 transposase)	200-7000	1, 2	1_1, 2_1							/files/ENCFF512VEZ/, /files/ENCFF356LFX/, /files/ENCFF987XOV/	4989495	ENCODE Processing Pipeline	3cd5e262b185a5459cfeaa5a2f1a2f18		https://www.encodeproject.org/files/ENCFF558BLC/@@download/ENCFF558BLC.bed.gz
ENCFF087HGO	bed narrowPeak	bed	narrowPeak	pseudoreplicated peaks	GRCh38	ENCSR582NPJ	ATAC-seq	/human-donors/ENCDO000AAD/	EFO:0002067	K562	cell line	Homo sapiens	Methotrexate	1 μM	48 hour								DNA						2021-03-15	ENCODE		chemical (Tn5 transposase)	200-7000	1, 2	1_1, 2_1							/files/ENCFF088GTM/, /files/ENCFF356LFX/, /files/ENCFF633OMG/	3549485	ENCODE Processing Pipeline	8f984e0143900dbb6bb32c6d58f767e2		https://www.encodeproject.org/files/ENCFF919ZPT/@@download/ENCFF919ZPT.bed.gz
ENCFF563WNA	bed narrowPeak	bed	narrowPeak	pseudoreplicated peaks	GRCh38	ENCSR446UJL	ATAC-seq	/human-donors/ENCDO000AAD/	EFO:0002067	K562	cell line	Homo sapiens	NCT-503	1 μM	48 hour								DNA						2021-03-15	ENCODE		chemical (Tn5 transposase)	200-7000	1, 2	1_1, 2_1							/files/ENCFF024UHI/, /files/ENCFF356LFX/, /files/ENCFF887QWP/	2585198	ENCODE Processing Pipeline	7f8da3daefb367e4036beb6ce3393f4e		https://www.encodeproject.org/files/ENCFF087HGO/@@download/ENCFF087HGO.bed.gz
ENCFF356SBB	bed narrowPeak	bed	narrowPeak	pseudoreplicated peaks	GRCh38	ENCSR800RAH	ATAC-seq	/human-donors/ENCDO000AAD/	EFO:0002067	K562	cell line	Homo sapiens	Methotrexate	1 μM	24 hour								DNA						2021-03-15	ENCODE		chemical (Tn5 transposase)	200-7000	1, 2	1_1, 2_1							/files/ENCFF925CDA/, /files/ENCFF101RJP/, /files/ENCFF356LFX/	4182757	ENCODE Processing Pipeline	99fdd7f469fa115a3a260e360418ea8c		https://www.encodeproject.org/files/ENCFF563WNA/@@download/ENCFF563WNA.bed.gz
ENCFF637YWY	bed narrowPeak	bed	narrowPeak	replicated peaks	GRCh38	ENCSR068MIW	ATAC-seq	/human-donors/ENCDO000AAD/	EFO:0002067	K562	cell line	Homo sapiens	DMSO		24 hour								DNA						2021-03-15	ENCODE		chemical (Tn5 transposase)	200-7000	1, 2	1_1, 2_1							/files/ENCFF356LFX/, /files/ENCFF376NJC/, /files/ENCFF852OVT/	3143562	ENCODE Processing Pipeline	6c71f0190eed5f13a5c5294a600727fd		https://www.encodeproject.org/files/ENCFF356SBB/@@download/ENCFF356SBB.bed.gz
ENCFF477IQJ	bed narrowPeak	bed	narrowPeak	pseudoreplicated peaks	GRCh38	ENCSR199HSR	ATAC-seq	/human-donors/ENCDO000AAD/	EFO:0002067	K562	cell line	Homo sapiens	DMSO		48 hour								DNA						2021-03-15	ENCODE		chemical (Tn5 transposase)	200-7000	1, 2	1_1, 2_1							/files/ENCFF178IXV/, /files/ENCFF299UCA/, /files/ENCFF356LFX/	2875314	ENCODE Processing Pipeline	83d46a9cd1402c652137a3381518643b		https://www.encodeproject.org/files/ENCFF637YWY/@@download/ENCFF637YWY.bed.gz
ENCFF141VWA	bed narrowPeak	bed	narrowPeak	pseudoreplicated peaks	GRCh38	ENCSR966ZCL	ATAC-seq	/human-donors/ENCDO000AAD/	EFO:0002067	K562	cell line	Homo sapiens	Chaetocin	10 nM	48 hour								DNA						2021-03-16	ENCODE		chemical (Tn5 transposase)	200-7000	1, 2	1_1, 2_1							/files/ENCFF569DBZ/, /files/ENCFF356LFX/, /files/ENCFF040VUB/	3492125	ENCODE Processing Pipeline	df17376e49a8f1dd13a2a5b28f21119c		https://www.encodeproject.org/files/ENCFF477IQJ/@@download/ENCFF477IQJ.bed.gz
ENCFF243TXP	bed narrowPeak	bed	narrowPeak	pseudoreplicated peaks	GRCh38	ENCSR737HKX	ATAC-seq	/human-donors/ENCDO000AAD/	EFO:0002067	K562	cell line	Homo sapiens	Chaetocin	10 nM	24 hour								DNA						2021-03-16	ENCODE		chemical (Tn5 transposase)	200-7000	1, 2	1_1, 2_1							/files/ENCFF356LFX/, /files/ENCFF009MXE/, /files/ENCFF322LDR/	2804375	ENCODE Processing Pipeline	983069684e5e4348b9d730db64573707		https://www.encodeproject.org/files/ENCFF141VWA/@@download/ENCFF141VWA.bed.gz
ENCFF527ASE	bed narrowPeak	bed	narrowPeak	pseudoreplicated peaks	GRCh38	ENCSR644KPP	ATAC-seq	/human-donors/ENCDO000AAD/	EFO:0002067	K562	cell line	Homo sapiens	Vorinostat	10 nM	24 hour								DNA						2021-03-16	ENCODE		chemical (Tn5 transposase)	200-7000	1, 2	1_1, 2_1							/files/ENCFF095IRX/, /files/ENCFF356LFX/, /files/ENCFF995ZUT/	2866328	ENCODE Processing Pipeline	6853ffe5d2987ec8a49d06081027264d		https://www.encodeproject.org/files/ENCFF243TXP/@@download/ENCFF243TXP.bed.gz
ENCFF339UPL	bed narrowPeak	bed	narrowPeak	pseudoreplicated peaks	GRCh38	ENCSR214SFA	ATAC-seq	/human-donors/ENCDO000AAD/	EFO:0002067	K562	cell line	Homo sapiens	AR-42	1 μM	12 hour								DNA						2021-03-16	ENCODE		chemical (Tn5 transposase)	200-7000	1, 2	1_1, 2_1							/files/ENCFF747ZIT/, /files/ENCFF819VKJ/, /files/ENCFF356LFX/	2595464	ENCODE Processing Pipeline	8d42eb86c4d1092427736b6f7c479075		https://www.encodeproject.org/files/ENCFF527ASE/@@download/ENCFF527ASE.bed.gz
ENCFF812SFF	bed narrowPeak	bed	narrowPeak	pseudoreplicated peaks	GRCh38	ENCSR304UWR	ATAC-seq	/human-donors/ENCDO000AAD/	EFO:0002067	K562	cell line	Homo sapiens	GSK J4	100 nM	12 hour								DNA						2021-03-15	ENCODE		chemical (Tn5 transposase)	200-7000	1, 2	1_1, 2_1							/files/ENCFF925CAB/, /files/ENCFF075CBL/, /files/ENCFF356LFX/	1686382	ENCODE Processing Pipeline	7a22430dcaf497e56bee94e7fa48e094		https://www.encodeproject.org/files/ENCFF339UPL/@@download/ENCFF339UPL.bed.gz
ENCFF962YNW	bed narrowPeak	bed	narrowPeak	pseudoreplicated peaks	GRCh38	ENCSR935JVI	ATAC-seq	/human-donors/ENCDO000AAD/	EFO:0002067	K562	cell line	Homo sapiens	Galeterone	2.5 μM	48 hour								DNA						2021-03-15	ENCODE		chemical (Tn5 transposase)	200-7000	1, 2	1_1, 2_1							/files/ENCFF761GIX/, /files/ENCFF356LFX/, /files/ENCFF072QXG/	2930770	ENCODE Processing Pipeline	5224d6d938ae32d4a84525d71667b0fb		https://www.encodeproject.org/files/ENCFF812SFF/@@download/ENCFF812SFF.bed.gz
ENCFF110ZGQ	bed narrowPeak	bed	narrowPeak	pseudoreplicated peaks	GRCh38	ENCSR741QNS	ATAC-seq	/human-donors/ENCDO000AAD/	EFO:0002067	K562	cell line	Homo sapiens	C646	5 μM	24 hour								DNA						2021-03-15	ENCODE		chemical (Tn5 transposase)	200-7000	1, 2	1_1, 2_1							/files/ENCFF560IIG/, /files/ENCFF113LDW/, /files/ENCFF356LFX/	2063430	ENCODE Processing Pipeline	71eed20c85cc5b94e4026b53aa221d41		https://www.encodeproject.org/files/ENCFF962YNW/@@download/ENCFF962YNW.bed.gz
ENCFF763PRE	bed narrowPeak	bed	narrowPeak	pseudoreplicated peaks	GRCh38	ENCSR888JRM	ATAC-seq	/human-donors/ENCDO000AAD/	EFO:0002067	K562	cell line	Homo sapiens	GSK J4	100 nM	48 hour								DNA						2021-03-15	ENCODE		chemical (Tn5 transposase)	200-7000	1, 2	1_1, 2_1							/files/ENCFF514SAQ/, /files/ENCFF356LFX/, /files/ENCFF786SPQ/	2520853	ENCODE Processing Pipeline	1b7e9bc691370e1c6efb354df91648c5		https://www.encodeproject.org/files/ENCFF110ZGQ/@@download/ENCFF110ZGQ.bed.gz
ENCFF968ZUO	bed narrowPeak	bed	narrowPeak	pseudoreplicated peaks	GRCh38	ENCSR197GOQ	ATAC-seq	/human-donors/ENCDO000AAD/	EFO:0002067	K562	cell line	Homo sapiens	GSK J4	100 nM	24 hour								DNA						2021-03-15	ENCODE		chemical (Tn5 transposase)	200-7000	1, 2	1_1, 2_1							/files/ENCFF356LFX/, /files/ENCFF048BVS/, /files/ENCFF661CWC/	2581998	ENCODE Processing Pipeline	76b342d8dd52cae828be3bd06ec5e24e		https://www.encodeproject.org/files/ENCFF763PRE/@@download/ENCFF763PRE.bed.gz
ENCFF274UER	bed narrowPeak	bed	narrowPeak	pseudoreplicated peaks	GRCh38	ENCSR632VDU	ATAC-seq	/human-donors/ENCDO000AAD/	EFO:0002067	K562	cell line	Homo sapiens	DMSO		24 hour								DNA						2021-03-15	ENCODE		chemical (Tn5 transposase)	200-7000	1, 2	1_1, 2_1							/files/ENCFF066WJQ/, /files/ENCFF356LFX/, /files/ENCFF307JLO/	2029464	ENCODE Processing Pipeline	7ce8e87a5c024b96cd255aa9b6ac7ae6		https://www.encodeproject.org/files/ENCFF968ZUO/@@download/ENCFF968ZUO.bed.gz
ENCFF084PBF	bed narrowPeak	bed	narrowPeak	pseudoreplicated peaks	GRCh38	ENCSR934FTO	ATAC-seq	/human-donors/ENCDO000AAD/	EFO:0002067	K562	cell line	Homo sapiens	ARS-853	1 μM	24 hour								DNA						2021-03-15	ENCODE		chemical (Tn5 transposase)	200-7000	1, 2	1_1, 2_1							/files/ENCFF715ZCW/, /files/ENCFF356LFX/, /files/ENCFF040QIQ/	2789289	ENCODE Processing Pipeline	c99d0e175ccd114b6ca47793e46c90a4		https://www.encodeproject.org/files/ENCFF274UER/@@download/ENCFF274UER.bed.gz
ENCFF050STM	bed narrowPeak	bed	narrowPeak	pseudoreplicated peaks	GRCh38	ENCSR509MYW	ATAC-seq	/human-donors/ENCDO000AAD/	EFO:0002067	K562	cell line	Homo sapiens	ARS-853	1 μM	48 hour								DNA						2021-03-15	ENCODE		chemical (Tn5 transposase)	200-7000	1, 2	1_1, 2_1							/files/ENCFF749EZB/, /files/ENCFF356LFX/, /files/ENCFF008BMN/	2968841	ENCODE Processing Pipeline	8d9400fdeb3a63b16c82bf638c64d5da		https://www.encodeproject.org/files/ENCFF084PBF/@@download/ENCFF084PBF.bed.gz
ENCFF816LDC	bed narrowPeak	bed	narrowPeak	pseudoreplicated peaks	GRCh38	ENCSR096HVF	ATAC-seq	/human-donors/ENCDO000AAD/	EFO:0002067	K562	cell line	Homo sapiens	Bortezomib	10 nM	48 hour								DNA						2021-03-15	ENCODE		chemical (Tn5 transposase)	200-7000	1, 2	1_1, 2_1							/files/ENCFF356LFX/, /files/ENCFF327MYY/, /files/ENCFF319BOH/	2755574	ENCODE Processing Pipeline	6f7490e481d0f014379db494dc3e8306		https://www.encodeproject.org/files/ENCFF050STM/@@download/ENCFF050STM.bed.gz
ENCFF529ZME	bed narrowPeak	bed	narrowPeak	pseudoreplicated peaks	GRCh38	ENCSR217QAB	ATAC-seq	/human-donors/ENCDO000AAD/	EFO:0002067	K562	cell line	Homo sapiens	Bortezomib	10 nM	4 hour								DNA						2021-03-15	ENCODE		chemical (Tn5 transposase)	200-7000	1, 2	1_1, 2_1							/files/ENCFF121ZQX/, /files/ENCFF198ETH/, /files/ENCFF356LFX/	1785460	ENCODE Processing Pipeline	198db285fcd9bacffbd8da7a4d3d19eb		https://www.encodeproject.org/files/ENCFF816LDC/@@download/ENCFF816LDC.bed.gz
ENCFF282BIU	bed narrowPeak	bed	narrowPeak	pseudoreplicated peaks	GRCh38	ENCSR121GEL	ATAC-seq	/human-donors/ENCDO000AAD/	EFO:0002067	K562	cell line	Homo sapiens	Crizotinib	1 μM	12 hour								DNA						2021-03-15	ENCODE		chemical (Tn5 transposase)	200-7000	1, 2	1_1, 2_1							/files/ENCFF613BAW/, /files/ENCFF356LFX/, /files/ENCFF180XIE/	2645237	ENCODE Processing Pipeline	218c9963988cda317fc9cb108a250c1f		https://www.encodeproject.org/files/ENCFF529ZME/@@download/ENCFF529ZME.bed.gz
ENCFF246XXM	bed narrowPeak	bed	narrowPeak	pseudoreplicated peaks	GRCh38	ENCSR962TDN	ATAC-seq	/human-donors/ENCDO000AAD/	EFO:0002067	K562	cell line	Homo sapiens	JQ1	5 μM	12 hour								DNA						2021-03-15	ENCODE		chemical (Tn5 transposase)	200-7000	1, 2	1_1, 2_1							/files/ENCFF356LFX/, /files/ENCFF327KPC/, /files/ENCFF441VJL/	2370470	ENCODE Processing Pipeline	b848c47f040861275198a0ffa1556fc7		https://www.encodeproject.org/files/ENCFF282BIU/@@download/ENCFF282BIU.bed.gz
ENCFF291IVT	bed narrowPeak	bed	narrowPeak	pseudoreplicated peaks	GRCh38	ENCSR974QYY	ATAC-seq	/human-donors/ENCDO000AAD/	EFO:0002067	K562	cell line	Homo sapiens	Panobinostat	10 nM	12 hour								DNA						2021-03-16	ENCODE		chemical (Tn5 transposase)	200-7000	1, 2	1_1, 2_1							/files/ENCFF243FUG/, /files/ENCFF356LFX/, /files/ENCFF832ZQV/	2443159	ENCODE Processing Pipeline	d544b1a76a1eb71484290bcee57a6d29		https://www.encodeproject.org/files/ENCFF246XXM/@@download/ENCFF246XXM.bed.gz
ENCFF429LOY	bed narrowPeak	bed	narrowPeak	replicated peaks	GRCh38	ENCSR522ALT	ATAC-seq	/human-donors/ENCDO000AAD/	EFO:0002067	K562	cell line	Homo sapiens	EED226	1 μM	24 hour								DNA						2021-03-15	ENCODE		chemical (Tn5 transposase)	200-7000	1, 2	1_1, 2_1							/files/ENCFF356LFX/, /files/ENCFF882IBU/, /files/ENCFF403UXE/	3543226	ENCODE Processing Pipeline	80710d5881879a16d8a08b9e6ce64251		https://www.encodeproject.org/files/ENCFF291IVT/@@download/ENCFF291IVT.bed.gz
ENCFF603APA	bed narrowPeak	bed	narrowPeak	pseudoreplicated peaks	GRCh38	ENCSR676UFY	ATAC-seq	/human-donors/ENCDO000AAD/	EFO:0002067	K562	cell line	Homo sapiens	C646	5 μM	48 hour								DNA						2021-03-15	ENCODE		chemical (Tn5 transposase)	200-7000	1, 2	1_1, 2_1							/files/ENCFF739MLL/, /files/ENCFF448DIP/, /files/ENCFF356LFX/	1354238	ENCODE Processing Pipeline	aa79e97a4e07ccfd66990bbb3491bd6d		https://www.encodeproject.org/files/ENCFF429LOY/@@download/ENCFF429LOY.bed.gz
ENCFF252OYM	bed narrowPeak	bed	narrowPeak	pseudoreplicated peaks	GRCh38	ENCSR920YDG	ATAC-seq	/human-donors/ENCDO000AAD/	EFO:0002067	K562	cell line	Homo sapiens	Bortezomib	10 nM	12 hour								DNA						2021-03-15	ENCODE		chemical (Tn5 transposase)	200-7000	1, 2	1_1, 2_1							/files/ENCFF356LFX/, /files/ENCFF912JGS/, /files/ENCFF829BNS/	2737012	ENCODE Processing Pipeline	201e32b220102dba64db49cf2a63802a		https://www.encodeproject.org/files/ENCFF603APA/@@download/ENCFF603APA.bed.gz
ENCFF239GPE	bed narrowPeak	bed	narrowPeak	pseudoreplicated peaks	GRCh38	ENCSR314EDO	ATAC-seq	/human-donors/ENCDO000AAD/	EFO:0002067	K562	cell line	Homo sapiens	Panobinostat	10 nM	24 hour								DNA						2021-03-16	ENCODE		chemical (Tn5 transposase)	200-7000	1, 2	1_1, 2_1							/files/ENCFF665AKU/, /files/ENCFF356LFX/, /files/ENCFF132JPZ/	3082677	ENCODE Processing Pipeline	3690d24d189edbe1954c5c9077254b04		https://www.encodeproject.org/files/ENCFF252OYM/@@download/ENCFF252OYM.bed.gz
ENCFF226XER	bed narrowPeak	bed	narrowPeak	pseudoreplicated peaks	GRCh38	ENCSR745KUZ	ATAC-seq	/human-donors/ENCDO000AAD/	EFO:0002067	K562	cell line	Homo sapiens	DMSO		4 hour								DNA						2021-03-15	ENCODE		chemical (Tn5 transposase)	200-7000	1, 2	1_1, 2_1							/files/ENCFF356LFX/, /files/ENCFF624UNP/, /files/ENCFF403UPN/	2974039	ENCODE Processing Pipeline	12d20548dbe350e5513736a799f33f85		https://www.encodeproject.org/files/ENCFF239GPE/@@download/ENCFF239GPE.bed.gz
ENCFF392DVU	bed narrowPeak	bed	narrowPeak	pseudoreplicated peaks	GRCh38	ENCSR874GAJ	ATAC-seq	/human-donors/ENCDO000AAD/	EFO:0002067	K562	cell line	Homo sapiens	C646	5 μM	4 hour								DNA						2021-03-15	ENCODE		chemical (Tn5 transposase)	200-7000	1, 2	1_1, 2_1							/files/ENCFF356LFX/, /files/ENCFF509QGF/, /files/ENCFF839WLA/	1963695	ENCODE Processing Pipeline	e1209081f6ef1458954b8f253d608b6f		https://www.encodeproject.org/files/ENCFF226XER/@@download/ENCFF226XER.bed.gz
ENCFF990VZL	bed narrowPeak	bed	narrowPeak	pseudoreplicated peaks	GRCh38	ENCSR680XOP	ATAC-seq	/human-donors/ENCDO000AAD/	EFO:0002067	K562	cell line	Homo sapiens	MB-3	0.5 μM	4 hour								DNA						2021-03-15	ENCODE		chemical (Tn5 transposase)	200-7000	1, 2	1_1, 2_1							/files/ENCFF419TWX/, /files/ENCFF557HKL/, /files/ENCFF356LFX/	2692593	ENCODE Processing Pipeline	b24b1ce568cecc06ff9e014e8f007cd3		https://www.encodeproject.org/files/ENCFF392DVU/@@download/ENCFF392DVU.bed.gz
ENCFF601WRI	bed narrowPeak	bed	narrowPeak	pseudoreplicated peaks	GRCh38	ENCSR803QIE	ATAC-seq	/human-donors/ENCDO000AAD/	EFO:0002067	K562	cell line	Homo sapiens	MB-3	0.5 μM	48 hour								DNA						2021-03-15	ENCODE		chemical (Tn5 transposase)	200-7000	1, 2	1_1, 2_1							/files/ENCFF599QWZ/, /files/ENCFF223KJF/, /files/ENCFF356LFX/	2648487	ENCODE Processing Pipeline	2fe7447e60d25956a46c33802d804fa2		https://www.encodeproject.org/files/ENCFF990VZL/@@download/ENCFF990VZL.bed.gz
ENCFF153CSM	bed narrowPeak	bed	narrowPeak	pseudoreplicated peaks	GRCh38	ENCSR259HTB	ATAC-seq	/human-donors/ENCDO000AAD/	EFO:0002067	K562	cell line	Homo sapiens	AR-42	1 μM	24 hour								DNA						2021-03-15	ENCODE		chemical (Tn5 transposase)	200-7000	1, 2	1_1, 2_1							/files/ENCFF264OFP/, /files/ENCFF429QXV/, /files/ENCFF356LFX/	2603170	ENCODE Processing Pipeline	1b708081e0ead6475625229fc7dfc705		https://www.encodeproject.org/files/ENCFF601WRI/@@download/ENCFF601WRI.bed.gz
ENCFF891XBE	bed narrowPeak	bed	narrowPeak	pseudoreplicated peaks	GRCh38	ENCSR503EZG	ATAC-seq	/human-donors/ENCDO000AAD/	EFO:0002067	K562	cell line	Homo sapiens	Crizotinib	1 μM	48 hour								DNA						2021-03-15	ENCODE		chemical (Tn5 transposase)	200-7000	1, 2	1_1, 2_1							/files/ENCFF812AHA/, /files/ENCFF356LFX/, /files/ENCFF152QKY/	1352395	ENCODE Processing Pipeline	43856dab570e6b686e4ee92925fc80a5		https://www.encodeproject.org/files/ENCFF153CSM/@@download/ENCFF153CSM.bed.gz
ENCFF344PIT	bed narrowPeak	bed	narrowPeak	pseudoreplicated peaks	GRCh38	ENCSR548GGF	ATAC-seq	/human-donors/ENCDO000AAD/	EFO:0002067	K562	cell line	Homo sapiens	Panobinostat	10 nM	4 hour								DNA						2021-03-16	ENCODE		chemical (Tn5 transposase)	200-7000	1, 2	1_1, 2_1							/files/ENCFF958FPU/, /files/ENCFF025QHF/, /files/ENCFF356LFX/	2209030	ENCODE Processing Pipeline	824ba71f1e948f3fc9c58aa8e08d81ed		https://www.encodeproject.org/files/ENCFF891XBE/@@download/ENCFF891XBE.bed.gz
ENCFF359EAN	bed narrowPeak	bed	narrowPeak	pseudoreplicated peaks	GRCh38	ENCSR685YMG	ATAC-seq	/human-donors/ENCDO000AAD/	EFO:0002067	K562	cell line	Homo sapiens	Galeterone	2.5 μM	24 hour								DNA						2021-03-15	ENCODE		chemical (Tn5 transposase)	200-7000	1, 2	1_1, 2_1							/files/ENCFF874NLS/, /files/ENCFF356LFX/, /files/ENCFF786FRW/	2214785	ENCODE Processing Pipeline	414c1e8d16a8bb6710d59a80cf45c978		https://www.encodeproject.org/files/ENCFF344PIT/@@download/ENCFF344PIT.bed.gz
ENCFF118PBQ	bed narrowPeak	bed	narrowPeak	pseudoreplicated peaks	GRCh38	ENCSR524ZSN	ATAC-seq	/human-donors/ENCDO000AAD/	EFO:0002067	K562	cell line	Homo sapiens	Galeterone	2.5 μM	4 hour								DNA						2021-03-15	ENCODE		chemical (Tn5 transposase)	200-7000	1, 2	1_1, 2_1							/files/ENCFF323RSM/, /files/ENCFF356LFX/, /files/ENCFF296OJU/	2133288	ENCODE Processing Pipeline	d307c6da53195e6899471ae90ded7e25		https://www.encodeproject.org/files/ENCFF359EAN/@@download/ENCFF359EAN.bed.gz
ENCFF511QFN	bedpe	bedpe		loops	GRCh38	ENCSR597AKG	ChIA-PET	/human-donors/ENCDO000AAD/	EFO:0002067	K562	cell line	Homo sapiens										CTCF-human	DNA		SDS		formaldehyde		2021-03-12	ENCODE			300-600	2	2_1							/files/ENCFF162SWZ/	2240936	Yijun Ruan, JAX	1c1706176e91e0847f5f07022da80915		https://www.encodeproject.org/files/ENCFF118PBQ/@@download/ENCFF118PBQ.bedpe.gz
ENCFF185XRG	bedpe	bedpe		loops	GRCh38	ENCSR880DSH	ChIA-PET	/human-donors/ENCDO000AAD/	EFO:0002067	K562	cell line	Homo sapiens										POLR2A-human	DNA		SDS	SDS	formaldehyde		2021-02-26	ENCODE		sonication (Branson Sonifier 250)	300-600, 350-650	1	1_1							/files/ENCFF448TGS/	11964739	Yijun Ruan, JAX	ec8482f0227730d178169776b209c10f		https://www.encodeproject.org/files/ENCFF511QFN/@@download/ENCFF511QFN.bedpe.gz
ENCFF274YGF	bed narrowPeak	bed	narrowPeak	peaks	GRCh38	ENCSR000EOT	DNase-seq	/human-donors/ENCDO000AAD/	EFO:0002067	K562	cell line	Homo sapiens											DNA						2018-05-09	ENCODE				1	1_1, 1_2							/files/ENCFF205FNC/, /files/ENCFF180EJG/	1821516	ENCODE Processing Pipeline	04653af177917b3dda96b9454fd8f90e		https://www.encodeproject.org/files/ENCFF185XRG/@@download/ENCFF185XRG.bed.gz
ENCFF628UDH	bed narrowPeak	bed	narrowPeak	peaks	GRCh38	ENCSR000EKS	DNase-seq	/human-donors/ENCDO000AAD/	EFO:0002067	K562	cell line	Homo sapiens											DNA						2011-04-19	ENCODE		see document		1	1_1, 1_2, 1_3							/files/ENCFF635XTF/, /files/ENCFF257HEE/	1348006	ENCODE Processing Pipeline	9262ab2b89cd60d05deb831cdd6b509e		https://www.encodeproject.org/files/ENCFF274YGF/@@download/ENCFF274YGF.bed.gz
ENCFF926HBH	bed narrowPeak	bed	narrowPeak	peaks	GRCh38	ENCSR000EKQ	DNase-seq	/human-donors/ENCDO000AAD/	EFO:0002067	K562	cell line	Homo sapiens											DNA						2012-08-28	ENCODE		see document		1	1_1, 1_2, 1_3							/files/ENCFF708UMH/, /files/ENCFF635XTF/	1218257	ENCODE Processing Pipeline	7172d67947189cde5e584529f0f1048f		https://www.encodeproject.org/files/ENCFF628UDH/@@download/ENCFF628UDH.bed.gz
ENCFF213OTI	bed narrowPeak	bed	narrowPeak	peaks	GRCh38	ENCSR000EKP	DNase-seq	/human-donors/ENCDO000AAD/	EFO:0002067	K562	cell line	Homo sapiens											DNA						2012-08-28	ENCODE		see document		1	1_1, 1_2, 1_3							/files/ENCFF635XTF/, /files/ENCFF850WVL/	1166109	ENCODE Processing Pipeline	46563c38988e7d94f1f68dcd9fc05cc0		https://www.encodeproject.org/files/ENCFF926HBH/@@download/ENCFF926HBH.bed.gz
ENCFF544LXB	bed narrowPeak	bed	narrowPeak	pseudoreplicated peaks	GRCh38	ENCSR000APC	Histone ChIP-seq	/human-donors/ENCDO000AAD/	EFO:0002067	K562	cell line	Homo sapiens										H2AFZ-human	DNA						2011-02-10	ENCODE		see document		1, 2	1_1, 2_1							/files/ENCFF007YZT/, /files/ENCFF356LFX/, /files/ENCFF420ARY/, /files/ENCFF666YXZ/, /files/ENCFF226FKB/, /files/ENCFF874SMO/	2845402	ENCODE Processing Pipeline	a5934e60f1ebf8e393aa111a26f74074		https://www.encodeproject.org/files/ENCFF213OTI/@@download/ENCFF213OTI.bed.gz
ENCFF561OUZ	bed narrowPeak	bed	narrowPeak	pseudoreplicated peaks	GRCh38	ENCSR000AKP	Histone ChIP-seq	/human-donors/ENCDO000AAD/	EFO:0002067	K562	cell line	Homo sapiens										H3K27ac-human	DNA						2011-02-10	ENCODE		see document	200-600	1, 2, 3	1_1, 2_1, 3_1, 3_2							/files/ENCFF600THN/, /files/ENCFF420ARY/, /files/ENCFF226FKB/, /files/ENCFF356LFX/, /files/ENCFF232RQF/, /files/ENCFF666YXZ/, /files/ENCFF704LGA/	1455796	ENCODE Processing Pipeline	81a2d09ef690a3317f6b0e793690cfdc		https://www.encodeproject.org/files/ENCFF544LXB/@@download/ENCFF544LXB.bed.gz
ENCFF193ERO	bed narrowPeak	bed	narrowPeak	replicated peaks	GRCh38	ENCSR000DWB	Histone ChIP-seq	/human-donors/ENCDO000AAD/	EFO:0002067	K562	cell line	Homo sapiens										H3K36me3-human	DNA						2011-02-11	ENCODE		see document		1, 2	1_1, 2_1							/files/ENCFF035SOZ/, /files/ENCFF897QAS/, /files/ENCFF816ECC/, /files/ENCFF356LFX/	1378059	ENCODE Processing Pipeline	7974e4f7e3f7b1db43715efdf2532916		https://www.encodeproject.org/files/ENCFF561OUZ/@@download/ENCFF561OUZ.bed.gz
ENCFF135ZLM	bed narrowPeak	bed	narrowPeak	pseudoreplicated peaks	GRCh38	ENCSR000AKR	Histone ChIP-seq	/human-donors/ENCDO000AAD/	EFO:0002067	K562	cell line	Homo sapiens										H3K36me3-human	DNA						2011-02-10	ENCODE		see document	300-600	1, 2, 3	1_1, 2_1, 3_1, 3_2							/files/ENCFF356LFX/, /files/ENCFF925FDY/, /files/ENCFF594GRL/, /files/ENCFF801CHE/, /files/ENCFF226FKB/, /files/ENCFF420ARY/, /files/ENCFF666YXZ/	3759744	ENCODE Processing Pipeline	f66a73f2377a38c4ba6c1d4405fd41a5		https://www.encodeproject.org/files/ENCFF193ERO/@@download/ENCFF193ERO.bed.gz
ENCFF540NGG	bed narrowPeak	bed	narrowPeak	replicated peaks	GRCh38	ENCSR000AKS	Histone ChIP-seq	/human-donors/ENCDO000AAD/	EFO:0002067	K562	cell line	Homo sapiens										H3K4me1-human	DNA						2011-02-10	ENCODE		see document	200-600	1, 2, 3	1_1, 2_1, 3_1, 3_2							/files/ENCFF839DZV/, /files/ENCFF420ARY/, /files/ENCFF226FKB/, /files/ENCFF103WYN/, /files/ENCFF356LFX/, /files/ENCFF666YXZ/, /files/ENCFF625ZHC/	2342260	ENCODE Processing Pipeline	b2db31175e0856a2b27c064da8e4bbb4		https://www.encodeproject.org/files/ENCFF135ZLM/@@download/ENCFF135ZLM.bed.gz
ENCFF749KLQ	bed narrowPeak	bed	narrowPeak	pseudoreplicated peaks	GRCh38	ENCSR000EWC	Histone ChIP-seq	/human-donors/ENCDO000AAD/	EFO:0002067	K562	cell line	Homo sapiens										H3K4me1-human	DNA						2011-10-07	ENCODE		see document		1, 2	1_1, 2_1							/files/ENCFF355LXQ/, /files/ENCFF089KHK/, /files/ENCFF229LAF/, /files/ENCFF356LFX/	2819153	ENCODE Processing Pipeline	63db47e5b9b98dbebff2ce20df066106		https://www.encodeproject.org/files/ENCFF540NGG/@@download/ENCFF540NGG.bed.gz
ENCFF689QIJ	bed narrowPeak	bed	narrowPeak	pseudoreplicated peaks	GRCh38	ENCSR000AKT	Histone ChIP-seq	/human-donors/ENCDO000AAD/	EFO:0002067	K562	cell line	Homo sapiens										H3K4me2-human	DNA						2011-02-10	ENCODE		see document		1, 2	1_1, 2_1							/files/ENCFF356LFX/, /files/ENCFF666YXZ/, /files/ENCFF226FKB/, /files/ENCFF446FUS/, /files/ENCFF583GSH/, /files/ENCFF420ARY/	1656808	ENCODE Processing Pipeline	55c1093b8d98bef1dc7f788fbb44eb7c		https://www.encodeproject.org/files/ENCFF749KLQ/@@download/ENCFF749KLQ.bed.gz
ENCFF122CSI	bed narrowPeak	bed	narrowPeak	pseudoreplicated peaks	GRCh38	ENCSR000AKU	Histone ChIP-seq	/human-donors/ENCDO000AAD/	EFO:0002067	K562	cell line	Homo sapiens										H3K4me3-human	DNA						2011-02-10	ENCODE		see document		1, 2	1_1, 2_1							/files/ENCFF420ARY/, /files/ENCFF666YXZ/, /files/ENCFF564SVK/, /files/ENCFF685PPQ/, /files/ENCFF356LFX/, /files/ENCFF226FKB/	1111370	ENCODE Processing Pipeline	5dea2993c0831ae344a989d601c09178		https://www.encodeproject.org/files/ENCFF689QIJ/@@download/ENCFF689QIJ.bed.gz
ENCFF885FQN	bed narrowPeak	bed	narrowPeak	pseudoreplicated peaks	GRCh38	ENCSR000EWA	Histone ChIP-seq	/human-donors/ENCDO000AAD/	EFO:0002067	K562	cell line	Homo sapiens										H3K4me3-human	DNA						2011-05-19	ENCODE		see document		1, 2	1_1, 2_1							/files/ENCFF181ANT/, /files/ENCFF747HEB/, /files/ENCFF355LXQ/, /files/ENCFF356LFX/	663053	ENCODE Processing Pipeline	e5694050796ccb5eeace1e6a4efec34d		https://www.encodeproject.org/files/ENCFF122CSI/@@download/ENCFF122CSI.bed.gz
ENCFF706WUF	bed narrowPeak	bed	narrowPeak	pseudoreplicated peaks	GRCh38	ENCSR668LDD	Histone ChIP-seq	/human-donors/ENCDO000AAD/	EFO:0002067	K562	cell line	Homo sapiens										H3K4me3-human	DNA						2016-11-08	ENCODE		shearing (Covaris generic), sonication (generic)	200-600	1, 2	1_1, 2_1							/files/ENCFF356LFX/, /files/ENCFF855ZMQ/, /files/ENCFF226FKB/, /files/ENCFF752MYF/, /files/ENCFF420ARY/, /files/ENCFF666YXZ/	610209	ENCODE Processing Pipeline	db483a7fe9eaf56ee507f9852f0e0ca3		https://www.encodeproject.org/files/ENCFF885FQN/@@download/ENCFF885FQN.bed.gz
ENCFF209OQD	bed narrowPeak	bed	narrowPeak	replicated peaks	GRCh38	ENCSR000DWD	Histone ChIP-seq	/human-donors/ENCDO000AAD/	EFO:0002067	K562	cell line	Homo sapiens										H3K4me3-human	DNA						2011-02-11	ENCODE		see document		1, 2	1_1, 2_1							/files/ENCFF656DMV/, /files/ENCFF440ARP/, /files/ENCFF897QAS/, /files/ENCFF356LFX/	766658	ENCODE Processing Pipeline	f7616f8937225476151f4af2262dcfeb		https://www.encodeproject.org/files/ENCFF706WUF/@@download/ENCFF706WUF.bed.gz
ENCFF891CHI	bed narrowPeak	bed	narrowPeak	pseudoreplicated peaks	GRCh38	ENCSR000APD	Histone ChIP-seq	/human-donors/ENCDO000AAD/	EFO:0002067	K562	cell line	Homo sapiens										H3K79me2-human	DNA						2011-02-10	ENCODE		see document	200-600	1, 2, 3	1_1, 2_1, 3_1							/files/ENCFF711PLM/, /files/ENCFF132YSI/, /files/ENCFF649PBO/, /files/ENCFF226FKB/, /files/ENCFF356LFX/, /files/ENCFF666YXZ/, /files/ENCFF420ARY/	2030501	ENCODE Processing Pipeline	b0e6f4594be0ec60fd34e218ebc1dcaf		https://www.encodeproject.org/files/ENCFF209OQD/@@download/ENCFF209OQD.bed.gz
ENCFF148UQI	bed narrowPeak	bed	narrowPeak	pseudoreplicated peaks	GRCh38	ENCSR000AKV	Histone ChIP-seq	/human-donors/ENCDO000AAD/	EFO:0002067	K562	cell line	Homo sapiens										H3K9ac-human	DNA						2011-02-10	ENCODE		see document		1, 2	1_1, 2_1							/files/ENCFF666YXZ/, /files/ENCFF226FKB/, /files/ENCFF420ARY/, /files/ENCFF356LFX/, /files/ENCFF505NMT/, /files/ENCFF149MXA/	1027608	ENCODE Processing Pipeline	0c4d48de710e88b7049fe53eb9b31dbe		https://www.encodeproject.org/files/ENCFF891CHI/@@download/ENCFF891CHI.bed.gz
ENCFF462AVD	bed narrowPeak	bed	narrowPeak	pseudoreplicated peaks	GRCh38	ENCSR000EVZ	Histone ChIP-seq	/human-donors/ENCDO000AAD/	EFO:0002067	K562	cell line	Homo sapiens										H3K9ac-human	DNA						2011-05-19	ENCODE		see document		1, 2	1_1, 2_1							/files/ENCFF355LXQ/, /files/ENCFF669AOZ/, /files/ENCFF946AXU/, /files/ENCFF356LFX/	2807903	ENCODE Processing Pipeline	0c4c1141dfc788db377407a9531be112		https://www.encodeproject.org/files/ENCFF148UQI/@@download/ENCFF148UQI.bed.gz
ENCFF909RKY	bed narrowPeak	bed	narrowPeak	pseudoreplicated peaks	GRCh38	ENCSR000AKW	Histone ChIP-seq	/human-donors/ENCDO000AAD/	EFO:0002067	K562	cell line	Homo sapiens										H3K9me1-human	DNA						2011-02-10	ENCODE		see document		1	1_1							/files/ENCFF226FKB/, /files/ENCFF302OEO/, /files/ENCFF356LFX/, /files/ENCFF666YXZ/, /files/ENCFF420ARY/	206126	ENCODE Processing Pipeline	5ddbfd027332e8d38e801dd1eaa7575c		https://www.encodeproject.org/files/ENCFF462AVD/@@download/ENCFF462AVD.bed.gz
ENCFF795AWO	bed narrowPeak	bed	narrowPeak	replicated peaks	GRCh38	ENCSR000AKX	Histone ChIP-seq	/human-donors/ENCDO000AAD/	EFO:0002067	K562	cell line	Homo sapiens										H4K20me1-human	DNA						2011-02-10	ENCODE		see document		1, 2	1_1, 2_1							/files/ENCFF666YXZ/, /files/ENCFF255QRL/, /files/ENCFF923YUN/, /files/ENCFF420ARY/, /files/ENCFF356LFX/, /files/ENCFF226FKB/	821959	ENCODE Processing Pipeline	fe4c93b6faa0ab4153ef41fe516bced4		https://www.encodeproject.org/files/ENCFF909RKY/@@download/ENCFF909RKY.bed.gz
ENCFF057JFH	bed narrowPeak	bed	narrowPeak	IDR thresholded peaks	GRCh38	ENCSR617POJ	TF ChIP-seq	/human-donors/ENCDO000AAD/	EFO:0002067	K562	cell line	Homo sapiens				CRISPR	insertion	{'schema_version': '14', 'aliases': [], 'organism': {'schema_version': '6', '@type': ['Organism', 'Item'], 'name': 'human', 'taxon_id': '9606', 'scientific_name': 'Homo sapiens', '@id': '/organisms/human/', 'uuid': '7745b647-ff15-4ff3-9ced-b897d4e2983c', 'status': 'released'}, 'genes': ['/genes/162239/'], '@type': ['Target', 'Item'], 'name': 'ZFP1-human', 'label': 'ZFP1', '@id': '/targets/ZFP1-hu…				ZFP1-human	DNA				formaldehyde		2020-08-03	ENCODE			450-650	1, 2	1_1, 2_1							/files/ENCFF127ODS/, /files/ENCFF463LXE/, /files/ENCFF174OKT/, /files/ENCFF356LFX/	66442	ENCODE Processing Pipeline	16303e76c144e51a71cfe91bab023ba0		https://www.encodeproject.org/files/ENCFF795AWO/@@download/ENCFF795AWO.bed.gz
ENCFF794SCQ	bed narrowPeak	bed	narrowPeak	conservative IDR thresholded peaks	GRCh38	ENCSR879KXD	TF ChIP-seq	/human-donors/ENCDO000AAD/	EFO:0002067	K562	cell line	Homo sapiens				CRISPR	insertion	{'dbxrefs': ['FactorBook:RAD21'], 'aliases': [], 'organism': {'schema_version': '6', '@type': ['Organism', 'Item'], 'name': 'human', 'taxon_id': '9606', 'scientific_name': 'Homo sapiens', '@id': '/organisms/human/', 'uuid': '7745b647-ff15-4ff3-9ced-b897d4e2983c', 'status': 'released'}, 'genes': ['/genes/5885/'], '@type': ['Target', 'Item'], 'label': 'RAD21', 'title': 'RAD21 (Homo sapiens)', 'inve…				RAD21-human	DNA				formaldehyde		2020-07-08	ENCODE			450-650	1, 2	1_1, 2_1							/files/ENCFF099DUX/, /files/ENCFF636DAM/, /files/ENCFF356LFX/, /files/ENCFF174OKT/	566848	ENCODE Processing Pipeline	0e638759eb09e8d0825d3d124b2c77d6		https://www.encodeproject.org/files/ENCFF057JFH/@@download/ENCFF057JFH.bed.gz
ENCFF701RWL	bed narrowPeak	bed	narrowPeak	IDR thresholded peaks	GRCh38	ENCSR125YGM	TF ChIP-seq	/human-donors/ENCDO000AAD/	EFO:0002067	K562	cell line	Homo sapiens				CRISPR	insertion	{'schema_version': '14', 'aliases': [], 'organism': {'schema_version': '6', '@type': ['Organism', 'Item'], 'name': 'human', 'taxon_id': '9606', 'scientific_name': 'Homo sapiens', '@id': '/organisms/human/', 'uuid': '7745b647-ff15-4ff3-9ced-b897d4e2983c', 'status': 'released'}, 'genes': ['/genes/3399/'], '@type': ['Target', 'Item'], 'name': 'ID3-human', 'label': 'ID3', '@id': '/targets/ID3-human/'…				ID3-human	DNA						2021-03-31	ENCODE		sonication (Bioruptor Pico)	250-450	1, 2	1_1, 2_1							/files/ENCFF356LFX/, /files/ENCFF553XUK/, /files/ENCFF545KID/, /files/ENCFF529BJQ/	23229	ENCODE Processing Pipeline	e6e475535ea04af262cd6522c6bd3ced		https://www.encodeproject.org/files/ENCFF794SCQ/@@download/ENCFF794SCQ.bed.gz
ENCFF462ZIG	bed narrowPeak	bed	narrowPeak	conservative IDR thresholded peaks	GRCh38	ENCSR350GZC	TF ChIP-seq	/human-donors/ENCDO000AAD/	EFO:0002067	K562	cell line	Homo sapiens				CRISPR	insertion	{'schema_version': '14', 'aliases': ['michael-snyder:TS-908'], 'organism': {'schema_version': '6', '@type': ['Organism', 'Item'], 'name': 'human', 'taxon_id': '9606', 'scientific_name': 'Homo sapiens', '@id': '/organisms/human/', 'uuid': '7745b647-ff15-4ff3-9ced-b897d4e2983c', 'status': 'released'}, 'genes': ['/genes/93134/'], '@type': ['Target', 'Item'], 'name': 'ZNF561-human', 'label': 'ZNF561'…				ZNF561-human	DNA				formaldehyde		2020-08-03	ENCODE			450-650	1, 2	1_1, 2_1							/files/ENCFF356LFX/, /files/ENCFF628IKE/, /files/ENCFF875PPH/, /files/ENCFF174OKT/	31929	ENCODE Processing Pipeline	ba96abc5683a84bca116953c08e5190d		https://www.encodeproject.org/files/ENCFF701RWL/@@download/ENCFF701RWL.bed.gz
ENCFF198NGY	bed narrowPeak	bed	narrowPeak	IDR thresholded peaks	GRCh38	ENCSR459FUE	TF ChIP-seq	/human-donors/ENCDO000AAD/	EFO:0002067	K562	cell line	Homo sapiens				CRISPR	insertion	{'schema_version': '14', 'aliases': ['michael-snyder:TS-341'], 'organism': {'schema_version': '6', '@type': ['Organism', 'Item'], 'name': 'human', 'taxon_id': '9606', 'scientific_name': 'Homo sapiens', '@id': '/organisms/human/', 'uuid': '7745b647-ff15-4ff3-9ced-b897d4e2983c', 'status': 'released'}, 'genes': ['/genes/2077/'], '@type': ['Target', 'Item'], 'name': 'ERF-human', 'label': 'ERF', '@id'…				ERF-human	DNA				formaldehyde		2020-08-03	ENCODE			450-650	1, 2	1_1, 2_1							/files/ENCFF251ZED/, /files/ENCFF174OKT/, /files/ENCFF419TRU/, /files/ENCFF356LFX/	185487	ENCODE Processing Pipeline	4e1b78e6acd846952e4bf535b3c3ab63		https://www.encodeproject.org/files/ENCFF462ZIG/@@download/ENCFF462ZIG.bed.gz
ENCFF738IQL	bed narrowPeak	bed	narrowPeak	IDR thresholded peaks	GRCh38	ENCSR972CVS	TF ChIP-seq	/human-donors/ENCDO000AAD/	EFO:0002067	K562	cell line	Homo sapiens				CRISPR	insertion	{'schema_version': '14', 'aliases': [], 'organism': {'schema_version': '6', '@type': ['Organism', 'Item'], 'name': 'human', 'taxon_id': '9606', 'scientific_name': 'Homo sapiens', '@id': '/organisms/human/', 'uuid': '7745b647-ff15-4ff3-9ced-b897d4e2983c', 'status': 'released'}, 'genes': ['/genes/2004/'], '@type': ['Target', 'Item'], 'name': 'ELK3-human', 'label': 'ELK3', '@id': '/targets/ELK3-huma…				ELK3-human	DNA				formaldehyde		2020-08-03	ENCODE			450-650	1, 2	1_1, 2_1							/files/ENCFF356LFX/, /files/ENCFF820OZZ/, /files/ENCFF174OKT/, /files/ENCFF745ZHC/	29785	ENCODE Processing Pipeline	91e2d481c44a3f933119331eb7f5f9ea		https://www.encodeproject.org/files/ENCFF198NGY/@@download/ENCFF198NGY.bed.gz
ENCFF206LMB	bed narrowPeak	bed	narrowPeak	IDR thresholded peaks	GRCh38	ENCSR492FKD	TF ChIP-seq	/human-donors/ENCDO000AAD/	EFO:0002067	K562	cell line	Homo sapiens				CRISPR	insertion	{'schema_version': '14', 'aliases': ['michael-snyder:TS-896'], 'organism': {'schema_version': '6', '@type': ['Organism', 'Item'], 'name': 'human', 'taxon_id': '9606', 'scientific_name': 'Homo sapiens', '@id': '/organisms/human/', 'uuid': '7745b647-ff15-4ff3-9ced-b897d4e2983c', 'status': 'released'}, 'genes': ['/genes/113835/'], '@type': ['Target', 'Item'], 'name': 'ZNF257-human', 'label': 'ZNF257…				ZNF257-human	DNA						2021-01-06	ENCODE		sonication (Bioruptor Pico)	250-450	1, 2	1_2, 2_2							/files/ENCFF356LFX/, /files/ENCFF840PAF/, /files/ENCFF174OKT/, /files/ENCFF122YSZ/	80243	ENCODE Processing Pipeline	9ded87530e17040c7f08d09d0028047e		https://www.encodeproject.org/files/ENCFF738IQL/@@download/ENCFF738IQL.bed.gz
ENCFF118ATD	bed narrowPeak	bed	narrowPeak	IDR thresholded peaks	GRCh38	ENCSR415NNQ	TF ChIP-seq	/human-donors/ENCDO000AAD/	EFO:0002067	K562	cell line	Homo sapiens				CRISPR	insertion	{'schema_version': '14', 'aliases': [], 'organism': {'schema_version': '6', '@type': ['Organism', 'Item'], 'name': 'human', 'taxon_id': '9606', 'scientific_name': 'Homo sapiens', '@id': '/organisms/human/', 'uuid': '7745b647-ff15-4ff3-9ced-b897d4e2983c', 'status': 'released'}, 'genes': ['/genes/5612/'], '@type': ['Target', 'Item'], 'name': 'THAP12-human', 'label': 'THAP12', '@id': '/targets/THAP1…				THAP12-human	DNA						2021-06-10	ENCODE		sonication (Bioruptor Pico)	250-450	1, 2	1_1, 2_1							/files/ENCFF907PQV/, /files/ENCFF356LFX/, /files/ENCFF974IKU/, /files/ENCFF972PVP/	188313	ENCODE Processing Pipeline	2036ca74fcdcfde13c277dc7bf70b2b5		https://www.encodeproject.org/files/ENCFF206LMB/@@download/ENCFF206LMB.bed.gz
ENCFF927NEU	bed narrowPeak	bed	narrowPeak	conservative IDR thresholded peaks	GRCh38	ENCSR126YJQ	TF ChIP-seq	/human-donors/ENCDO000AAD/	EFO:0002067	K562	cell line	Homo sapiens				CRISPR	insertion	{'schema_version': '14', 'aliases': ['michael-snyder:TS-1435'], 'organism': {'schema_version': '6', '@type': ['Organism', 'Item'], 'name': 'human', 'taxon_id': '9606', 'scientific_name': 'Homo sapiens', '@id': '/organisms/human/', 'uuid': '7745b647-ff15-4ff3-9ced-b897d4e2983c', 'status': 'released'}, 'genes': ['/genes/10363/'], '@type': ['Target', 'Item'], 'name': 'HMG20A-human', 'label': 'HMG20A…				HMG20A-human	DNA				formaldehyde		2020-08-03	ENCODE			450-650	1, 2	1_1, 2_1							/files/ENCFF174OKT/, /files/ENCFF882PJT/, /files/ENCFF239OYN/, /files/ENCFF356LFX/	26073	ENCODE Processing Pipeline	5d57b567c4866f3438531000206a49a4		https://www.encodeproject.org/files/ENCFF118ATD/@@download/ENCFF118ATD.bed.gz
ENCFF132DPY	bed narrowPeak	bed	narrowPeak	IDR thresholded peaks	GRCh38	ENCSR783EPA	TF ChIP-seq	/human-donors/ENCDO000AAD/	EFO:0002067	K562	cell line	Homo sapiens				CRISPR	insertion	{'schema_version': '14', 'aliases': [], 'organism': {'schema_version': '6', '@type': ['Organism', 'Item'], 'name': 'human', 'taxon_id': '9606', 'scientific_name': 'Homo sapiens', '@id': '/organisms/human/', 'uuid': '7745b647-ff15-4ff3-9ced-b897d4e2983c', 'status': 'released'}, 'genes': ['/genes/9519/'], '@type': ['Target', 'Item'], 'name': 'TBPL1-human', 'label': 'TBPL1', '@id': '/targets/TBPL1-h…				TBPL1-human	DNA				formaldehyde		2020-08-03	ENCODE			450-650	1, 2	1_1, 2_1							/files/ENCFF409OYO/, /files/ENCFF356LFX/, /files/ENCFF174OKT/, /files/ENCFF393BEQ/	111530	ENCODE Processing Pipeline	45cf9da8056e6ec0230767e76d77c9bc		https://www.encodeproject.org/files/ENCFF927NEU/@@download/ENCFF927NEU.bed.gz
ENCFF443BGE	bed narrowPeak	bed	narrowPeak	IDR thresholded peaks	GRCh38	ENCSR579YNY	TF ChIP-seq	/human-donors/ENCDO000AAD/	EFO:0002067	K562	cell line	Homo sapiens				CRISPR	insertion	{'dbxrefs': ['FactorBook:ZBTB40'], 'aliases': [], 'organism': {'schema_version': '6', '@type': ['Organism', 'Item'], 'name': 'human', 'taxon_id': '9606', 'scientific_name': 'Homo sapiens', '@id': '/organisms/human/', 'uuid': '7745b647-ff15-4ff3-9ced-b897d4e2983c', 'status': 'released'}, 'genes': ['/genes/9923/'], '@type': ['Target', 'Item'], 'label': 'ZBTB40', 'title': 'ZBTB40 (Homo sapiens)', 'i…				ZBTB40-human	DNA				formaldehyde		2022-03-28	ENCODE		sonication (generic)		1, 2	1_2, 2_2							/files/ENCFF356LFX/, /files/ENCFF165IUL/, /files/ENCFF484UZA/, /files/ENCFF198XCA/	94612	ENCODE Processing Pipeline	90e0215e2c43ed94902b93d6eb4ade9b		https://www.encodeproject.org/files/ENCFF132DPY/@@download/ENCFF132DPY.bed.gz
ENCFF318ZUN	bed narrowPeak	bed	narrowPeak	IDR thresholded peaks	GRCh38	ENCSR659YWQ	TF ChIP-seq	/human-donors/ENCDO000AAD/	EFO:0002067	K562	cell line	Homo sapiens				CRISPR	insertion	{'schema_version': '14', 'aliases': ['michael-snyder:TS-716'], 'organism': {'schema_version': '6', '@type': ['Organism', 'Item'], 'name': 'human', 'taxon_id': '9606', 'scientific_name': 'Homo sapiens', '@id': '/organisms/human/', 'uuid': '7745b647-ff15-4ff3-9ced-b897d4e2983c', 'status': 'released'}, 'genes': ['/genes/203523/'], '@type': ['Target', 'Item'], 'name': 'ZNF449-human', 'label': 'ZNF449…				ZNF449-human	DNA						2022-04-26	ENCODE		sonication (Bioruptor Pico)	250-450	1, 2	1_1, 2_1							/files/ENCFF356LFX/, /files/ENCFF174OKT/, /files/ENCFF732HWU/, /files/ENCFF018NWF/	92800	ENCODE Processing Pipeline	66b4133a5ab20432516083f80e7321b9		https://www.encodeproject.org/files/ENCFF443BGE/@@download/ENCFF443BGE.bed.gz
ENCFF854SNX	bed narrowPeak	bed	narrowPeak	IDR thresholded peaks	GRCh38	ENCSR335SUD	TF ChIP-seq	/human-donors/ENCDO000AAD/	EFO:0002067	K562	cell line	Homo sapiens				CRISPR	insertion	{'schema_version': '14', 'aliases': ['michael-snyder:TS-1024'], 'organism': {'schema_version': '6', '@type': ['Organism', 'Item'], 'name': 'human', 'taxon_id': '9606', 'scientific_name': 'Homo sapiens', '@id': '/organisms/human/', 'uuid': '7745b647-ff15-4ff3-9ced-b897d4e2983c', 'status': 'released'}, 'genes': ['/genes/80818/'], '@type': ['Target', 'Item'], 'name': 'ZNF436-human', 'label': 'ZNF436…				ZNF436-human	DNA				formaldehyde		2020-08-03	ENCODE		sonication (Bioruptor Pico)	450-650, 250-450	1, 2	1_2, 2_2							/files/ENCFF356LFX/, /files/ENCFF174OKT/, /files/ENCFF533RWZ/, /files/ENCFF469BFJ/	49916	ENCODE Processing Pipeline	50e546ab5ebe87fc2e8c7b1ea186414d		https://www.encodeproject.org/files/ENCFF318ZUN/@@download/ENCFF318ZUN.bed.gz
ENCFF122FTW	bed narrowPeak	bed	narrowPeak	IDR thresholded peaks	GRCh38	ENCSR303SHG	TF ChIP-seq	/human-donors/ENCDO000AAD/	EFO:0002067	K562	cell line	Homo sapiens				CRISPR	insertion	{'schema_version': '14', 'aliases': ['michael-snyder:TS-604'], 'organism': {'schema_version': '6', '@type': ['Organism', 'Item'], 'name': 'human', 'taxon_id': '9606', 'scientific_name': 'Homo sapiens', '@id': '/organisms/human/', 'uuid': '7745b647-ff15-4ff3-9ced-b897d4e2983c', 'status': 'released'}, 'genes': ['/genes/374879/'], '@type': ['Target', 'Item'], 'name': 'ZNF699-human', 'label': 'ZNF699…				ZNF699-human	DNA						2021-12-08	ENCODE		sonication (Bioruptor Pico)	250-450	1, 2	1_1, 2_1							/files/ENCFF308GKK/, /files/ENCFF750NUP/, /files/ENCFF669IPM/, /files/ENCFF356LFX/	13594	ENCODE Processing Pipeline	900d7723882e4978802aee396a1299e3		https://www.encodeproject.org/files/ENCFF854SNX/@@download/ENCFF854SNX.bed.gz
ENCFF882XTP	bed narrowPeak	bed	narrowPeak	IDR thresholded peaks	GRCh38	ENCSR663NFC	TF ChIP-seq	/human-donors/ENCDO000AAD/	EFO:0002067	K562	cell line	Homo sapiens				CRISPR	insertion	{'schema_version': '14', 'aliases': [], 'organism': {'schema_version': '6', '@type': ['Organism', 'Item'], 'name': 'human', 'taxon_id': '9606', 'scientific_name': 'Homo sapiens', '@id': '/organisms/human/', 'uuid': '7745b647-ff15-4ff3-9ced-b897d4e2983c', 'status': 'released'}, 'genes': ['/genes/6777/'], '@type': ['Target', 'Item'], 'name': 'STAT5B-human', 'label': 'STAT5B', '@id': '/targets/STAT5…				STAT5B-human	DNA						2021-03-31	ENCODE		sonication (Bioruptor Pico)	250-450	1, 2	1_1, 2_1							/files/ENCFF497ADV/, /files/ENCFF545KID/, /files/ENCFF289VAI/, /files/ENCFF356LFX/	12413	ENCODE Processing Pipeline	421d6b795d4094e484dbf5dec6b16447		https://www.encodeproject.org/files/ENCFF122FTW/@@download/ENCFF122FTW.bed.gz
ENCFF832DBU	bed narrowPeak	bed	narrowPeak	IDR thresholded peaks	GRCh38	ENCSR526HRN	TF ChIP-seq	/human-donors/ENCDO000AAD/	EFO:0002067	K562	cell line	Homo sapiens				CRISPR	insertion	{'dbxrefs': ['FactorBook:ZNF184'], 'aliases': ['michael-snyder:TS-1556'], 'organism': {'schema_version': '6', '@type': ['Organism', 'Item'], 'name': 'human', 'taxon_id': '9606', 'scientific_name': 'Homo sapiens', '@id': '/organisms/human/', 'uuid': '7745b647-ff15-4ff3-9ced-b897d4e2983c', 'status': 'released'}, 'genes': ['/genes/7738/'], '@type': ['Target', 'Item'], 'label': 'ZNF184', 'title': 'ZN…				ZNF184-human	DNA				formaldehyde		2020-06-30	ENCODE		sonication (generic)		1, 2	1_1, 2_1							/files/ENCFF124GDG/, /files/ENCFF356LFX/, /files/ENCFF538YWH/, /files/ENCFF198XCA/	27642	ENCODE Processing Pipeline	95f98e307d92e6099d4f0530839629a2		https://www.encodeproject.org/files/ENCFF882XTP/@@download/ENCFF882XTP.bed.gz
ENCFF270TMW	bed narrowPeak	bed	narrowPeak	IDR thresholded peaks	GRCh38	ENCSR017EJY	TF ChIP-seq	/human-donors/ENCDO000AAD/	EFO:0002067	K562	cell line	Homo sapiens				CRISPR	insertion	{'schema_version': '14', 'aliases': ['michael-snyder:TS-1947'], 'organism': {'schema_version': '6', '@type': ['Organism', 'Item'], 'name': 'human', 'taxon_id': '9606', 'scientific_name': 'Homo sapiens', '@id': '/organisms/human/', 'uuid': '7745b647-ff15-4ff3-9ced-b897d4e2983c', 'status': 'released'}, 'genes': ['/genes/1748/'], '@type': ['Target', 'Item'], 'name': 'DLX4-human', 'label': 'DLX4', '@…				DLX4-human	DNA						2021-01-06	ENCODE		sonication (Bioruptor Pico)	250-450	1, 2	1_1, 2_1							/files/ENCFF756HTD/, /files/ENCFF278MFG/, /files/ENCFF356LFX/, /files/ENCFF948XBN/	10764	ENCODE Processing Pipeline	8d549573a8b98c815fb5791bb1f2f78a		https://www.encodeproject.org/files/ENCFF832DBU/@@download/ENCFF832DBU.bed.gz
ENCFF718DSJ	bed narrowPeak	bed	narrowPeak	IDR thresholded peaks	GRCh38	ENCSR419CNA	TF ChIP-seq	/human-donors/ENCDO000AAD/	EFO:0002067	K562	cell line	Homo sapiens				CRISPR	insertion	{'schema_version': '14', 'aliases': [], 'organism': {'schema_version': '6', '@type': ['Organism', 'Item'], 'name': 'human', 'taxon_id': '9606', 'scientific_name': 'Homo sapiens', '@id': '/organisms/human/', 'uuid': '7745b647-ff15-4ff3-9ced-b897d4e2983c', 'status': 'released'}, 'genes': ['/genes/23211/'], '@type': ['Target', 'Item'], 'name': 'ZC3H4-human', 'label': 'ZC3H4', '@id': '/targets/ZC3H4-…				ZC3H4-human	DNA				formaldehyde		2021-08-13	ENCODE		sonication (generic)		1, 2	1_1, 2_1							/files/ENCFF712BOI/, /files/ENCFF089RYQ/, /files/ENCFF356LFX/, /files/ENCFF485XVK/	94952	ENCODE Processing Pipeline	e7b2f2d8e419a9398b3411c280296f21		https://www.encodeproject.org/files/ENCFF270TMW/@@download/ENCFF270TMW.bed.gz
ENCFF843NBV	bed narrowPeak	bed	narrowPeak	conservative IDR thresholded peaks	GRCh38	ENCSR376XAV	TF ChIP-seq	/human-donors/ENCDO000AAD/	EFO:0002067	K562	cell line	Homo sapiens				CRISPR	insertion	{'schema_version': '14', 'aliases': [], 'organism': {'schema_version': '6', '@type': ['Organism', 'Item'], 'name': 'human', 'taxon_id': '9606', 'scientific_name': 'Homo sapiens', '@id': '/organisms/human/', 'uuid': '7745b647-ff15-4ff3-9ced-b897d4e2983c', 'status': 'released'}, 'genes': ['/genes/4088/'], '@type': ['Target', 'Item'], 'name': 'SMAD3-human', 'label': 'SMAD3', '@id': '/targets/SMAD3-h…				SMAD3-human	DNA				formaldehyde		2020-08-03	ENCODE			450-650	1, 2	1_1, 2_1							/files/ENCFF174OKT/, /files/ENCFF089XMF/, /files/ENCFF356LFX/, /files/ENCFF975GAC/	144560	ENCODE Processing Pipeline	20ae398fd04e24d5a1004d32c84049cc		https://www.encodeproject.org/files/ENCFF718DSJ/@@download/ENCFF718DSJ.bed.gz
ENCFF165JQS	bed narrowPeak	bed	narrowPeak	IDR thresholded peaks	GRCh38	ENCSR590FLL	TF ChIP-seq	/human-donors/ENCDO000AAD/	EFO:0002067	K562	cell line	Homo sapiens				CRISPR	insertion	{'schema_version': '14', 'aliases': ['michael-snyder:TS-985'], 'organism': {'schema_version': '6', '@type': ['Organism', 'Item'], 'name': 'human', 'taxon_id': '9606', 'scientific_name': 'Homo sapiens', '@id': '/organisms/human/', 'uuid': '7745b647-ff15-4ff3-9ced-b897d4e2983c', 'status': 'released'}, 'genes': ['/genes/84671/'], '@type': ['Target', 'Item'], 'name': 'ZNF347-human', 'label': 'ZNF347'…				ZNF347-human	DNA				formaldehyde		2020-08-03	ENCODE			450-650	1, 2	1_1, 2_1							/files/ENCFF356LFX/, /files/ENCFF999FLB/, /files/ENCFF022VGJ/, /files/ENCFF174OKT/	18615	ENCODE Processing Pipeline	cab83f2be2220d6d328bd6566fc54d85		https://www.encodeproject.org/files/ENCFF843NBV/@@download/ENCFF843NBV.bed.gz
ENCFF258XBJ	bed narrowPeak	bed	narrowPeak	IDR thresholded peaks	GRCh38	ENCSR110JLQ	TF ChIP-seq	/human-donors/ENCDO000AAD/	EFO:0002067	K562	cell line	Homo sapiens				CRISPR	insertion	{'schema_version': '14', 'aliases': ['michael-snyder:TS-730'], 'organism': {'schema_version': '6', '@type': ['Organism', 'Item'], 'name': 'human', 'taxon_id': '9606', 'scientific_name': 'Homo sapiens', '@id': '/organisms/human/', 'uuid': '7745b647-ff15-4ff3-9ced-b897d4e2983c', 'status': 'released'}, 'genes': ['/genes/197320/'], '@type': ['Target', 'Item'], 'name': 'ZNF778-human', 'label': 'ZNF778…				ZNF778-human	DNA				formaldehyde		2020-08-03	ENCODE			450-650	1, 2	1_1, 2_1							/files/ENCFF440NXY/, /files/ENCFF504KYQ/, /files/ENCFF356LFX/, /files/ENCFF174OKT/	5907	ENCODE Processing Pipeline	0c214348b02cc458ded87e62fa72e31a		https://www.encodeproject.org/files/ENCFF165JQS/@@download/ENCFF165JQS.bed.gz
ENCFF030AXK	bed narrowPeak	bed	narrowPeak	IDR thresholded peaks	GRCh38	ENCSR000ATU	TF ChIP-seq	/human-donors/ENCDO000AAD/	EFO:0002067	K562	cell line	Homo sapiens										CBX2-human	DNA						2012-08-06	ENCODE		sonication (generic)	200-600	1	1_1							/files/ENCFF420ARY/, /files/ENCFF282PVX/, /files/ENCFF356LFX/, /files/ENCFF226FKB/, /files/ENCFF666YXZ/	52756	ENCODE Processing Pipeline	a37a1c34a0829adebe8032645b8986bd		https://www.encodeproject.org/files/ENCFF258XBJ/@@download/ENCFF258XBJ.bed.gz
ENCFF441QXF	bed narrowPeak	bed	narrowPeak	IDR thresholded peaks	GRCh38	ENCSR119FAD	TF ChIP-seq	/human-donors/ENCDO000AAD/	EFO:0002067	K562	cell line	Homo sapiens				CRISPR	insertion	{'dbxrefs': ['FactorBook:DEAF1'], 'aliases': ['michael-snyder:TS-345'], 'organism': {'schema_version': '6', '@type': ['Organism', 'Item'], 'name': 'human', 'taxon_id': '9606', 'scientific_name': 'Homo sapiens', '@id': '/organisms/human/', 'uuid': '7745b647-ff15-4ff3-9ced-b897d4e2983c', 'status': 'released'}, 'genes': ['/genes/10522/'], '@type': ['Target', 'Item'], 'label': 'DEAF1', 'title': 'DEAF…				DEAF1-human	DNA				formaldehyde		2020-08-03	ENCODE			450-650	1, 2	1_1, 2_1							/files/ENCFF356LFX/, /files/ENCFF174OKT/, /files/ENCFF190PUZ/, /files/ENCFF269MEB/	363080	ENCODE Processing Pipeline	d59dbf514389ddec3ae039ad0a4395d8		https://www.encodeproject.org/files/ENCFF030AXK/@@download/ENCFF030AXK.bed.gz
ENCFF208OME	bed narrowPeak	bed	narrowPeak	IDR thresholded peaks	GRCh38	ENCSR922YDT	TF ChIP-seq	/human-donors/ENCDO000AAD/	EFO:0002067	K562	cell line	Homo sapiens				CRISPR	insertion	{'schema_version': '14', 'aliases': [], 'organism': {'schema_version': '6', '@type': ['Organism', 'Item'], 'name': 'human', 'taxon_id': '9606', 'scientific_name': 'Homo sapiens', '@id': '/organisms/human/', 'uuid': '7745b647-ff15-4ff3-9ced-b897d4e2983c', 'status': 'released'}, 'genes': ['/genes/10463/'], '@type': ['Target', 'Item'], 'name': 'SLC30A9-human', 'label': 'SLC30A9', '@id': '/targets/SL…				SLC30A9-human	DNA						2022-01-05	ENCODE		sonication (Bioruptor Pico)	250-450	1, 2	1_1, 2_1							/files/ENCFF356LFX/, /files/ENCFF570NOM/, /files/ENCFF685XLQ/, /files/ENCFF576HIM/	12171	ENCODE Processing Pipeline	ec72cd7a4534b35961d56a88566d76a0		https://www.encodeproject.org/files/ENCFF441QXF/@@download/ENCFF441QXF.bed.gz
ENCFF804RVA	bed narrowPeak	bed	narrowPeak	IDR thresholded peaks	GRCh38	ENCSR959BQO	TF ChIP-seq	/human-donors/ENCDO000AAD/	EFO:0002067	K562	cell line	Homo sapiens				CRISPR	insertion	{'schema_version': '14', 'aliases': ['michael-snyder:TS-937'], 'organism': {'schema_version': '6', '@type': ['Organism', 'Item'], 'name': 'human', 'taxon_id': '9606', 'scientific_name': 'Homo sapiens', '@id': '/organisms/human/', 'uuid': '7745b647-ff15-4ff3-9ced-b897d4e2983c', 'status': 'released'}, 'genes': ['/genes/90592/'], '@type': ['Target', 'Item'], 'name': 'ZNF700-human', 'label': 'ZNF700'…				ZNF700-human	DNA						2020-08-03	ENCODE		sonication (Bioruptor Pico)	250-450	1, 2	1_1, 2_1							/files/ENCFF612LEO/, /files/ENCFF269BXJ/, /files/ENCFF356LFX/, /files/ENCFF174OKT/	44418	ENCODE Processing Pipeline	2ea9b70041e776560d2322965dacb511		https://www.encodeproject.org/files/ENCFF208OME/@@download/ENCFF208OME.bed.gz
ENCFF295XBK	bed narrowPeak	bed	narrowPeak	IDR thresholded peaks	GRCh38	ENCSR000AQE	TF ChIP-seq	/human-donors/ENCDO000AAD/	EFO:0002067	K562	cell line	Homo sapiens										EZH2-human	DNA						2012-03-06	ENCODE		see document		1, 2	1_1, 2_1							/files/ENCFF666YXZ/, /files/ENCFF356LFX/, /files/ENCFF988VQQ/, /files/ENCFF420ARY/, /files/ENCFF226FKB/, /files/ENCFF178ARN/	37188	ENCODE Processing Pipeline	b64ede00c8820a24d09e4fecf3a1200f		https://www.encodeproject.org/files/ENCFF804RVA/@@download/ENCFF804RVA.bed.gz
ENCFF227LKX	bed narrowPeak	bed	narrowPeak	IDR thresholded peaks	GRCh38	ENCSR845GGY	TF ChIP-seq	/human-donors/ENCDO000AAD/	EFO:0002067	K562	cell line	Homo sapiens				CRISPR	insertion	{'dbxrefs': ['FactorBook:ZNF263'], 'aliases': [], 'organism': {'schema_version': '6', '@type': ['Organism', 'Item'], 'name': 'human', 'taxon_id': '9606', 'scientific_name': 'Homo sapiens', '@id': '/organisms/human/', 'uuid': '7745b647-ff15-4ff3-9ced-b897d4e2983c', 'status': 'released'}, 'genes': ['/genes/10127/'], '@type': ['Target', 'Item'], 'label': 'ZNF263', 'title': 'ZNF263 (Homo sapiens)', '…				ZNF263-human	DNA				formaldehyde		2022-08-15	ENCODE		sonication (generic)		1, 2	1_1, 2_1							/files/ENCFF171TAM/, /files/ENCFF100TAR/, /files/ENCFF356LFX/, /files/ENCFF783HKD/	342998	ENCODE Processing Pipeline	f4e613e134764f693b500d2eae745a99		https://www.encodeproject.org/files/ENCFF295XBK/@@download/ENCFF295XBK.bed.gz
ENCFF415MKA	bed narrowPeak	bed	narrowPeak	IDR thresholded peaks	GRCh38	ENCSR361UTL	TF ChIP-seq	/human-donors/ENCDO000AAD/	EFO:0002067	K562	cell line	Homo sapiens				CRISPR	insertion	{'dbxrefs': ['FactorBook:MYBL2'], 'aliases': [], 'organism': {'schema_version': '6', '@type': ['Organism', 'Item'], 'name': 'human', 'taxon_id': '9606', 'scientific_name': 'Homo sapiens', '@id': '/organisms/human/', 'uuid': '7745b647-ff15-4ff3-9ced-b897d4e2983c', 'status': 'released'}, 'genes': ['/genes/4605/'], '@type': ['Target', 'Item'], 'label': 'MYBL2', 'title': 'MYBL2 (Homo sapiens)', 'inve…				MYBL2-human	DNA				formaldehyde		2022-09-13	ENCODE		sonication (generic)		1, 2	1_1, 2_1							/files/ENCFF356LFX/, /files/ENCFF204JWU/, /files/ENCFF370LBF/, /files/ENCFF027SPU/	15205	ENCODE Processing Pipeline	7f9365e43c0329292a2b86b501275018		https://www.encodeproject.org/files/ENCFF227LKX/@@download/ENCFF227LKX.bed.gz
ENCFF817EJA	bed narrowPeak	bed	narrowPeak	IDR thresholded peaks	GRCh38	ENCSR567NTZ	TF ChIP-seq	/human-donors/ENCDO000AAD/	EFO:0002067	K562	cell line	Homo sapiens				CRISPR	insertion	{'schema_version': '14', 'aliases': ['michael-snyder:TS-1664'], 'organism': {'schema_version': '6', '@type': ['Organism', 'Item'], 'name': 'human', 'taxon_id': '9606', 'scientific_name': 'Homo sapiens', '@id': '/organisms/human/', 'uuid': '7745b647-ff15-4ff3-9ced-b897d4e2983c', 'status': 'released'}, 'genes': ['/genes/6939/'], '@type': ['Target', 'Item'], 'name': 'TCF15-human', 'label': 'TCF15', …				TCF15-human	DNA						2022-01-05	ENCODE		sonication (Bioruptor Pico)	250-450	1, 2	1_1, 2_1							/files/ENCFF356LFX/, /files/ENCFF257NVZ/, /files/ENCFF470AOM/, /files/ENCFF174OKT/	64197	ENCODE Processing Pipeline	a64daf572aa7d4a59739d89b7951b32c		https://www.encodeproject.org/files/ENCFF415MKA/@@download/ENCFF415MKA.bed.gz
ENCFF330SHG	bed narrowPeak	bed	narrowPeak	IDR thresholded peaks	GRCh38	ENCSR696URR	TF ChIP-seq	/human-donors/ENCDO000AAD/	EFO:0002067	K562	cell line	Homo sapiens				CRISPR	insertion	{'schema_version': '14', 'aliases': [], 'organism': {'schema_version': '6', '@type': ['Organism', 'Item'], 'name': 'human', 'taxon_id': '9606', 'scientific_name': 'Homo sapiens', '@id': '/organisms/human/', 'uuid': '7745b647-ff15-4ff3-9ced-b897d4e2983c', 'status': 'released'}, 'genes': ['/genes/84450/'], '@type': ['Target', 'Item'], 'name': 'ZNF512-human', 'label': 'ZNF512', '@id': '/targets/ZNF5…				ZNF512-human	DNA				formaldehyde		2022-08-15	ENCODE		sonication (generic)		1, 2	1_1, 2_1							/files/ENCFF342WOR/, /files/ENCFF783HKD/, /files/ENCFF356LFX/, /files/ENCFF693CTS/	67312	ENCODE Processing Pipeline	e902146507b7f8d5255d3e1b4b7f0f69		https://www.encodeproject.org/files/ENCFF817EJA/@@download/ENCFF817EJA.bed.gz
ENCFF652ZEN	bed narrowPeak	bed	narrowPeak	IDR thresholded peaks	GRCh38	ENCSR942XQI	TF ChIP-seq	/human-donors/ENCDO000AAD/	EFO:0002067	K562	cell line	Homo sapiens				CRISPR	insertion	{'dbxrefs': ['FactorBook:RAD21'], 'aliases': [], 'organism': {'schema_version': '6', '@type': ['Organism', 'Item'], 'name': 'human', 'taxon_id': '9606', 'scientific_name': 'Homo sapiens', '@id': '/organisms/human/', 'uuid': '7745b647-ff15-4ff3-9ced-b897d4e2983c', 'status': 'released'}, 'genes': ['/genes/5885/'], '@type': ['Target', 'Item'], 'label': 'RAD21', 'title': 'RAD21 (Homo sapiens)', 'inve…				RAD21-human	DNA						2022-09-02	ENCODE		sonication (Bioruptor Pico)	250-450	1, 2	1_1, 2_1							/files/ENCFF526WVB/, /files/ENCFF478VYH/, /files/ENCFF356LFX/, /files/ENCFF054GGP/	935586	ENCODE Processing Pipeline	356a9862fda97a5f8c636305ebd360c0		https://www.encodeproject.org/files/ENCFF330SHG/@@download/ENCFF330SHG.bed.gz
ENCFF934NEX	bed narrowPeak	bed	narrowPeak	IDR thresholded peaks	GRCh38	ENCSR647PJW	TF ChIP-seq	/human-donors/ENCDO000AAD/	EFO:0002067	K562	cell line	Homo sapiens										SFPQ-human	DNA			SDS	formaldehyde		2017-08-17	ENCODE			200-400	1, 2	1_1, 2_1							/files/ENCFF356LFX/, /files/ENCFF321KCO/, /files/ENCFF339ALK/, /files/ENCFF255QGB/, /files/ENCFF729KBJ/	4439	ENCODE Processing Pipeline	efdb54dc16abe314f2b7c8ed6573b04d		https://www.encodeproject.org/files/ENCFF652ZEN/@@download/ENCFF652ZEN.bed.gz
ENCFF283CUY	bed narrowPeak	bed	narrowPeak	IDR thresholded peaks	GRCh38	ENCSR068QXO	TF ChIP-seq	/human-donors/ENCDO000AAD/	EFO:0002067	K562	cell line	Homo sapiens				CRISPR	insertion	{'schema_version': '14', 'aliases': [], 'organism': {'schema_version': '6', '@type': ['Organism', 'Item'], 'name': 'human', 'taxon_id': '9606', 'scientific_name': 'Homo sapiens', '@id': '/organisms/human/', 'uuid': '7745b647-ff15-4ff3-9ced-b897d4e2983c', 'status': 'released'}, 'genes': ['/genes/4089/'], '@type': ['Target', 'Item'], 'name': 'SMAD4-human', 'label': 'SMAD4', '@id': '/targets/SMAD4-h…				SMAD4-human	DNA				formaldehyde		2022-08-15	ENCODE		sonication (generic)		1, 2	1_1, 2_1							/files/ENCFF986BIP/, /files/ENCFF943MOY/, /files/ENCFF822MFK/, /files/ENCFF356LFX/	155623	ENCODE Processing Pipeline	513fe3c2e974048735d5b4b967cc58dc		https://www.encodeproject.org/files/ENCFF934NEX/@@download/ENCFF934NEX.bed.gz
ENCFF413LLO	bed narrowPeak	bed	narrowPeak	optimal IDR thresholded peaks	GRCh38	ENCSR283ZRI	TF ChIP-seq	/human-donors/ENCDO000AAD/	EFO:0002067	K562	cell line	Homo sapiens										POLR2G-human	DNA			SDS	formaldehyde		2017-12-01	ENCODE			200-400	1, 2	1_1, 2_1							/files/ENCFF856WKJ/, /files/ENCFF419RSJ/, /files/ENCFF260USW/, /files/ENCFF274KYK/	1022858	ENCODE Processing Pipeline	3df5a2aa20db7842e933d3420f523221		https://www.encodeproject.org/files/ENCFF283CUY/@@download/ENCFF283CUY.bed.gz
ENCFF072JDK	bed narrowPeak	bed	narrowPeak	IDR thresholded peaks	GRCh38	ENCSR283ZRI	TF ChIP-seq	/human-donors/ENCDO000AAD/	EFO:0002067	K562	cell line	Homo sapiens										POLR2G-human	DNA			SDS	formaldehyde		2017-12-01	ENCODE			200-400	1, 2	1_1, 2_1							/files/ENCFF116IUC/, /files/ENCFF356LFX/, /files/ENCFF401KXT/, /files/ENCFF314OJG/, /files/ENCFF956EMH/	1026581	ENCODE Processing Pipeline	34ce803500951b0db1c60be609801c4e		https://www.encodeproject.org/files/ENCFF413LLO/@@download/ENCFF413LLO.bed.gz
ENCFF683VXW	bed narrowPeak	bed	narrowPeak	conservative IDR thresholded peaks	GRCh38	ENCSR598TIR	TF ChIP-seq	/human-donors/ENCDO000AAD/	EFO:0002067	K562	cell line	Homo sapiens					insertion	{'dbxrefs': ['FactorBook:ZNF507'], 'aliases': ['michael-snyder:TS-1390'], 'organism': {'schema_version': '6', '@type': ['Organism', 'Item'], 'name': 'human', 'taxon_id': '9606', 'scientific_name': 'Homo sapiens', '@id': '/organisms/human/', 'uuid': '7745b647-ff15-4ff3-9ced-b897d4e2983c', 'status': 'released'}, 'genes': ['/genes/22847/'], '@type': ['Target', 'Item'], 'label': 'ZNF507', 'title': 'Z…		hg19 19 32691021 32891354		ZNF507-human	DNA						2017-02-13	ENCODE				1, 2	1_1, 2_1							/files/ENCFF058LTN/, /files/ENCFF776JEU/, /files/ENCFF612SFC/, /files/ENCFF356LFX/	213270	ENCODE Processing Pipeline	1da9efad4974b28f1096ea55f5c761bd		https://www.encodeproject.org/files/ENCFF072JDK/@@download/ENCFF072JDK.bed.gz
ENCFF448YOS	bed narrowPeak	bed	narrowPeak	IDR thresholded peaks	GRCh38	ENCSR567QAD	TF ChIP-seq	/human-donors/ENCDO000AAD/	EFO:0002067	K562	cell line	Homo sapiens				CRISPR	insertion	{'schema_version': '14', 'aliases': ['michael-snyder:TS-561'], 'organism': {'schema_version': '6', '@type': ['Organism', 'Item'], 'name': 'human', 'taxon_id': '9606', 'scientific_name': 'Homo sapiens', '@id': '/organisms/human/', 'uuid': '7745b647-ff15-4ff3-9ced-b897d4e2983c', 'status': 'released'}, 'genes': ['/genes/403341/'], '@type': ['Target', 'Item'], 'name': 'ZBTB34-human', 'label': 'ZBTB34…				ZBTB34-human	DNA						2021-12-08	ENCODE		sonication (Bioruptor Pico)	250-450	1, 2	1_1, 2_1							/files/ENCFF570NOM/, /files/ENCFF135MVA/, /files/ENCFF920UOH/, /files/ENCFF356LFX/	30844	ENCODE Processing Pipeline	da036541d141dc9b20a7e7d9c6fce8bc		https://www.encodeproject.org/files/ENCFF683VXW/@@download/ENCFF683VXW.bed.gz
ENCFF564QOL	bed narrowPeak	bed	narrowPeak	optimal IDR thresholded peaks	GRCh38	ENCSR429XTR	TF ChIP-seq	/human-donors/ENCDO000AAD/	EFO:0002067	K562	cell line	Homo sapiens										TARDBP-human	DNA			SDS	formaldehyde		2017-02-27	ENCODE			200-400	1, 2	1_1, 2_1							/files/ENCFF285OCH/, /files/ENCFF809AYK/, /files/ENCFF546RAG/, /files/ENCFF419RSJ/	161538	ENCODE Processing Pipeline	c29e833c1cf56dbb7b813161c87dbcd6		https://www.encodeproject.org/files/ENCFF448YOS/@@download/ENCFF448YOS.bed.gz
ENCFF601LMD	bed narrowPeak	bed	narrowPeak	conservative IDR thresholded peaks	GRCh38	ENCSR429XTR	TF ChIP-seq	/human-donors/ENCDO000AAD/	EFO:0002067	K562	cell line	Homo sapiens										TARDBP-human	DNA			SDS	formaldehyde		2017-02-27	ENCODE			200-400	1, 2	1_1, 2_1							/files/ENCFF356LFX/, /files/ENCFF956EMH/, /files/ENCFF401KXT/, /files/ENCFF073WKE/, /files/ENCFF354NXH/	162822	ENCODE Processing Pipeline	80db9d2c06552dda0548fbb8e482464a		https://www.encodeproject.org/files/ENCFF564QOL/@@download/ENCFF564QOL.bed.gz
ENCFF488OTN	bed narrowPeak	bed	narrowPeak	IDR thresholded peaks	GRCh38	ENCSR801JWB	TF ChIP-seq	/human-donors/ENCDO000AAD/	EFO:0002067	K562	cell line	Homo sapiens				CRISPR	insertion	{'schema_version': '14', 'aliases': [], 'organism': {'schema_version': '6', '@type': ['Organism', 'Item'], 'name': 'human', 'taxon_id': '9606', 'scientific_name': 'Homo sapiens', '@id': '/organisms/human/', 'uuid': '7745b647-ff15-4ff3-9ced-b897d4e2983c', 'status': 'released'}, 'genes': ['/genes/57594/'], '@type': ['Target', 'Item'], 'name': 'HOMEZ-human', 'label': 'HOMEZ', '@id': '/targets/HOMEZ-…				HOMEZ-human	DNA						2020-08-03	ENCODE		sonication (Bioruptor Pico)	250-450	1, 2	1_1, 2_1							/files/ENCFF174OKT/, /files/ENCFF045CPH/, /files/ENCFF013FEH/, /files/ENCFF356LFX/	48342	ENCODE Processing Pipeline	97d91af9766eea69b6f2305d0b957d84		https://www.encodeproject.org/files/ENCFF601LMD/@@download/ENCFF601LMD.bed.gz
ENCFF380KJB	bed narrowPeak	bed	narrowPeak	IDR thresholded peaks	GRCh38	ENCSR760UVO	TF ChIP-seq	/human-donors/ENCDO000AAD/	EFO:0002067	K562	cell line	Homo sapiens										KLF16-human	DNA						2016-09-12	ENCODE		see document		1, 2	1_1, 2_1							/files/ENCFF719XMZ/, /files/ENCFF531ROB/, /files/ENCFF142XLB/, /files/ENCFF356LFX/, /files/ENCFF538CZB/	310903	ENCODE Processing Pipeline	443d7e9a0b081bc02f49ccd186ea5fa8		https://www.encodeproject.org/files/ENCFF488OTN/@@download/ENCFF488OTN.bed.gz
ENCFF182MPT	bed narrowPeak	bed	narrowPeak	IDR thresholded peaks	GRCh38	ENCSR948JND	TF ChIP-seq	/human-donors/ENCDO000AAD/	EFO:0002067	K562	cell line	Homo sapiens				CRISPR	insertion	{'schema_version': '14', 'aliases': ['michael-snyder:TS-1156'], 'organism': {'schema_version': '6', '@type': ['Organism', 'Item'], 'name': 'human', 'taxon_id': '9606', 'scientific_name': 'Homo sapiens', '@id': '/organisms/human/', 'uuid': '7745b647-ff15-4ff3-9ced-b897d4e2983c', 'status': 'released'}, 'genes': ['/genes/57541/'], '@type': ['Target', 'Item'], 'name': 'ZNF398-human', 'label': 'ZNF398…				ZNF398-human	DNA						2021-12-08	ENCODE		sonication (Bioruptor Pico)	250-450	1, 2	1_1, 2_1							/files/ENCFF594RIJ/, /files/ENCFF174OKT/, /files/ENCFF917WGI/, /files/ENCFF356LFX/, /files/ENCFF809MDN/	20460	ENCODE Processing Pipeline	c7661a621c48dd98954a38eb18db75ab		https://www.encodeproject.org/files/ENCFF380KJB/@@download/ENCFF380KJB.bed.gz
ENCFF821XJU	bed narrowPeak	bed	narrowPeak	IDR thresholded peaks	GRCh38	ENCSR000AQG	TF ChIP-seq	/human-donors/ENCDO000AAD/	EFO:0002067	K562	cell line	Homo sapiens										HDAC2-human	DNA						2012-03-06	ENCODE		see document		1, 2	1_1, 2_1							/files/ENCFF356LFX/, /files/ENCFF420ARY/, /files/ENCFF174BEG/, /files/ENCFF226FKB/, /files/ENCFF865PAY/, /files/ENCFF666YXZ/	95214	ENCODE Processing Pipeline	be90b25733d6372e79655aa43a9bdc4d		https://www.encodeproject.org/files/ENCFF182MPT/@@download/ENCFF182MPT.bed.gz
ENCFF080KWE	bed narrowPeak	bed	narrowPeak	IDR thresholded peaks	GRCh38	ENCSR000AUB	TF ChIP-seq	/human-donors/ENCDO000AAD/	EFO:0002067	K562	cell line	Homo sapiens										SIRT6-human	DNA						2012-08-06	ENCODE		see document		1	1_1							/files/ENCFF226FKB/, /files/ENCFF108EMO/, /files/ENCFF666YXZ/, /files/ENCFF356LFX/, /files/ENCFF420ARY/	12838	ENCODE Processing Pipeline	52f6fa60b15c7aee469873680cb7144e		https://www.encodeproject.org/files/ENCFF821XJU/@@download/ENCFF821XJU.bed.gz
ENCFF569TJP	bed narrowPeak	bed	narrowPeak	IDR thresholded peaks	GRCh38	ENCSR388ZRV	TF ChIP-seq	/human-donors/ENCDO000AAD/	EFO:0002067	K562	cell line	Homo sapiens				CRISPR	insertion	{'schema_version': '14', 'aliases': [], 'organism': {'schema_version': '6', '@type': ['Organism', 'Item'], 'name': 'human', 'taxon_id': '9606', 'scientific_name': 'Homo sapiens', '@id': '/organisms/human/', 'uuid': '7745b647-ff15-4ff3-9ced-b897d4e2983c', 'status': 'released'}, 'genes': ['/genes/282890/'], '@type': ['Target', 'Item'], 'name': 'ZNF311-human', 'label': 'ZNF311', '@id': '/targets/ZNF…				ZNF311-human	DNA						2020-08-03	ENCODE		sonication (Bioruptor Pico)	250-450	1, 2	1_1, 2_1							/files/ENCFF845CVA/, /files/ENCFF356LFX/, /files/ENCFF174OKT/, /files/ENCFF701BKH/	139362	ENCODE Processing Pipeline	5a855f38df14a9bab3e7e84b160876f2		https://www.encodeproject.org/files/ENCFF080KWE/@@download/ENCFF080KWE.bed.gz
ENCFF891OQP	bed narrowPeak	bed	narrowPeak	IDR thresholded peaks	GRCh38	ENCSR606KTL	TF ChIP-seq	/human-donors/ENCDO000AAD/	EFO:0002067	K562	cell line	Homo sapiens				CRISPR	insertion	{'schema_version': '14', 'aliases': [], 'organism': {'schema_version': '6', '@type': ['Organism', 'Item'], 'name': 'human', 'taxon_id': '9606', 'scientific_name': 'Homo sapiens', '@id': '/organisms/human/', 'uuid': '7745b647-ff15-4ff3-9ced-b897d4e2983c', 'status': 'released'}, 'genes': ['/genes/8187/'], '@type': ['Target', 'Item'], 'name': 'ZNF239-human', 'label': 'ZNF239', '@id': '/targets/ZNF23…				ZNF239-human	DNA						2020-08-03	ENCODE		sonication (Bioruptor Pico)	250-450	1, 2	1_1, 2_1							/files/ENCFF519CGZ/, /files/ENCFF576IWC/, /files/ENCFF356LFX/, /files/ENCFF174OKT/	121437	ENCODE Processing Pipeline	a28039262ad2576a146343676e993d31		https://www.encodeproject.org/files/ENCFF569TJP/@@download/ENCFF569TJP.bed.gz
ENCFF503DIK	bed narrowPeak	bed	narrowPeak	IDR thresholded peaks	GRCh38	ENCSR000EFY	TF ChIP-seq	/human-donors/ENCDO000AAD/	EFO:0002067	K562	cell line	Homo sapiens										ARID3A-human	DNA						2012-05-14	ENCODE		see document		1, 2	1_1, 2_1							/files/ENCFF663PBO/, /files/ENCFF396DTD/, /files/ENCFF698ALO/, /files/ENCFF356LFX/	203164	ENCODE Processing Pipeline	ad1da7a6e04fda46b1c45960a991c0ee		https://www.encodeproject.org/files/ENCFF891OQP/@@download/ENCFF891OQP.bed.gz
ENCFF983LFS	bed narrowPeak	bed	narrowPeak	optimal IDR thresholded peaks	GRCh38	ENCSR764OXF	TF ChIP-seq	/human-donors/ENCDO000AAD/	EFO:0002067	K562	cell line	Homo sapiens										RBM39-human	DNA			SDS	formaldehyde		2018-01-22	ENCODE			200-400	1, 2	1_1, 2_1							/files/ENCFF638AEI/, /files/ENCFF923WED/, /files/ENCFF419RSJ/, /files/ENCFF471VAC/	58149	ENCODE Processing Pipeline	b2a60c137734255b7be0d029f2330a7d		https://www.encodeproject.org/files/ENCFF503DIK/@@download/ENCFF503DIK.bed.gz
ENCFF798LLI	bed narrowPeak	bed	narrowPeak	conservative IDR thresholded peaks	GRCh38	ENCSR764OXF	TF ChIP-seq	/human-donors/ENCDO000AAD/	EFO:0002067	K562	cell line	Homo sapiens										RBM39-human	DNA			SDS	formaldehyde		2018-01-22	ENCODE			200-400	1, 2	1_1, 2_1							/files/ENCFF591RXP/, /files/ENCFF415BAE/, /files/ENCFF356LFX/, /files/ENCFF607DFN/, /files/ENCFF142ORQ/	62347	ENCODE Processing Pipeline	8a8de955b0239ad54d4be99b5100aca7		https://www.encodeproject.org/files/ENCFF983LFS/@@download/ENCFF983LFS.bed.gz
ENCFF305XQM	bed narrowPeak	bed	narrowPeak	IDR thresholded peaks	GRCh38	ENCSR996SKD	TF ChIP-seq	/human-donors/ENCDO000AAD/	EFO:0002067	K562	cell line	Homo sapiens				CRISPR	insertion	{'schema_version': '14', 'aliases': [], 'organism': {'schema_version': '6', '@type': ['Organism', 'Item'], 'name': 'human', 'taxon_id': '9606', 'scientific_name': 'Homo sapiens', '@id': '/organisms/human/', 'uuid': '7745b647-ff15-4ff3-9ced-b897d4e2983c', 'status': 'released'}, 'genes': ['/genes/51523/'], '@type': ['Target', 'Item'], 'name': 'CXXC5-human', 'label': 'CXXC5', '@id': '/targets/CXXC5-…				CXXC5-human	DNA						2022-06-29	ENCODE		sonication (Bioruptor Pico)	250-450	3, 4	3_1, 4_1							/files/ENCFF356LFX/, /files/ENCFF245SPQ/, /files/ENCFF727PGV/, /files/ENCFF174OKT/	814355	ENCODE Processing Pipeline	4ad71498ce87f2eb0d6b1c8407bee3ef		https://www.encodeproject.org/files/ENCFF798LLI/@@download/ENCFF798LLI.bed.gz
ENCFF697DRN	bed narrowPeak	bed	narrowPeak	IDR thresholded peaks	GRCh38	ENCSR257AFV	TF ChIP-seq	/human-donors/ENCDO000AAD/	EFO:0002067	K562	cell line	Homo sapiens				CRISPR	insertion	{'schema_version': '14', 'aliases': [], 'organism': {'schema_version': '6', '@type': ['Organism', 'Item'], 'name': 'human', 'taxon_id': '9606', 'scientific_name': 'Homo sapiens', '@id': '/organisms/human/', 'uuid': '7745b647-ff15-4ff3-9ced-b897d4e2983c', 'status': 'released'}, 'genes': ['/genes/7629/'], '@type': ['Target', 'Item'], 'name': 'ZNF76-human', 'label': 'ZNF76', '@id': '/targets/ZNF76-h…				ZNF76-human	DNA						2020-08-03	ENCODE		sonication (Bioruptor Pico)	250-450	1, 2	1_1, 2_1							/files/ENCFF177NXD/, /files/ENCFF397RJZ/, /files/ENCFF174OKT/, /files/ENCFF356LFX/	113011	ENCODE Processing Pipeline	632c84d1e76da1fcf5942199bf1c3c71		https://www.encodeproject.org/files/ENCFF305XQM/@@download/ENCFF305XQM.bed.gz
ENCFF899BJR	bed narrowPeak	bed	narrowPeak	IDR thresholded peaks	GRCh38	ENCSR199HGP	TF ChIP-seq	/human-donors/ENCDO000AAD/	EFO:0002067	K562	cell line	Homo sapiens				CRISPR	insertion	{'schema_version': '14', 'aliases': ['michael-snyder:TS-1031'], 'organism': {'schema_version': '6', '@type': ['Organism', 'Item'], 'name': 'human', 'taxon_id': '9606', 'scientific_name': 'Homo sapiens', '@id': '/organisms/human/', 'uuid': '7745b647-ff15-4ff3-9ced-b897d4e2983c', 'status': 'released'}, 'genes': ['/genes/80317/'], '@type': ['Target', 'Item'], 'name': 'ZKSCAN3-human', 'label': 'ZKSCA…				ZKSCAN3-human	DNA						2020-08-03	ENCODE		sonication (Bioruptor Pico)	250-450	1, 2	1_1, 2_1							/files/ENCFF174OKT/, /files/ENCFF176YVA/, /files/ENCFF366EGE/, /files/ENCFF356LFX/	20486	ENCODE Processing Pipeline	ccd7a2598bd32ced0b3a150d336a5ae8		https://www.encodeproject.org/files/ENCFF697DRN/@@download/ENCFF697DRN.bed.gz
ENCFF075BRS	bed narrowPeak	bed	narrowPeak	conservative IDR thresholded peaks	GRCh38	ENCSR276RQG	TF ChIP-seq	/human-donors/ENCDO000AAD/	EFO:0002067	K562	cell line	Homo sapiens				CRISPR	insertion	{'schema_version': '14', 'aliases': ['michael-snyder:TS-1042'], 'organism': {'schema_version': '6', '@type': ['Organism', 'Item'], 'name': 'human', 'taxon_id': '9606', 'scientific_name': 'Homo sapiens', '@id': '/organisms/human/', 'uuid': '7745b647-ff15-4ff3-9ced-b897d4e2983c', 'status': 'released'}, 'genes': ['/genes/79943/'], '@type': ['Target', 'Item'], 'name': 'ZNF696-human', 'label': 'ZNF696…				ZNF696-human	DNA						2020-08-03	ENCODE		sonication (Bioruptor Pico)	250-450	1, 2	1_1, 2_1							/files/ENCFF356LFX/, /files/ENCFF688CDQ/, /files/ENCFF174OKT/, /files/ENCFF757YWO/	17741	ENCODE Processing Pipeline	f6d0bdce610138ba84b060f3c612a4d6		https://www.encodeproject.org/files/ENCFF899BJR/@@download/ENCFF899BJR.bed.gz
ENCFF862DEO	bed narrowPeak	bed	narrowPeak	IDR thresholded peaks	GRCh38	ENCSR000EHC	TF ChIP-seq	/human-donors/ENCDO000AAD/	EFO:0002067	K562	cell line	Homo sapiens										GTF2F1-human	DNA						2011-10-29	ENCODE		see document		1, 2	1_1, 2_1							/files/ENCFF834YIA/, /files/ENCFF356LFX/, /files/ENCFF873UDC/, /files/ENCFF396DTD/	93688	ENCODE Processing Pipeline	7a9d250957559b9b4d4023d0b648f407		https://www.encodeproject.org/files/ENCFF075BRS/@@download/ENCFF075BRS.bed.gz
ENCFF792SXS	bed narrowPeak	bed	narrowPeak	optimal IDR thresholded peaks	GRCh38	ENCSR832DMO	TF ChIP-seq	/human-donors/ENCDO000AAD/	EFO:0002067	K562	cell line	Homo sapiens										SRSF1-human	DNA			SDS	formaldehyde		2017-02-27	ENCODE			200-400	1, 2	1_1, 2_1							/files/ENCFF419RSJ/, /files/ENCFF703ZSP/, /files/ENCFF395WWG/, /files/ENCFF211SUA/	21854	ENCODE Processing Pipeline	27eb3d47424b84b5fcd2da267c441f3f		https://www.encodeproject.org/files/ENCFF862DEO/@@download/ENCFF862DEO.bed.gz
ENCFF830MTX	bed narrowPeak	bed	narrowPeak	IDR thresholded peaks	GRCh38	ENCSR832DMO	TF ChIP-seq	/human-donors/ENCDO000AAD/	EFO:0002067	K562	cell line	Homo sapiens										SRSF1-human	DNA			SDS	formaldehyde		2017-02-27	ENCODE			200-400	1, 2	1_1, 2_1							/files/ENCFF564YAS/, /files/ENCFF906IHF/, /files/ENCFF356LFX/, /files/ENCFF607DFN/, /files/ENCFF591RXP/	24941	ENCODE Processing Pipeline	4f66c3516900383e2ca4304e2135a834		https://www.encodeproject.org/files/ENCFF792SXS/@@download/ENCFF792SXS.bed.gz
ENCFF207XCM	bed narrowPeak	bed	narrowPeak	IDR thresholded peaks	GRCh38	ENCSR172OSX	TF ChIP-seq	/human-donors/ENCDO000AAD/	EFO:0002067	K562	cell line	Homo sapiens				CRISPR	insertion	{'schema_version': '14', 'aliases': [], 'organism': {'schema_version': '6', '@type': ['Organism', 'Item'], 'name': 'human', 'taxon_id': '9606', 'scientific_name': 'Homo sapiens', '@id': '/organisms/human/', 'uuid': '7745b647-ff15-4ff3-9ced-b897d4e2983c', 'status': 'released'}, 'genes': ['/genes/221527/'], '@type': ['Target', 'Item'], 'name': 'ZBTB12-human', 'label': 'ZBTB12', '@id': '/targets/ZBT…				ZBTB12-human	DNA						2020-08-03	ENCODE		sonication (Bioruptor Pico)	250-450	1, 2	1_1, 2_1							/files/ENCFF468ICN/, /files/ENCFF174OKT/, /files/ENCFF067LLE/, /files/ENCFF356LFX/	158072	ENCODE Processing Pipeline	eda6255781c1fc308c3d59696bf19e2d		https://www.encodeproject.org/files/ENCFF830MTX/@@download/ENCFF830MTX.bed.gz
ENCFF410SWS	bed narrowPeak	bed	narrowPeak	IDR thresholded peaks	GRCh38	ENCSR377HQG	TF ChIP-seq	/human-donors/ENCDO000AAD/	EFO:0002067	K562	cell line	Homo sapiens				CRISPR	insertion	{'schema_version': '14', 'aliases': ['michael-snyder:TS-1581'], 'organism': {'schema_version': '6', '@type': ['Organism', 'Item'], 'name': 'human', 'taxon_id': '9606', 'scientific_name': 'Homo sapiens', '@id': '/organisms/human/', 'uuid': '7745b647-ff15-4ff3-9ced-b897d4e2983c', 'status': 'released'}, 'genes': ['/genes/7699/'], '@type': ['Target', 'Item'], 'name': 'ZNF140-human', 'label': 'ZNF140'…				ZNF140-human	DNA						2021-12-08	ENCODE		sonication (Bioruptor Pico)	250-450	1, 2	1_1, 2_1							/files/ENCFF797KCR/, /files/ENCFF174OKT/, /files/ENCFF356LFX/, /files/ENCFF607UEL/	22844	ENCODE Processing Pipeline	d36727b083d68c12ea737a919a9b6555		https://www.encodeproject.org/files/ENCFF207XCM/@@download/ENCFF207XCM.bed.gz
ENCFF086FAZ	bed narrowPeak	bed	narrowPeak	conservative IDR thresholded peaks	GRCh38	ENCSR844JVU	TF ChIP-seq	/human-donors/ENCDO000AAD/	EFO:0002067	K562	cell line	Homo sapiens				CRISPR	insertion	{'schema_version': '14', 'aliases': [], 'organism': {'schema_version': '6', '@type': ['Organism', 'Item'], 'name': 'human', 'taxon_id': '9606', 'scientific_name': 'Homo sapiens', '@id': '/organisms/human/', 'uuid': '7745b647-ff15-4ff3-9ced-b897d4e2983c', 'status': 'released'}, 'genes': ['/genes/10732/'], '@type': ['Target', 'Item'], 'name': 'TCFL5-human', 'label': 'TCFL5', '@id': '/targets/TCFL5-…				TCFL5-human	DNA						2021-01-06	ENCODE		sonication (Bioruptor Pico)	250-450	1, 2	1_1, 2_1							/files/ENCFF356LFX/, /files/ENCFF174OKT/, /files/ENCFF045AAB/, /files/ENCFF755YFZ/	39200	ENCODE Processing Pipeline	60d335277f3b6c34d4f2d52544f64d82		https://www.encodeproject.org/files/ENCFF410SWS/@@download/ENCFF410SWS.bed.gz
ENCFF702THZ	bed narrowPeak	bed	narrowPeak	IDR thresholded peaks	GRCh38	ENCSR939CDD	TF ChIP-seq	/human-donors/ENCDO000AAD/	EFO:0002067	K562	cell line	Homo sapiens				CRISPR	insertion	{'schema_version': '14', 'aliases': [], 'organism': {'schema_version': '6', '@type': ['Organism', 'Item'], 'name': 'human', 'taxon_id': '9606', 'scientific_name': 'Homo sapiens', '@id': '/organisms/human/', 'uuid': '7745b647-ff15-4ff3-9ced-b897d4e2983c', 'status': 'released'}, 'genes': ['/genes/51742/'], '@type': ['Target', 'Item'], 'name': 'ARID4B-human', 'label': 'ARID4B', '@id': '/targets/ARID…				ARID4B-human	DNA				formaldehyde		2022-01-13	ENCODE		sonication (generic)		1, 2	1_1, 2_1							/files/ENCFF604PVE/, /files/ENCFF041EBZ/, /files/ENCFF356LFX/, /files/ENCFF103GBM/	339617	ENCODE Processing Pipeline	5c32882156ff9a8d1042cf91c0d37de0		https://www.encodeproject.org/files/ENCFF086FAZ/@@download/ENCFF086FAZ.bed.gz
ENCFF491EEI	bed narrowPeak	bed	narrowPeak	IDR thresholded peaks	GRCh38	ENCSR620MHD	TF ChIP-seq	/human-donors/ENCDO000AAD/	EFO:0002067	K562	cell line	Homo sapiens				CRISPR	insertion	{'schema_version': '14', 'aliases': [], 'organism': {'schema_version': '6', '@type': ['Organism', 'Item'], 'name': 'human', 'taxon_id': '9606', 'scientific_name': 'Homo sapiens', '@id': '/organisms/human/', 'uuid': '7745b647-ff15-4ff3-9ced-b897d4e2983c', 'status': 'released'}, 'genes': ['/genes/84678/'], '@type': ['Target', 'Item'], 'name': 'KDM2B-human', 'label': 'KDM2B', '@id': '/targets/KDM2B-…				KDM2B-human	DNA						2021-12-08	ENCODE		sonication (Bioruptor Pico)	250-450	1, 2	1_1, 2_1							/files/ENCFF393IAY/, /files/ENCFF356LFX/, /files/ENCFF949TWC/, /files/ENCFF406WNK/	99116	ENCODE Processing Pipeline	15a84be1f205db0c29c63f9ee40ce22f		https://www.encodeproject.org/files/ENCFF702THZ/@@download/ENCFF702THZ.bed.gz
ENCFF518SJY	bed narrowPeak	bed	narrowPeak	IDR thresholded peaks	GRCh38	ENCSR530WIV	TF ChIP-seq	/human-donors/ENCDO000AAD/	EFO:0002067	K562	cell line	Homo sapiens				CRISPR	insertion	{'dbxrefs': ['FactorBook:FOXP1'], 'aliases': [], 'organism': {'schema_version': '6', '@type': ['Organism', 'Item'], 'name': 'human', 'taxon_id': '9606', 'scientific_name': 'Homo sapiens', '@id': '/organisms/human/', 'uuid': '7745b647-ff15-4ff3-9ced-b897d4e2983c', 'status': 'released'}, 'genes': ['/genes/27086/'], '@type': ['Target', 'Item'], 'label': 'FOXP1', 'title': 'FOXP1 (Homo sapiens)', 'inv…				FOXP1-human	DNA				formaldehyde		2022-01-13	ENCODE		sonication (generic)		1, 2	1_1, 2_1							/files/ENCFF356LFX/, /files/ENCFF073IMU/, /files/ENCFF604PVE/, /files/ENCFF623IVK/	231548	ENCODE Processing Pipeline	ca54959be0f42ca980fc94a5fb2e10ff		https://www.encodeproject.org/files/ENCFF491EEI/@@download/ENCFF491EEI.bed.gz
ENCFF478MAJ	bed narrowPeak	bed	narrowPeak	IDR thresholded peaks	GRCh38	ENCSR208VNN	TF ChIP-seq	/human-donors/ENCDO000AAD/	EFO:0002067	K562	cell line	Homo sapiens				CRISPR	insertion	{'schema_version': '14', 'aliases': ['michael-snyder:TS-1835'], 'organism': {'schema_version': '6', '@type': ['Organism', 'Item'], 'name': 'human', 'taxon_id': '9606', 'scientific_name': 'Homo sapiens', '@id': '/organisms/human/', 'uuid': '7745b647-ff15-4ff3-9ced-b897d4e2983c', 'status': 'released'}, 'genes': ['/genes/3428/'], '@type': ['Target', 'Item'], 'name': 'IFI16-human', 'label': 'IFI16', …				IFI16-human	DNA						2022-03-07	ENCODE		sonication (Bioruptor Pico)	250-450	1, 2	1_1, 2_1							/files/ENCFF356LFX/, /files/ENCFF655CJO/, /files/ENCFF174OKT/, /files/ENCFF748UJX/	30993	ENCODE Processing Pipeline	cfe00bdd14523d07a5b232e1e333cff6		https://www.encodeproject.org/files/ENCFF518SJY/@@download/ENCFF518SJY.bed.gz
ENCFF171ZNN	bed narrowPeak	bed	narrowPeak	IDR thresholded peaks	GRCh38	ENCSR849LXI	TF ChIP-seq	/human-donors/ENCDO000AAD/	EFO:0002067	K562	cell line	Homo sapiens				CRISPR	insertion	{'schema_version': '14', 'aliases': ['michael-snyder:TS-1807'], 'organism': {'schema_version': '6', '@type': ['Organism', 'Item'], 'name': 'human', 'taxon_id': '9606', 'scientific_name': 'Homo sapiens', '@id': '/organisms/human/', 'uuid': '7745b647-ff15-4ff3-9ced-b897d4e2983c', 'status': 'released'}, 'genes': ['/genes/4520/'], '@type': ['Target', 'Item'], 'name': 'MTF1-human', 'label': 'MTF1', '@…				MTF1-human	DNA						2021-11-08	ENCODE		sonication (Bioruptor Pico)	250-450	1, 2	1_2, 2_2							/files/ENCFF403HLD/, /files/ENCFF356LFX/, /files/ENCFF742HNE/, /files/ENCFF174OKT/	36476	ENCODE Processing Pipeline	49cb1e591c3834f98e0bdbe4752d3c8c		https://www.encodeproject.org/files/ENCFF478MAJ/@@download/ENCFF478MAJ.bed.gz
ENCFF130WQT	bed narrowPeak	bed	narrowPeak	conservative IDR thresholded peaks	GRCh38	ENCSR873LYH	TF ChIP-seq	/human-donors/ENCDO000AAD/	EFO:0002067	K562	cell line	Homo sapiens				CRISPR	insertion	{'schema_version': '14', 'aliases': [], 'organism': {'schema_version': '6', '@type': ['Organism', 'Item'], 'name': 'human', 'taxon_id': '9606', 'scientific_name': 'Homo sapiens', '@id': '/organisms/human/', 'uuid': '7745b647-ff15-4ff3-9ced-b897d4e2983c', 'status': 'released'}, 'genes': ['/genes/6945/'], '@type': ['Target', 'Item'], 'name': 'MLX-human', 'label': 'MLX', '@id': '/targets/MLX-human/'…				MLX-human	DNA				formaldehyde		2020-08-03	ENCODE			450-650	1, 2	1_1, 2_1							/files/ENCFF981QIO/, /files/ENCFF356LFX/, /files/ENCFF174OKT/, /files/ENCFF682OCA/	37839	ENCODE Processing Pipeline	598681e8dbb93ed49fc4294bbd72c868		https://www.encodeproject.org/files/ENCFF171ZNN/@@download/ENCFF171ZNN.bed.gz
ENCFF648ORA	bed narrowPeak	bed	narrowPeak	IDR thresholded peaks	GRCh38	ENCSR059BWP	TF ChIP-seq	/human-donors/ENCDO000AAD/	EFO:0002067	K562	cell line	Homo sapiens				CRISPR	insertion	{'schema_version': '14', 'aliases': [], 'organism': {'schema_version': '6', '@type': ['Organism', 'Item'], 'name': 'human', 'taxon_id': '9606', 'scientific_name': 'Homo sapiens', '@id': '/organisms/human/', 'uuid': '7745b647-ff15-4ff3-9ced-b897d4e2983c', 'status': 'released'}, 'genes': ['/genes/57157/'], '@type': ['Target', 'Item'], 'name': 'PHTF2-human', 'label': 'PHTF2', '@id': '/targets/PHTF2-…				PHTF2-human	DNA						2021-05-18	ENCODE		sonication (Bioruptor Pico)	250-450	1, 2	1_1, 2_1							/files/ENCFF494KPY/, /files/ENCFF035KPN/, /files/ENCFF582IFQ/, /files/ENCFF356LFX/	32087	ENCODE Processing Pipeline	0fb608052257a5b898591df2c59e9cfb		https://www.encodeproject.org/files/ENCFF130WQT/@@download/ENCFF130WQT.bed.gz
ENCFF866ARI	bed narrowPeak	bed	narrowPeak	IDR thresholded peaks	GRCh38	ENCSR214EKV	TF ChIP-seq	/human-donors/ENCDO000AAD/	EFO:0002067	K562	cell line	Homo sapiens				CRISPR	insertion	{'schema_version': '14', 'aliases': [], 'organism': {'schema_version': '6', '@type': ['Organism', 'Item'], 'name': 'human', 'taxon_id': '9606', 'scientific_name': 'Homo sapiens', '@id': '/organisms/human/', 'uuid': '7745b647-ff15-4ff3-9ced-b897d4e2983c', 'status': 'released'}, 'genes': ['/genes/23528/'], '@type': ['Target', 'Item'], 'name': 'ZNF281-human', 'label': 'ZNF281', '@id': '/targets/ZNF2…				ZNF281-human	DNA						2021-03-31	ENCODE		sonication (Bioruptor Pico)	250-450	1, 2	1_1, 2_1							/files/ENCFF448BEY/, /files/ENCFF174OKT/, /files/ENCFF356LFX/, /files/ENCFF767AXM/	730558	ENCODE Processing Pipeline	c8846dc27aceb5493c29f27d1ab00d43		https://www.encodeproject.org/files/ENCFF648ORA/@@download/ENCFF648ORA.bed.gz
ENCFF945IST	bed narrowPeak	bed	narrowPeak	IDR thresholded peaks	GRCh38	ENCSR626HJW	TF ChIP-seq	/human-donors/ENCDO000AAD/	EFO:0002067	K562	cell line	Homo sapiens				CRISPR	insertion	{'schema_version': '14', 'aliases': ['michael-snyder:TS-1435'], 'organism': {'schema_version': '6', '@type': ['Organism', 'Item'], 'name': 'human', 'taxon_id': '9606', 'scientific_name': 'Homo sapiens', '@id': '/organisms/human/', 'uuid': '7745b647-ff15-4ff3-9ced-b897d4e2983c', 'status': 'released'}, 'genes': ['/genes/10363/'], '@type': ['Target', 'Item'], 'name': 'HMG20A-human', 'label': 'HMG20A…				HMG20A-human	DNA				formaldehyde		2022-07-15	ENCODE		sonication (generic)		1, 2	1_1, 2_1							/files/ENCFF352SDX/, /files/ENCFF356LFX/, /files/ENCFF293IVR/, /files/ENCFF441EKA/, /files/ENCFF783HKD/	268682	ENCODE Processing Pipeline	d14be75d0067bc809d8978d1628e2c91		https://www.encodeproject.org/files/ENCFF866ARI/@@download/ENCFF866ARI.bed.gz
ENCFF188PLS	bed narrowPeak	bed	narrowPeak	IDR thresholded peaks	GRCh38	ENCSR918EFA	TF ChIP-seq	/human-donors/ENCDO000AAD/	EFO:0002067	K562	cell line	Homo sapiens				CRISPR	insertion	{'schema_version': '14', 'aliases': ['michael-snyder:TS-859'], 'organism': {'schema_version': '6', '@type': ['Organism', 'Item'], 'name': 'human', 'taxon_id': '9606', 'scientific_name': 'Homo sapiens', '@id': '/organisms/human/', 'uuid': '7745b647-ff15-4ff3-9ced-b897d4e2983c', 'status': 'released'}, 'genes': ['/genes/126295/'], '@type': ['Target', 'Item'], 'name': 'ZNF57-human', 'label': 'ZNF57',…				ZNF57-human	DNA				formaldehyde		2020-08-03	ENCODE			450-650	1, 2	1_1, 2_1							/files/ENCFF518BNZ/, /files/ENCFF781QKD/, /files/ENCFF174OKT/, /files/ENCFF356LFX/	41937	ENCODE Processing Pipeline	c063fcb672da982bcbbc174c2ed02a3a		https://www.encodeproject.org/files/ENCFF945IST/@@download/ENCFF945IST.bed.gz
ENCFF620FIH	bed narrowPeak	bed	narrowPeak	IDR thresholded peaks	GRCh38	ENCSR935UQL	TF ChIP-seq	/human-donors/ENCDO000AAD/	EFO:0002067	K562	cell line	Homo sapiens				CRISPR	insertion	{'schema_version': '14', 'aliases': [], 'organism': {'schema_version': '6', '@type': ['Organism', 'Item'], 'name': 'human', 'taxon_id': '9606', 'scientific_name': 'Homo sapiens', '@id': '/organisms/human/', 'uuid': '7745b647-ff15-4ff3-9ced-b897d4e2983c', 'status': 'released'}, 'genes': ['/genes/2122/'], '@type': ['Target', 'Item'], 'name': 'MECOM-human', 'label': 'MECOM', '@id': '/targets/MECOM-h…				MECOM-human	DNA						2022-06-24	ENCODE		sonication (Bioruptor Pico)	250-450	3, 4	3_1, 4_1							/files/ENCFF695XAF/, /files/ENCFF948XBN/, /files/ENCFF952NXU/, /files/ENCFF356LFX/	184444	ENCODE Processing Pipeline	2ed8f88d15adbc2c9e5be4e29c0f2f5a		https://www.encodeproject.org/files/ENCFF188PLS/@@download/ENCFF188PLS.bed.gz
ENCFF656THP	bed narrowPeak	bed	narrowPeak	IDR thresholded peaks	GRCh38	ENCSR946BXO	TF ChIP-seq	/human-donors/ENCDO000AAD/	EFO:0002067	K562	cell line	Homo sapiens				CRISPR	insertion	{'dbxrefs': ['FactorBook:BRCA1'], 'aliases': ['michael-snyder:TS-2031'], 'organism': {'schema_version': '6', '@type': ['Organism', 'Item'], 'name': 'human', 'taxon_id': '9606', 'scientific_name': 'Homo sapiens', '@id': '/organisms/human/', 'uuid': '7745b647-ff15-4ff3-9ced-b897d4e2983c', 'status': 'released'}, 'genes': ['/genes/672/'], '@type': ['Target', 'Item'], 'label': 'BRCA1', 'title': 'BRCA1…				BRCA1-human	DNA				formaldehyde		2020-07-15	ENCODE		sonication (generic)		1, 2	1_1, 2_1							/files/ENCFF062SAB/, /files/ENCFF089RYQ/, /files/ENCFF356LFX/, /files/ENCFF944OZW/	48665	ENCODE Processing Pipeline	4999659f849b0bd877d053a14ff3b719		https://www.encodeproject.org/files/ENCFF620FIH/@@download/ENCFF620FIH.bed.gz
ENCFF201WFM	bed narrowPeak	bed	narrowPeak	IDR thresholded peaks	GRCh38	ENCSR008DOU	TF ChIP-seq	/human-donors/ENCDO000AAD/	EFO:0002067	K562	cell line	Homo sapiens				CRISPR	insertion	{'schema_version': '14', 'aliases': [], 'organism': {'schema_version': '6', '@type': ['Organism', 'Item'], 'name': 'human', 'taxon_id': '9606', 'scientific_name': 'Homo sapiens', '@id': '/organisms/human/', 'uuid': '7745b647-ff15-4ff3-9ced-b897d4e2983c', 'status': 'released'}, 'genes': ['/genes/10302/'], '@type': ['Target', 'Item'], 'name': 'SNAPC5-human', 'label': 'SNAPC5', '@id': '/targets/SNAP…				SNAPC5-human	DNA						2021-03-31	ENCODE		sonication (Bioruptor Pico)	250-450	1, 2	1_1, 2_1							/files/ENCFF356LFX/, /files/ENCFF545KID/, /files/ENCFF009MUJ/, /files/ENCFF590VWT/	13127	ENCODE Processing Pipeline	27215ed734f62f7ef788380f8747740e		https://www.encodeproject.org/files/ENCFF656THP/@@download/ENCFF656THP.bed.gz
ENCFF537HHU	bed narrowPeak	bed	narrowPeak	IDR thresholded peaks	GRCh38	ENCSR829UCH	TF ChIP-seq	/human-donors/ENCDO000AAD/	EFO:0002067	K562	cell line	Homo sapiens				CRISPR	insertion	{'dbxrefs': ['FactorBook:NFXL1'], 'aliases': [], 'organism': {'schema_version': '6', '@type': ['Organism', 'Item'], 'name': 'human', 'taxon_id': '9606', 'scientific_name': 'Homo sapiens', '@id': '/organisms/human/', 'uuid': '7745b647-ff15-4ff3-9ced-b897d4e2983c', 'status': 'released'}, 'genes': ['/genes/152518/'], '@type': ['Target', 'Item'], 'label': 'NFXL1', 'title': 'NFXL1 (Homo sapiens)', 'in…				NFXL1-human	DNA				formaldehyde		2021-08-26	ENCODE			450-650	1, 2	1_1, 2_1							/files/ENCFF174OKT/, /files/ENCFF356LFX/, /files/ENCFF375CBS/, /files/ENCFF627SFF/	60513	ENCODE Processing Pipeline	f7f731e4b0dedd442a7e2b056c1c0b60		https://www.encodeproject.org/files/ENCFF201WFM/@@download/ENCFF201WFM.bed.gz
ENCFF539GWU	bed narrowPeak	bed	narrowPeak	IDR thresholded peaks	GRCh38	ENCSR870YEN	TF ChIP-seq	/human-donors/ENCDO000AAD/	EFO:0002067	K562	cell line	Homo sapiens				CRISPR	insertion	{'schema_version': '14', 'aliases': [], 'organism': {'schema_version': '6', '@type': ['Organism', 'Item'], 'name': 'human', 'taxon_id': '9606', 'scientific_name': 'Homo sapiens', '@id': '/organisms/human/', 'uuid': '7745b647-ff15-4ff3-9ced-b897d4e2983c', 'status': 'released'}, 'genes': ['/genes/54925/'], '@type': ['Target', 'Item'], 'name': 'ZSCAN32-human', 'label': 'ZSCAN32', '@id': '/targets/ZS…				ZSCAN32-human	DNA				formaldehyde		2020-08-03	ENCODE			450-650	1, 2	1_1, 2_1							/files/ENCFF174OKT/, /files/ENCFF450DPE/, /files/ENCFF358OVH/, /files/ENCFF356LFX/	83811	ENCODE Processing Pipeline	1929de42f3669816f04c675a97584442		https://www.encodeproject.org/files/ENCFF537HHU/@@download/ENCFF537HHU.bed.gz
ENCFF053ABJ	bed narrowPeak	bed	narrowPeak	IDR thresholded peaks	GRCh38	ENCSR468DVP	TF ChIP-seq	/human-donors/ENCDO000AAD/	EFO:0002067	K562	cell line	Homo sapiens				CRISPR	insertion	{'dbxrefs': ['FactorBook:ZBTB11'], 'aliases': [], 'organism': {'schema_version': '6', '@type': ['Organism', 'Item'], 'name': 'human', 'taxon_id': '9606', 'scientific_name': 'Homo sapiens', '@id': '/organisms/human/', 'uuid': '7745b647-ff15-4ff3-9ced-b897d4e2983c', 'status': 'released'}, 'genes': ['/genes/27107/'], '@type': ['Target', 'Item'], 'label': 'ZBTB11', 'title': 'ZBTB11 (Homo sapiens)', '…				ZBTB11-human	DNA				formaldehyde		2022-06-24	ENCODE			450-650	1, 2	1_1, 2_1							/files/ENCFF174OKT/, /files/ENCFF068JUS/, /files/ENCFF356LFX/, /files/ENCFF248VQW/	197695	ENCODE Processing Pipeline	e854942f2a0db0d3dc4789e44fc05aa9		https://www.encodeproject.org/files/ENCFF539GWU/@@download/ENCFF539GWU.bed.gz
ENCFF189OHQ	bed narrowPeak	bed	narrowPeak	IDR thresholded peaks	GRCh38	ENCSR775EQV	TF ChIP-seq	/human-donors/ENCDO000AAD/	EFO:0002067	K562	cell line	Homo sapiens				CRISPR	insertion	{'schema_version': '14', 'aliases': ['michael-snyder:TS-812'], 'organism': {'schema_version': '6', '@type': ['Organism', 'Item'], 'name': 'human', 'taxon_id': '9606', 'scientific_name': 'Homo sapiens', '@id': '/organisms/human/', 'uuid': '7745b647-ff15-4ff3-9ced-b897d4e2983c', 'status': 'released'}, 'genes': ['/genes/147949/'], '@type': ['Target', 'Item'], 'name': 'ZNF583-human', 'label': 'ZNF583…				ZNF583-human	DNA						2020-08-03	ENCODE		sonication (Bioruptor Pico)	250-450	1, 2	1_1, 2_1							/files/ENCFF043JBP/, /files/ENCFF356LFX/, /files/ENCFF174OKT/, /files/ENCFF838GRU/	182442	ENCODE Processing Pipeline	4e832bde69bfdc64bd28d426dbc23f46		https://www.encodeproject.org/files/ENCFF053ABJ/@@download/ENCFF053ABJ.bed.gz
ENCFF063PPZ	bed narrowPeak	bed	narrowPeak	IDR thresholded peaks	GRCh38	ENCSR175EOM	TF ChIP-seq	/human-donors/ENCDO000AAD/	EFO:0002067	K562	cell line	Homo sapiens										EHMT2-human	DNA						2018-02-13	ENCODE			450-650	1, 2	1_1, 2_1							/files/ENCFF582ZIZ/, /files/ENCFF356LFX/, /files/ENCFF295MZF/, /files/ENCFF936FZX/, /files/ENCFF822ODT/	325625	ENCODE Processing Pipeline	06ef8a2a5fd5c268b5d154ef0d298e32		https://www.encodeproject.org/files/ENCFF189OHQ/@@download/ENCFF189OHQ.bed.gz
ENCFF725JXZ	bed narrowPeak	bed	narrowPeak	IDR thresholded peaks	GRCh38	ENCSR000EHP	TF ChIP-seq	/human-donors/ENCDO000AAD/	EFO:0002067	K562	cell line	Homo sapiens	Interferon gamma		30.0 minute							POLR2A-human	DNA						2011-10-29	ENCODE		see document		1, 2	1_1, 2_1							/files/ENCFF392JOR/, /files/ENCFF356LFX/, /files/ENCFF426VBB/, /files/ENCFF572UAP/	390435	ENCODE Processing Pipeline	ceb7fe9900c9476acb0dbe9a785ae561		https://www.encodeproject.org/files/ENCFF063PPZ/@@download/ENCFF063PPZ.bed.gz
ENCFF193BGB	bed narrowPeak	bed	narrowPeak	IDR thresholded peaks	GRCh38	ENCSR492LTS	TF ChIP-seq	/human-donors/ENCDO000AAD/	EFO:0002067	K562	cell line	Homo sapiens										BCLAF1-human	DNA						2017-02-02	ENCODE			450-650	1, 2	1_1, 2_1							/files/ENCFF770IRN/, /files/ENCFF936FZX/, /files/ENCFF725BZC/, /files/ENCFF822ODT/, /files/ENCFF356LFX/	38847	ENCODE Processing Pipeline	e78830833b47435635ee80b2cfea1442		https://www.encodeproject.org/files/ENCFF725JXZ/@@download/ENCFF725JXZ.bed.gz
ENCFF142ZTD	bed narrowPeak	bed	narrowPeak	IDR thresholded peaks	GRCh38	ENCSR508EEX	TF ChIP-seq	/human-donors/ENCDO000AAD/	EFO:0002067	K562	cell line	Homo sapiens				CRISPR	insertion	{'schema_version': '14', 'aliases': ['michael-snyder:TS-1001'], 'organism': {'schema_version': '6', '@type': ['Organism', 'Item'], 'name': 'human', 'taxon_id': '9606', 'scientific_name': 'Homo sapiens', '@id': '/organisms/human/', 'uuid': '7745b647-ff15-4ff3-9ced-b897d4e2983c', 'status': 'released'}, 'genes': ['/genes/84307/'], '@type': ['Target', 'Item'], 'name': 'ZNF397-human', 'label': 'ZNF397…				ZNF397-human	DNA						2020-08-03	ENCODE		sonication (Bioruptor Pico)	250-450	1, 2	1_1, 2_1							/files/ENCFF356LFX/, /files/ENCFF244HLE/, /files/ENCFF174OKT/, /files/ENCFF866YCN/	56943	ENCODE Processing Pipeline	0a2aef83cca2fde6c05d03914d97ffcf		https://www.encodeproject.org/files/ENCFF193BGB/@@download/ENCFF193BGB.bed.gz
ENCFF515LWL	bed narrowPeak	bed	narrowPeak	IDR thresholded peaks	GRCh38	ENCSR121SPB	TF ChIP-seq	/human-donors/ENCDO000AAD/	EFO:0002067	K562	cell line	Homo sapiens				CRISPR	insertion	{'schema_version': '14', 'aliases': [], 'organism': {'schema_version': '6', '@type': ['Organism', 'Item'], 'name': 'human', 'taxon_id': '9606', 'scientific_name': 'Homo sapiens', '@id': '/organisms/human/', 'uuid': '7745b647-ff15-4ff3-9ced-b897d4e2983c', 'status': 'released'}, 'genes': ['/genes/7071/'], '@type': ['Target', 'Item'], 'name': 'KLF10-human', 'label': 'KLF10', '@id': '/targets/KLF10-h…				KLF10-human	DNA						2021-01-06	ENCODE		sonication (Bioruptor Pico)	250-450	1, 2	1_1, 2_1							/files/ENCFF356LFX/, /files/ENCFF219WWC/, /files/ENCFF659FWL/, /files/ENCFF948XBN/	21501	ENCODE Processing Pipeline	06b317ef05d76533b65394ed228366f4		https://www.encodeproject.org/files/ENCFF142ZTD/@@download/ENCFF142ZTD.bed.gz
ENCFF974IPP	bed narrowPeak	bed	narrowPeak	IDR thresholded peaks	GRCh38	ENCSR841GLE	TF ChIP-seq	/human-donors/ENCDO000AAD/	EFO:0002067	K562	cell line	Homo sapiens				CRISPR	insertion	{'dbxrefs': ['FactorBook:ZNF217'], 'aliases': ['michael-snyder:TS-13'], 'organism': {'schema_version': '6', '@type': ['Organism', 'Item'], 'name': 'human', 'taxon_id': '9606', 'scientific_name': 'Homo sapiens', '@id': '/organisms/human/', 'uuid': '7745b647-ff15-4ff3-9ced-b897d4e2983c', 'status': 'released'}, 'genes': ['/genes/7764/'], '@type': ['Target', 'Item'], 'label': 'ZNF217', 'title': 'ZNF2…				ZNF217-human	DNA				formaldehyde		2022-08-26	ENCODE		sonication (generic)		1, 2	1_1, 2_1							/files/ENCFF356LFX/, /files/ENCFF485BXY/, /files/ENCFF923WBH/, /files/ENCFF441EKA/	11138	ENCODE Processing Pipeline	3d33786ffc6dc671531cf38bde441b6a		https://www.encodeproject.org/files/ENCFF515LWL/@@download/ENCFF515LWL.bed.gz
ENCFF093BBG	bed narrowPeak	bed	narrowPeak	IDR thresholded peaks	GRCh38	ENCSR084WHZ	TF ChIP-seq	/human-donors/ENCDO000AAD/	EFO:0002067	K562	cell line	Homo sapiens				CRISPR	insertion	{'schema_version': '14', 'aliases': [], 'organism': {'schema_version': '6', '@type': ['Organism', 'Item'], 'name': 'human', 'taxon_id': '9606', 'scientific_name': 'Homo sapiens', '@id': '/organisms/human/', 'uuid': '7745b647-ff15-4ff3-9ced-b897d4e2983c', 'status': 'released'}, 'genes': ['/genes/116113/'], '@type': ['Target', 'Item'], 'name': 'FOXP4-human', 'label': 'FOXP4', '@id': '/targets/FOXP4…				FOXP4-human	DNA				formaldehyde		2022-08-23	ENCODE		sonication (generic)		1, 2	1_1, 2_1							/files/ENCFF441EKA/, /files/ENCFF979BLB/, /files/ENCFF952PLK/, /files/ENCFF356LFX/	125264	ENCODE Processing Pipeline	62139722a6541a40c878e0a4da63cd98		https://www.encodeproject.org/files/ENCFF974IPP/@@download/ENCFF974IPP.bed.gz
ENCFF141HPL	bed narrowPeak	bed	narrowPeak	IDR thresholded peaks	GRCh38	ENCSR809JSD	TF ChIP-seq	/human-donors/ENCDO000AAD/	EFO:0002067	K562	cell line	Homo sapiens				CRISPR	insertion	{'dbxrefs': ['FactorBook:IRF1'], 'aliases': [], 'organism': {'schema_version': '6', '@type': ['Organism', 'Item'], 'name': 'human', 'taxon_id': '9606', 'scientific_name': 'Homo sapiens', '@id': '/organisms/human/', 'uuid': '7745b647-ff15-4ff3-9ced-b897d4e2983c', 'status': 'released'}, 'genes': ['/genes/3659/'], '@type': ['Target', 'Item'], 'label': 'IRF1', 'title': 'IRF1 (Homo sapiens)', 'investi…				IRF1-human	DNA				formaldehyde		2022-07-15	ENCODE		sonication (generic)		1, 2	1_1, 2_1							/files/ENCFF978VND/, /files/ENCFF783HKD/, /files/ENCFF361NKK/, /files/ENCFF356LFX/, /files/ENCFF441EKA/	39313	ENCODE Processing Pipeline	a9c34aa0b304ac147f35135504b75965		https://www.encodeproject.org/files/ENCFF093BBG/@@download/ENCFF093BBG.bed.gz
ENCFF905RSN	bed narrowPeak	bed	narrowPeak	IDR thresholded peaks	GRCh38	ENCSR279OXE	TF ChIP-seq	/human-donors/ENCDO000AAD/	EFO:0002067	K562	cell line	Homo sapiens				CRISPR	insertion	{'schema_version': '14', 'aliases': ['michael-snyder:TS-1389'], 'organism': {'schema_version': '6', '@type': ['Organism', 'Item'], 'name': 'human', 'taxon_id': '9606', 'scientific_name': 'Homo sapiens', '@id': '/organisms/human/', 'uuid': '7745b647-ff15-4ff3-9ced-b897d4e2983c', 'status': 'released'}, 'genes': ['/genes/22835/'], '@type': ['Target', 'Item'], 'name': 'ZFP30-human', 'label': 'ZFP30',…				ZFP30-human	DNA						2022-04-26	ENCODE		sonication (Bioruptor Pico)	250-450	1, 2	1_1, 2_1							/files/ENCFF356LFX/, /files/ENCFF573IHA/, /files/ENCFF026KCW/, /files/ENCFF174OKT/	17530	ENCODE Processing Pipeline	f7288daa4ec0aac4b16b283806eb2079		https://www.encodeproject.org/files/ENCFF141HPL/@@download/ENCFF141HPL.bed.gz
ENCFF493LZB	bed narrowPeak	bed	narrowPeak	IDR thresholded peaks	GRCh38	ENCSR409PXW	TF ChIP-seq	/human-donors/ENCDO000AAD/	EFO:0002067	K562	cell line	Homo sapiens				CRISPR	insertion	{'schema_version': '14', 'aliases': [], 'organism': {'schema_version': '6', '@type': ['Organism', 'Item'], 'name': 'human', 'taxon_id': '9606', 'scientific_name': 'Homo sapiens', '@id': '/organisms/human/', 'uuid': '7745b647-ff15-4ff3-9ced-b897d4e2983c', 'status': 'released'}, 'genes': ['/genes/7767/'], '@type': ['Target', 'Item'], 'name': 'ZNF224-human', 'label': 'ZNF224', '@id': '/targets/ZNF22…				ZNF224-human	DNA				formaldehyde		2022-08-15	ENCODE		sonication (generic)		1, 2	1_1, 2_1							/files/ENCFF242LLQ/, /files/ENCFF441EKA/, /files/ENCFF994QIP/, /files/ENCFF356LFX/	49666	ENCODE Processing Pipeline	41d1dfe12395313de4fe309022a3074c		https://www.encodeproject.org/files/ENCFF905RSN/@@download/ENCFF905RSN.bed.gz
ENCFF541VYN	bed narrowPeak	bed	narrowPeak	IDR thresholded peaks	GRCh38	ENCSR187RGF	TF ChIP-seq	/human-donors/ENCDO000AAD/	EFO:0002067	K562	cell line	Homo sapiens				CRISPR	insertion	{'schema_version': '14', 'aliases': ['michael-snyder:TS-1179'], 'organism': {'schema_version': '6', '@type': ['Organism', 'Item'], 'name': 'human', 'taxon_id': '9606', 'scientific_name': 'Homo sapiens', '@id': '/organisms/human/', 'uuid': '7745b647-ff15-4ff3-9ced-b897d4e2983c', 'status': 'released'}, 'genes': ['/genes/57116/'], '@type': ['Target', 'Item'], 'name': 'ZNF695-human', 'label': 'ZNF695…				ZNF695-human	DNA				formaldehyde		2020-08-03	ENCODE			450-650	1, 2	1_1, 2_1							/files/ENCFF174OKT/, /files/ENCFF768IBD/, /files/ENCFF614RWC/, /files/ENCFF356LFX/	33698	ENCODE Processing Pipeline	f0fbbd4b2c2c0374bcedac5e3579ac1e		https://www.encodeproject.org/files/ENCFF493LZB/@@download/ENCFF493LZB.bed.gz
ENCFF750AGR	bed narrowPeak	bed	narrowPeak	IDR thresholded peaks	GRCh38	ENCSR315NNL	TF ChIP-seq	/human-donors/ENCDO000AAD/	EFO:0002067	K562	cell line	Homo sapiens										CHAMP1-human	DNA						2017-11-14	ENCODE			450-650	1, 3	1_1, 3_1							/files/ENCFF511XSZ/, /files/ENCFF936FZX/, /files/ENCFF143FEZ/, /files/ENCFF822ODT/, /files/ENCFF356LFX/	97749	ENCODE Processing Pipeline	0eca181de0030b54693854282534d814		https://www.encodeproject.org/files/ENCFF541VYN/@@download/ENCFF541VYN.bed.gz
ENCFF435MHH	bed narrowPeak	bed	narrowPeak	IDR thresholded peaks	GRCh38	ENCSR426PTT	TF ChIP-seq	/human-donors/ENCDO000AAD/	EFO:0002067	K562	cell line	Homo sapiens				CRISPR	insertion	{'schema_version': '14', 'aliases': [], 'organism': {'schema_version': '6', '@type': ['Organism', 'Item'], 'name': 'human', 'taxon_id': '9606', 'scientific_name': 'Homo sapiens', '@id': '/organisms/human/', 'uuid': '7745b647-ff15-4ff3-9ced-b897d4e2983c', 'status': 'released'}, 'genes': ['/genes/4303/'], '@type': ['Target', 'Item'], 'name': 'FOXO4-human', 'label': 'FOXO4', '@id': '/targets/FOXO4-h…				FOXO4-human	DNA				formaldehyde		2020-08-03	ENCODE			450-650	1, 2	1_1, 2_1							/files/ENCFF298IFX/, /files/ENCFF965FTK/, /files/ENCFF174OKT/, /files/ENCFF356LFX/	53287	ENCODE Processing Pipeline	2edf89f24c7bcf4ea3130c9e1c67907b		https://www.encodeproject.org/files/ENCFF750AGR/@@download/ENCFF750AGR.bed.gz
ENCFF588CXX	bed narrowPeak	bed	narrowPeak	IDR thresholded peaks	GRCh38	ENCSR002ZGC	TF ChIP-seq	/human-donors/ENCDO000AAD/	EFO:0002067	K562	cell line	Homo sapiens				CRISPR	insertion	{'schema_version': '14', 'aliases': ['michael-snyder:TS-1542'], 'organism': {'schema_version': '6', '@type': ['Organism', 'Item'], 'name': 'human', 'taxon_id': '9606', 'scientific_name': 'Homo sapiens', '@id': '/organisms/human/', 'uuid': '7745b647-ff15-4ff3-9ced-b897d4e2983c', 'status': 'released'}, 'genes': ['/genes/7988/'], '@type': ['Target', 'Item'], 'name': 'ZNF212-human', 'label': 'ZNF212'…				ZNF212-human	DNA				formaldehyde		2020-08-03	ENCODE			450-650	1, 2	1_1, 2_1							/files/ENCFF174OKT/, /files/ENCFF903OPJ/, /files/ENCFF920KSZ/, /files/ENCFF356LFX/	47936	ENCODE Processing Pipeline	065cb67bf1f365bcaf24edf734a9a5a4		https://www.encodeproject.org/files/ENCFF435MHH/@@download/ENCFF435MHH.bed.gz
ENCFF255HEF	bed narrowPeak	bed	narrowPeak	IDR thresholded peaks	GRCh38	ENCSR536CBU	TF ChIP-seq	/human-donors/ENCDO000AAD/	EFO:0002067	K562	cell line	Homo sapiens				CRISPR	insertion	{'schema_version': '14', 'aliases': ['michael-snyder:TS-704'], 'organism': {'schema_version': '6', '@type': ['Organism', 'Item'], 'name': 'human', 'taxon_id': '9606', 'scientific_name': 'Homo sapiens', '@id': '/organisms/human/', 'uuid': '7745b647-ff15-4ff3-9ced-b897d4e2983c', 'status': 'released'}, 'genes': ['/genes/221504/'], '@type': ['Target', 'Item'], 'name': 'ZBTB9-human', 'label': 'ZBTB9',…				ZBTB9-human	DNA				formaldehyde		2020-08-03	ENCODE			450-650	1, 2	1_1, 2_1							/files/ENCFF174OKT/, /files/ENCFF356LFX/, /files/ENCFF216FAB/, /files/ENCFF380GKY/	275972	ENCODE Processing Pipeline	c4faaf3e805d2fcfd7c9037fdb768174		https://www.encodeproject.org/files/ENCFF588CXX/@@download/ENCFF588CXX.bed.gz
ENCFF669VJB	bed narrowPeak	bed	narrowPeak	IDR thresholded peaks	GRCh38	ENCSR011NOZ	TF ChIP-seq	/human-donors/ENCDO000AAD/	EFO:0002067	K562	cell line	Homo sapiens										ZNF407-human	DNA						2016-11-10	ENCODE			450-650	1, 2	1_1, 2_1							/files/ENCFF936FZX/, /files/ENCFF822ODT/, /files/ENCFF356LFX/, /files/ENCFF201XUF/, /files/ENCFF429ENW/	87638	ENCODE Processing Pipeline	59f435c18ae5c725548d631a313018f4		https://www.encodeproject.org/files/ENCFF255HEF/@@download/ENCFF255HEF.bed.gz
ENCFF104VFF	bed narrowPeak	bed	narrowPeak	IDR thresholded peaks	GRCh38	ENCSR949NVY	TF ChIP-seq	/human-donors/ENCDO000AAD/	EFO:0002067	K562	cell line	Homo sapiens										ZNF639-human	DNA						2018-01-26	ENCODE			450-650	1, 2	1_1, 2_1							/files/ENCFF215SCF/, /files/ENCFF556YWD/, /files/ENCFF936FZX/, /files/ENCFF822ODT/, /files/ENCFF356LFX/	290834	ENCODE Processing Pipeline	89d67dfc9f1fc7c57640553f2b93a7d2		https://www.encodeproject.org/files/ENCFF669VJB/@@download/ENCFF669VJB.bed.gz
ENCFF882ZEN	bed narrowPeak	bed	narrowPeak	IDR thresholded peaks	GRCh38	ENCSR720HUL	TF ChIP-seq	/human-donors/ENCDO000AAD/	EFO:0002067	K562	cell line	Homo sapiens										E2F1-human	DNA						2018-01-26	ENCODE			450-650	1, 2	1_1, 2_1							/files/ENCFF356LFX/, /files/ENCFF936FZX/, /files/ENCFF735JLB/, /files/ENCFF759TYM/, /files/ENCFF554APQ/, /files/ENCFF822ODT/, /files/ENCFF507PHN/	419088	ENCODE Processing Pipeline	bb93dfda0ba7456a35c007a723b8977a		https://www.encodeproject.org/files/ENCFF104VFF/@@download/ENCFF104VFF.bed.gz
ENCFF887ZDT	bed narrowPeak	bed	narrowPeak	IDR thresholded peaks	GRCh38	ENCSR269BSA	TF ChIP-seq	/human-donors/ENCDO000AAD/	EFO:0002067	K562	cell line	Homo sapiens				CRISPR	insertion	{'schema_version': '14', 'aliases': [], 'organism': {'schema_version': '6', '@type': ['Organism', 'Item'], 'name': 'human', 'taxon_id': '9606', 'scientific_name': 'Homo sapiens', '@id': '/organisms/human/', 'uuid': '7745b647-ff15-4ff3-9ced-b897d4e2983c', 'status': 'released'}, 'genes': ['/genes/5469/'], '@type': ['Target', 'Item'], 'name': 'MED1-human', 'label': 'MED1', '@id': '/targets/MED1-huma…				MED1-human	DNA				formaldehyde		2023-01-06	ENCODE		sonication (generic)		1, 2	1_1, 2_1							/files/ENCFF817XII/, /files/ENCFF356LFX/, /files/ENCFF089RYQ/, /files/ENCFF889YWM/	29733	ENCODE Processing Pipeline	6e2d95977cfa1af407ca7e8f83be4aae		https://www.encodeproject.org/files/ENCFF882ZEN/@@download/ENCFF882ZEN.bed.gz
ENCFF292HSS	bed narrowPeak	bed	narrowPeak	conservative IDR thresholded peaks	GRCh38	ENCSR236JZN	TF ChIP-seq	/human-donors/ENCDO000AAD/	EFO:0002067	K562	cell line	Homo sapiens				CRISPR	insertion	{'schema_version': '14', 'aliases': ['michael-snyder:TS-1245'], 'organism': {'schema_version': '6', '@type': ['Organism', 'Item'], 'name': 'human', 'taxon_id': '9606', 'scientific_name': 'Homo sapiens', '@id': '/organisms/human/', 'uuid': '7745b647-ff15-4ff3-9ced-b897d4e2983c', 'status': 'released'}, 'genes': ['/genes/54807/'], '@type': ['Target', 'Item'], 'name': 'ZNF586-human', 'label': 'ZNF586…				ZNF586-human	DNA				formaldehyde		2020-08-03	ENCODE			450-650	1, 2	1_1, 2_1							/files/ENCFF889KOP/, /files/ENCFF356LFX/, /files/ENCFF174OKT/, /files/ENCFF676JZX/	32026	ENCODE Processing Pipeline	9f3dda7582266b9eb8fce327af8ba2d9		https://www.encodeproject.org/files/ENCFF887ZDT/@@download/ENCFF887ZDT.bed.gz
ENCFF645OCW	bed narrowPeak	bed	narrowPeak	IDR thresholded peaks	GRCh38	ENCSR026KKZ	TF ChIP-seq	/human-donors/ENCDO000AAD/	EFO:0002067	K562	cell line	Homo sapiens				CRISPR	insertion	{'schema_version': '14', 'aliases': ['michael-snyder:TS-1577'], 'organism': {'schema_version': '6', '@type': ['Organism', 'Item'], 'name': 'human', 'taxon_id': '9606', 'scientific_name': 'Homo sapiens', '@id': '/organisms/human/', 'uuid': '7745b647-ff15-4ff3-9ced-b897d4e2983c', 'status': 'released'}, 'genes': ['/genes/7709/'], '@type': ['Target', 'Item'], 'name': 'ZBTB17-human', 'label': 'ZBTB17'…				ZBTB17-human	DNA				formaldehyde		2020-08-03	ENCODE			450-650	1, 2	1_1, 2_1							/files/ENCFF174OKT/, /files/ENCFF670GFN/, /files/ENCFF356LFX/, /files/ENCFF631KYO/	283023	ENCODE Processing Pipeline	8bed469c7f2fbb0d0865b541324bb14e		https://www.encodeproject.org/files/ENCFF292HSS/@@download/ENCFF292HSS.bed.gz
ENCFF307UZC	bed narrowPeak	bed	narrowPeak	conservative IDR thresholded peaks	GRCh38	ENCSR258PSN	TF ChIP-seq	/human-donors/ENCDO000AAD/	EFO:0002067	K562	cell line	Homo sapiens				CRISPR	insertion	{'dbxrefs': ['FactorBook:ZNF639'], 'aliases': [], 'organism': {'schema_version': '6', '@type': ['Organism', 'Item'], 'name': 'human', 'taxon_id': '9606', 'scientific_name': 'Homo sapiens', '@id': '/organisms/human/', 'uuid': '7745b647-ff15-4ff3-9ced-b897d4e2983c', 'status': 'released'}, 'genes': ['/genes/51193/'], '@type': ['Target', 'Item'], 'label': 'ZNF639', 'title': 'ZNF639 (Homo sapiens)', '…				ZNF639-human	DNA				formaldehyde		2020-06-30	ENCODE		sonication (generic)		1, 2	1_1, 2_1							/files/ENCFF267OKZ/, /files/ENCFF198XCA/, /files/ENCFF930AKF/, /files/ENCFF356LFX/	22609	ENCODE Processing Pipeline	31eba7488883f23341ee704265ebadf8		https://www.encodeproject.org/files/ENCFF645OCW/@@download/ENCFF645OCW.bed.gz
ENCFF835PDO	bed narrowPeak	bed	narrowPeak	IDR thresholded peaks	GRCh38	ENCSR099MNR	TF ChIP-seq	/human-donors/ENCDO000AAD/	EFO:0002067	K562	cell line	Homo sapiens				CRISPR	insertion	{'schema_version': '14', 'aliases': ['michael-snyder:TS-1598'], 'organism': {'schema_version': '6', '@type': ['Organism', 'Item'], 'name': 'human', 'taxon_id': '9606', 'scientific_name': 'Homo sapiens', '@id': '/organisms/human/', 'uuid': '7745b647-ff15-4ff3-9ced-b897d4e2983c', 'status': 'released'}, 'genes': ['/genes/7627/'], '@type': ['Target', 'Item'], 'name': 'ZNF75A-human', 'label': 'ZNF75A'…				ZNF75A-human	DNA				formaldehyde		2020-08-03	ENCODE			450-650	1, 2	1_1, 2_1							/files/ENCFF955ANW/, /files/ENCFF931ERQ/, /files/ENCFF356LFX/, /files/ENCFF174OKT/	74118	ENCODE Processing Pipeline	aa09a723f3ab1f0ea199a6174d3dcd69		https://www.encodeproject.org/files/ENCFF307UZC/@@download/ENCFF307UZC.bed.gz
ENCFF382CUT	bed narrowPeak	bed	narrowPeak	IDR thresholded peaks	GRCh38	ENCSR898XMH	TF ChIP-seq	/human-donors/ENCDO000AAD/	EFO:0002067	K562	cell line	Homo sapiens										ZFP91-human	DNA						2018-01-31	ENCODE			450-650	1, 2	1_1, 2_1							/files/ENCFF452NIA/, /files/ENCFF078RRH/, /files/ENCFF356LFX/, /files/ENCFF072BKN/, /files/ENCFF628INW/	253082	ENCODE Processing Pipeline	5c97568dfb506529958998ee623d6d1e		https://www.encodeproject.org/files/ENCFF835PDO/@@download/ENCFF835PDO.bed.gz
ENCFF824EJC	bed narrowPeak	bed	narrowPeak	IDR thresholded peaks	GRCh38	ENCSR632TJQ	TF ChIP-seq	/human-donors/ENCDO000AAD/	EFO:0002067	K562	cell line	Homo sapiens										ILF3-human	DNA						2018-02-14	ENCODE			450-650	1, 4	1_1, 4_1							/files/ENCFF735JLB/, /files/ENCFF356LFX/, /files/ENCFF464HRD/, /files/ENCFF554APQ/, /files/ENCFF751LBU/	67037	ENCODE Processing Pipeline	a4ed6a194b4ca0869574817fa3a67151		https://www.encodeproject.org/files/ENCFF382CUT/@@download/ENCFF382CUT.bed.gz
ENCFF763XBV	bed narrowPeak	bed	narrowPeak	IDR thresholded peaks	GRCh38	ENCSR940PYZ	TF ChIP-seq	/human-donors/ENCDO000AAD/	EFO:0002067	K562	cell line	Homo sapiens				CRISPR	insertion	{'schema_version': '14', 'aliases': [], 'organism': {'schema_version': '6', '@type': ['Organism', 'Item'], 'name': 'human', 'taxon_id': '9606', 'scientific_name': 'Homo sapiens', '@id': '/organisms/human/', 'uuid': '7745b647-ff15-4ff3-9ced-b897d4e2983c', 'status': 'released'}, 'genes': ['/genes/23060/'], '@type': ['Target', 'Item'], 'name': 'ZNF609-human', 'label': 'ZNF609', '@id': '/targets/ZNF6…				ZNF609-human	DNA				formaldehyde		2023-01-06	ENCODE		sonication (generic)		1, 2	1_1, 2_1							/files/ENCFF356LFX/, /files/ENCFF986BIP/, /files/ENCFF336HBU/, /files/ENCFF623FBY/	100827	ENCODE Processing Pipeline	b8104e0f2b14d80630b729bfcb924121		https://www.encodeproject.org/files/ENCFF824EJC/@@download/ENCFF824EJC.bed.gz
ENCFF942VGF	bed narrowPeak	bed	narrowPeak	IDR thresholded peaks	GRCh38	ENCSR955LXM	TF ChIP-seq	/human-donors/ENCDO000AAD/	EFO:0002067	K562	cell line	Homo sapiens				CRISPR	insertion	{'dbxrefs': ['FactorBook:ZBTB33'], 'aliases': [], 'organism': {'schema_version': '6', '@type': ['Organism', 'Item'], 'name': 'human', 'taxon_id': '9606', 'scientific_name': 'Homo sapiens', '@id': '/organisms/human/', 'uuid': '7745b647-ff15-4ff3-9ced-b897d4e2983c', 'status': 'released'}, 'genes': ['/genes/10009/'], '@type': ['Target', 'Item'], 'label': 'ZBTB33', 'title': 'ZBTB33 (Homo sapiens)', '…				ZBTB33-human	DNA				formaldehyde		2023-01-06	ENCODE		sonication (generic)		1, 2	1_1, 2_1							/files/ENCFF112ECV/, /files/ENCFF441EKA/, /files/ENCFF035WDX/, /files/ENCFF356LFX/	654702	ENCODE Processing Pipeline	b24df0ea04ee9cacc9eeb47ebc740c48		https://www.encodeproject.org/files/ENCFF763XBV/@@download/ENCFF763XBV.bed.gz
ENCFF981ISM	bed narrowPeak	bed	narrowPeak	IDR thresholded peaks	GRCh38	ENCSR000AQI	TF ChIP-seq	/human-donors/ENCDO000AAD/	EFO:0002067	K562	cell line	Homo sapiens										RBBP5-human	DNA						2012-03-06	ENCODE		sonication (generic), see document	200-600	1, 2	1_1, 2_1							/files/ENCFF356LFX/, /files/ENCFF666YXZ/, /files/ENCFF420ARY/, /files/ENCFF038PFT/, /files/ENCFF509JDY/, /files/ENCFF226FKB/	451308	ENCODE Processing Pipeline	d7f982def630487e53375688ce0bc630		https://www.encodeproject.org/files/ENCFF942VGF/@@download/ENCFF942VGF.bed.gz
ENCFF736FGN	bed narrowPeak	bed	narrowPeak	IDR thresholded peaks	GRCh38	ENCSR000AQH	TF ChIP-seq	/human-donors/ENCDO000AAD/	EFO:0002067	K562	cell line	Homo sapiens										PHF8-human	DNA						2012-03-06	ENCODE		sonication (generic), see document	200-600	2, 3	2_1, 3_1							/files/ENCFF403CQL/, /files/ENCFF226FKB/, /files/ENCFF420ARY/, /files/ENCFF356LFX/, /files/ENCFF666YXZ/, /files/ENCFF496ZXB/	525626	ENCODE Processing Pipeline	9c193f16fb52a60daa00555fc986a6a1		https://www.encodeproject.org/files/ENCFF981ISM/@@download/ENCFF981ISM.bed.gz
ENCFF265KKE	bed narrowPeak	bed	narrowPeak	IDR thresholded peaks	GRCh38	ENCSR000ATJ	TF ChIP-seq	/human-donors/ENCDO000AAD/	EFO:0002067	K562	cell line	Homo sapiens										HDAC6-human	DNA						2012-08-06	ENCODE		see document		1, 2	1_1, 2_1							/files/ENCFF572OUT/, /files/ENCFF226FKB/, /files/ENCFF555KWG/, /files/ENCFF420ARY/, /files/ENCFF666YXZ/, /files/ENCFF356LFX/	27638	ENCODE Processing Pipeline	54e425028d285330ee26fe4d44b81bb8		https://www.encodeproject.org/files/ENCFF736FGN/@@download/ENCFF736FGN.bed.gz
ENCFF232ZHD	bed narrowPeak	bed	narrowPeak	IDR thresholded peaks	GRCh38	ENCSR000DOF	TF ChIP-seq	/human-donors/ENCDO000AAD/	EFO:0002067	K562	cell line	Homo sapiens										NELFE-human	DNA						2011-10-29	ENCODE		see document		1, 2	1_1, 2_1							/files/ENCFF146ENO/, /files/ENCFF039CRW/, /files/ENCFF835ULA/, /files/ENCFF356LFX/, /files/ENCFF858ZKD/	10565	ENCODE Processing Pipeline	bf1db716a855ef0b31d522eab955d11a		https://www.encodeproject.org/files/ENCFF265KKE/@@download/ENCFF265KKE.bed.gz
ENCFF729DNM	bed narrowPeak	bed	narrowPeak	conservative IDR thresholded peaks	GRCh38	ENCSR109SJT	TF ChIP-seq	/human-donors/ENCDO000AAD/	EFO:0002067	K562	cell line	Homo sapiens				CRISPR	insertion	{'schema_version': '14', 'aliases': [], 'organism': {'schema_version': '6', '@type': ['Organism', 'Item'], 'name': 'human', 'taxon_id': '9606', 'scientific_name': 'Homo sapiens', '@id': '/organisms/human/', 'uuid': '7745b647-ff15-4ff3-9ced-b897d4e2983c', 'status': 'released'}, 'genes': ['/genes/4089/'], '@type': ['Target', 'Item'], 'name': 'SMAD4-human', 'label': 'SMAD4', '@id': '/targets/SMAD4-h…				SMAD4-human	DNA						2021-04-16	ENCODE		sonication (Bioruptor Pico)	250-450	1, 2	1_1, 2_1							/files/ENCFF174OKT/, /files/ENCFF356LFX/, /files/ENCFF920FGI/, /files/ENCFF017CMR/	668871	ENCODE Processing Pipeline	ea277205b068a165d5183d2fe5accdce		https://www.encodeproject.org/files/ENCFF232ZHD/@@download/ENCFF232ZHD.bed.gz
ENCFF647TBC	bed narrowPeak	bed	narrowPeak	IDR thresholded peaks	GRCh38	ENCSR030TJP	TF ChIP-seq	/human-donors/ENCDO000AAD/	EFO:0002067	K562	cell line	Homo sapiens										DACH1-human	DNA						2018-01-26	ENCODE			450-650	1, 2	1_1, 2_1							/files/ENCFF628INW/, /files/ENCFF544ZQU/, /files/ENCFF072BKN/, /files/ENCFF795UCF/, /files/ENCFF356LFX/	307608	ENCODE Processing Pipeline	889159f97343adeb8ad338df91cd0762		https://www.encodeproject.org/files/ENCFF729DNM/@@download/ENCFF729DNM.bed.gz
ENCFF267QRI	bed narrowPeak	bed	narrowPeak	IDR thresholded peaks	GRCh38	ENCSR000AUC	TF ChIP-seq	/human-donors/ENCDO000AAD/	EFO:0002067	K562	cell line	Homo sapiens										SUZ12-human	DNA						2012-08-06	ENCODE		none, sonication (generic), see document	200-600	1, 2	1_1, 2_1							/files/ENCFF420ARY/, /files/ENCFF666YXZ/, /files/ENCFF538VJV/, /files/ENCFF356LFX/, /files/ENCFF501VQD/, /files/ENCFF226FKB/	44601	ENCODE Processing Pipeline	f995a060645ae9d53a8b640349b1a9e1		https://www.encodeproject.org/files/ENCFF647TBC/@@download/ENCFF647TBC.bed.gz
ENCFF771XZZ	bed narrowPeak	bed	narrowPeak	IDR thresholded peaks	GRCh38	ENCSR000AUT	TF ChIP-seq	/human-donors/ENCDO000AAD/	EFO:0002067	K562	cell line	Homo sapiens										SETDB1-human	DNA						2012-08-06	ENCODE		see document		1	1_1							/files/ENCFF356LFX/, /files/ENCFF666YXZ/, /files/ENCFF226FKB/, /files/ENCFF161LRR/, /files/ENCFF420ARY/	29798	ENCODE Processing Pipeline	fda9b45d1fed8064ece471e6239b0569		https://www.encodeproject.org/files/ENCFF267QRI/@@download/ENCFF267QRI.bed.gz
ENCFF864XZP	bed narrowPeak	bed	narrowPeak	IDR thresholded peaks	GRCh38	ENCSR763FNU	TF ChIP-seq	/human-donors/ENCDO000AAD/	EFO:0002067	K562	cell line	Homo sapiens				CRISPR	insertion	{'dbxrefs': ['UniProtKB:Q9UFW8'], 'aliases': [], 'organism': {'schema_version': '6', '@type': ['Organism', 'Item'], 'name': 'human', 'taxon_id': '9606', 'scientific_name': 'Homo sapiens', '@id': '/organisms/human/', 'uuid': '7745b647-ff15-4ff3-9ced-b897d4e2983c', 'status': 'released'}, 'genes': ['/genes/8545/'], '@type': ['Target', 'Item'], 'label': 'CGGBP1', 'title': 'CGGBP1 (Homo sapiens)', 'in…				CGGBP1-human	DNA						2021-06-10	ENCODE		sonication (Bioruptor Pico)	250-450	1, 2	1_1, 2_1							/files/ENCFF392KAB/, /files/ENCFF356LFX/, /files/ENCFF238JIA/, /files/ENCFF974IKU/	66940	ENCODE Processing Pipeline	1e5d14ffe4735eb1f5b8d3e86ef00c3b		https://www.encodeproject.org/files/ENCFF771XZZ/@@download/ENCFF771XZZ.bed.gz
ENCFF383IEP	bed narrowPeak	bed	narrowPeak	IDR thresholded peaks	GRCh38	ENCSR000EFP	TF ChIP-seq	/human-donors/ENCDO000AAD/	EFO:0002067	K562	cell line	Homo sapiens										ZNF384-human	DNA						2012-08-20	ENCODE		see document		1, 2	1_1, 2_1							/files/ENCFF356LFX/, /files/ENCFF042BNY/, /files/ENCFF580EOU/, /files/ENCFF396DTD/	381268	ENCODE Processing Pipeline	52eb02c10f31e3a843e8598c37ec353c		https://www.encodeproject.org/files/ENCFF864XZP/@@download/ENCFF864XZP.bed.gz
ENCFF172CRL	bed narrowPeak	bed	narrowPeak	IDR thresholded peaks	GRCh38	ENCSR000AQJ	TF ChIP-seq	/human-donors/ENCDO000AAD/	EFO:0002067	K562	cell line	Homo sapiens										SAP30-human	DNA						2012-03-06	ENCODE		sonication (generic), see document	200-600	1, 2	1_1, 2_1							/files/ENCFF832FJL/, /files/ENCFF226FKB/, /files/ENCFF420ARY/, /files/ENCFF666YXZ/, /files/ENCFF356LFX/, /files/ENCFF060AKD/	268127	ENCODE Processing Pipeline	fabb362fe5dc482a8e4b23c925e3b6f2		https://www.encodeproject.org/files/ENCFF383IEP/@@download/ENCFF383IEP.bed.gz
ENCFF604RBX	bed narrowPeak	bed	narrowPeak	IDR thresholded peaks	GRCh38	ENCSR000EVY	TF ChIP-seq	/human-donors/ENCDO000AAD/	EFO:0002067	K562	cell line	Homo sapiens										TRIM28-human	DNA						2011-10-29	ENCODE		see document		1, 2	1_1, 2_1							/files/ENCFF457DER/, /files/ENCFF355LXQ/, /files/ENCFF963SSX/, /files/ENCFF356LFX/	123775	ENCODE Processing Pipeline	76ceef95cf4cb964caf72758da387d98		https://www.encodeproject.org/files/ENCFF172CRL/@@download/ENCFF172CRL.bed.gz
ENCFF839GAS	bed narrowPeak	bed	narrowPeak	IDR thresholded peaks	GRCh38	ENCSR506SSQ	TF ChIP-seq	/human-donors/ENCDO000AAD/	EFO:0002067	K562	cell line	Homo sapiens				CRISPR	insertion	{'schema_version': '14', 'aliases': ['michael-snyder:TS-1295'], 'organism': {'schema_version': '6', '@type': ['Organism', 'Item'], 'name': 'human', 'taxon_id': '9606', 'scientific_name': 'Homo sapiens', '@id': '/organisms/human/', 'uuid': '7745b647-ff15-4ff3-9ced-b897d4e2983c', 'status': 'released'}, 'genes': ['/genes/30832/'], '@type': ['Target', 'Item'], 'name': 'ZNF354C-human', 'label': 'ZNF35…				ZNF354C-human	DNA						2022-04-26	ENCODE		sonication (Bioruptor Pico)	250-450	1, 2	1_1, 2_1							/files/ENCFF682BHG/, /files/ENCFF280CMY/, /files/ENCFF356LFX/, /files/ENCFF174OKT/	104777	ENCODE Processing Pipeline	451a9251eccca092cb25694413b0268c		https://www.encodeproject.org/files/ENCFF604RBX/@@download/ENCFF604RBX.bed.gz
ENCFF560UGR	bed narrowPeak	bed	narrowPeak	IDR thresholded peaks	GRCh38	ENCSR776CYN	TF ChIP-seq	/human-donors/ENCDO000AAD/	EFO:0002067	K562	cell line	Homo sapiens										ZFP36-human	DNA						2018-01-26	ENCODE			150-350	1, 2	1_1, 2_1							/files/ENCFF356LFX/, /files/ENCFF005NXS/, /files/ENCFF253OGH/, /files/ENCFF887QMR/, /files/ENCFF170OHV/	396545	ENCODE Processing Pipeline	57e2f4efa4ae7e0aeeaf564d2824c668		https://www.encodeproject.org/files/ENCFF839GAS/@@download/ENCFF839GAS.bed.gz
ENCFF710YFH	bed narrowPeak	bed	narrowPeak	IDR thresholded peaks	GRCh38	ENCSR882ERE	TF ChIP-seq	/human-donors/ENCDO000AAD/	EFO:0002067	K562	cell line	Homo sapiens										ZKSCAN1-human	DNA						2016-03-02	ENCODE			150-350	1, 2	1_1, 2_1							/files/ENCFF356LFX/, /files/ENCFF005NXS/, /files/ENCFF701WCH/, /files/ENCFF236WOD/, /files/ENCFF253OGH/	240745	ENCODE Processing Pipeline	e280bedd0d735d0a05aa2bc19618d42a		https://www.encodeproject.org/files/ENCFF560UGR/@@download/ENCFF560UGR.bed.gz
ENCFF674XTY	bed narrowPeak	bed	narrowPeak	IDR thresholded peaks	GRCh38	ENCSR150QDE	TF ChIP-seq	/human-donors/ENCDO000AAD/	EFO:0002067	K562	cell line	Homo sapiens				CRISPR	insertion	{'dbxrefs': ['FactorBook:SREBF2'], 'aliases': [], 'organism': {'schema_version': '6', '@type': ['Organism', 'Item'], 'name': 'human', 'taxon_id': '9606', 'scientific_name': 'Homo sapiens', '@id': '/organisms/human/', 'uuid': '7745b647-ff15-4ff3-9ced-b897d4e2983c', 'status': 'released'}, 'genes': ['/genes/6721/'], '@type': ['Target', 'Item'], 'label': 'SREBF2', 'title': 'SREBF2 (Homo sapiens)', 'i…				SREBF2-human	DNA				formaldehyde		2020-07-08	ENCODE		sonication (generic)		1, 2	1_1, 2_1							/files/ENCFF356LFX/, /files/ENCFF213VOZ/, /files/ENCFF223FUU/, /files/ENCFF264ZWL/	32734	ENCODE Processing Pipeline	adbf8f1fd7b2c09c2a09951ef9781573		https://www.encodeproject.org/files/ENCFF710YFH/@@download/ENCFF710YFH.bed.gz
ENCFF500BWO	bed narrowPeak	bed	narrowPeak	IDR thresholded peaks	GRCh38	ENCSR241LIH	TF ChIP-seq	/human-donors/ENCDO000AAD/	EFO:0002067	K562	cell line	Homo sapiens										AFF1-human	DNA						2018-01-26	ENCODE			450-650	1, 2	1_1, 2_1							/files/ENCFF882XHJ/, /files/ENCFF356LFX/, /files/ENCFF936FZX/, /files/ENCFF822ODT/, /files/ENCFF598MHO/	174489	ENCODE Processing Pipeline	8b9f7fa9112e411a1d15c949b020eb6e		https://www.encodeproject.org/files/ENCFF674XTY/@@download/ENCFF674XTY.bed.gz
ENCFF881MMD	bed narrowPeak	bed	narrowPeak	IDR thresholded peaks	GRCh38	ENCSR805SIA	TF ChIP-seq	/human-donors/ENCDO000AAD/	EFO:0002067	K562	cell line	Homo sapiens				CRISPR	insertion	{'schema_version': '14', 'aliases': [], 'organism': {'schema_version': '6', '@type': ['Organism', 'Item'], 'name': 'human', 'taxon_id': '9606', 'scientific_name': 'Homo sapiens', '@id': '/organisms/human/', 'uuid': '7745b647-ff15-4ff3-9ced-b897d4e2983c', 'status': 'released'}, 'genes': ['/genes/5814/'], '@type': ['Target', 'Item'], 'name': 'PURB-human', 'label': 'PURB', '@id': '/targets/PURB-huma…				PURB-human	DNA				formaldehyde		2021-08-13	ENCODE		sonication (generic)		1, 2	1_1, 2_1							/files/ENCFF185HDM/, /files/ENCFF342RGX/, /files/ENCFF259LEH/, /files/ENCFF356LFX/	6424	ENCODE Processing Pipeline	b08bfdf72a39b00c730fb5707cc295cd		https://www.encodeproject.org/files/ENCFF500BWO/@@download/ENCFF500BWO.bed.gz
ENCFF245JPK	bed narrowPeak	bed	narrowPeak	IDR thresholded peaks	GRCh38	ENCSR124YFA	TF ChIP-seq	/human-donors/ENCDO000AAD/	EFO:0002067	K562	cell line	Homo sapiens				CRISPR	insertion	{'schema_version': '14', 'aliases': ['michael-snyder:TS-1589'], 'organism': {'schema_version': '6', '@type': ['Organism', 'Item'], 'name': 'human', 'taxon_id': '9606', 'scientific_name': 'Homo sapiens', '@id': '/organisms/human/', 'uuid': '7745b647-ff15-4ff3-9ced-b897d4e2983c', 'status': 'released'}, 'genes': ['/genes/7678/'], '@type': ['Target', 'Item'], 'name': 'ZNF124-human', 'label': 'ZNF124'…				ZNF124-human	DNA				formaldehyde		2022-09-13	ENCODE		sonication (generic)		1, 2	1_1, 2_1							/files/ENCFF850UAS/, /files/ENCFF370LBF/, /files/ENCFF356LFX/, /files/ENCFF782AGI/	26434	ENCODE Processing Pipeline	a1b891edfaa3c0d1a10aa958aeb75c82		https://www.encodeproject.org/files/ENCFF881MMD/@@download/ENCFF881MMD.bed.gz
ENCFF096AYV	bed narrowPeak	bed	narrowPeak	IDR thresholded peaks	GRCh38	ENCSR475ZYA	TF ChIP-seq	/human-donors/ENCDO000AAD/	EFO:0002067	K562	cell line	Homo sapiens				CRISPR	insertion	{'schema_version': '14', 'aliases': ['michael-snyder:TS-1776'], 'organism': {'schema_version': '6', '@type': ['Organism', 'Item'], 'name': 'human', 'taxon_id': '9606', 'scientific_name': 'Homo sapiens', '@id': '/organisms/human/', 'uuid': '7745b647-ff15-4ff3-9ced-b897d4e2983c', 'status': 'released'}, 'genes': ['/genes/5013/'], '@type': ['Target', 'Item'], 'name': 'OTX1-human', 'label': 'OTX1', '@…				OTX1-human	DNA				formaldehyde		2022-02-11	ENCODE			450-650	1, 2	1_1, 2_1							/files/ENCFF174OKT/, /files/ENCFF227JBK/, /files/ENCFF356LFX/, /files/ENCFF595RCM/	200122	ENCODE Processing Pipeline	4794b76867d86d317e5886d5c850f9c2		https://www.encodeproject.org/files/ENCFF245JPK/@@download/ENCFF245JPK.bed.gz
ENCFF146GZZ	bed narrowPeak	bed	narrowPeak	IDR thresholded peaks	GRCh38	ENCSR597CHL	TF ChIP-seq	/human-donors/ENCDO000AAD/	EFO:0002067	K562	cell line	Homo sapiens				CRISPR	insertion	{'schema_version': '14', 'aliases': [], 'organism': {'schema_version': '6', '@type': ['Organism', 'Item'], 'name': 'human', 'taxon_id': '9606', 'scientific_name': 'Homo sapiens', '@id': '/organisms/human/', 'uuid': '7745b647-ff15-4ff3-9ced-b897d4e2983c', 'status': 'released'}, 'genes': ['/genes/85460/'], '@type': ['Target', 'Item'], 'name': 'ZNF518B-human', 'label': 'ZNF518B', '@id': '/targets/ZN…				ZNF518B-human	DNA						2021-05-18	ENCODE		sonication (Bioruptor Pico)	250-450	1, 2	1_1, 2_1							/files/ENCFF356LFX/, /files/ENCFF948XBN/, /files/ENCFF346WXR/, /files/ENCFF077MIJ/	14706	ENCODE Processing Pipeline	8e01dd9d44e394d5394af3b800871a8e		https://www.encodeproject.org/files/ENCFF096AYV/@@download/ENCFF096AYV.bed.gz
ENCFF959ZKZ	bed narrowPeak	bed	narrowPeak	IDR thresholded peaks	GRCh38	ENCSR000BKF	TF ChIP-seq	/human-donors/ENCDO000AAD/	EFO:0002067	K562	cell line	Homo sapiens										ZBTB33-human	DNA						2011-07-18	ENCODE		see document		1, 2	1_1, 2_1							/files/ENCFF197BGH/, /files/ENCFF993ZYO/, /files/ENCFF953TQL/, /files/ENCFF866OZI/, /files/ENCFF356LFX/	62007	ENCODE Processing Pipeline	8ac0ef9bb5256371dae70c5c42031e27		https://www.encodeproject.org/files/ENCFF146GZZ/@@download/ENCFF146GZZ.bed.gz
ENCFF532VPN	bed narrowPeak	bed	narrowPeak	conservative IDR thresholded peaks	GRCh38	ENCSR077TKJ	TF ChIP-seq	/human-donors/ENCDO000AAD/	EFO:0002067	K562	cell line	Homo sapiens				CRISPR	insertion	{'schema_version': '14', 'aliases': [], 'organism': {'schema_version': '6', '@type': ['Organism', 'Item'], 'name': 'human', 'taxon_id': '9606', 'scientific_name': 'Homo sapiens', '@id': '/organisms/human/', 'uuid': '7745b647-ff15-4ff3-9ced-b897d4e2983c', 'status': 'released'}, 'genes': ['/genes/286075/'], '@type': ['Target', 'Item'], 'name': 'ZNF707-human', 'label': 'ZNF707', '@id': '/targets/ZNF…				ZNF707-human	DNA						2022-01-05	ENCODE		sonication (Bioruptor Pico)	250-450	1, 2	1_1, 2_1							/files/ENCFF356LFX/, /files/ENCFF495PKN/, /files/ENCFF174OKT/, /files/ENCFF005NOW/	62463	ENCODE Processing Pipeline	bf543742dbd0eddb1b8c703584cc033e		https://www.encodeproject.org/files/ENCFF959ZKZ/@@download/ENCFF959ZKZ.bed.gz
ENCFF175YPM	bed narrowPeak	bed	narrowPeak	IDR thresholded peaks	GRCh38	ENCSR000ATT	TF ChIP-seq	/human-donors/ENCDO000AAD/	EFO:0002067	K562	cell line	Homo sapiens										CREBBP-human	DNA						2012-08-06	ENCODE		see document		1	1_1							/files/ENCFF226FKB/, /files/ENCFF211DSN/, /files/ENCFF420ARY/, /files/ENCFF666YXZ/, /files/ENCFF356LFX/	13924	ENCODE Processing Pipeline	1303ae8e875e1334ba083f640bdb00ce		https://www.encodeproject.org/files/ENCFF532VPN/@@download/ENCFF532VPN.bed.gz
ENCFF930WPG	bed narrowPeak	bed	narrowPeak	conservative IDR thresholded peaks	GRCh38	ENCSR557RVF	TF ChIP-seq	/human-donors/ENCDO000AAD/	EFO:0002067	K562	cell line	Homo sapiens										ZHX1-human	DNA						2014-07-07	ENCODE			150-350	1, 3	1_1, 3_1							/files/ENCFF005NXS/, /files/ENCFF253OGH/, /files/ENCFF327DVH/, /files/ENCFF361VCZ/, /files/ENCFF356LFX/	64369	ENCODE Processing Pipeline	d974ce64165a497819b8e6456d1f0d8d		https://www.encodeproject.org/files/ENCFF175YPM/@@download/ENCFF175YPM.bed.gz
ENCFF577LSK	bed narrowPeak	bed	narrowPeak	IDR thresholded peaks	GRCh38	ENCSR000BKV	TF ChIP-seq	/human-donors/ENCDO000AAD/	EFO:0002067	K562	cell line	Homo sapiens										RAD21-human	DNA						2011-07-18	ENCODE		see document		1, 2	1_1, 2_1							/files/ENCFF985ZJW/, /files/ENCFF939RUV/, /files/ENCFF356LFX/, /files/ENCFF395PSG/, /files/ENCFF150ILI/, /files/ENCFF579FHH/	714504	ENCODE Processing Pipeline	b21e4e3e0b4afb82902692db97d35bfc		https://www.encodeproject.org/files/ENCFF930WPG/@@download/ENCFF930WPG.bed.gz
ENCFF893YKY	bed narrowPeak	bed	narrowPeak	IDR thresholded peaks	GRCh38	ENCSR000DOJ	TF ChIP-seq	/human-donors/ENCDO000AAD/	EFO:0002067	K562	cell line	Homo sapiens										BRF1-human	DNA						2011-10-29	ENCODE		see document		1, 2, 3	1_1, 2_1, 3_1							/files/ENCFF745WUV/, /files/ENCFF039CRW/, /files/ENCFF743ATM/, /files/ENCFF356LFX/, /files/ENCFF146ENO/, /files/ENCFF812OFC/	3555	ENCODE Processing Pipeline	a47f381a1253f713e345ca5ecc0467ab		https://www.encodeproject.org/files/ENCFF577LSK/@@download/ENCFF577LSK.bed.gz
ENCFF642ZYO	bed narrowPeak	bed	narrowPeak	IDR thresholded peaks	GRCh38	ENCSR576AMK	TF ChIP-seq	/human-donors/ENCDO000AAD/	EFO:0002067	K562	cell line	Homo sapiens				CRISPR	insertion	{'schema_version': '14', 'aliases': [], 'organism': {'schema_version': '6', '@type': ['Organism', 'Item'], 'name': 'human', 'taxon_id': '9606', 'scientific_name': 'Homo sapiens', '@id': '/organisms/human/', 'uuid': '7745b647-ff15-4ff3-9ced-b897d4e2983c', 'status': 'released'}, 'genes': ['/genes/5467/'], '@type': ['Target', 'Item'], 'name': 'PPARD-human', 'label': 'PPARD', '@id': '/targets/PPARD-h…				PPARD-human	DNA						2022-01-05	ENCODE		sonication (Bioruptor Pico)	250-450	1, 2	1_1, 2_1							/files/ENCFF174OKT/, /files/ENCFF613DUH/, /files/ENCFF356LFX/, /files/ENCFF528SVR/	14329	ENCODE Processing Pipeline	4e7dd9c9098dee51f426b9f79fc97101		https://www.encodeproject.org/files/ENCFF893YKY/@@download/ENCFF893YKY.bed.gz
ENCFF094FBP	bed narrowPeak	bed	narrowPeak	IDR thresholded peaks	GRCh38	ENCSR000DOA	TF ChIP-seq	/human-donors/ENCDO000AAD/	EFO:0002067	K562	cell line	Homo sapiens										CCNT2-human	DNA						2011-10-29	ENCODE		see document		1, 2	1_1, 2_1							/files/ENCFF039CRW/, /files/ENCFF146ENO/, /files/ENCFF356LFX/, /files/ENCFF556NOB/, /files/ENCFF413VZC/	373029	ENCODE Processing Pipeline	1e3ef435e484029f9a73d655a3545dab		https://www.encodeproject.org/files/ENCFF642ZYO/@@download/ENCFF642ZYO.bed.gz
ENCFF645IVF	bed narrowPeak	bed	narrowPeak	IDR thresholded peaks	GRCh38	ENCSR229KXQ	TF ChIP-seq	/human-donors/ENCDO000AAD/	EFO:0002067	K562	cell line	Homo sapiens				CRISPR	insertion	{'dbxrefs': ['FactorBook:ZNF282'], 'aliases': [], 'organism': {'schema_version': '6', '@type': ['Organism', 'Item'], 'name': 'human', 'taxon_id': '9606', 'scientific_name': 'Homo sapiens', '@id': '/organisms/human/', 'uuid': '7745b647-ff15-4ff3-9ced-b897d4e2983c', 'status': 'released'}, 'genes': ['/genes/8427/'], '@type': ['Target', 'Item'], 'label': 'ZNF282', 'title': 'ZNF282 (Homo sapiens)', 'i…				ZNF282-human	DNA				formaldehyde		2023-01-10	ENCODE		sonication (generic)		1, 2	1_1, 2_1							/files/ENCFF116GMI/, /files/ENCFF204YII/, /files/ENCFF370LBF/, /files/ENCFF356LFX/	62736	ENCODE Processing Pipeline	be8367724365cef53c9490dbfe9054bf		https://www.encodeproject.org/files/ENCFF094FBP/@@download/ENCFF094FBP.bed.gz
ENCFF405ZPR	bed narrowPeak	bed	narrowPeak	IDR thresholded peaks	GRCh38	ENCSR775NLJ	TF ChIP-seq	/human-donors/ENCDO000AAD/	EFO:0002067	K562	cell line	Homo sapiens				CRISPR	insertion	{'dbxrefs': ['UniProtKB:Q9NX63'], 'aliases': [], 'organism': {'schema_version': '6', '@type': ['Organism', 'Item'], 'name': 'human', 'taxon_id': '9606', 'scientific_name': 'Homo sapiens', '@id': '/organisms/human/', 'uuid': '7745b647-ff15-4ff3-9ced-b897d4e2983c', 'status': 'released'}, 'genes': ['/genes/54927/'], '@type': ['Target', 'Item'], 'label': 'CHCHD3', 'title': 'CHCHD3 (Homo sapiens)', 'i…				CHCHD3-human	DNA						2022-03-07	ENCODE		sonication (Bioruptor Pico)	250-450	1, 2	1_1, 2_1							/files/ENCFF652TFO/, /files/ENCFF011DTR/, /files/ENCFF356LFX/, /files/ENCFF974IKU/	44960	ENCODE Processing Pipeline	a6784f53b50d72b4a38ac6b5ae29d030		https://www.encodeproject.org/files/ENCFF645IVF/@@download/ENCFF645IVF.bed.gz
ENCFF528IDR	bed narrowPeak	bed	narrowPeak	IDR thresholded peaks	GRCh38	ENCSR000EHK	TF ChIP-seq	/human-donors/ENCDO000AAD/	EFO:0002067	K562	cell line	Homo sapiens	Interferon gamma		30.0 minute							STAT1-human	DNA						2011-10-29	ENCODE		see document		1, 2	1_1, 2_1							/files/ENCFF576EZT/, /files/ENCFF423XFP/, /files/ENCFF392JOR/, /files/ENCFF356LFX/	14712	ENCODE Processing Pipeline	078cdc99487139e9f423ee5a0479672a		https://www.encodeproject.org/files/ENCFF405ZPR/@@download/ENCFF405ZPR.bed.gz
ENCFF603EAX	bed narrowPeak	bed	narrowPeak	IDR thresholded peaks	GRCh38	ENCSR676KDJ	TF ChIP-seq	/human-donors/ENCDO000AAD/	EFO:0002067	K562	cell line	Homo sapiens				CRISPR	insertion	{'schema_version': '14', 'aliases': [], 'organism': {'schema_version': '6', '@type': ['Organism', 'Item'], 'name': 'human', 'taxon_id': '9606', 'scientific_name': 'Homo sapiens', '@id': '/organisms/human/', 'uuid': '7745b647-ff15-4ff3-9ced-b897d4e2983c', 'status': 'released'}, 'genes': ['/genes/51742/'], '@type': ['Target', 'Item'], 'name': 'ARID4B-human', 'label': 'ARID4B', '@id': '/targets/ARID…				ARID4B-human	DNA						2022-09-02	ENCODE		sonication (Bioruptor Pico)	250-450	1, 2	1_1, 2_1							/files/ENCFF850CVF/, /files/ENCFF356LFX/, /files/ENCFF426LGT/, /files/ENCFF174OKT/	102740	ENCODE Processing Pipeline	6ef0239549730fa777af55dc284d48b9		https://www.encodeproject.org/files/ENCFF528IDR/@@download/ENCFF528IDR.bed.gz
ENCFF346AOR	bed narrowPeak	bed	narrowPeak	IDR thresholded peaks	GRCh38	ENCSR307YJU	TF ChIP-seq	/human-donors/ENCDO000AAD/	EFO:0002067	K562	cell line	Homo sapiens				CRISPR	insertion	{'dbxrefs': ['FactorBook:MYNN'], 'aliases': [], 'organism': {'schema_version': '6', '@type': ['Organism', 'Item'], 'name': 'human', 'taxon_id': '9606', 'scientific_name': 'Homo sapiens', '@id': '/organisms/human/', 'uuid': '7745b647-ff15-4ff3-9ced-b897d4e2983c', 'status': 'released'}, 'genes': ['/genes/55892/'], '@type': ['Target', 'Item'], 'label': 'MYNN', 'title': 'MYNN (Homo sapiens)', 'invest…				MYNN-human	DNA						2021-12-08	ENCODE		sonication (Bioruptor Pico)	250-450	1, 2	1_1, 2_1							/files/ENCFF356LFX/, /files/ENCFF949TWC/, /files/ENCFF853SFF/, /files/ENCFF975SSN/	19014	ENCODE Processing Pipeline	72a9556858ec9b98aee3a7f32b3f240f		https://www.encodeproject.org/files/ENCFF603EAX/@@download/ENCFF603EAX.bed.gz
ENCFF522HZT	bed narrowPeak	bed	narrowPeak	IDR thresholded peaks	GRCh38	ENCSR000BME	TF ChIP-seq	/human-donors/ENCDO000AAD/	EFO:0002067	K562	cell line	Homo sapiens										ZBTB7A-human	DNA						2011-07-18	ENCODE		see document		1, 2	1_1, 2_1							/files/ENCFF993ZYO/, /files/ENCFF197BGH/, /files/ENCFF882LFZ/, /files/ENCFF325BZD/, /files/ENCFF356LFX/	518075	ENCODE Processing Pipeline	0e6335a5bad9f108d0119c20b0a8cf93		https://www.encodeproject.org/files/ENCFF346AOR/@@download/ENCFF346AOR.bed.gz
ENCFF054XCG	bed narrowPeak	bed	narrowPeak	IDR thresholded peaks	GRCh38	ENCSR000ATW	TF ChIP-seq	/human-donors/ENCDO000AAD/	EFO:0002067	K562	cell line	Homo sapiens										CBX8-human	DNA						2012-08-06	ENCODE		sonication (generic), see document	200-600	1, 2	1_1, 2_1							/files/ENCFF420ARY/, /files/ENCFF702HIC/, /files/ENCFF226FKB/, /files/ENCFF356LFX/, /files/ENCFF666YXZ/, /files/ENCFF400TMS/	76380	ENCODE Processing Pipeline	49ec8361261cf4047f0804bfff354a05		https://www.encodeproject.org/files/ENCFF522HZT/@@download/ENCFF522HZT.bed.gz
ENCFF807FNB	bed narrowPeak	bed	narrowPeak	IDR thresholded peaks	GRCh38	ENCSR000ATX	TF ChIP-seq	/human-donors/ENCDO000AAD/	EFO:0002067	K562	cell line	Homo sapiens										KDM1A-human	DNA						2012-08-06	ENCODE		sonication (generic)	300-600, 200-600	1, 2, 3	1_1, 2_1, 3_1, 3_2							/files/ENCFF420ARY/, /files/ENCFF560APS/, /files/ENCFF226FKB/, /files/ENCFF356LFX/, /files/ENCFF899FBF/, /files/ENCFF915PIL/, /files/ENCFF666YXZ/	534042	ENCODE Processing Pipeline	2901a1fbb9eaa9b97745a46fe3dde623		https://www.encodeproject.org/files/ENCFF054XCG/@@download/ENCFF054XCG.bed.gz
ENCFF611FTI	bed narrowPeak	bed	narrowPeak	IDR thresholded peaks	GRCh38	ENCSR000AQA	TF ChIP-seq	/human-donors/ENCDO000AAD/	EFO:0002067	K562	cell line	Homo sapiens										KDM5B-human	DNA						2012-03-06	ENCODE		sonication (generic), see document	200-600	1, 2	1_1, 1_2, 2_1							/files/ENCFF666YXZ/, /files/ENCFF398KRB/, /files/ENCFF420ARY/, /files/ENCFF339ZKQ/, /files/ENCFF226FKB/, /files/ENCFF356LFX/	409723	ENCODE Processing Pipeline	1dc39b54b1bba97dbf7eb37442d68131		https://www.encodeproject.org/files/ENCFF807FNB/@@download/ENCFF807FNB.bed.gz
ENCFF596HNP	bed narrowPeak	bed	narrowPeak	IDR thresholded peaks	GRCh38	ENCSR000DJZ	TF ChIP-seq	/human-donors/ENCDO000AAD/	EFO:0002067	K562	cell line	Homo sapiens					insertion	{'schema_version': '14', 'aliases': ['michael-snyder:TS-2068'], 'organism': {'schema_version': '6', '@type': ['Organism', 'Item'], 'name': 'human', 'taxon_id': '9606', 'scientific_name': 'Homo sapiens', '@id': '/organisms/human/', 'uuid': '7745b647-ff15-4ff3-9ced-b897d4e2983c', 'status': 'released'}, 'genes': ['/genes/55869/'], '@type': ['Target', 'Item'], 'name': 'HDAC8-human', 'label': 'HDAC8',…				HDAC8-human	DNA						2011-06-03	ENCODE		see document		1, 2	1_1, 2_1							/files/ENCFF356LFX/, /files/ENCFF696DSL/, /files/ENCFF154JOC/, /files/ENCFF524WCE/, /files/ENCFF735BZK/	41641	ENCODE Processing Pipeline	3fd26a9020722b69fd029c94c0530c71		https://www.encodeproject.org/files/ENCFF611FTI/@@download/ENCFF611FTI.bed.gz
ENCFF888CKG	bed narrowPeak	bed	narrowPeak	IDR thresholded peaks	GRCh38	ENCSR427WZJ	TF ChIP-seq	/human-donors/ENCDO000AAD/	EFO:0002067	K562	cell line	Homo sapiens				CRISPR	insertion	{'dbxrefs': ['FactorBook:ZNF143'], 'aliases': ['michael-snyder:TS-1584'], 'organism': {'schema_version': '6', '@type': ['Organism', 'Item'], 'name': 'human', 'taxon_id': '9606', 'scientific_name': 'Homo sapiens', '@id': '/organisms/human/', 'uuid': '7745b647-ff15-4ff3-9ced-b897d4e2983c', 'status': 'released'}, 'genes': ['/genes/7702/'], '@type': ['Target', 'Item'], 'label': 'ZNF143', 'title': 'ZN…				ZNF143-human	DNA				formaldehyde		2022-03-28	ENCODE		sonication (generic)		1, 2	1_1, 2_1							/files/ENCFF604PVE/, /files/ENCFF824EZV/, /files/ENCFF115IEU/, /files/ENCFF356LFX/	140479	ENCODE Processing Pipeline	1dca3862eddaf90f497f993c1033238a		https://www.encodeproject.org/files/ENCFF596HNP/@@download/ENCFF596HNP.bed.gz
ENCFF060JVZ	bed narrowPeak	bed	narrowPeak	IDR thresholded peaks	GRCh38	ENCSR000BGW	TF ChIP-seq	/human-donors/ENCDO000AAD/	EFO:0002067	K562	cell line	Homo sapiens										SPI1-human	DNA						2011-07-18	ENCODE		see document		1, 2	1_1, 2_1							/files/ENCFF395PSG/, /files/ENCFF041NKM/, /files/ENCFF579FHH/, /files/ENCFF410RKP/, /files/ENCFF356LFX/, /files/ENCFF939RUV/	579314	ENCODE Processing Pipeline	a6a1ba063f289f92efba05b2b6901ad7		https://www.encodeproject.org/files/ENCFF888CKG/@@download/ENCFF888CKG.bed.gz
ENCFF224YBQ	bed narrowPeak	bed	narrowPeak	IDR thresholded peaks	GRCh38	ENCSR076YPO	TF ChIP-seq	/human-donors/ENCDO000AAD/	EFO:0002067	K562	cell line	Homo sapiens										RNF2-human	DNA						2016-03-30	ENCODE		sonication (generic)		1, 2	1_1, 2_1							/files/ENCFF466DET/, /files/ENCFF578LMO/, /files/ENCFF925ZXC/, /files/ENCFF142XLB/, /files/ENCFF356LFX/	305575	ENCODE Processing Pipeline	31f367c4e59d5c4f532778e2556b6ba5		https://www.encodeproject.org/files/ENCFF060JVZ/@@download/ENCFF060JVZ.bed.gz
ENCFF023JGT	bed narrowPeak	bed	narrowPeak	IDR thresholded peaks	GRCh38	ENCSR000EGC	TF ChIP-seq	/human-donors/ENCDO000AAD/	EFO:0002067	K562	cell line	Homo sapiens										RCOR1-human	DNA						2012-05-14	ENCODE		see document		1, 2	1_1, 2_1							/files/ENCFF396DTD/, /files/ENCFF356LFX/, /files/ENCFF797TMU/, /files/ENCFF099UVQ/	120355	ENCODE Processing Pipeline	23fc83955db18fd465442a590dece6dc		https://www.encodeproject.org/files/ENCFF224YBQ/@@download/ENCFF224YBQ.bed.gz
ENCFF284FTY	bed narrowPeak	bed	narrowPeak	IDR thresholded peaks	GRCh38	ENCSR579XWM	TF ChIP-seq	/human-donors/ENCDO000AAD/	EFO:0002067	K562	cell line	Homo sapiens				CRISPR	insertion	{'schema_version': '14', 'aliases': [], 'organism': {'schema_version': '6', '@type': ['Organism', 'Item'], 'name': 'human', 'taxon_id': '9606', 'scientific_name': 'Homo sapiens', '@id': '/organisms/human/', 'uuid': '7745b647-ff15-4ff3-9ced-b897d4e2983c', 'status': 'released'}, 'genes': ['/genes/3299/'], '@type': ['Target', 'Item'], 'name': 'HSF4-human', 'label': 'HSF4', '@id': '/targets/HSF4-huma…				HSF4-human	DNA						2022-03-07	ENCODE		sonication (Bioruptor Pico)	250-450	1, 2	1_1, 2_1							/files/ENCFF356LFX/, /files/ENCFF330BXC/, /files/ENCFF376FSG/, /files/ENCFF570NOM/	58406	ENCODE Processing Pipeline	0106796a01a2fb655f4f3c6fdfe16f63		https://www.encodeproject.org/files/ENCFF023JGT/@@download/ENCFF023JGT.bed.gz
ENCFF772UYI	bed narrowPeak	bed	narrowPeak	IDR thresholded peaks	GRCh38	ENCSR000DOK	TF ChIP-seq	/human-donors/ENCDO000AAD/	EFO:0002067	K562	cell line	Homo sapiens										BDP1-human	DNA						2011-10-29	ENCODE		see document		1, 2, 3	1_1, 2_1, 3_1							/files/ENCFF356LFX/, /files/ENCFF146ENO/, /files/ENCFF938MMD/, /files/ENCFF039NAG/, /files/ENCFF264LHV/, /files/ENCFF039CRW/	8441	ENCODE Processing Pipeline	2eb136799de1f5ffdab8a23d4bd4da74		https://www.encodeproject.org/files/ENCFF284FTY/@@download/ENCFF284FTY.bed.gz
ENCFF540TWL	bed narrowPeak	bed	narrowPeak	IDR thresholded peaks	GRCh38	ENCSR000DJW	TF ChIP-seq	/human-donors/ENCDO000AAD/	EFO:0002067	K562	cell line	Homo sapiens					insertion	{'schema_version': '14', 'aliases': [], 'organism': {'schema_version': '6', '@type': ['Organism', 'Item'], 'name': 'human', 'taxon_id': '9606', 'scientific_name': 'Homo sapiens', '@id': '/organisms/human/', 'uuid': '7745b647-ff15-4ff3-9ced-b897d4e2983c', 'status': 'released'}, 'genes': ['/genes/3164/'], '@type': ['Target', 'Item'], 'name': 'NR4A1-human', 'label': 'NR4A1', '@id': '/targets/NR4A1-h…				NR4A1-human	DNA						2011-06-03	ENCODE		see document		1, 2	1_1, 2_1							/files/ENCFF065IUE/, /files/ENCFF159XCD/, /files/ENCFF735BZK/, /files/ENCFF356LFX/, /files/ENCFF126GHY/	18281	ENCODE Processing Pipeline	97cb5a7a1bbcf97f2820fe399d3e0c19		https://www.encodeproject.org/files/ENCFF772UYI/@@download/ENCFF772UYI.bed.gz
ENCFF227HVU	bed narrowPeak	bed	narrowPeak	IDR thresholded peaks	GRCh38	ENCSR000EGP	TF ChIP-seq	/human-donors/ENCDO000AAD/	EFO:0002067	K562	cell line	Homo sapiens										ZNF143-human	DNA						2011-10-29	ENCODE		see document		1, 2	1_1, 2_1							/files/ENCFF356LFX/, /files/ENCFF984DLW/, /files/ENCFF392KOC/, /files/ENCFF396DTD/	503367	ENCODE Processing Pipeline	807f95ea42534705530274956a3c84db		https://www.encodeproject.org/files/ENCFF540TWL/@@download/ENCFF540TWL.bed.gz
ENCFF473NCJ	bed narrowPeak	bed	narrowPeak	IDR thresholded peaks	GRCh38	ENCSR985OYK	TF ChIP-seq	/human-donors/ENCDO000AAD/	EFO:0002067	K562	cell line	Homo sapiens				CRISPR	insertion	{'dbxrefs': ['FactorBook:ZBTB11'], 'aliases': [], 'organism': {'schema_version': '6', '@type': ['Organism', 'Item'], 'name': 'human', 'taxon_id': '9606', 'scientific_name': 'Homo sapiens', '@id': '/organisms/human/', 'uuid': '7745b647-ff15-4ff3-9ced-b897d4e2983c', 'status': 'released'}, 'genes': ['/genes/27107/'], '@type': ['Target', 'Item'], 'label': 'ZBTB11', 'title': 'ZBTB11 (Homo sapiens)', '…				ZBTB11-human	DNA						2021-01-06	ENCODE		sonication (Bioruptor Pico)	250-450	3, 4	3_1, 4_1							/files/ENCFF900MNG/, /files/ENCFF356LFX/, /files/ENCFF174OKT/, /files/ENCFF465SQQ/	76588	ENCODE Processing Pipeline	ed4dfdea1e3ee63fe51e82eea5399fc2		https://www.encodeproject.org/files/ENCFF227HVU/@@download/ENCFF227HVU.bed.gz
ENCFF598VGY	bed narrowPeak	bed	narrowPeak	IDR thresholded peaks	GRCh38	ENCSR133DMU	TF ChIP-seq	/human-donors/ENCDO000AAD/	EFO:0002067	K562	cell line	Homo sapiens				CRISPR	insertion	{'schema_version': '14', 'aliases': [], 'organism': {'schema_version': '6', '@type': ['Organism', 'Item'], 'name': 'human', 'taxon_id': '9606', 'scientific_name': 'Homo sapiens', '@id': '/organisms/human/', 'uuid': '7745b647-ff15-4ff3-9ced-b897d4e2983c', 'status': 'released'}, 'genes': ['/genes/473/'], '@type': ['Target', 'Item'], 'name': 'RERE-human', 'label': 'RERE', '@id': '/targets/RERE-human…				RERE-human	DNA				formaldehyde		2023-01-24	ENCODE		sonication (generic)		1, 2	1_1, 2_1							/files/ENCFF866RTF/, /files/ENCFF157XBU/, /files/ENCFF356LFX/, /files/ENCFF028PJB/	58777	ENCODE Processing Pipeline	1d9e0bcd88f84d61c4c9e3894fe480ac		https://www.encodeproject.org/files/ENCFF473NCJ/@@download/ENCFF473NCJ.bed.gz
ENCFF672PJF	bed narrowPeak	bed	narrowPeak	IDR thresholded peaks	GRCh38	ENCSR338UQU	TF ChIP-seq	/human-donors/ENCDO000AAD/	EFO:0002067	K562	cell line	Homo sapiens				CRISPR	insertion	{'schema_version': '14', 'aliases': ['michael-snyder:TS-383'], 'organism': {'schema_version': '6', '@type': ['Organism', 'Item'], 'name': 'human', 'taxon_id': '9606', 'scientific_name': 'Homo sapiens', '@id': '/organisms/human/', 'uuid': '7745b647-ff15-4ff3-9ced-b897d4e2983c', 'status': 'released'}, 'genes': ['/genes/6778/'], '@type': ['Target', 'Item'], 'name': 'STAT6-human', 'label': 'STAT6', '…				STAT6-human	DNA				formaldehyde		2023-01-06	ENCODE		sonication (generic)		1, 2	1_1, 2_1							/files/ENCFF132PQI/, /files/ENCFF910AIF/, /files/ENCFF356LFX/, /files/ENCFF721LSL/	110430	ENCODE Processing Pipeline	57cc5728035c922fdc6f3b930c1675f3		https://www.encodeproject.org/files/ENCFF598VGY/@@download/ENCFF598VGY.bed.gz
ENCFF128YWS	bed narrowPeak	bed	narrowPeak	IDR thresholded peaks	GRCh38	ENCSR360ECJ	TF ChIP-seq	/human-donors/ENCDO000AAD/	EFO:0002067	K562	cell line	Homo sapiens				CRISPR	insertion	{'schema_version': '14', 'aliases': ['michael-snyder:TS-1543'], 'organism': {'schema_version': '6', '@type': ['Organism', 'Item'], 'name': 'human', 'taxon_id': '9606', 'scientific_name': 'Homo sapiens', '@id': '/organisms/human/', 'uuid': '7745b647-ff15-4ff3-9ced-b897d4e2983c', 'status': 'released'}, 'genes': ['/genes/7775/'], '@type': ['Target', 'Item'], 'name': 'ZNF232-human', 'label': 'ZNF232'…				ZNF232-human	DNA				formaldehyde		2022-08-23	ENCODE		sonication (generic)		1, 2	1_1, 2_1							/files/ENCFF441EKA/, /files/ENCFF356LFX/, /files/ENCFF628WAR/, /files/ENCFF350TST/	90068	ENCODE Processing Pipeline	8fb7dff26cde41f8bb48212b19ae9790		https://www.encodeproject.org/files/ENCFF672PJF/@@download/ENCFF672PJF.bed.gz
ENCFF926XGK	bed narrowPeak	bed	narrowPeak	conservative IDR thresholded peaks	GRCh38	ENCSR475ZGL	TF ChIP-seq	/human-donors/ENCDO000AAD/	EFO:0002067	K562	cell line	Homo sapiens				CRISPR	insertion	{'schema_version': '14', 'aliases': [], 'organism': {'schema_version': '6', '@type': ['Organism', 'Item'], 'name': 'human', 'taxon_id': '9606', 'scientific_name': 'Homo sapiens', '@id': '/organisms/human/', 'uuid': '7745b647-ff15-4ff3-9ced-b897d4e2983c', 'status': 'released'}, 'genes': ['/genes/6945/'], '@type': ['Target', 'Item'], 'name': 'MLX-human', 'label': 'MLX', '@id': '/targets/MLX-human/'…				MLX-human	DNA				formaldehyde		2022-10-03	ENCODE		sonication (generic)		1, 2	1_1, 2_1							/files/ENCFF913UUO/, /files/ENCFF721LSL/, /files/ENCFF356LFX/, /files/ENCFF396HLC/	61735	ENCODE Processing Pipeline	24350c498e752e86a49b43b8e002c0d5		https://www.encodeproject.org/files/ENCFF128YWS/@@download/ENCFF128YWS.bed.gz
ENCFF048BKZ	bed narrowPeak	bed	narrowPeak	optimal IDR thresholded peaks	GRCh38	ENCSR268QIQ	TF ChIP-seq	/human-donors/ENCDO000AAD/	EFO:0002067	K562	cell line	Homo sapiens										SRSF3-human	DNA			SDS	formaldehyde		2016-10-31	ENCODE			200-400	1, 2	1_1, 2_1							/files/ENCFF832UQQ/, /files/ENCFF152QHL/, /files/ENCFF419RSJ/, /files/ENCFF558CCZ/	33800	ENCODE Processing Pipeline	bca83ec503a4afd8c43208fd2a0e7be1		https://www.encodeproject.org/files/ENCFF926XGK/@@download/ENCFF926XGK.bed.gz
ENCFF927VIS	bed narrowPeak	bed	narrowPeak	IDR thresholded peaks	GRCh38	ENCSR268QIQ	TF ChIP-seq	/human-donors/ENCDO000AAD/	EFO:0002067	K562	cell line	Homo sapiens										SRSF3-human	DNA			SDS	formaldehyde		2016-10-31	ENCODE			200-400	1, 2	1_1, 2_1							/files/ENCFF943FKG/, /files/ENCFF178FKJ/, /files/ENCFF356LFX/, /files/ENCFF902SDQ/, /files/ENCFF750VAF/	32180	ENCODE Processing Pipeline	59e8e9b75c024681b45a398c87f49408		https://www.encodeproject.org/files/ENCFF048BKZ/@@download/ENCFF048BKZ.bed.gz
ENCFF923GDR	bed narrowPeak	bed	narrowPeak	IDR thresholded peaks	GRCh38	ENCSR926TAH	TF ChIP-seq	/human-donors/ENCDO000AAD/	EFO:0002067	K562	cell line	Homo sapiens				CRISPR	insertion	{'schema_version': '14', 'aliases': [], 'organism': {'schema_version': '6', '@type': ['Organism', 'Item'], 'name': 'human', 'taxon_id': '9606', 'scientific_name': 'Homo sapiens', '@id': '/organisms/human/', 'uuid': '7745b647-ff15-4ff3-9ced-b897d4e2983c', 'status': 'released'}, 'genes': ['/genes/10113/'], '@type': ['Target', 'Item'], 'name': 'PREB-human', 'label': 'PREB', '@id': '/targets/PREB-hum…				PREB-human	DNA				formaldehyde		2023-01-06	ENCODE		sonication (generic)		1, 2	1_1, 2_1							/files/ENCFF028PJB/, /files/ENCFF356LFX/, /files/ENCFF604RLO/, /files/ENCFF982QMP/	82807	ENCODE Processing Pipeline	434ce1966dc29e12377038f781357783		https://www.encodeproject.org/files/ENCFF927VIS/@@download/ENCFF927VIS.bed.gz
ENCFF653ABW	bed narrowPeak	bed	narrowPeak	IDR thresholded peaks	GRCh38	ENCSR000AUA	TF ChIP-seq	/human-donors/ENCDO000AAD/	EFO:0002067	K562	cell line	Homo sapiens										RNF2-human	DNA						2012-08-06	ENCODE		sonication (generic), see document	200-600	1	1_1							/files/ENCFF226FKB/, /files/ENCFF666YXZ/, /files/ENCFF420ARY/, /files/ENCFF859DMJ/, /files/ENCFF356LFX/	20608	ENCODE Processing Pipeline	7fcd26c1558dae0b1b0035fb9549d251		https://www.encodeproject.org/files/ENCFF923GDR/@@download/ENCFF923GDR.bed.gz
ENCFF528SIV	bed narrowPeak	bed	narrowPeak	IDR thresholded peaks	GRCh38	ENCSR652OGX	TF ChIP-seq	/human-donors/ENCDO000AAD/	EFO:0002067	K562	cell line	Homo sapiens				CRISPR	insertion	{'schema_version': '14', 'aliases': [], 'organism': {'schema_version': '6', '@type': ['Organism', 'Item'], 'name': 'human', 'taxon_id': '9606', 'scientific_name': 'Homo sapiens', '@id': '/organisms/human/', 'uuid': '7745b647-ff15-4ff3-9ced-b897d4e2983c', 'status': 'released'}, 'genes': ['/genes/118472/'], '@type': ['Target', 'Item'], 'name': 'ZNF511-human', 'label': 'ZNF511', '@id': '/targets/ZNF…				ZNF511-human	DNA				formaldehyde		2022-07-15	ENCODE		sonication (generic)		1, 2	1_1, 2_1							/files/ENCFF991BKJ/, /files/ENCFF612NTY/, /files/ENCFF783HKD/, /files/ENCFF604PVE/, /files/ENCFF356LFX/	216549	ENCODE Processing Pipeline	aafdea2a30b838b4fe35796e02c3c610		https://www.encodeproject.org/files/ENCFF653ABW/@@download/ENCFF653ABW.bed.gz
ENCFF840NZE	bed narrowPeak	bed	narrowPeak	IDR thresholded peaks	GRCh38	ENCSR000EFR	TF ChIP-seq	/human-donors/ENCDO000AAD/	EFO:0002067	K562	cell line	Homo sapiens										ZC3H11A-human	DNA						2012-08-20	ENCODE		see document		1, 2	1_1, 2_1							/files/ENCFF396DTD/, /files/ENCFF828TKZ/, /files/ENCFF356LFX/, /files/ENCFF974JMR/	48678	ENCODE Processing Pipeline	6bdd40d45e54062ccb5b5ff1dbfa4589		https://www.encodeproject.org/files/ENCFF528SIV/@@download/ENCFF528SIV.bed.gz
ENCFF880BPX	bed narrowPeak	bed	narrowPeak	IDR thresholded peaks	GRCh38	ENCSR628DJK	TF ChIP-seq	/human-donors/ENCDO000AAD/	EFO:0002067	K562	cell line	Homo sapiens				CRISPR	insertion	{'dbxrefs': ['FactorBook:ZFX'], 'aliases': ['michael-snyder:TS-1635'], 'organism': {'schema_version': '6', '@type': ['Organism', 'Item'], 'name': 'human', 'taxon_id': '9606', 'scientific_name': 'Homo sapiens', '@id': '/organisms/human/', 'uuid': '7745b647-ff15-4ff3-9ced-b897d4e2983c', 'status': 'released'}, 'genes': ['/genes/7543/'], '@type': ['Target', 'Item'], 'label': 'ZFX', 'title': 'ZFX (Hom…				ZFX-human	DNA				formaldehyde		2022-08-15	ENCODE		sonication (generic)		1, 2	1_1, 2_1							/files/ENCFF905PBB/, /files/ENCFF089RYQ/, /files/ENCFF356LFX/, /files/ENCFF575VTN/	675041	ENCODE Processing Pipeline	6501d53b9952201df15a16610da5e3db		https://www.encodeproject.org/files/ENCFF840NZE/@@download/ENCFF840NZE.bed.gz
ENCFF330EGV	bed narrowPeak	bed	narrowPeak	IDR thresholded peaks	GRCh38	ENCSR353HEP	TF ChIP-seq	/human-donors/ENCDO000AAD/	EFO:0002067	K562	cell line	Homo sapiens										TARDBP-human	DNA						2014-07-07	ENCODE		see document		1, 2	1_1, 2_1							/files/ENCFF995UPB/, /files/ENCFF244VAF/, /files/ENCFF989IWZ/, /files/ENCFF793EAF/, /files/ENCFF356LFX/	134292	ENCODE Processing Pipeline	daae13cffddec2040537989f0612f941		https://www.encodeproject.org/files/ENCFF880BPX/@@download/ENCFF880BPX.bed.gz
ENCFF465UMU	bed narrowPeak	bed	narrowPeak	IDR thresholded peaks	GRCh38	ENCSR225OGU	TF ChIP-seq	/human-donors/ENCDO000AAD/	EFO:0002067	K562	cell line	Homo sapiens				CRISPR	insertion	{'schema_version': '14', 'aliases': ['michael-snyder:TS-341'], 'organism': {'schema_version': '6', '@type': ['Organism', 'Item'], 'name': 'human', 'taxon_id': '9606', 'scientific_name': 'Homo sapiens', '@id': '/organisms/human/', 'uuid': '7745b647-ff15-4ff3-9ced-b897d4e2983c', 'status': 'released'}, 'genes': ['/genes/2077/'], '@type': ['Target', 'Item'], 'name': 'ERF-human', 'label': 'ERF', '@id'…				ERF-human	DNA				formaldehyde		2022-08-23	ENCODE		sonication (generic)		1, 2	1_1, 2_1							/files/ENCFF491DOB/, /files/ENCFF356LFX/, /files/ENCFF969KAS/, /files/ENCFF028PJB/	49376	ENCODE Processing Pipeline	1aed2eba88c74f09e568a20949faa66d		https://www.encodeproject.org/files/ENCFF330EGV/@@download/ENCFF330EGV.bed.gz
ENCFF092DLN	bed narrowPeak	bed	narrowPeak	optimal IDR thresholded peaks	GRCh38	ENCSR423FCW	TF ChIP-seq	/human-donors/ENCDO000AAD/	EFO:0002067	K562	cell line	Homo sapiens										RBM14-human	DNA			SDS	formaldehyde		2018-01-22	ENCODE			200-400	1, 2	1_1, 2_1							/files/ENCFF419RSJ/, /files/ENCFF122HCE/, /files/ENCFF395ZWB/, /files/ENCFF339MGM/	53613	ENCODE Processing Pipeline	5b22aa0119500ec6a33b678d6b93075d		https://www.encodeproject.org/files/ENCFF465UMU/@@download/ENCFF465UMU.bed.gz
ENCFF634OOU	bed narrowPeak	bed	narrowPeak	IDR thresholded peaks	GRCh38	ENCSR423FCW	TF ChIP-seq	/human-donors/ENCDO000AAD/	EFO:0002067	K562	cell line	Homo sapiens										RBM14-human	DNA			SDS	formaldehyde		2018-01-22	ENCODE			200-400	1, 2	1_1, 2_1							/files/ENCFF356LFX/, /files/ENCFF300XPS/, /files/ENCFF178FKJ/, /files/ENCFF750VAF/, /files/ENCFF544ANN/	53020	ENCODE Processing Pipeline	e47a397197350e87a1aaa9dfb3940538		https://www.encodeproject.org/files/ENCFF092DLN/@@download/ENCFF092DLN.bed.gz
ENCFF823CQK	bed narrowPeak	bed	narrowPeak	IDR thresholded peaks	GRCh38	ENCSR000BRW	TF ChIP-seq	/human-donors/ENCDO000AAD/	EFO:0002067	K562	cell line	Homo sapiens										TRIM28-human	DNA						2012-09-10	ENCODE		see document		1, 2	1_1, 2_1							/files/ENCFF616OYL/, /files/ENCFF113TEZ/, /files/ENCFF428XAM/, /files/ENCFF728MBI/, /files/ENCFF838ZUU/, /files/ENCFF809WHG/, /files/ENCFF356LFX/, /files/ENCFF140GBQ/	278269	ENCODE Processing Pipeline	3ee6407224f3d24e93ced0a77c311d03		https://www.encodeproject.org/files/ENCFF634OOU/@@download/ENCFF634OOU.bed.gz
ENCFF211TTD	bed narrowPeak	bed	narrowPeak	optimal IDR thresholded peaks	GRCh38	ENCSR415TXN	TF ChIP-seq	/human-donors/ENCDO000AAD/	EFO:0002067	K562	cell line	Homo sapiens										NONO-human	DNA			SDS	formaldehyde		2017-02-27	ENCODE			200-400	1, 2	1_1, 2_1							/files/ENCFF180ORT/, /files/ENCFF419RSJ/, /files/ENCFF729PYU/, /files/ENCFF234GXW/	96411	ENCODE Processing Pipeline	23a93e1a57c7dd694ed44cfa4c5e72c1		https://www.encodeproject.org/files/ENCFF823CQK/@@download/ENCFF823CQK.bed.gz
ENCFF633XFQ	bed narrowPeak	bed	narrowPeak	IDR thresholded peaks	GRCh38	ENCSR415TXN	TF ChIP-seq	/human-donors/ENCDO000AAD/	EFO:0002067	K562	cell line	Homo sapiens										NONO-human	DNA			SDS	formaldehyde		2017-02-27	ENCODE			200-400	1, 2	1_1, 2_1							/files/ENCFF067PTN/, /files/ENCFF097XVE/, /files/ENCFF453JAK/, /files/ENCFF356LFX/, /files/ENCFF189WAM/	100894	ENCODE Processing Pipeline	d0978114e3b49205340a00da12bad2a9		https://www.encodeproject.org/files/ENCFF211TTD/@@download/ENCFF211TTD.bed.gz
ENCFF941XZW	bed narrowPeak	bed	narrowPeak	IDR thresholded peaks	GRCh38	ENCSR563YDA	TF ChIP-seq	/human-donors/ENCDO000AAD/	EFO:0002067	K562	cell line	Homo sapiens										HDGF-human	DNA						2016-06-13	ENCODE			450-650	1, 2	1_1, 2_1							/files/ENCFF970CZZ/, /files/ENCFF936FZX/, /files/ENCFF258RTO/, /files/ENCFF037WIZ/, /files/ENCFF356LFX/, /files/ENCFF898YZH/, /files/ENCFF822ODT/	177687	ENCODE Processing Pipeline	68de7bf629b204f05c9ee22d31dc975a		https://www.encodeproject.org/files/ENCFF633XFQ/@@download/ENCFF633XFQ.bed.gz
ENCFF732IRT	bed narrowPeak	bed	narrowPeak	optimal IDR thresholded peaks	GRCh38	ENCSR603REQ	TF ChIP-seq	/human-donors/ENCDO000AAD/	EFO:0002067	K562	cell line	Homo sapiens										PCBP2-human	DNA			SDS	formaldehyde		2018-01-16	ENCODE			200-400	1, 2	1_1, 2_1							/files/ENCFF419RSJ/, /files/ENCFF439KLP/, /files/ENCFF250WGH/, /files/ENCFF201PAF/	50682	ENCODE Processing Pipeline	8bf0dd9d3ce9826e344eaad858457ff8		https://www.encodeproject.org/files/ENCFF941XZW/@@download/ENCFF941XZW.bed.gz
ENCFF536WBT	bed narrowPeak	bed	narrowPeak	IDR thresholded peaks	GRCh38	ENCSR603REQ	TF ChIP-seq	/human-donors/ENCDO000AAD/	EFO:0002067	K562	cell line	Homo sapiens										PCBP2-human	DNA			SDS	formaldehyde		2018-01-16	ENCODE			200-400	1, 2	1_1, 2_1							/files/ENCFF165SYN/, /files/ENCFF356LFX/, /files/ENCFF541ALB/, /files/ENCFF589CMT/, /files/ENCFF797TIR/	48347	ENCODE Processing Pipeline	9ef219f0d219255b2066720e1354f655		https://www.encodeproject.org/files/ENCFF732IRT/@@download/ENCFF732IRT.bed.gz
ENCFF884LDR	bed narrowPeak	bed	narrowPeak	IDR thresholded peaks	GRCh38	ENCSR524BUE	TF ChIP-seq	/human-donors/ENCDO000AAD/	EFO:0002067	K562	cell line	Homo sapiens										RAD51-human	DNA						2016-06-14	ENCODE			450-650	1, 2	1_1, 2_1							/files/ENCFF936FZX/, /files/ENCFF356LFX/, /files/ENCFF622SBF/, /files/ENCFF822ODT/, /files/ENCFF333RHV/, /files/ENCFF970CZZ/, /files/ENCFF037WIZ/	298474	ENCODE Processing Pipeline	83d8adbf92b5651feac0f7cc9f0dceb2		https://www.encodeproject.org/files/ENCFF536WBT/@@download/ENCFF536WBT.bed.gz
ENCFF051FNO	bed narrowPeak	bed	narrowPeak	IDR thresholded peaks	GRCh38	ENCSR000EHJ	TF ChIP-seq	/human-donors/ENCDO000AAD/	EFO:0002067	K562	cell line	Homo sapiens	Interferon gamma		6.0 hour							STAT1-human	DNA						2011-10-29	ENCODE		see document		1, 2	1_1, 2_1							/files/ENCFF254THV/, /files/ENCFF356LFX/, /files/ENCFF023ECI/, /files/ENCFF591BRA/	39818	ENCODE Processing Pipeline	c232641b5950b96fbdb209a2d7e56b3d		https://www.encodeproject.org/files/ENCFF884LDR/@@download/ENCFF884LDR.bed.gz
ENCFF505RNR	bed narrowPeak	bed	narrowPeak	IDR thresholded peaks	GRCh38	ENCSR000BQY	TF ChIP-seq	/human-donors/ENCDO000AAD/	EFO:0002067	K562	cell line	Homo sapiens										PML-human	DNA						2012-02-29	ENCODE		see document		1, 2	1_1, 2_1							/files/ENCFF263IKB/, /files/ENCFF728MBI/, /files/ENCFF838ZUU/, /files/ENCFF058QKX/, /files/ENCFF356LFX/, /files/ENCFF113TEZ/, /files/ENCFF428XAM/	352659	ENCODE Processing Pipeline	afc8c6d7df8b8fb4678e8b11fbfb572b		https://www.encodeproject.org/files/ENCFF051FNO/@@download/ENCFF051FNO.bed.gz
ENCFF107SJD	bed narrowPeak	bed	narrowPeak	conservative IDR thresholded peaks	GRCh38	ENCSR014RCS	TF ChIP-seq	/human-donors/ENCDO000AAD/	EFO:0002067	K562	cell line	Homo sapiens										HNRNPK-human	DNA			SDS	formaldehyde		2018-01-19	ENCODE			200-400	1, 2	1_1, 2_1							/files/ENCFF468FMG/, /files/ENCFF356LFX/, /files/ENCFF101ILI/, /files/ENCFF665LTF/, /files/ENCFF695FSW/	204082	ENCODE Processing Pipeline	5fbb651aa0aa7e05d265111e6f9f0553		https://www.encodeproject.org/files/ENCFF505RNR/@@download/ENCFF505RNR.bed.gz
ENCFF792CKI	bed narrowPeak	bed	narrowPeak	IDR thresholded peaks	GRCh38	ENCSR000FAJ	TF ChIP-seq	/human-donors/ENCDO000AAD/	EFO:0002067	K562	cell line	Homo sapiens										POLR2A-human	DNA						2011-10-29	ENCODE		see document		1, 2	1_1, 2_1							/files/ENCFF039CRW/, /files/ENCFF146ENO/, /files/ENCFF380XSC/, /files/ENCFF717URX/, /files/ENCFF356LFX/	398440	ENCODE Processing Pipeline	beb365ecb20e27529fcc392b762d81bf		https://www.encodeproject.org/files/ENCFF107SJD/@@download/ENCFF107SJD.bed.gz
ENCFF741FZG	bed narrowPeak	bed	narrowPeak	IDR thresholded peaks	GRCh38	ENCSR000BNM	TF ChIP-seq	/human-donors/ENCDO000AAD/	EFO:0002067	K562	cell line	Homo sapiens										TAF7-human	DNA						2011-07-18	ENCODE		see document		1, 2	1_1, 2_1							/files/ENCFF197BGH/, /files/ENCFF776THS/, /files/ENCFF993ZYO/, /files/ENCFF356LFX/, /files/ENCFF582APR/	86202	ENCODE Processing Pipeline	feed8805b6632ba1fbebf1af6de3e338		https://www.encodeproject.org/files/ENCFF792CKI/@@download/ENCFF792CKI.bed.gz
ENCFF034SWM	bed narrowPeak	bed	narrowPeak	IDR thresholded peaks	GRCh38	ENCSR000BNL	TF ChIP-seq	/human-donors/ENCDO000AAD/	EFO:0002067	K562	cell line	Homo sapiens										SP2-human	DNA						2011-07-18	ENCODE		see document		1, 2	1_1, 2_1							/files/ENCFF398XSK/, /files/ENCFF579FHH/, /files/ENCFF356LFX/, /files/ENCFF395PSG/, /files/ENCFF939RUV/, /files/ENCFF126CVJ/	62058	ENCODE Processing Pipeline	1364492b223dabbb91257b2a68d3f3b1		https://www.encodeproject.org/files/ENCFF741FZG/@@download/ENCFF741FZG.bed.gz
ENCFF470CSE	bed narrowPeak	bed	narrowPeak	IDR thresholded peaks	GRCh38	ENCSR000EGA	TF ChIP-seq	/human-donors/ENCDO000AAD/	EFO:0002067	K562	cell line	Homo sapiens										TBL1XR1-human	DNA						2012-05-14	ENCODE		see document		1, 2	1_1, 2_1							/files/ENCFF383CKS/, /files/ENCFF413WFT/, /files/ENCFF396DTD/, /files/ENCFF356LFX/	110130	ENCODE Processing Pipeline	995db2f4199c5a3a45012df8d5ad414c		https://www.encodeproject.org/files/ENCFF034SWM/@@download/ENCFF034SWM.bed.gz
ENCFF326CIT	bed narrowPeak	bed	narrowPeak	IDR thresholded peaks	GRCh38	ENCSR948QLZ	TF ChIP-seq	/human-donors/ENCDO000AAD/	EFO:0002067	K562	cell line	Homo sapiens										CBX1-human	DNA						2016-02-05	ENCODE		sonication (generic)		1, 2	1_1, 2_1							/files/ENCFF318XIW/, /files/ENCFF516GNV/, /files/ENCFF355TPL/, /files/ENCFF356LFX/, /files/ENCFF368CRJ/	265342	ENCODE Processing Pipeline	7d2a91e85637d3daa9695de3d5c50db5		https://www.encodeproject.org/files/ENCFF470CSE/@@download/ENCFF470CSE.bed.gz
ENCFF215BYD	bed narrowPeak	bed	narrowPeak	IDR thresholded peaks	GRCh38	ENCSR000EFZ	TF ChIP-seq	/human-donors/ENCDO000AAD/	EFO:0002067	K562	cell line	Homo sapiens										UBTF-human	DNA						2012-05-14	ENCODE		see document		1, 2	1_1, 2_1							/files/ENCFF147YPF/, /files/ENCFF390WFJ/, /files/ENCFF769RAH/, /files/ENCFF961DZB/, /files/ENCFF356LFX/	358077	ENCODE Processing Pipeline	a9e2aa4c065f6a8febb800e0f5b15a4a		https://www.encodeproject.org/files/ENCFF326CIT/@@download/ENCFF326CIT.bed.gz
ENCFF370YGS	bed narrowPeak	bed	narrowPeak	IDR thresholded peaks	GRCh38	ENCSR000FAW	TF ChIP-seq	/human-donors/ENCDO000AAD/	EFO:0002067	K562	cell line	Homo sapiens	Interferon gamma		6.0 hour							POLR2A-human	DNA						2011-10-29	ENCODE		see document		1, 2	1_1, 2_1							/files/ENCFF023ECI/, /files/ENCFF364YVT/, /files/ENCFF356LFX/, /files/ENCFF618TKT/	366941	ENCODE Processing Pipeline	d88fbf9f9ca465d01985bf955cef2d6e		https://www.encodeproject.org/files/ENCFF215BYD/@@download/ENCFF215BYD.bed.gz
ENCFF316IYH	bed narrowPeak	bed	narrowPeak	optimal IDR thresholded peaks	GRCh38	ENCSR000EHA	TF ChIP-seq	/human-donors/ENCDO000AAD/	EFO:0002067	K562	cell line	Homo sapiens										TBP-human	DNA						2011-10-29	ENCODE		see document		1, 2	1_1, 2_1							/files/ENCFF877AND/, /files/ENCFF234DFK/, /files/ENCFF419RSJ/, /files/ENCFF307DMW/	404676	ENCODE Processing Pipeline	b1e02cad87c932f2787e21483038a402		https://www.encodeproject.org/files/ENCFF370YGS/@@download/ENCFF370YGS.bed.gz
ENCFF409SDU	bed narrowPeak	bed	narrowPeak	IDR thresholded peaks	GRCh38	ENCSR907JPB	TF ChIP-seq	/human-donors/ENCDO000AAD/	EFO:0002067	K562	cell line	Homo sapiens										ZMIZ1-human	DNA						2016-08-24	ENCODE			150-350	1, 2	1_1, 2_1							/files/ENCFF356LFX/, /files/ENCFF253OGH/, /files/ENCFF005NXS/, /files/ENCFF470BSU/, /files/ENCFF588DDM/	20752	ENCODE Processing Pipeline	779243a8e7f2479e8daef0fdb964b0ad		https://www.encodeproject.org/files/ENCFF316IYH/@@download/ENCFF316IYH.bed.gz
ENCFF124KCE	bed narrowPeak	bed	narrowPeak	IDR thresholded peaks	GRCh38	ENCSR138FUZ	TF ChIP-seq	/human-donors/ENCDO000AAD/	EFO:0002067	K562	cell line	Homo sapiens										RNF2-human	DNA						2014-07-07	ENCODE			150-350	1, 2	1_1, 2_1							/files/ENCFF356LFX/, /files/ENCFF358OQC/, /files/ENCFF005NXS/, /files/ENCFF253OGH/, /files/ENCFF285FVC/	89765	ENCODE Processing Pipeline	44b96e2ad0e6caef34354d60e988fbca		https://www.encodeproject.org/files/ENCFF409SDU/@@download/ENCFF409SDU.bed.gz
ENCFF821QOS	bed narrowPeak	bed	narrowPeak	IDR thresholded peaks	GRCh38	ENCSR800KMQ	TF ChIP-seq	/human-donors/ENCDO000AAD/	EFO:0002067	K562	cell line	Homo sapiens				CRISPR	insertion	{'schema_version': '14', 'aliases': [], 'organism': {'schema_version': '6', '@type': ['Organism', 'Item'], 'name': 'human', 'taxon_id': '9606', 'scientific_name': 'Homo sapiens', '@id': '/organisms/human/', 'uuid': '7745b647-ff15-4ff3-9ced-b897d4e2983c', 'status': 'released'}, 'genes': ['/genes/23099/'], '@type': ['Target', 'Item'], 'name': 'ZBTB43-human', 'label': 'ZBTB43', '@id': '/targets/ZBTB…				ZBTB43-human	DNA				formaldehyde		2023-01-10	ENCODE		sonication (generic)		1, 2	1_1, 2_1							/files/ENCFF441EKA/, /files/ENCFF356LFX/, /files/ENCFF837JNH/, /files/ENCFF624WBH/	96907	ENCODE Processing Pipeline	3154aa211bac58ce311f643c7aa9023e		https://www.encodeproject.org/files/ENCFF124KCE/@@download/ENCFF124KCE.bed.gz
ENCFF321NXM	bed narrowPeak	bed	narrowPeak	IDR thresholded peaks	GRCh38	ENCSR325RLL	TF ChIP-seq	/human-donors/ENCDO000AAD/	EFO:0002067	K562	cell line	Homo sapiens										POLR2B-human	DNA						2018-01-26	ENCODE			450-650	1, 2	1_1, 2_1							/files/ENCFF356LFX/, /files/ENCFF936FZX/, /files/ENCFF822ODT/, /files/ENCFF299UZV/, /files/ENCFF749XXG/	386588	ENCODE Processing Pipeline	ebb1a1b56cf2dd27c0627486979300aa		https://www.encodeproject.org/files/ENCFF821QOS/@@download/ENCFF821QOS.bed.gz
ENCFF586MZX	bed narrowPeak	bed	narrowPeak	IDR thresholded peaks	GRCh38	ENCSR798ILC	TF ChIP-seq	/human-donors/ENCDO000AAD/	EFO:0002067	K562	cell line	Homo sapiens										NCOR1-human	DNA						2016-11-30	ENCODE			450-650	1, 2	1_1, 2_1							/files/ENCFF356LFX/, /files/ENCFF711PPJ/, /files/ENCFF587RPC/, /files/ENCFF936FZX/, /files/ENCFF822ODT/	452949	ENCODE Processing Pipeline	842b9ab85bd7afb88ab92a1f0b5a62a0		https://www.encodeproject.org/files/ENCFF321NXM/@@download/ENCFF321NXM.bed.gz
ENCFF469KAH	bed narrowPeak	bed	narrowPeak	IDR thresholded peaks	GRCh38	ENCSR392JVX	TF ChIP-seq	/human-donors/ENCDO000AAD/	EFO:0002067	K562	cell line	Homo sapiens				CRISPR	insertion	{'dbxrefs': ['FactorBook:ELK1'], 'aliases': ['michael-snyder:TS-133'], 'organism': {'schema_version': '6', '@type': ['Organism', 'Item'], 'name': 'human', 'taxon_id': '9606', 'scientific_name': 'Homo sapiens', '@id': '/organisms/human/', 'uuid': '7745b647-ff15-4ff3-9ced-b897d4e2983c', 'status': 'released'}, 'genes': ['/genes/2002/'], '@type': ['Target', 'Item'], 'label': 'ELK1', 'title': 'ELK1 (H…				ELK1-human	DNA				formaldehyde		2022-09-13	ENCODE		sonication (generic)		1, 2	1_1, 2_1							/files/ENCFF264HGU/, /files/ENCFF356LFX/, /files/ENCFF370LBF/, /files/ENCFF892WEJ/	13210	ENCODE Processing Pipeline	9b53c324c117cb28a957665cfe659da4		https://www.encodeproject.org/files/ENCFF586MZX/@@download/ENCFF586MZX.bed.gz
ENCFF225GCF	bed narrowPeak	bed	narrowPeak	IDR thresholded peaks	GRCh38	ENCSR920BLG	TF ChIP-seq	/human-donors/ENCDO000AAD/	EFO:0002067	K562	cell line	Homo sapiens										SIN3A-human	DNA						2016-03-02	ENCODE			150-350	1, 2	1_1, 2_1							/files/ENCFF005NXS/, /files/ENCFF253OGH/, /files/ENCFF356LFX/, /files/ENCFF898TBQ/, /files/ENCFF790HZS/	240913	ENCODE Processing Pipeline	746e339eaf6d37da6249ee8c113ec399		https://www.encodeproject.org/files/ENCFF469KAH/@@download/ENCFF469KAH.bed.gz
ENCFF382QUI	bed narrowPeak	bed	narrowPeak	IDR thresholded peaks	GRCh38	ENCSR695EQB	TF ChIP-seq	/human-donors/ENCDO000AAD/	EFO:0002067	K562	cell line	Homo sapiens										ZNF24-human	DNA						2017-01-27	ENCODE			450-650	1, 2	1_1, 2_1							/files/ENCFF037WIZ/, /files/ENCFF822ODT/, /files/ENCFF356LFX/, /files/ENCFF936FZX/, /files/ENCFF970CZZ/, /files/ENCFF637ASL/, /files/ENCFF594EIJ/	515429	ENCODE Processing Pipeline	5494cec32ad40ed39f51d863e3cdab6d		https://www.encodeproject.org/files/ENCFF225GCF/@@download/ENCFF225GCF.bed.gz
ENCFF730QQD	bed narrowPeak	bed	narrowPeak	IDR thresholded peaks	GRCh38	ENCSR358PJI	TF ChIP-seq	/human-donors/ENCDO000AAD/	EFO:0002067	K562	cell line	Homo sapiens				CRISPR	insertion	{'schema_version': '14', 'aliases': [], 'organism': {'schema_version': '6', '@type': ['Organism', 'Item'], 'name': 'human', 'taxon_id': '9606', 'scientific_name': 'Homo sapiens', '@id': '/organisms/human/', 'uuid': '7745b647-ff15-4ff3-9ced-b897d4e2983c', 'status': 'released'}, 'genes': ['/genes/11179/'], '@type': ['Target', 'Item'], 'name': 'ZNF277-human', 'label': 'ZNF277', '@id': '/targets/ZNF2…				ZNF277-human	DNA						2022-05-18	ENCODE		sonication (Bioruptor Pico)	250-450	1, 2	1_1, 2_1							/files/ENCFF174OKT/, /files/ENCFF356LFX/, /files/ENCFF442MLS/, /files/ENCFF201UHQ/	30047	ENCODE Processing Pipeline	515ac40710530b651921061fceb40e77		https://www.encodeproject.org/files/ENCFF382QUI/@@download/ENCFF382QUI.bed.gz
ENCFF392INU	bed narrowPeak	bed	narrowPeak	IDR thresholded peaks	GRCh38	ENCSR189PYJ	TF ChIP-seq	/human-donors/ENCDO000AAD/	EFO:0002067	K562	cell line	Homo sapiens										SMAD2-human	DNA						2014-07-07	ENCODE			150-350	1, 2	1_1, 2_1							/files/ENCFF269LIH/, /files/ENCFF005NXS/, /files/ENCFF253OGH/, /files/ENCFF128YYU/, /files/ENCFF356LFX/	2714	ENCODE Processing Pipeline	eef4156582797bd79fcd9332c98a4353		https://www.encodeproject.org/files/ENCFF730QQD/@@download/ENCFF730QQD.bed.gz
ENCFF120PGJ	bed narrowPeak	bed	narrowPeak	IDR thresholded peaks	GRCh38	ENCSR286PCG	TF ChIP-seq	/human-donors/ENCDO000AAD/	EFO:0002067	K562	cell line	Homo sapiens										ZBED1-human	DNA						2014-07-07	ENCODE		see document		1, 2	1_1, 2_1							/files/ENCFF088DMI/, /files/ENCFF356LFX/, /files/ENCFF147RVT/, /files/ENCFF522GGK/, /files/ENCFF793EAF/	105820	ENCODE Processing Pipeline	930985ad8437269782df9e48898735de		https://www.encodeproject.org/files/ENCFF392INU/@@download/ENCFF392INU.bed.gz
ENCFF142MJD	bed narrowPeak	bed	narrowPeak	IDR thresholded peaks	GRCh38	ENCSR038DJJ	TF ChIP-seq	/human-donors/ENCDO000AAD/	EFO:0002067	K562	cell line	Homo sapiens										SMAD1-human	DNA						2014-07-07	ENCODE			150-350	1, 2	1_1, 2_1							/files/ENCFF538UPQ/, /files/ENCFF005NXS/, /files/ENCFF253OGH/, /files/ENCFF356LFX/, /files/ENCFF602NCQ/	153911	ENCODE Processing Pipeline	f20ac1ffe1eb3592cb39f3dd109e912f		https://www.encodeproject.org/files/ENCFF120PGJ/@@download/ENCFF120PGJ.bed.gz
ENCFF408NUX	bed narrowPeak	bed	narrowPeak	IDR thresholded peaks	GRCh38	ENCSR436CZV	TF ChIP-seq	/human-donors/ENCDO000AAD/	EFO:0002067	K562	cell line	Homo sapiens				CRISPR	insertion	{'schema_version': '14', 'aliases': [], 'organism': {'schema_version': '6', '@type': ['Organism', 'Item'], 'name': 'human', 'taxon_id': '9606', 'scientific_name': 'Homo sapiens', '@id': '/organisms/human/', 'uuid': '7745b647-ff15-4ff3-9ced-b897d4e2983c', 'status': 'released'}, 'genes': ['/genes/27125/'], '@type': ['Target', 'Item'], 'name': 'AFF4-human', 'label': 'AFF4', '@id': '/targets/AFF4-hum…				AFF4-human	DNA				formaldehyde		2023-01-24	ENCODE		sonication (generic)		1, 2	1_1, 2_1							/files/ENCFF028PJB/, /files/ENCFF451HZU/, /files/ENCFF896HDZ/, /files/ENCFF356LFX/	257805	ENCODE Processing Pipeline	c8f76e772192439a7847dbbea9f73f40		https://www.encodeproject.org/files/ENCFF142MJD/@@download/ENCFF142MJD.bed.gz
ENCFF884MNF	bed narrowPeak	bed	narrowPeak	IDR thresholded peaks	GRCh38	ENCSR000AQD	TF ChIP-seq	/human-donors/ENCDO000AAD/	EFO:0002067	K562	cell line	Homo sapiens										CHD1-human	DNA						2012-03-06	ENCODE		sonication (generic), see document	200-600	1	1_1, 1_2							/files/ENCFF666YXZ/, /files/ENCFF356LFX/, /files/ENCFF210JZL/, /files/ENCFF420ARY/, /files/ENCFF226FKB/	206889	ENCODE Processing Pipeline	bac144bea3a426d98ea70b9d56a50d64		https://www.encodeproject.org/files/ENCFF408NUX/@@download/ENCFF408NUX.bed.gz
ENCFF625QHR	bed narrowPeak	bed	narrowPeak	IDR thresholded peaks	GRCh38	ENCSR000BLR	TF ChIP-seq	/human-donors/ENCDO000AAD/	EFO:0002067	K562	cell line	Homo sapiens										SIN3A-human	DNA						2011-07-18	ENCODE		see document		1, 2	1_1, 2_1							/files/ENCFF827OOI/, /files/ENCFF197BGH/, /files/ENCFF356LFX/, /files/ENCFF959UGG/, /files/ENCFF993ZYO/	277617	ENCODE Processing Pipeline	bc5cdae20235d5dbc7013e8e619844be		https://www.encodeproject.org/files/ENCFF884MNF/@@download/ENCFF884MNF.bed.gz
ENCFF950YZE	bed narrowPeak	bed	narrowPeak	IDR thresholded peaks	GRCh38	ENCSR986CDX	TF ChIP-seq	/human-donors/ENCDO000AAD/	EFO:0002067	K562	cell line	Homo sapiens										NEUROD1-human	DNA						2014-07-07	ENCODE			150-350	1, 2	1_1, 2_1							/files/ENCFF005NXS/, /files/ENCFF253OGH/, /files/ENCFF356LFX/, /files/ENCFF117CNA/, /files/ENCFF908XGX/	241995	ENCODE Processing Pipeline	56460ae9024e25ead3a74ac885cd96ce		https://www.encodeproject.org/files/ENCFF625QHR/@@download/ENCFF625QHR.bed.gz
ENCFF410CPY	bed narrowPeak	bed	narrowPeak	IDR thresholded peaks	GRCh38	ENCSR000EHF	TF ChIP-seq	/human-donors/ENCDO000AAD/	EFO:0002067	K562	cell line	Homo sapiens										POLR2AphosphoS2-human	DNA						2011-10-29	ENCODE		see document		1, 2	1_1, 2_1							/files/ENCFF039CRW/, /files/ENCFF356LFX/, /files/ENCFF733DZV/, /files/ENCFF146ENO/, /files/ENCFF083UKK/	72204	ENCODE Processing Pipeline	d7c4c640b4d7061d75cd988c1cab8d68		https://www.encodeproject.org/files/ENCFF950YZE/@@download/ENCFF950YZE.bed.gz
ENCFF486QCV	bed narrowPeak	bed	narrowPeak	IDR thresholded peaks	GRCh38	ENCSR000DLY	TF ChIP-seq	/human-donors/ENCDO000AAD/	EFO:0002067	K562	cell line	Homo sapiens										POLR2A-human	DNA						2011-03-17	ENCODE		see document		1, 2	1_1, 2_1							/files/ENCFF500EAO/, /files/ENCFF356LFX/, /files/ENCFF058BNL/, /files/ENCFF509SVN/	508066	ENCODE Processing Pipeline	b78e8b765151122111ed77e05cde30c7		https://www.encodeproject.org/files/ENCFF410CPY/@@download/ENCFF410CPY.bed.gz
ENCFF944LWS	bed narrowPeak	bed	narrowPeak	IDR thresholded peaks	GRCh38	ENCSR000EHO	TF ChIP-seq	/human-donors/ENCDO000AAD/	EFO:0002067	K562	cell line	Homo sapiens										SMARCA4-human	DNA						2011-10-29	ENCODE		see document		1, 2	1_1, 2_1							/files/ENCFF188WRU/, /files/ENCFF147YPF/, /files/ENCFF356LFX/, /files/ENCFF957VHG/, /files/ENCFF769RAH/	64782	ENCODE Processing Pipeline	3b4c199a22de731c1670e958809f1d21		https://www.encodeproject.org/files/ENCFF486QCV/@@download/ENCFF486QCV.bed.gz
ENCFF627DJP	bed narrowPeak	bed	narrowPeak	IDR thresholded peaks	GRCh38	ENCSR000DOC	TF ChIP-seq	/human-donors/ENCDO000AAD/	EFO:0002067	K562	cell line	Homo sapiens										BRF2-human	DNA						2011-10-29	ENCODE		see document		1, 2, 3	1_1, 2_1, 3_1							/files/ENCFF356LFX/, /files/ENCFF451HJD/, /files/ENCFF774PJX/, /files/ENCFF039CRW/, /files/ENCFF146ENO/, /files/ENCFF228MIZ/	984	ENCODE Processing Pipeline	00950d75f1fefb8f08d6f3b6772b0428		https://www.encodeproject.org/files/ENCFF944LWS/@@download/ENCFF944LWS.bed.gz
ENCFF669MJX	bed narrowPeak	bed	narrowPeak	IDR thresholded peaks	GRCh38	ENCSR000DOI	TF ChIP-seq	/human-donors/ENCDO000AAD/	EFO:0002067	K562	cell line	Homo sapiens										POLR3A-human	DNA						2011-10-29	ENCODE		see document		1, 2	1_1, 2_1							/files/ENCFF888ZBM/, /files/ENCFF039CRW/, /files/ENCFF146ENO/, /files/ENCFF752EDG/, /files/ENCFF356LFX/	26398	ENCODE Processing Pipeline	77cc2fd392d32ee49b876a3b625666c0		https://www.encodeproject.org/files/ENCFF627DJP/@@download/ENCFF627DJP.bed.gz
ENCFF971YTJ	bed narrowPeak	bed	narrowPeak	IDR thresholded peaks	GRCh38	ENCSR000AQF	TF ChIP-seq	/human-donors/ENCDO000AAD/	EFO:0002067	K562	cell line	Homo sapiens										HDAC1-human	DNA						2012-03-06	ENCODE		sonication (generic), see document	200-600	1, 2	1_1, 2_1							/files/ENCFF226FKB/, /files/ENCFF666YXZ/, /files/ENCFF801TEZ/, /files/ENCFF245FJB/, /files/ENCFF356LFX/, /files/ENCFF420ARY/	290566	ENCODE Processing Pipeline	3471fc8bdb1c689d47622c2e6effbdbe		https://www.encodeproject.org/files/ENCFF669MJX/@@download/ENCFF669MJX.bed.gz
ENCFF634JRD	bed narrowPeak	bed	narrowPeak	IDR thresholded peaks	GRCh38	ENCSR000FCD	TF ChIP-seq	/human-donors/ENCDO000AAD/	EFO:0002067	K562	cell line	Homo sapiens										SMAD5-human	DNA						2014-07-07	ENCODE		see document		1, 2	1_1, 2_1							/files/ENCFF060DGR/, /files/ENCFF318XIW/, /files/ENCFF697NFG/, /files/ENCFF356LFX/, /files/ENCFF042EQQ/	390112	ENCODE Processing Pipeline	77c6bf28a4fb2faaff405431b149b7ef		https://www.encodeproject.org/files/ENCFF971YTJ/@@download/ENCFF971YTJ.bed.gz
ENCFF258VXX	bed narrowPeak	bed	narrowPeak	IDR thresholded peaks	GRCh38	ENCSR000BMR	TF ChIP-seq	/human-donors/ENCDO000AAD/	EFO:0002067	K562	cell line	Homo sapiens										POLR2A-human	DNA						2011-07-18	ENCODE		see document		1, 2	1_1, 2_1							/files/ENCFF473GBW/, /files/ENCFF197BGH/, /files/ENCFF993ZYO/, /files/ENCFF326LGW/, /files/ENCFF356LFX/	693952	ENCODE Processing Pipeline	f680f3a40f7812e22853084222958011		https://www.encodeproject.org/files/ENCFF634JRD/@@download/ENCFF634JRD.bed.gz
ENCFF862UUR	bed narrowPeak	bed	narrowPeak	IDR thresholded peaks	GRCh38	ENCSR000FAD	TF ChIP-seq	/human-donors/ENCDO000AAD/	EFO:0002067	K562	cell line	Homo sapiens										RAD21-human	DNA						2011-10-29	ENCODE		see document		1, 2	1_1, 2_1							/files/ENCFF019UJA/, /files/ENCFF039CRW/, /files/ENCFF356LFX/, /files/ENCFF919OQH/, /files/ENCFF146ENO/	279716	ENCODE Processing Pipeline	8ea125d06f3a4348bc2c8f91dc03d3d7		https://www.encodeproject.org/files/ENCFF258VXX/@@download/ENCFF258VXX.bed.gz
ENCFF289LLT	bed narrowPeak	bed	narrowPeak	IDR thresholded peaks	GRCh38	ENCSR000AVE	TF ChIP-seq	/human-donors/ENCDO000AAD/	EFO:0002067	K562	cell line	Homo sapiens										WHSC1-human	DNA						2012-08-06	ENCODE		see document		1	1_1							/files/ENCFF226FKB/, /files/ENCFF420ARY/, /files/ENCFF505RJR/, /files/ENCFF356LFX/, /files/ENCFF666YXZ/	27556	ENCODE Processing Pipeline	2d540bde11b459686dac07e53ab45c9a		https://www.encodeproject.org/files/ENCFF862UUR/@@download/ENCFF862UUR.bed.gz
ENCFF852ZRK	bed narrowPeak	bed	narrowPeak	conservative IDR thresholded peaks	GRCh38	ENCSR000EGW	TF ChIP-seq	/human-donors/ENCDO000AAD/	EFO:0002067	K562	cell line	Homo sapiens										SMC3-human	DNA						2011-10-29	ENCODE		see document		1, 2	1_1, 2_1							/files/ENCFF356LFX/, /files/ENCFF289XMA/, /files/ENCFF396DTD/, /files/ENCFF726NAN/	454877	ENCODE Processing Pipeline	c98b3608449cae78eefcd286ec815692		https://www.encodeproject.org/files/ENCFF289LLT/@@download/ENCFF289LLT.bed.gz
ENCFF985QBS	bed narrowPeak	bed	narrowPeak	IDR thresholded peaks	GRCh38	ENCSR000EHB	TF ChIP-seq	/human-donors/ENCDO000AAD/	EFO:0002067	K562	cell line	Homo sapiens										TAL1-human	DNA						2011-10-29	ENCODE		see document		1, 2	1_1, 2_1							/files/ENCFF769RAH/, /files/ENCFF120LWE/, /files/ENCFF147YPF/, /files/ENCFF356LFX/, /files/ENCFF273AEC/	517540	ENCODE Processing Pipeline	da54410694ab6846dcd4cdd3f997b10d		https://www.encodeproject.org/files/ENCFF852ZRK/@@download/ENCFF852ZRK.bed.gz
ENCFF349VSP	bed narrowPeak	bed	narrowPeak	IDR thresholded peaks	GRCh38	ENCSR000ATL	TF ChIP-seq	/human-donors/ENCDO000AAD/	EFO:0002067	K562	cell line	Homo sapiens										CHD4-human	DNA						2012-08-06	ENCODE		none, sonication (generic)	200-600	1, 2, 3	1_1, 2_1, 3_1							/files/ENCFF534XOH/, /files/ENCFF073KUJ/, /files/ENCFF666YXZ/, /files/ENCFF871KJZ/, /files/ENCFF226FKB/, /files/ENCFF420ARY/, /files/ENCFF356LFX/	107135	ENCODE Processing Pipeline	9a7765c851f2ff65cda04ac811057b36		https://www.encodeproject.org/files/ENCFF985QBS/@@download/ENCFF985QBS.bed.gz
ENCFF627PLM	bed narrowPeak	bed	narrowPeak	IDR thresholded peaks	GRCh38	ENCSR000ATZ	TF ChIP-seq	/human-donors/ENCDO000AAD/	EFO:0002067	K562	cell line	Homo sapiens										KAT2B-human	DNA						2012-08-06	ENCODE		see document		1	1_1							/files/ENCFF666YXZ/, /files/ENCFF420ARY/, /files/ENCFF608YNF/, /files/ENCFF226FKB/, /files/ENCFF356LFX/	13204	ENCODE Processing Pipeline	506b50cc2025385573623572a8ef6f5c		https://www.encodeproject.org/files/ENCFF349VSP/@@download/ENCFF349VSP.bed.gz
ENCFF959SMC	bed narrowPeak	bed	narrowPeak	IDR thresholded peaks	GRCh38	ENCSR000EGG	TF ChIP-seq	/human-donors/ENCDO000AAD/	EFO:0002067	K562	cell line	Homo sapiens										RCOR1-human	DNA						2012-05-14	ENCODE		see document		1, 2	1_1, 2_1							/files/ENCFF356LFX/, /files/ENCFF619EXP/, /files/ENCFF396DTD/, /files/ENCFF557SPX/	744942	ENCODE Processing Pipeline	4f39e90d8f3d3a7f7c7f112c8c00cec8		https://www.encodeproject.org/files/ENCFF627PLM/@@download/ENCFF627PLM.bed.gz
ENCFF650DWZ	bed narrowPeak	bed	narrowPeak	IDR thresholded peaks	GRCh38	ENCSR427XYP	TF ChIP-seq	/human-donors/ENCDO000AAD/	EFO:0002067	K562	cell line	Homo sapiens				CRISPR	insertion	{'schema_version': '14', 'aliases': [], 'organism': {'schema_version': '6', '@type': ['Organism', 'Item'], 'name': 'human', 'taxon_id': '9606', 'scientific_name': 'Homo sapiens', '@id': '/organisms/human/', 'uuid': '7745b647-ff15-4ff3-9ced-b897d4e2983c', 'status': 'released'}, 'genes': ['/genes/283337/'], '@type': ['Target', 'Item'], 'name': 'ZNF740-human', 'label': 'ZNF740', '@id': '/targets/ZNF…				ZNF740-human	DNA				formaldehyde		2022-08-15	ENCODE		sonication (generic)		1, 2	1_1, 2_1							/files/ENCFF356LFX/, /files/ENCFF783HKD/, /files/ENCFF385NDY/, /files/ENCFF168XGG/	251360	ENCODE Processing Pipeline	c4629ee079fe91c3549958447238a8cd		https://www.encodeproject.org/files/ENCFF959SMC/@@download/ENCFF959SMC.bed.gz
ENCFF742DPO	bed narrowPeak	bed	narrowPeak	conservative IDR thresholded peaks	GRCh38	ENCSR799URB	TF ChIP-seq	/human-donors/ENCDO000AAD/	EFO:0002067	K562	cell line	Homo sapiens				CRISPR	insertion	{'schema_version': '14', 'aliases': ['michael-snyder:TS-1588'], 'organism': {'schema_version': '6', '@type': ['Organism', 'Item'], 'name': 'human', 'taxon_id': '9606', 'scientific_name': 'Homo sapiens', '@id': '/organisms/human/', 'uuid': '7745b647-ff15-4ff3-9ced-b897d4e2983c', 'status': 'released'}, 'genes': ['/genes/7675/'], '@type': ['Target', 'Item'], 'name': 'ZNF121-human', 'label': 'ZNF121'…				ZNF121-human	DNA				formaldehyde		2022-08-15	ENCODE		sonication (generic)		1, 2	1_1, 2_1							/files/ENCFF312ZQN/, /files/ENCFF356LFX/, /files/ENCFF584EOT/, /files/ENCFF441EKA/	438231	ENCODE Processing Pipeline	e47d82c8ca55ecc8f43cd6dd238d7c96		https://www.encodeproject.org/files/ENCFF650DWZ/@@download/ENCFF650DWZ.bed.gz
ENCFF495XYS	bed narrowPeak	bed	narrowPeak	IDR thresholded peaks	GRCh38	ENCSR000EWE	TF ChIP-seq	/human-donors/ENCDO000AAD/	EFO:0002067	K562	cell line	Homo sapiens										ZNF274-human	DNA						2011-10-29	ENCODE		see document		1, 2	1_1, 2_1							/files/ENCFF521WGD/, /files/ENCFF356LFX/, /files/ENCFF785PPX/, /files/ENCFF355LXQ/	8645	ENCODE Processing Pipeline	5c998a9832afe7827c6d62bb3764f054		https://www.encodeproject.org/files/ENCFF742DPO/@@download/ENCFF742DPO.bed.gz
ENCFF442RYH	bed narrowPeak	bed	narrowPeak	conservative IDR thresholded peaks	GRCh38	ENCSR000EWH	TF ChIP-seq	/human-donors/ENCDO000AAD/	EFO:0002067	K562	cell line	Homo sapiens										NR2C2-human	DNA						2011-10-29	ENCODE		see document		1, 2	1_1, 2_1							/files/ENCFF206IFN/, /files/ENCFF356LFX/, /files/ENCFF944XWN/, /files/ENCFF355LXQ/	10275	ENCODE Processing Pipeline	33b1e84c1028c5cb5733a0bff54d979b		https://www.encodeproject.org/files/ENCFF495XYS/@@download/ENCFF495XYS.bed.gz
ENCFF266MUT	bed narrowPeak	bed	narrowPeak	IDR thresholded peaks	GRCh38	ENCSR609ZLF	TF ChIP-seq	/human-donors/ENCDO000AAD/	EFO:0002067	K562	cell line	Homo sapiens				CRISPR	insertion	{'schema_version': '14', 'aliases': ['michael-snyder:TS-739'], 'organism': {'schema_version': '6', '@type': ['Organism', 'Item'], 'name': 'human', 'taxon_id': '9606', 'scientific_name': 'Homo sapiens', '@id': '/organisms/human/', 'uuid': '7745b647-ff15-4ff3-9ced-b897d4e2983c', 'status': 'released'}, 'genes': ['/genes/170959/'], '@type': ['Target', 'Item'], 'name': 'ZNF431-human', 'label': 'ZNF431…				ZNF431-human	DNA				formaldehyde		2022-08-31	ENCODE		sonication (generic)		1, 2	1_1, 2_1							/files/ENCFF783HKD/, /files/ENCFF401SRE/, /files/ENCFF098RPD/, /files/ENCFF356LFX/	187336	ENCODE Processing Pipeline	669a8026899ad806b39d40da6c2e66d1		https://www.encodeproject.org/files/ENCFF442RYH/@@download/ENCFF442RYH.bed.gz
ENCFF967URJ	bed narrowPeak	bed	narrowPeak	IDR thresholded peaks	GRCh38	ENCSR672OHP	TF ChIP-seq	/human-donors/ENCDO000AAD/	EFO:0002067	K562	cell line	Homo sapiens				CRISPR	insertion	{'schema_version': '14', 'aliases': [], 'organism': {'schema_version': '6', '@type': ['Organism', 'Item'], 'name': 'human', 'taxon_id': '9606', 'scientific_name': 'Homo sapiens', '@id': '/organisms/human/', 'uuid': '7745b647-ff15-4ff3-9ced-b897d4e2983c', 'status': 'released'}, 'genes': ['/genes/84458/'], '@type': ['Target', 'Item'], 'name': 'LCOR-human', 'label': 'LCOR', '@id': '/targets/LCOR-hum…				LCOR-human	DNA				formaldehyde		2022-08-23	ENCODE		sonication (generic)		1, 2	1_1, 2_1							/files/ENCFF396BIF/, /files/ENCFF449WRD/, /files/ENCFF028PJB/, /files/ENCFF356LFX/	341448	ENCODE Processing Pipeline	15238935e3a89db82a84a759c7e3bc7d		https://www.encodeproject.org/files/ENCFF266MUT/@@download/ENCFF266MUT.bed.gz
ENCFF821MKR	bed narrowPeak	bed	narrowPeak	IDR thresholded peaks	GRCh38	ENCSR000EGB	TF ChIP-seq	/human-donors/ENCDO000AAD/	EFO:0002067	K562	cell line	Homo sapiens										TBL1XR1-human	DNA						2012-05-14	ENCODE		see document		1, 2	1_1, 2_1							/files/ENCFF449VIV/, /files/ENCFF356LFX/, /files/ENCFF473TSK/, /files/ENCFF396DTD/	273119	ENCODE Processing Pipeline	b387b78004a2068e23114fccf88ce1ed		https://www.encodeproject.org/files/ENCFF967URJ/@@download/ENCFF967URJ.bed.gz
ENCFF217ACS	bed narrowPeak	bed	narrowPeak	IDR thresholded peaks	GRCh38	ENCSR000EGY	TF ChIP-seq	/human-donors/ENCDO000AAD/	EFO:0002067	K562	cell line	Homo sapiens										EP300-human	DNA						2011-10-29	ENCODE		see document		1, 2	1_1, 2_1							/files/ENCFF808GKZ/, /files/ENCFF356LFX/, /files/ENCFF396RFE/, /files/ENCFF396DTD/	56065	ENCODE Processing Pipeline	2348231ccbb4c778aa62ab3c82bd9586		https://www.encodeproject.org/files/ENCFF821MKR/@@download/ENCFF821MKR.bed.gz
ENCFF070ZTX	bed narrowPeak	bed	narrowPeak	IDR thresholded peaks	GRCh38	ENCSR000DOH	TF ChIP-seq	/human-donors/ENCDO000AAD/	EFO:0002067	K562	cell line	Homo sapiens										SIRT6-human	DNA						2011-10-29	ENCODE		see document		1, 2	1_1, 2_1							/files/ENCFF645ZIX/, /files/ENCFF321WQD/, /files/ENCFF039CRW/, /files/ENCFF146ENO/, /files/ENCFF356LFX/	25146	ENCODE Processing Pipeline	f195c93166b6bbaca39773eb191957c7		https://www.encodeproject.org/files/ENCFF217ACS/@@download/ENCFF217ACS.bed.gz
ENCFF568ZPW	bed narrowPeak	bed	narrowPeak	IDR thresholded peaks	GRCh38	ENCSR000BKH	TF ChIP-seq	/human-donors/ENCDO000AAD/	EFO:0002067	K562	cell line	Homo sapiens										BCLAF1-human	DNA						2011-07-18	ENCODE		see document		1, 2	1_1, 2_1							/files/ENCFF197BGH/, /files/ENCFF540QGI/, /files/ENCFF563VQR/, /files/ENCFF993ZYO/, /files/ENCFF356LFX/	103350	ENCODE Processing Pipeline	1ae75c7182a220aea1149a5d52839e74		https://www.encodeproject.org/files/ENCFF070ZTX/@@download/ENCFF070ZTX.bed.gz
ENCFF702XPO	bed narrowPeak	bed	narrowPeak	IDR thresholded peaks	GRCh38	ENCSR000EFW	TF ChIP-seq	/human-donors/ENCDO000AAD/	EFO:0002067	K562	cell line	Homo sapiens										UBTF-human	DNA						2012-05-14	ENCODE		see document		1, 2	1_1, 2_1							/files/ENCFF323NCS/, /files/ENCFF147YPF/, /files/ENCFF356LFX/, /files/ENCFF769RAH/, /files/ENCFF612GKN/	171444	ENCODE Processing Pipeline	231f5914232270880e136f812221004b		https://www.encodeproject.org/files/ENCFF568ZPW/@@download/ENCFF568ZPW.bed.gz
ENCFF917HUH	bed narrowPeak	bed	narrowPeak	IDR thresholded peaks	GRCh38	ENCSR000EGE	TF ChIP-seq	/human-donors/ENCDO000AAD/	EFO:0002067	K562	cell line	Homo sapiens										EP300-human	DNA						2012-05-14	ENCODE		see document		1, 2	1_1, 2_1							/files/ENCFF356LFX/, /files/ENCFF857UQA/, /files/ENCFF396DTD/, /files/ENCFF748JCP/	505209	ENCODE Processing Pipeline	831450c72320c772f85b77f1ab465f16		https://www.encodeproject.org/files/ENCFF702XPO/@@download/ENCFF702XPO.bed.gz
ENCFF540QPM	bed narrowPeak	bed	narrowPeak	IDR thresholded peaks	GRCh38	ENCSR013UDY	TF ChIP-seq	/human-donors/ENCDO000AAD/	EFO:0002067	K562	cell line	Homo sapiens				CRISPR	insertion	{'schema_version': '14', 'aliases': [], 'organism': {'schema_version': '6', '@type': ['Organism', 'Item'], 'name': 'human', 'taxon_id': '9606', 'scientific_name': 'Homo sapiens', '@id': '/organisms/human/', 'uuid': '7745b647-ff15-4ff3-9ced-b897d4e2983c', 'status': 'released'}, 'genes': ['/genes/114034/'], '@type': ['Target', 'Item'], 'name': 'TOE1-human', 'label': 'TOE1', '@id': '/targets/TOE1-hu…				TOE1-human	DNA				formaldehyde		2022-08-15	ENCODE		sonication (generic)		1, 2	1_1, 2_1							/files/ENCFF420EPJ/, /files/ENCFF986BIP/, /files/ENCFF356LFX/, /files/ENCFF664VBD/	78635	ENCODE Processing Pipeline	028d5e474d612dda1bb14321bd71113d		https://www.encodeproject.org/files/ENCFF917HUH/@@download/ENCFF917HUH.bed.gz
ENCFF951KHS	bed narrowPeak	bed	narrowPeak	conservative IDR thresholded peaks	GRCh38	ENCSR000FAC	TF ChIP-seq	/human-donors/ENCDO000AAD/	EFO:0002067	K562	cell line	Homo sapiens										XRCC4-human	DNA						2011-10-29	ENCODE		see document		1, 2	1_1, 2_1							/files/ENCFF146ENO/, /files/ENCFF356LFX/, /files/ENCFF039CRW/, /files/ENCFF725RVA/, /files/ENCFF354YGX/	677	ENCODE Processing Pipeline	813d6da0b10b23de5f32979d28515ee6		https://www.encodeproject.org/files/ENCFF540QPM/@@download/ENCFF540QPM.bed.gz
ENCFF947AEO	bed narrowPeak	bed	narrowPeak	IDR thresholded peaks	GRCh38	ENCSR000EGF	TF ChIP-seq	/human-donors/ENCDO000AAD/	EFO:0002067	K562	cell line	Homo sapiens										POLR2AphosphoS2-human	DNA						2012-05-14	ENCODE		see document		1, 2	1_1, 2_1							/files/ENCFF816VGU/, /files/ENCFF356LFX/, /files/ENCFF615FUI/, /files/ENCFF396DTD/	178192	ENCODE Processing Pipeline	edd3af154fcbc6c7dd4d20183c64c516		https://www.encodeproject.org/files/ENCFF951KHS/@@download/ENCFF951KHS.bed.gz
ENCFF752EMN	bed narrowPeak	bed	narrowPeak	IDR thresholded peaks	GRCh38	ENCSR000EHD	TF ChIP-seq	/human-donors/ENCDO000AAD/	EFO:0002067	K562	cell line	Homo sapiens										CHD2-human	DNA						2011-10-29	ENCODE		see document		1, 2	1_1, 2_1							/files/ENCFF264KFY/, /files/ENCFF356LFX/, /files/ENCFF396DTD/, /files/ENCFF282OHT/	179610	ENCODE Processing Pipeline	9e7b3452012b8aa3c18111799102abbc		https://www.encodeproject.org/files/ENCFF947AEO/@@download/ENCFF947AEO.bed.gz
ENCFF060MMW	bed narrowPeak	bed	narrowPeak	IDR thresholded peaks	GRCh38	ENCSR000EWI	TF ChIP-seq	/human-donors/ENCDO000AAD/	EFO:0002067	K562	cell line	Homo sapiens										SETDB1-human	DNA						2011-10-29	ENCODE		see document		1, 2	1_1, 2_1							/files/ENCFF355LXQ/, /files/ENCFF356LFX/, /files/ENCFF495NJJ/, /files/ENCFF575NPK/	84346	ENCODE Processing Pipeline	bb903a17f51953a508b2c369028a8556		https://www.encodeproject.org/files/ENCFF752EMN/@@download/ENCFF752EMN.bed.gz
ENCFF816AEF	bed narrowPeak	bed	narrowPeak	IDR thresholded peaks	GRCh38	ENCSR000BKR	TF ChIP-seq	/human-donors/ENCDO000AAD/	EFO:0002067	K562	cell line	Homo sapiens										POLR2AphosphoS5-human	DNA						2011-07-18	ENCODE		see document		1, 2	1_1, 2_1							/files/ENCFF179XDZ/, /files/ENCFF197BGH/, /files/ENCFF356LFX/, /files/ENCFF571AWZ/, /files/ENCFF993ZYO/	506437	ENCODE Processing Pipeline	f54d243a0a1a9d5b9203fca371244c6d		https://www.encodeproject.org/files/ENCFF060MMW/@@download/ENCFF060MMW.bed.gz
ENCFF722UJW	bed narrowPeak	bed	narrowPeak	IDR thresholded peaks	GRCh38	ENCSR000ATY	TF ChIP-seq	/human-donors/ENCDO000AAD/	EFO:0002067	K562	cell line	Homo sapiens										NCOR1-human	DNA						2012-08-06	ENCODE		sonication (generic), see document	200-600	1	1_1							/files/ENCFF420ARY/, /files/ENCFF162RGS/, /files/ENCFF226FKB/, /files/ENCFF666YXZ/, /files/ENCFF356LFX/	10012	ENCODE Processing Pipeline	35f47b4111c68ca1831fb368ab591416		https://www.encodeproject.org/files/ENCFF816AEF/@@download/ENCFF816AEF.bed.gz
ENCFF784BTI	bed narrowPeak	bed	narrowPeak	IDR thresholded peaks	GRCh38	ENCSR000AVD	TF ChIP-seq	/human-donors/ENCDO000AAD/	EFO:0002067	K562	cell line	Homo sapiens										CHD7-human	DNA						2012-08-06	ENCODE		sonication (generic), see document	200-600	1	1_1							/files/ENCFF666YXZ/, /files/ENCFF226FKB/, /files/ENCFF356LFX/, /files/ENCFF420ARY/, /files/ENCFF719VML/	20766	ENCODE Processing Pipeline	f9d7e0d4f7f3bd5c6d470cbfa3ff4d49		https://www.encodeproject.org/files/ENCFF722UJW/@@download/ENCFF722UJW.bed.gz
ENCFF201BGD	bed narrowPeak	bed	narrowPeak	IDR thresholded peaks	GRCh38	ENCSR000BKS	TF ChIP-seq	/human-donors/ENCDO000AAD/	EFO:0002067	K562	cell line	Homo sapiens										TAF1-human	DNA						2011-07-18	ENCODE		see document		1, 2	1_1, 2_1							/files/ENCFF993ZYO/, /files/ENCFF197BGH/, /files/ENCFF014BGO/, /files/ENCFF356LFX/, /files/ENCFF129MBA/	343706	ENCODE Processing Pipeline	d4472b6dec9fbbeaf19216b99fea3e67		https://www.encodeproject.org/files/ENCFF784BTI/@@download/ENCFF784BTI.bed.gz
ENCFF319ZYX	bed narrowPeak	bed	narrowPeak	IDR thresholded peaks	GRCh38	ENCSR980ZWE	TF ChIP-seq	/human-donors/ENCDO000AAD/	EFO:0002067	K562	cell line	Homo sapiens				CRISPR	insertion	{'dbxrefs': ['FactorBook:NR3C1'], 'aliases': ['michael-snyder:TS-126'], 'organism': {'schema_version': '6', '@type': ['Organism', 'Item'], 'name': 'human', 'taxon_id': '9606', 'scientific_name': 'Homo sapiens', '@id': '/organisms/human/', 'uuid': '7745b647-ff15-4ff3-9ced-b897d4e2983c', 'status': 'released'}, 'genes': ['/genes/2908/'], '@type': ['Target', 'Item'], 'label': 'NR3C1', 'title': 'NR3C1…				NR3C1-human	DNA				formaldehyde		2022-09-13	ENCODE		sonication (generic)		1, 2	1_1, 2_1							/files/ENCFF356LFX/, /files/ENCFF742MRE/, /files/ENCFF370LBF/, /files/ENCFF925KHE/	77950	ENCODE Processing Pipeline	73d3cbdd19e9aa165dd64d8691cc71be		https://www.encodeproject.org/files/ENCFF201BGD/@@download/ENCFF201BGD.bed.gz
ENCFF068OEJ	bed narrowPeak	bed	narrowPeak	IDR thresholded peaks	GRCh38	ENCSR000EWD	TF ChIP-seq	/human-donors/ENCDO000AAD/	EFO:0002067	K562	cell line	Homo sapiens										SETDB1-human	DNA						2012-05-14	ENCODE		chemical (micrococcal nuclease)		1, 2	1_1, 2_1							/files/ENCFF653VRH/, /files/ENCFF927KUH/, /files/ENCFF356LFX/, /files/ENCFF355LXQ/	63262	ENCODE Processing Pipeline	765096f42484c59c49079effd27df8e5		https://www.encodeproject.org/files/ENCFF319ZYX/@@download/ENCFF319ZYX.bed.gz
ENCFF467RYH	bed narrowPeak	bed	narrowPeak	IDR thresholded peaks	GRCh38	ENCSR000ATV	TF ChIP-seq	/human-donors/ENCDO000AAD/	EFO:0002067	K562	cell line	Homo sapiens										CBX3-human	DNA						2012-08-06	ENCODE		see document		1	1_1							/files/ENCFF420ARY/, /files/ENCFF226FKB/, /files/ENCFF356LFX/, /files/ENCFF824MYW/, /files/ENCFF666YXZ/	13671	ENCODE Processing Pipeline	1f7ce549f03d8503fbc0a290ef11124d		https://www.encodeproject.org/files/ENCFF068OEJ/@@download/ENCFF068OEJ.bed.gz
ENCFF956MGE	bed narrowPeak	bed	narrowPeak	optimal IDR thresholded peaks	GRCh38	ENCSR052PTN	TF ChIP-seq	/human-donors/ENCDO000AAD/	EFO:0002067	K562	cell line	Homo sapiens										PCBP1-human	DNA			SDS	formaldehyde		2018-01-16	ENCODE			200-400	1, 2	1_1, 2_1							/files/ENCFF722HLE/, /files/ENCFF419RSJ/, /files/ENCFF661UAG/, /files/ENCFF748GCS/	189337	ENCODE Processing Pipeline	45e9c0449a5d16f8e53288cbc33ef4aa		https://www.encodeproject.org/files/ENCFF467RYH/@@download/ENCFF467RYH.bed.gz
ENCFF496PIQ	bed narrowPeak	bed	narrowPeak	IDR thresholded peaks	GRCh38	ENCSR052PTN	TF ChIP-seq	/human-donors/ENCDO000AAD/	EFO:0002067	K562	cell line	Homo sapiens										PCBP1-human	DNA			SDS	formaldehyde		2018-01-16	ENCODE			200-400	1, 2	1_1, 2_1							/files/ENCFF781ERK/, /files/ENCFF139VSG/, /files/ENCFF541ALB/, /files/ENCFF589CMT/, /files/ENCFF356LFX/	199346	ENCODE Processing Pipeline	c3280c55cc379ca7cdcbb170c09f827e		https://www.encodeproject.org/files/ENCFF956MGE/@@download/ENCFF956MGE.bed.gz
ENCFF990SFN	bed narrowPeak	bed	narrowPeak	IDR thresholded peaks	GRCh38	ENCSR000DOD	TF ChIP-seq	/human-donors/ENCDO000AAD/	EFO:0002067	K562	cell line	Homo sapiens										GTF3C2-human	DNA						2011-10-29	ENCODE		see document		1, 2, 3	1_1, 2_1, 3_1							/files/ENCFF039CRW/, /files/ENCFF146ENO/, /files/ENCFF178JUJ/, /files/ENCFF434GZJ/, /files/ENCFF356LFX/, /files/ENCFF441ZTT/	34271	ENCODE Processing Pipeline	3cd026825e6bc4cd0ecce8f8da22b945		https://www.encodeproject.org/files/ENCFF496PIQ/@@download/ENCFF496PIQ.bed.gz
ENCFF139FMU	bed narrowPeak	bed	narrowPeak	IDR thresholded peaks	GRCh38	ENCSR352BJL	TF ChIP-seq	/human-donors/ENCDO000AAD/	EFO:0002067	K562	cell line	Homo sapiens										ZNF318-human	DNA						2016-06-14	ENCODE			450-650	1, 2	1_1, 2_1							/files/ENCFF936FZX/, /files/ENCFF669XDI/, /files/ENCFF970CZZ/, /files/ENCFF822ODT/, /files/ENCFF037WIZ/, /files/ENCFF356LFX/, /files/ENCFF261JXQ/	171014	ENCODE Processing Pipeline	7d92acbb09f9f1666e539f6e90e699fd		https://www.encodeproject.org/files/ENCFF990SFN/@@download/ENCFF990SFN.bed.gz
ENCFF045CFL	bed narrowPeak	bed	narrowPeak	IDR thresholded peaks	GRCh38	ENCSR000EFN	TF ChIP-seq	/human-donors/ENCDO000AAD/	EFO:0002067	K562	cell line	Homo sapiens										HCFC1-human	DNA						2012-08-20	ENCODE		see document		1, 2	1_1, 2_1							/files/ENCFF751GYA/, /files/ENCFF325GVF/, /files/ENCFF356LFX/, /files/ENCFF396DTD/	236121	ENCODE Processing Pipeline	3f32ecaaafe2ad5a2c1bce055cf62f0d		https://www.encodeproject.org/files/ENCFF139FMU/@@download/ENCFF139FMU.bed.gz
ENCFF057NNR	bed narrowPeak	bed	narrowPeak	IDR thresholded peaks	GRCh38	ENCSR000EVX	TF ChIP-seq	/human-donors/ENCDO000AAD/	EFO:0002067	K562	cell line	Homo sapiens										ZNF274-human	DNA						2011-10-29	ENCODE		see document		1, 2	1_1, 2_1							/files/ENCFF356LFX/, /files/ENCFF335QMI/, /files/ENCFF969JFI/, /files/ENCFF355LXQ/	60313	ENCODE Processing Pipeline	801dbae50a544b70900ae6c6cb392f55		https://www.encodeproject.org/files/ENCFF045CFL/@@download/ENCFF045CFL.bed.gz
ENCFF987FJR	bed narrowPeak	bed	narrowPeak	IDR thresholded peaks	GRCh38	ENCSR657EOF	TF ChIP-seq	/human-donors/ENCDO000AAD/	EFO:0002067	K562	cell line	Homo sapiens										NFRKB-human	DNA						2016-06-14	ENCODE			450-650	1, 2	1_1, 2_1							/files/ENCFF725MAW/, /files/ENCFF970CZZ/, /files/ENCFF356LFX/, /files/ENCFF037WIZ/, /files/ENCFF822ODT/, /files/ENCFF936FZX/, /files/ENCFF333HME/	423330	ENCODE Processing Pipeline	b0cbafe2bc2823ec4ee0fc7e5f04c29a		https://www.encodeproject.org/files/ENCFF057NNR/@@download/ENCFF057NNR.bed.gz
ENCFF185KMK	bed narrowPeak	bed	narrowPeak	IDR thresholded peaks	GRCh38	ENCSR000DOE	TF ChIP-seq	/human-donors/ENCDO000AAD/	EFO:0002067	K562	cell line	Homo sapiens										GTF2B-human	DNA						2011-10-29	ENCODE		see document		1, 2	1_1, 2_1							/files/ENCFF356LFX/, /files/ENCFF099FVV/, /files/ENCFF146ENO/, /files/ENCFF039CRW/, /files/ENCFF529SYF/	34038	ENCODE Processing Pipeline	0cceee06a6662e006f65476912647ca5		https://www.encodeproject.org/files/ENCFF987FJR/@@download/ENCFF987FJR.bed.gz
ENCFF308VAI	bed narrowPeak	bed	narrowPeak	IDR thresholded peaks	GRCh38	ENCSR279IMD	TF ChIP-seq	/human-donors/ENCDO000AAD/	EFO:0002067	K562	cell line	Homo sapiens				CRISPR	insertion	{'schema_version': '14', 'aliases': [], 'organism': {'schema_version': '6', '@type': ['Organism', 'Item'], 'name': 'human', 'taxon_id': '9606', 'scientific_name': 'Homo sapiens', '@id': '/organisms/human/', 'uuid': '7745b647-ff15-4ff3-9ced-b897d4e2983c', 'status': 'released'}, 'genes': ['/genes/10042/'], '@type': ['Target', 'Item'], 'name': 'HMGXB4-human', 'label': 'HMGXB4', '@id': '/targets/HMGX…				HMGXB4-human	DNA				formaldehyde		2023-01-06	ENCODE		sonication (generic)		1, 2	1_1, 2_1							/files/ENCFF356LFX/, /files/ENCFF641POX/, /files/ENCFF721LSL/, /files/ENCFF868TWP/	165866	ENCODE Processing Pipeline	e1531c7012325cca2ecb13643bf803ce		https://www.encodeproject.org/files/ENCFF185KMK/@@download/ENCFF185KMK.bed.gz
ENCFF335ZTU	bed narrowPeak	bed	narrowPeak	IDR thresholded peaks	GRCh38	ENCSR249VFB	TF ChIP-seq	/human-donors/ENCDO000AAD/	EFO:0002067	K562	cell line	Homo sapiens				CRISPR	insertion	{'schema_version': '14', 'aliases': [], 'organism': {'schema_version': '6', '@type': ['Organism', 'Item'], 'name': 'human', 'taxon_id': '9606', 'scientific_name': 'Homo sapiens', '@id': '/organisms/human/', 'uuid': '7745b647-ff15-4ff3-9ced-b897d4e2983c', 'status': 'released'}, 'genes': ['/genes/166793/'], '@type': ['Target', 'Item'], 'name': 'ZBTB49-human', 'label': 'ZBTB49', '@id': '/targets/ZBT…				ZBTB49-human	DNA				formaldehyde		2022-08-15	ENCODE		sonication (generic)		1, 2	1_1, 2_1							/files/ENCFF356LFX/, /files/ENCFF902MKD/, /files/ENCFF752YPM/, /files/ENCFF441EKA/	53987	ENCODE Processing Pipeline	df001b91033c97d18376994e157e9b32		https://www.encodeproject.org/files/ENCFF308VAI/@@download/ENCFF308VAI.bed.gz
ENCFF653DNY	bed narrowPeak	bed	narrowPeak	IDR thresholded peaks	GRCh38	ENCSR140GLO	TF ChIP-seq	/human-donors/ENCDO000AAD/	EFO:0002067	K562	cell line	Homo sapiens				CRISPR	insertion	{'schema_version': '14', 'aliases': [], 'organism': {'schema_version': '6', '@type': ['Organism', 'Item'], 'name': 'human', 'taxon_id': '9606', 'scientific_name': 'Homo sapiens', '@id': '/organisms/human/', 'uuid': '7745b647-ff15-4ff3-9ced-b897d4e2983c', 'status': 'released'}, 'genes': ['/genes/4088/'], '@type': ['Target', 'Item'], 'name': 'SMAD3-human', 'label': 'SMAD3', '@id': '/targets/SMAD3-h…				SMAD3-human	DNA				formaldehyde		2022-10-03	ENCODE		sonication (generic)		1, 2	1_1, 2_1							/files/ENCFF356LFX/, /files/ENCFF721LSL/, /files/ENCFF370LBF/, /files/ENCFF019BPD/, /files/ENCFF645UUI/	51965	ENCODE Processing Pipeline	48ff6d2f45fc703cd6d2a4a7bcb9f895		https://www.encodeproject.org/files/ENCFF335ZTU/@@download/ENCFF335ZTU.bed.gz
ENCFF355OYM	bed narrowPeak	bed	narrowPeak	IDR thresholded peaks	GRCh38	ENCSR976MXN	TF ChIP-seq	/human-donors/ENCDO000AAD/	EFO:0002067	K562	cell line	Homo sapiens				CRISPR	insertion	{'schema_version': '14', 'aliases': [], 'organism': {'schema_version': '6', '@type': ['Organism', 'Item'], 'name': 'human', 'taxon_id': '9606', 'scientific_name': 'Homo sapiens', '@id': '/organisms/human/', 'uuid': '7745b647-ff15-4ff3-9ced-b897d4e2983c', 'status': 'released'}, 'genes': ['/genes/57693/'], '@type': ['Target', 'Item'], 'name': 'ZNF317-human', 'label': 'ZNF317', '@id': '/targets/ZNF3…				ZNF317-human	DNA				formaldehyde		2023-01-06	ENCODE		sonication (generic)		1, 2	1_1, 2_1							/files/ENCFF959LBW/, /files/ENCFF721LSL/, /files/ENCFF356LFX/, /files/ENCFF008TDS/	241843	ENCODE Processing Pipeline	643ff5d54ae4c9defffa5033743393e9		https://www.encodeproject.org/files/ENCFF653DNY/@@download/ENCFF653DNY.bed.gz
ENCFF134HBP	bed narrowPeak	bed	narrowPeak	IDR thresholded peaks	GRCh38	ENCSR675LRO	TF ChIP-seq	/human-donors/ENCDO000AAD/	EFO:0002067	K562	cell line	Homo sapiens										MLLT1-human	DNA						2016-06-14	ENCODE			450-650	1, 2	1_1, 2_1							/files/ENCFF970CZZ/, /files/ENCFF175EMR/, /files/ENCFF037WIZ/, /files/ENCFF633ZGU/, /files/ENCFF822ODT/, /files/ENCFF356LFX/, /files/ENCFF936FZX/	203194	ENCODE Processing Pipeline	a24646cfedce00ad900ce795956cf06c		https://www.encodeproject.org/files/ENCFF355OYM/@@download/ENCFF355OYM.bed.gz
ENCFF164CTH	bed narrowPeak	bed	narrowPeak	optimal IDR thresholded peaks	GRCh38	ENCSR479QAJ	TF ChIP-seq	/human-donors/ENCDO000AAD/	EFO:0002067	K562	cell line	Homo sapiens										U2AF2-human	DNA			SDS	formaldehyde		2017-02-27	ENCODE			200-400	1, 2	1_1, 2_1							/files/ENCFF066HLE/, /files/ENCFF419RSJ/, /files/ENCFF570EIH/, /files/ENCFF426XGS/	2589	ENCODE Processing Pipeline	b2b9461da7b80c05b72cd1f582905da4		https://www.encodeproject.org/files/ENCFF134HBP/@@download/ENCFF134HBP.bed.gz
ENCFF478LQC	bed narrowPeak	bed	narrowPeak	conservative IDR thresholded peaks	GRCh38	ENCSR479QAJ	TF ChIP-seq	/human-donors/ENCDO000AAD/	EFO:0002067	K562	cell line	Homo sapiens										U2AF2-human	DNA			SDS	formaldehyde		2017-02-27	ENCODE			200-400	1, 2	1_1, 2_1							/files/ENCFF591RXP/, /files/ENCFF607DFN/, /files/ENCFF913GOO/, /files/ENCFF126YFU/, /files/ENCFF356LFX/	2813	ENCODE Processing Pipeline	46409e1e68a34f12e062a26114cfae16		https://www.encodeproject.org/files/ENCFF164CTH/@@download/ENCFF164CTH.bed.gz
ENCFF109UVJ	bed narrowPeak	bed	narrowPeak	IDR thresholded peaks	GRCh38	ENCSR113LAS	TF ChIP-seq	/human-donors/ENCDO000AAD/	EFO:0002067	K562	cell line	Homo sapiens										MTA2-human	DNA						2016-06-14	ENCODE			450-650	1, 2	1_1, 2_1							/files/ENCFF970CZZ/, /files/ENCFF936FZX/, /files/ENCFF037WIZ/, /files/ENCFF356LFX/, /files/ENCFF264GEK/, /files/ENCFF822ODT/, /files/ENCFF165ZYI/	271571	ENCODE Processing Pipeline	07d27e5447088ae5f9eea3538cd06f27		https://www.encodeproject.org/files/ENCFF478LQC/@@download/ENCFF478LQC.bed.gz
ENCFF916CTU	bed narrowPeak	bed	narrowPeak	IDR thresholded peaks	GRCh38	ENCSR755CRA	TF ChIP-seq	/human-donors/ENCDO000AAD/	EFO:0002067	K562	cell line	Homo sapiens				CRISPR	insertion	{'schema_version': '14', 'aliases': [], 'organism': {'schema_version': '6', '@type': ['Organism', 'Item'], 'name': 'human', 'taxon_id': '9606', 'scientific_name': 'Homo sapiens', '@id': '/organisms/human/', 'uuid': '7745b647-ff15-4ff3-9ced-b897d4e2983c', 'status': 'released'}, 'genes': ['/genes/7745/'], '@type': ['Target', 'Item'], 'name': 'ZKSCAN8-human', 'label': 'ZKSCAN8', '@id': '/targets/ZKS…				ZKSCAN8-human	DNA				formaldehyde		2023-01-06	ENCODE		sonication (generic)		1, 2	1_1, 2_1							/files/ENCFF902DGY/, /files/ENCFF356LFX/, /files/ENCFF721LSL/, /files/ENCFF028PJB/, /files/ENCFF983PPP/	81652	ENCODE Processing Pipeline	b48e9cd401e02eccced7cf053e85fc69		https://www.encodeproject.org/files/ENCFF109UVJ/@@download/ENCFF109UVJ.bed.gz
ENCFF615AKB	bed narrowPeak	bed	narrowPeak	IDR thresholded peaks	GRCh38	ENCSR166BAY	TF ChIP-seq	/human-donors/ENCDO000AAD/	EFO:0002067	K562	cell line	Homo sapiens				CRISPR	insertion	{'dbxrefs': ['FactorBook:ZBTB1'], 'aliases': ['michael-snyder:TS-1379'], 'organism': {'schema_version': '6', '@type': ['Organism', 'Item'], 'name': 'human', 'taxon_id': '9606', 'scientific_name': 'Homo sapiens', '@id': '/organisms/human/', 'uuid': '7745b647-ff15-4ff3-9ced-b897d4e2983c', 'status': 'released'}, 'genes': ['/genes/22890/'], '@type': ['Target', 'Item'], 'label': 'ZBTB1', 'title': 'ZBT…				ZBTB1-human	DNA				formaldehyde		2023-01-06	ENCODE		sonication (generic)		1, 2	1_1, 2_1							/files/ENCFF706BPG/, /files/ENCFF356LFX/, /files/ENCFF028PJB/, /files/ENCFF591GLK/	155971	ENCODE Processing Pipeline	3054b0984e217753d68182d1cbf23d04		https://www.encodeproject.org/files/ENCFF916CTU/@@download/ENCFF916CTU.bed.gz
ENCFF986BYT	bed narrowPeak	bed	narrowPeak	IDR thresholded peaks	GRCh38	ENCSR000DOB	TF ChIP-seq	/human-donors/ENCDO000AAD/	EFO:0002067	K562	cell line	Homo sapiens										HMGN3-human	DNA						2011-10-29	ENCODE		see document		1, 2	1_1, 2_1							/files/ENCFF430AGY/, /files/ENCFF146ENO/, /files/ENCFF356LFX/, /files/ENCFF039CRW/, /files/ENCFF278IOG/	322316	ENCODE Processing Pipeline	85c38adbbc1bf9d816b3fc766e979441		https://www.encodeproject.org/files/ENCFF615AKB/@@download/ENCFF615AKB.bed.gz
ENCFF063NIH	bed narrowPeak	bed	narrowPeak	IDR thresholded peaks	GRCh38	ENCSR033VAZ	TF ChIP-seq	/human-donors/ENCDO000AAD/	EFO:0002067	K562	cell line	Homo sapiens										TARDBP-human	DNA						2016-04-22	ENCODE			450-650	2, 3	2_1, 3_1							/files/ENCFF356LFX/, /files/ENCFF822ODT/, /files/ENCFF023LND/, /files/ENCFF970CZZ/, /files/ENCFF419FNY/, /files/ENCFF037WIZ/, /files/ENCFF936FZX/	156835	ENCODE Processing Pipeline	4a10eafbcbccb914e0eb9c12e2bc3d9b		https://www.encodeproject.org/files/ENCFF986BYT/@@download/ENCFF986BYT.bed.gz
ENCFF482DRO	bed narrowPeak	bed	narrowPeak	IDR thresholded peaks	GRCh38	ENCSR530XQI	TF ChIP-seq	/human-donors/ENCDO000AAD/	EFO:0002067	K562	cell line	Homo sapiens										L3MBTL2-human	DNA						2016-06-23	ENCODE			450-650	1, 2	1_1, 2_1							/files/ENCFF822ODT/, /files/ENCFF037CHU/, /files/ENCFF936FZX/, /files/ENCFF970CZZ/, /files/ENCFF356LFX/, /files/ENCFF037WIZ/, /files/ENCFF869KUB/	887198	ENCODE Processing Pipeline	02c2f204cdf147a55e8fc5992575266c		https://www.encodeproject.org/files/ENCFF063NIH/@@download/ENCFF063NIH.bed.gz
ENCFF752DQV	bed narrowPeak	bed	narrowPeak	optimal IDR thresholded peaks	GRCh38	ENCSR690GUG	TF ChIP-seq	/human-donors/ENCDO000AAD/	EFO:0002067	K562	cell line	Homo sapiens										U2AF1-human	DNA			SDS	formaldehyde		2017-02-27	ENCODE			200-400	1, 2	1_1, 2_1							/files/ENCFF419RSJ/, /files/ENCFF763NYG/, /files/ENCFF251STL/, /files/ENCFF413JEY/	82992	ENCODE Processing Pipeline	d26d99b4850455d67a350c8833578aa1		https://www.encodeproject.org/files/ENCFF482DRO/@@download/ENCFF482DRO.bed.gz
ENCFF080IBW	bed narrowPeak	bed	narrowPeak	conservative IDR thresholded peaks	GRCh38	ENCSR690GUG	TF ChIP-seq	/human-donors/ENCDO000AAD/	EFO:0002067	K562	cell line	Homo sapiens										U2AF1-human	DNA			SDS	formaldehyde		2017-02-27	ENCODE			200-400	1, 2	1_1, 2_1							/files/ENCFF591RXP/, /files/ENCFF757WYD/, /files/ENCFF356LFX/, /files/ENCFF421IKZ/, /files/ENCFF607DFN/	83870	ENCODE Processing Pipeline	ee771792255284d6fa1fe1b4ddccd28b		https://www.encodeproject.org/files/ENCFF752DQV/@@download/ENCFF752DQV.bed.gz
ENCFF649OPX	bed narrowPeak	bed	narrowPeak	IDR thresholded peaks	GRCh38	ENCSR411UYA	TF ChIP-seq	/human-donors/ENCDO000AAD/	EFO:0002067	K562	cell line	Homo sapiens										MTA2-human	DNA						2016-06-14	ENCODE			450-650	1, 2	1_1, 2_1							/files/ENCFF356LFX/, /files/ENCFF822ODT/, /files/ENCFF083GWN/, /files/ENCFF970CZZ/, /files/ENCFF936FZX/, /files/ENCFF037WIZ/, /files/ENCFF685JFT/	324493	ENCODE Processing Pipeline	74644db4fcf6875742a1f33737a7e231		https://www.encodeproject.org/files/ENCFF080IBW/@@download/ENCFF080IBW.bed.gz
ENCFF653CLO	bed narrowPeak	bed	narrowPeak	IDR thresholded peaks	GRCh38	ENCSR385AHH	TF ChIP-seq	/human-donors/ENCDO000AAD/	EFO:0002067	K562	cell line	Homo sapiens										ZNF24-human	DNA						2016-04-21	ENCODE			450-650	2, 3	2_1, 3_1							/files/ENCFF822ODT/, /files/ENCFF611VTE/, /files/ENCFF037WIZ/, /files/ENCFF301KMY/, /files/ENCFF356LFX/, /files/ENCFF970CZZ/, /files/ENCFF936FZX/	263955	ENCODE Processing Pipeline	7736d64f689406c9a980afa5516f0c07		https://www.encodeproject.org/files/ENCFF649OPX/@@download/ENCFF649OPX.bed.gz
ENCFF716PXH	bed narrowPeak	bed	narrowPeak	IDR thresholded peaks	GRCh38	ENCSR000EGT	TF ChIP-seq	/human-donors/ENCDO000AAD/	EFO:0002067	K562	cell line	Homo sapiens	Interferon gamma		6.0 hour							IRF1-human	DNA						2011-10-29	ENCODE		see document		1, 2	1_1, 2_1							/files/ENCFF023ECI/, /files/ENCFF356LFX/, /files/ENCFF764NDV/, /files/ENCFF601RHB/	229806	ENCODE Processing Pipeline	1bd3368e197bf3ee06d218a81b11cf23		https://www.encodeproject.org/files/ENCFF653CLO/@@download/ENCFF653CLO.bed.gz
ENCFF661EUX	bed narrowPeak	bed	narrowPeak	IDR thresholded peaks	GRCh38	ENCSR219BXP	TF ChIP-seq	/human-donors/ENCDO000AAD/	EFO:0002067	K562	cell line	Homo sapiens										DPF2-human	DNA						2017-11-14	ENCODE			450-650	1, 3	1_1, 3_1							/files/ENCFF037WIZ/, /files/ENCFF342FNA/, /files/ENCFF822ODT/, /files/ENCFF884ALE/, /files/ENCFF356LFX/, /files/ENCFF936FZX/, /files/ENCFF970CZZ/	450688	ENCODE Processing Pipeline	3173a0719e063d2621da37ef12832202		https://www.encodeproject.org/files/ENCFF716PXH/@@download/ENCFF716PXH.bed.gz
ENCFF264BDD	bed narrowPeak	bed	narrowPeak	IDR thresholded peaks	GRCh38	ENCSR000EGO	TF ChIP-seq	/human-donors/ENCDO000AAD/	EFO:0002067	K562	cell line	Homo sapiens										RFX5-human	DNA						2011-10-29	ENCODE		see document		1, 2	1_1, 2_1							/files/ENCFF396DTD/, /files/ENCFF618OKT/, /files/ENCFF929SXG/, /files/ENCFF356LFX/	50939	ENCODE Processing Pipeline	613b7c5249928adcd0c2f5e942bf8e16		https://www.encodeproject.org/files/ENCFF661EUX/@@download/ENCFF661EUX.bed.gz
ENCFF304PGC	bed narrowPeak	bed	narrowPeak	IDR thresholded peaks	GRCh38	ENCSR000EWN	TF ChIP-seq	/human-donors/ENCDO000AAD/	EFO:0002067	K562	cell line	Homo sapiens										ZNF263-human	DNA						2011-10-29	ENCODE		see document		1, 2	1_1, 2_1							/files/ENCFF356LFX/, /files/ENCFF010BIB/, /files/ENCFF429CFO/, /files/ENCFF355LXQ/	63819	ENCODE Processing Pipeline	ff7457991179cb3f9ded340345970396		https://www.encodeproject.org/files/ENCFF264BDD/@@download/ENCFF264BDD.bed.gz
ENCFF556MUV	bed narrowPeak	bed	narrowPeak	IDR thresholded peaks	GRCh38	ENCSR642VZY	TF ChIP-seq	/human-donors/ENCDO000AAD/	EFO:0002067	K562	cell line	Homo sapiens										KDM4B-human	DNA						2016-04-01	ENCODE		sonication (generic)		1, 2	1_1, 2_1							/files/ENCFF003XKJ/, /files/ENCFF142XLB/, /files/ENCFF451UWK/, /files/ENCFF318XIW/, /files/ENCFF356LFX/	141390	ENCODE Processing Pipeline	e6195dee5d23f38a81be36da0b1c738f		https://www.encodeproject.org/files/ENCFF304PGC/@@download/ENCFF304PGC.bed.gz
ENCFF020XNM	bed narrowPeak	bed	narrowPeak	IDR thresholded peaks	GRCh38	ENCSR107GRP	TF ChIP-seq	/human-donors/ENCDO000AAD/	EFO:0002067	K562	cell line	Homo sapiens										MLLT1-human	DNA						2016-06-14	ENCODE			450-650	1, 2	1_1, 2_1							/files/ENCFF532AZD/, /files/ENCFF037WIZ/, /files/ENCFF646KNR/, /files/ENCFF936FZX/, /files/ENCFF822ODT/, /files/ENCFF970CZZ/, /files/ENCFF356LFX/	458549	ENCODE Processing Pipeline	063fd173b93a2b69f71cac8829b8d88b		https://www.encodeproject.org/files/ENCFF556MUV/@@download/ENCFF556MUV.bed.gz
ENCFF307GHJ	bed narrowPeak	bed	narrowPeak	IDR thresholded peaks	GRCh38	ENCSR654CQU	TF ChIP-seq	/human-donors/ENCDO000AAD/	EFO:0002067	K562	cell line	Homo sapiens										SNIP1-human	DNA						2017-06-23	ENCODE			450-650	1, 2	1_1, 2_1							/files/ENCFF002SXA/, /files/ENCFF822ODT/, /files/ENCFF936FZX/, /files/ENCFF356LFX/, /files/ENCFF661VFO/, /files/ENCFF037WIZ/, /files/ENCFF970CZZ/	42777	ENCODE Processing Pipeline	48c1de3dfe2b75a9cf554fade58cce38		https://www.encodeproject.org/files/ENCFF020XNM/@@download/ENCFF020XNM.bed.gz
ENCFF746TUQ	bed narrowPeak	bed	narrowPeak	IDR thresholded peaks	GRCh38	ENCSR000EHQ	TF ChIP-seq	/human-donors/ENCDO000AAD/	EFO:0002067	K562	cell line	Homo sapiens										POLR3G-human	DNA						2011-10-29	ENCODE		see document		1, 2	1_1, 2_1							/files/ENCFF618ILX/, /files/ENCFF877UOX/, /files/ENCFF039CRW/, /files/ENCFF146ENO/, /files/ENCFF356LFX/	4449	ENCODE Processing Pipeline	4197dc2aeceb62219c7d3baa9dea6531		https://www.encodeproject.org/files/ENCFF307GHJ/@@download/ENCFF307GHJ.bed.gz
ENCFF242AOL	bed narrowPeak	bed	narrowPeak	IDR thresholded peaks	GRCh38	ENCSR446LAV	TF ChIP-seq	/human-donors/ENCDO000AAD/	EFO:0002067	K562	cell line	Homo sapiens										DDX20-human	DNA						2016-04-22	ENCODE			450-650	1, 2	1_1, 2_1							/files/ENCFF936FZX/, /files/ENCFF052LSR/, /files/ENCFF475XGZ/, /files/ENCFF970CZZ/, /files/ENCFF037WIZ/, /files/ENCFF822ODT/, /files/ENCFF356LFX/	178209	ENCODE Processing Pipeline	83fa6d923865549038ee28d5f25d10af		https://www.encodeproject.org/files/ENCFF746TUQ/@@download/ENCFF746TUQ.bed.gz
ENCFF067KCK	bed narrowPeak	bed	narrowPeak	IDR thresholded peaks	GRCh38	ENCSR004GKA	TF ChIP-seq	/human-donors/ENCDO000AAD/	EFO:0002067	K562	cell line	Homo sapiens										ZEB2-human	DNA						2016-06-14	ENCODE			450-650	1, 2	1_1, 2_1							/files/ENCFF863KLF/, /files/ENCFF037WIZ/, /files/ENCFF356LFX/, /files/ENCFF359AYO/, /files/ENCFF970CZZ/, /files/ENCFF822ODT/, /files/ENCFF936FZX/	467234	ENCODE Processing Pipeline	677976d65be5ad7aad99b1ee1ccbf970		https://www.encodeproject.org/files/ENCFF242AOL/@@download/ENCFF242AOL.bed.gz
ENCFF405QTW	bed narrowPeak	bed	narrowPeak	IDR thresholded peaks	GRCh38	ENCSR336DXE	TF ChIP-seq	/human-donors/ENCDO000AAD/	EFO:0002067	K562	cell line	Homo sapiens										SKIL-human	DNA						2017-06-29	ENCODE			450-650	2, 3	2_1, 3_1							/files/ENCFF936FZX/, /files/ENCFF157HOH/, /files/ENCFF822ODT/, /files/ENCFF970CZZ/, /files/ENCFF299GPN/, /files/ENCFF356LFX/, /files/ENCFF037WIZ/	326449	ENCODE Processing Pipeline	67d452e2c0309ffb060f23b5fa9741b4		https://www.encodeproject.org/files/ENCFF067KCK/@@download/ENCFF067KCK.bed.gz
ENCFF555IKI	bed narrowPeak	bed	narrowPeak	IDR thresholded peaks	GRCh38	ENCSR493JTJ	TF ChIP-seq	/human-donors/ENCDO000AAD/	EFO:0002067	K562	cell line	Homo sapiens				CRISPR	insertion	{'dbxrefs': ['FactorBook:ETV6'], 'aliases': ['michael-snyder:TS-1917'], 'organism': {'schema_version': '6', '@type': ['Organism', 'Item'], 'name': 'human', 'taxon_id': '9606', 'scientific_name': 'Homo sapiens', '@id': '/organisms/human/', 'uuid': '7745b647-ff15-4ff3-9ced-b897d4e2983c', 'status': 'released'}, 'genes': ['/genes/2120/'], '@type': ['Target', 'Item'], 'label': 'ETV6', 'title': 'ETV6 (…				ETV6-human	DNA				formaldehyde		2022-08-15	ENCODE		sonication (generic)		1, 2	1_1, 2_1							/files/ENCFF336GXQ/, /files/ENCFF441EKA/, /files/ENCFF381WHA/, /files/ENCFF356LFX/	63482	ENCODE Processing Pipeline	3116158f4ce629d42e5154b319a0f0a2		https://www.encodeproject.org/files/ENCFF405QTW/@@download/ENCFF405QTW.bed.gz
ENCFF101DBG	bed narrowPeak	bed	narrowPeak	IDR thresholded peaks	GRCh38	ENCSR924JOW	TF ChIP-seq	/human-donors/ENCDO000AAD/	EFO:0002067	K562	cell line	Homo sapiens				CRISPR	insertion	{'schema_version': '14', 'aliases': [], 'organism': {'schema_version': '6', '@type': ['Organism', 'Item'], 'name': 'human', 'taxon_id': '9606', 'scientific_name': 'Homo sapiens', '@id': '/organisms/human/', 'uuid': '7745b647-ff15-4ff3-9ced-b897d4e2983c', 'status': 'released'}, 'genes': ['/genes/11143/'], '@type': ['Target', 'Item'], 'name': 'KAT7-human', 'label': 'KAT7', '@id': '/targets/KAT7-hum…				KAT7-human	DNA				formaldehyde		2022-08-23	ENCODE		sonication (generic)		1, 2	1_1, 2_1							/files/ENCFF465VOL/, /files/ENCFF597USB/, /files/ENCFF356LFX/, /files/ENCFF028PJB/	273354	ENCODE Processing Pipeline	86d79f9c2d1f369de2e5bea3db48176b		https://www.encodeproject.org/files/ENCFF555IKI/@@download/ENCFF555IKI.bed.gz
ENCFF217HAW	bed narrowPeak	bed	narrowPeak	IDR thresholded peaks	GRCh38	ENCSR106FRG	TF ChIP-seq	/human-donors/ENCDO000AAD/	EFO:0002067	K562	cell line	Homo sapiens										TAL1-human	DNA						2016-06-14	ENCODE			450-650	1, 2	1_1, 2_1							/files/ENCFF631RZK/, /files/ENCFF304UTB/, /files/ENCFF356LFX/, /files/ENCFF822ODT/, /files/ENCFF970CZZ/, /files/ENCFF936FZX/, /files/ENCFF037WIZ/	471733	ENCODE Processing Pipeline	8c26441c9d4818b9d09202dc89454e69		https://www.encodeproject.org/files/ENCFF101DBG/@@download/ENCFF101DBG.bed.gz
ENCFF746IEZ	bed narrowPeak	bed	narrowPeak	optimal IDR thresholded peaks	GRCh38	ENCSR814AJH	TF ChIP-seq	/human-donors/ENCDO000AAD/	EFO:0002067	K562	cell line	Homo sapiens										SRSF9-human	DNA			SDS	formaldehyde		2017-12-01	ENCODE			200-400	1, 2	1_1, 2_1							/files/ENCFF726NAA/, /files/ENCFF419RSJ/, /files/ENCFF156ISN/, /files/ENCFF728TXA/	647	ENCODE Processing Pipeline	ab86c3dadb50c09aed10410be667f6e8		https://www.encodeproject.org/files/ENCFF217HAW/@@download/ENCFF217HAW.bed.gz
ENCFF386ZWO	bed narrowPeak	bed	narrowPeak	IDR thresholded peaks	GRCh38	ENCSR814AJH	TF ChIP-seq	/human-donors/ENCDO000AAD/	EFO:0002067	K562	cell line	Homo sapiens										SRSF9-human	DNA			SDS	formaldehyde		2017-12-01	ENCODE			200-400	1, 2	1_1, 2_1							/files/ENCFF356LFX/, /files/ENCFF750VAF/, /files/ENCFF289JTM/, /files/ENCFF178FKJ/, /files/ENCFF323SRA/	474	ENCODE Processing Pipeline	cb60feabd6135d932a52a23e3f9553fb		https://www.encodeproject.org/files/ENCFF746IEZ/@@download/ENCFF746IEZ.bed.gz
ENCFF928BHE	bed narrowPeak	bed	narrowPeak	IDR thresholded peaks	GRCh38	ENCSR000BRT	TF ChIP-seq	/human-donors/ENCDO000AAD/	EFO:0002067	K562	cell line	Homo sapiens										CBX3-human	DNA						2012-02-29	ENCODE		see document		1, 2	1_1, 2_1							/files/ENCFF113TEZ/, /files/ENCFF356LFX/, /files/ENCFF787GHI/, /files/ENCFF949WIO/, /files/ENCFF838ZUU/, /files/ENCFF728MBI/, /files/ENCFF428XAM/	462652	ENCODE Processing Pipeline	c74490c82289504baef23da490560cd4		https://www.encodeproject.org/files/ENCFF386ZWO/@@download/ENCFF386ZWO.bed.gz
ENCFF630HGY	bed narrowPeak	bed	narrowPeak	IDR thresholded peaks	GRCh38	ENCSR167JBG	TF ChIP-seq	/human-donors/ENCDO000AAD/	EFO:0002067	K562	cell line	Homo sapiens					insertion	{'schema_version': '14', 'aliases': [], 'organism': {'schema_version': '6', '@type': ['Organism', 'Item'], 'name': 'human', 'taxon_id': '9606', 'scientific_name': 'Homo sapiens', '@id': '/organisms/human/', 'uuid': '7745b647-ff15-4ff3-9ced-b897d4e2983c', 'status': 'released'}, 'genes': ['/genes/11083/'], '@type': ['Target', 'Item'], 'name': 'DIDO1-human', 'label': 'DIDO1', '@id': '/targets/DIDO1-…				DIDO1-human	DNA						2016-03-02	ENCODE			450-650	1, 2	1_1, 2_1							/files/ENCFF723JMS/, /files/ENCFF055JNE/, /files/ENCFF356LFX/, /files/ENCFF844OUC/	126484	ENCODE Processing Pipeline	27694097d41fbb8211aedd2f69e5d642		https://www.encodeproject.org/files/ENCFF928BHE/@@download/ENCFF928BHE.bed.gz
ENCFF084DTV	bed narrowPeak	bed	narrowPeak	IDR thresholded peaks	GRCh38	ENCSR000BMG	TF ChIP-seq	/human-donors/ENCDO000AAD/	EFO:0002067	K562	cell line	Homo sapiens										HDAC2-human	DNA						2011-07-18	ENCODE		see document		1, 2	1_1, 2_1							/files/ENCFF227LOK/, /files/ENCFF939RUV/, /files/ENCFF395PSG/, /files/ENCFF356LFX/, /files/ENCFF769CSU/, /files/ENCFF579FHH/	152856	ENCODE Processing Pipeline	44c60a8e2fa2a83aa48fb5f9cf04f11f		https://www.encodeproject.org/files/ENCFF630HGY/@@download/ENCFF630HGY.bed.gz
ENCFF285TMA	bed narrowPeak	bed	narrowPeak	optimal IDR thresholded peaks	GRCh38	ENCSR177DNR	TF ChIP-seq	/human-donors/ENCDO000AAD/	EFO:0002067	K562	cell line	Homo sapiens										FIP1L1-human	DNA			SDS	formaldehyde		2018-01-16	ENCODE			200-400	1, 2	1_1, 2_1							/files/ENCFF354QUL/, /files/ENCFF339HLR/, /files/ENCFF800KZC/, /files/ENCFF419RSJ/	177627	ENCODE Processing Pipeline	855a976a31e1f8e958fffe778e5b8a62		https://www.encodeproject.org/files/ENCFF084DTV/@@download/ENCFF084DTV.bed.gz
ENCFF987UBO	bed narrowPeak	bed	narrowPeak	IDR thresholded peaks	GRCh38	ENCSR177DNR	TF ChIP-seq	/human-donors/ENCDO000AAD/	EFO:0002067	K562	cell line	Homo sapiens										FIP1L1-human	DNA			SDS	formaldehyde		2018-01-16	ENCODE			200-400	1, 2	1_1, 2_1							/files/ENCFF337NDC/, /files/ENCFF505JDM/, /files/ENCFF356LFX/, /files/ENCFF713HMY/, /files/ENCFF825FAV/	179421	ENCODE Processing Pipeline	76dd4664701fc4a425bfa5fb5bbc79f5		https://www.encodeproject.org/files/ENCFF285TMA/@@download/ENCFF285TMA.bed.gz
ENCFF408XPG	bed narrowPeak	bed	narrowPeak	IDR thresholded peaks	GRCh38	ENCSR580IAO	TF ChIP-seq	/human-donors/ENCDO000AAD/	EFO:0002067	K562	cell line	Homo sapiens				CRISPR	insertion	{'schema_version': '14', 'aliases': ['michael-snyder:TS-1456'], 'organism': {'schema_version': '6', '@type': ['Organism', 'Item'], 'name': 'human', 'taxon_id': '9606', 'scientific_name': 'Homo sapiens', '@id': '/organisms/human/', 'uuid': '7745b647-ff15-4ff3-9ced-b897d4e2983c', 'status': 'released'}, 'genes': ['/genes/10168/'], '@type': ['Target', 'Item'], 'name': 'ZNF197-human', 'label': 'ZNF197…				ZNF197-human	DNA						2016-06-13	ENCODE		sonication (Bioruptor generic)	200-800	1, 2	1_1, 2_1							/files/ENCFF338KUP/, /files/ENCFF356LFX/, /files/ENCFF838HYY/, /files/ENCFF472DYQ/	203823	ENCODE Processing Pipeline	74f38173d84390d2a0b7bd6656973f75		https://www.encodeproject.org/files/ENCFF987UBO/@@download/ENCFF987UBO.bed.gz
ENCFF921FKB	bed narrowPeak	bed	narrowPeak	IDR thresholded peaks	GRCh38	ENCSR820GND	TF ChIP-seq	/human-donors/ENCDO000AAD/	EFO:0002067	K562	cell line	Homo sapiens										RNF2-human	DNA						2016-07-28	ENCODE			450-650	1, 2	1_1, 2_1							/files/ENCFF356LFX/, /files/ENCFF970CZZ/, /files/ENCFF936FZX/, /files/ENCFF822ODT/, /files/ENCFF457PGP/, /files/ENCFF044UGD/, /files/ENCFF037WIZ/	132443	ENCODE Processing Pipeline	3d8edcf4c940d671416599b4823ab2bb		https://www.encodeproject.org/files/ENCFF408XPG/@@download/ENCFF408XPG.bed.gz
ENCFF366XDW	bed narrowPeak	bed	narrowPeak	conservative IDR thresholded peaks	GRCh38	ENCSR000EHL	TF ChIP-seq	/human-donors/ENCDO000AAD/	EFO:0002067	K562	cell line	Homo sapiens										POLR2A-human	DNA						2011-10-29	ENCODE		see document		1, 2	1_1, 2_1							/files/ENCFF769RAH/, /files/ENCFF866DAL/, /files/ENCFF356LFX/, /files/ENCFF147YPF/, /files/ENCFF459UPI/	222879	ENCODE Processing Pipeline	857913695545ad62caad6310f8e7705c		https://www.encodeproject.org/files/ENCFF921FKB/@@download/ENCFF921FKB.bed.gz
ENCFF026BDA	bed narrowPeak	bed	narrowPeak	IDR thresholded peaks	GRCh38	ENCSR632SHZ	TF ChIP-seq	/human-donors/ENCDO000AAD/	EFO:0002067	K562	cell line	Homo sapiens					insertion	{'schema_version': '14', 'aliases': ['michael-snyder:TS-72'], 'organism': {'schema_version': '6', '@type': ['Organism', 'Item'], 'name': 'human', 'taxon_id': '9606', 'scientific_name': 'Homo sapiens', '@id': '/organisms/human/', 'uuid': '7745b647-ff15-4ff3-9ced-b897d4e2983c', 'status': 'released'}, 'genes': ['/genes/4779/'], '@type': ['Target', 'Item'], 'name': 'NFE2L1-human', 'label': 'NFE2L1', …		hg19 17 45995801 46223194		NFE2L1-human	DNA						2016-03-02	ENCODE			450-650	1, 2	1_1, 2_1							/files/ENCFF402YMJ/, /files/ENCFF591POS/, /files/ENCFF702PRK/, /files/ENCFF356LFX/	117581	ENCODE Processing Pipeline	2c49d57ff7ff48e79c7caab71fb1af06		https://www.encodeproject.org/files/ENCFF366XDW/@@download/ENCFF366XDW.bed.gz
ENCFF748EAO	bed narrowPeak	bed	narrowPeak	IDR thresholded peaks	GRCh38	ENCSR000EGD	TF ChIP-seq	/human-donors/ENCDO000AAD/	EFO:0002067	K562	cell line	Homo sapiens										BACH1-human	DNA						2012-05-14	ENCODE		see document		1, 2	1_1, 2_1							/files/ENCFF396DTD/, /files/ENCFF064OSK/, /files/ENCFF356LFX/, /files/ENCFF741NOZ/	89138	ENCODE Processing Pipeline	f26444323a41d4a0d69e54830cfb73e6		https://www.encodeproject.org/files/ENCFF026BDA/@@download/ENCFF026BDA.bed.gz
ENCFF217LXF	bed narrowPeak	bed	narrowPeak	IDR thresholded peaks	GRCh38	ENCSR382AIB	TF ChIP-seq	/human-donors/ENCDO000AAD/	EFO:0002067	K562	cell line	Homo sapiens					insertion	{'dbxrefs': ['FactorBook:DDX20'], 'aliases': [], 'organism': {'schema_version': '6', '@type': ['Organism', 'Item'], 'name': 'human', 'taxon_id': '9606', 'scientific_name': 'Homo sapiens', '@id': '/organisms/human/', 'uuid': '7745b647-ff15-4ff3-9ced-b897d4e2983c', 'status': 'released'}, 'genes': ['/genes/11218/'], '@type': ['Target', 'Item'], 'label': 'DDX20', 'title': 'DDX20 (Homo sapiens)', 'inv…				DDX20-human	DNA						2016-02-16	ENCODE			450-650	1, 2	1_1, 2_1							/files/ENCFF190KVM/, /files/ENCFF791UUL/, /files/ENCFF274BRV/, /files/ENCFF356LFX/	79525	ENCODE Processing Pipeline	594805cf580421fcb859d6aa9ac4e871		https://www.encodeproject.org/files/ENCFF748EAO/@@download/ENCFF748EAO.bed.gz
ENCFF296DCP	bed narrowPeak	bed	narrowPeak	IDR thresholded peaks	GRCh38	ENCSR000EHN	TF ChIP-seq	/human-donors/ENCDO000AAD/	EFO:0002067	K562	cell line	Homo sapiens										SMARCB1-human	DNA						2011-10-29	ENCODE		see document		1, 2	1_1, 2_1							/files/ENCFF147YPF/, /files/ENCFF356LFX/, /files/ENCFF773SPJ/, /files/ENCFF769RAH/, /files/ENCFF859NIL/	44761	ENCODE Processing Pipeline	41e96527fe12d9f8e049b6651c1ad98b		https://www.encodeproject.org/files/ENCFF217LXF/@@download/ENCFF217LXF.bed.gz
ENCFF932FVX	bed narrowPeak	bed	narrowPeak	pseudoreplicated IDR thresholded peaks	GRCh38	ENCSR713IFY	TF ChIP-seq	/human-donors/ENCDO000AAD/	EFO:0002067	K562	cell line	Homo sapiens				CRISPR	insertion	{'schema_version': '14', 'aliases': [], 'organism': {'schema_version': '6', '@type': ['Organism', 'Item'], 'name': 'human', 'taxon_id': '9606', 'scientific_name': 'Homo sapiens', '@id': '/organisms/human/', 'uuid': '7745b647-ff15-4ff3-9ced-b897d4e2983c', 'status': 'released'}, 'genes': ['/genes/7705/'], '@type': ['Target', 'Item'], 'name': 'ZNF146-human', 'label': 'ZNF146', '@id': '/targets/ZNF14…				ZNF146-human	DNA						2018-03-16	ENCODE		see document		1	1_1							/files/ENCFF550OMJ/, /files/ENCFF419RSJ/	185185	ENCODE Processing Pipeline	3525cc1c43fb75e360241cc9b0a23fa0		https://www.encodeproject.org/files/ENCFF296DCP/@@download/ENCFF296DCP.bed.gz
ENCFF245OJC	bed narrowPeak	bed	narrowPeak	IDR thresholded peaks	GRCh38	ENCSR713IFY	TF ChIP-seq	/human-donors/ENCDO000AAD/	EFO:0002067	K562	cell line	Homo sapiens				CRISPR	insertion	{'schema_version': '14', 'aliases': [], 'organism': {'schema_version': '6', '@type': ['Organism', 'Item'], 'name': 'human', 'taxon_id': '9606', 'scientific_name': 'Homo sapiens', '@id': '/organisms/human/', 'uuid': '7745b647-ff15-4ff3-9ced-b897d4e2983c', 'status': 'released'}, 'genes': ['/genes/7705/'], '@type': ['Target', 'Item'], 'name': 'ZNF146-human', 'label': 'ZNF146', '@id': '/targets/ZNF14…				ZNF146-human	DNA						2018-03-16	ENCODE		see document		1	1_1							/files/ENCFF318XIW/, /files/ENCFF917GFO/, /files/ENCFF356LFX/	259157	ENCODE Processing Pipeline	fbd8fff9cc8c9169c2856f6c42fb8460		https://www.encodeproject.org/files/ENCFF932FVX/@@download/ENCFF932FVX.bed.gz
ENCFF375SIS	bed narrowPeak	bed	narrowPeak	IDR thresholded peaks	GRCh38	ENCSR387UWP	TF ChIP-seq	/human-donors/ENCDO000AAD/	EFO:0002067	K562	cell line	Homo sapiens										HDAC1-human	DNA						2016-06-14	ENCODE			450-650	1, 2	1_1, 2_1							/files/ENCFF970CZZ/, /files/ENCFF037WIZ/, /files/ENCFF356LFX/, /files/ENCFF811USR/, /files/ENCFF822ODT/, /files/ENCFF611CRQ/, /files/ENCFF936FZX/	907864	ENCODE Processing Pipeline	a84b11c5bd69e1806a917b454f7f0c84		https://www.encodeproject.org/files/ENCFF245OJC/@@download/ENCFF245OJC.bed.gz
ENCFF566PEY	bed narrowPeak	bed	narrowPeak	IDR thresholded peaks	GRCh38	ENCSR005NMT	TF ChIP-seq	/human-donors/ENCDO000AAD/	EFO:0002067	K562	cell line	Homo sapiens					insertion	{'schema_version': '14', 'aliases': [], 'organism': {'schema_version': '6', '@type': ['Organism', 'Item'], 'name': 'human', 'taxon_id': '9606', 'scientific_name': 'Homo sapiens', '@id': '/organisms/human/', 'uuid': '7745b647-ff15-4ff3-9ced-b897d4e2983c', 'status': 'released'}, 'genes': ['/genes/3399/'], '@type': ['Target', 'Item'], 'name': 'ID3-human', 'label': 'ID3', '@id': '/targets/ID3-human/'…				ID3-human	DNA						2016-02-16	ENCODE			450-650	1, 2	1_1, 2_1							/files/ENCFF356LFX/, /files/ENCFF427OAN/, /files/ENCFF259VMX/, /files/ENCFF071PAB/	353459	ENCODE Processing Pipeline	7ba7b7482e444fe3838b06fb92f05b16		https://www.encodeproject.org/files/ENCFF375SIS/@@download/ENCFF375SIS.bed.gz
ENCFF881DAT	bed narrowPeak	bed	narrowPeak	IDR thresholded peaks	GRCh38	ENCSR835TCD	TF ChIP-seq	/human-donors/ENCDO000AAD/	EFO:0002067	K562	cell line	Homo sapiens					insertion	{'schema_version': '14', 'aliases': ['michael-snyder:TS-2068'], 'organism': {'schema_version': '6', '@type': ['Organism', 'Item'], 'name': 'human', 'taxon_id': '9606', 'scientific_name': 'Homo sapiens', '@id': '/organisms/human/', 'uuid': '7745b647-ff15-4ff3-9ced-b897d4e2983c', 'status': 'released'}, 'genes': ['/genes/55869/'], '@type': ['Target', 'Item'], 'name': 'HDAC8-human', 'label': 'HDAC8',…				HDAC8-human	DNA						2016-02-16	ENCODE			450-650	1, 2	1_1, 2_1							/files/ENCFF672HOM/, /files/ENCFF406EUZ/, /files/ENCFF356LFX/, /files/ENCFF590BZG/	130591	ENCODE Processing Pipeline	b9a2b893b2449246a7a0e4e4b8ac643a		https://www.encodeproject.org/files/ENCFF566PEY/@@download/ENCFF566PEY.bed.gz
ENCFF417RQZ	bed narrowPeak	bed	narrowPeak	IDR thresholded peaks	GRCh38	ENCSR000EFQ	TF ChIP-seq	/human-donors/ENCDO000AAD/	EFO:0002067	K562	cell line	Homo sapiens										ZMIZ1-human	DNA						2012-08-20	ENCODE		see document		1, 2	1_1, 2_1							/files/ENCFF356LFX/, /files/ENCFF756DPS/, /files/ENCFF396DTD/, /files/ENCFF810HNK/	208127	ENCODE Processing Pipeline	c69f5eb79fabf8599ba382db568bbcc9		https://www.encodeproject.org/files/ENCFF881DAT/@@download/ENCFF881DAT.bed.gz
ENCFF886UMM	bed narrowPeak	bed	narrowPeak	optimal IDR thresholded peaks	GRCh38	ENCSR220YXI	TF ChIP-seq	/human-donors/ENCDO000AAD/	EFO:0002067	K562	cell line	Homo sapiens										PRPF4-human	DNA			SDS	formaldehyde		2017-03-07	ENCODE			200-400	1, 2	1_1, 2_1							/files/ENCFF520LVQ/, /files/ENCFF419RSJ/, /files/ENCFF817OVD/, /files/ENCFF406DQD/	124739	ENCODE Processing Pipeline	f345e7332fcc3325d1877c89f65a3cfb		https://www.encodeproject.org/files/ENCFF417RQZ/@@download/ENCFF417RQZ.bed.gz
ENCFF553BVI	bed narrowPeak	bed	narrowPeak	conservative IDR thresholded peaks	GRCh38	ENCSR220YXI	TF ChIP-seq	/human-donors/ENCDO000AAD/	EFO:0002067	K562	cell line	Homo sapiens										PRPF4-human	DNA			SDS	formaldehyde		2017-03-07	ENCODE			200-400	1, 2	1_1, 2_1							/files/ENCFF589CMT/, /files/ENCFF541ALB/, /files/ENCFF585IBD/, /files/ENCFF356LFX/, /files/ENCFF585GPW/	129568	ENCODE Processing Pipeline	fb2cfe19ec64fd555b570bca9932e62a		https://www.encodeproject.org/files/ENCFF886UMM/@@download/ENCFF886UMM.bed.gz
ENCFF232TVE	bed narrowPeak	bed	narrowPeak	IDR thresholded peaks	GRCh38	ENCSR613NUC	TF ChIP-seq	/human-donors/ENCDO000AAD/	EFO:0002067	K562	cell line	Homo sapiens										ARNT-human	DNA						2016-12-19	ENCODE			450-650	1, 2	1_1, 2_1							/files/ENCFF057ZEW/, /files/ENCFF822ODT/, /files/ENCFF037WIZ/, /files/ENCFF243EQI/, /files/ENCFF356LFX/, /files/ENCFF970CZZ/, /files/ENCFF936FZX/	279358	ENCODE Processing Pipeline	1f3110a83911d55570d24ea45e4362be		https://www.encodeproject.org/files/ENCFF553BVI/@@download/ENCFF553BVI.bed.gz
ENCFF991VAW	bed narrowPeak	bed	narrowPeak	IDR thresholded peaks	GRCh38	ENCSR410DWC	TF ChIP-seq	/human-donors/ENCDO000AAD/	EFO:0002067	K562	cell line	Homo sapiens					insertion	{'dbxrefs': ['FactorBook:PYGO2'], 'aliases': [], 'organism': {'schema_version': '6', '@type': ['Organism', 'Item'], 'name': 'human', 'taxon_id': '9606', 'scientific_name': 'Homo sapiens', '@id': '/organisms/human/', 'uuid': '7745b647-ff15-4ff3-9ced-b897d4e2983c', 'status': 'released'}, 'genes': ['/genes/90780/'], '@type': ['Target', 'Item'], 'label': 'PYGO2', 'title': 'PYGO2 (Homo sapiens)', 'inv…				PYGO2-human	DNA						2016-01-14	ENCODE			450-650	1, 2	1_1, 2_1							/files/ENCFF876BHG/, /files/ENCFF426YDV/, /files/ENCFF356LFX/, /files/ENCFF893YJL/	89279	ENCODE Processing Pipeline	aaeacc9b1d019172f62bcc58c3da7bb8		https://www.encodeproject.org/files/ENCFF232TVE/@@download/ENCFF232TVE.bed.gz
ENCFF451LLC	bed narrowPeak	bed	narrowPeak	IDR thresholded peaks	GRCh38	ENCSR706BJO	TF ChIP-seq	/human-donors/ENCDO000AAD/	EFO:0002067	K562	cell line	Homo sapiens				CRISPR	insertion	{'dbxrefs': ['FactorBook:ZBTB11'], 'aliases': [], 'organism': {'schema_version': '6', '@type': ['Organism', 'Item'], 'name': 'human', 'taxon_id': '9606', 'scientific_name': 'Homo sapiens', '@id': '/organisms/human/', 'uuid': '7745b647-ff15-4ff3-9ced-b897d4e2983c', 'status': 'released'}, 'genes': ['/genes/27107/'], '@type': ['Target', 'Item'], 'label': 'ZBTB11', 'title': 'ZBTB11 (Homo sapiens)', '…				ZBTB11-human	DNA						2016-06-13	ENCODE		sonication (Bioruptor generic)	200-800	1, 2	1_1, 2_1							/files/ENCFF910TRK/, /files/ENCFF213BZN/, /files/ENCFF601ZGS/, /files/ENCFF356LFX/	487708	ENCODE Processing Pipeline	9845c6216878d760c2b1a450fe1be2f6		https://www.encodeproject.org/files/ENCFF991VAW/@@download/ENCFF991VAW.bed.gz
ENCFF268YOM	bed narrowPeak	bed	narrowPeak	IDR thresholded peaks	GRCh38	ENCSR257XVY	TF ChIP-seq	/human-donors/ENCDO000AAD/	EFO:0002067	K562	cell line	Homo sapiens					insertion	{'schema_version': '14', 'aliases': [], 'organism': {'schema_version': '6', '@type': ['Organism', 'Item'], 'name': 'human', 'taxon_id': '9606', 'scientific_name': 'Homo sapiens', '@id': '/organisms/human/', 'uuid': '7745b647-ff15-4ff3-9ced-b897d4e2983c', 'status': 'released'}, 'genes': ['/genes/55769/'], '@type': ['Target', 'Item'], 'name': 'ZNF83-human', 'label': 'ZNF83', '@id': '/targets/ZNF83-…		hg19 19 53059078 53284301		ZNF83-human	DNA						2016-06-13	ENCODE		sonication (Bioruptor generic)	200-800	1, 2	1_1, 2_1							/files/ENCFF356LFX/, /files/ENCFF956RZP/, /files/ENCFF756STT/, /files/ENCFF574QIF/	211872	ENCODE Processing Pipeline	030b1b8d627f61094898604f9b1f5f98		https://www.encodeproject.org/files/ENCFF451LLC/@@download/ENCFF451LLC.bed.gz
ENCFF038WQY	bed narrowPeak	bed	narrowPeak	IDR thresholded peaks	GRCh38	ENCSR099NCH	TF ChIP-seq	/human-donors/ENCDO000AAD/	EFO:0002067	K562	cell line	Homo sapiens										ZNF24-human	DNA						2016-07-28	ENCODE			450-650	1, 2	1_1, 2_1							/files/ENCFF358TNG/, /files/ENCFF936FZX/, /files/ENCFF970CZZ/, /files/ENCFF061WNM/, /files/ENCFF822ODT/, /files/ENCFF356LFX/, /files/ENCFF037WIZ/	492661	ENCODE Processing Pipeline	1447caa2948dad88cdb27f07beaacf66		https://www.encodeproject.org/files/ENCFF268YOM/@@download/ENCFF268YOM.bed.gz
ENCFF718IGO	bed narrowPeak	bed	narrowPeak	IDR thresholded peaks	GRCh38	ENCSR350XWY	TF ChIP-seq	/human-donors/ENCDO000AAD/	EFO:0002067	K562	cell line	Homo sapiens										C11orf30-human	DNA						2016-09-20	ENCODE			450-650	1, 2	1_1, 2_1							/files/ENCFF356LFX/, /files/ENCFF435IKF/, /files/ENCFF735JLB/, /files/ENCFF764UUM/, /files/ENCFF554APQ/	989015	ENCODE Processing Pipeline	9f104b1b537696d9ee095a6766efcd0b		https://www.encodeproject.org/files/ENCFF038WQY/@@download/ENCFF038WQY.bed.gz
ENCFF527MLG	bed narrowPeak	bed	narrowPeak	IDR thresholded peaks	GRCh38	ENCSR201DCF	TF ChIP-seq	/human-donors/ENCDO000AAD/	EFO:0002067	K562	cell line	Homo sapiens				CRISPR	insertion	{'dbxrefs': ['FactorBook:ZFP91'], 'aliases': [], 'organism': {'schema_version': '6', '@type': ['Organism', 'Item'], 'name': 'human', 'taxon_id': '9606', 'scientific_name': 'Homo sapiens', '@id': '/organisms/human/', 'uuid': '7745b647-ff15-4ff3-9ced-b897d4e2983c', 'status': 'released'}, 'genes': ['/genes/80829/'], '@type': ['Target', 'Item'], 'label': 'ZFP91', 'title': 'ZFP91 (Homo sapiens)', 'inv…				ZFP91-human	DNA				formaldehyde		2022-08-15	ENCODE		sonication (generic)		1, 2	1_1, 2_1							/files/ENCFF248YYY/, /files/ENCFF356LFX/, /files/ENCFF382POI/, /files/ENCFF986BIP/	95101	ENCODE Processing Pipeline	49f3f82c32ae50e935dd3b01e66231e0		https://www.encodeproject.org/files/ENCFF718IGO/@@download/ENCFF718IGO.bed.gz
ENCFF258GDS	bed narrowPeak	bed	narrowPeak	IDR thresholded peaks	GRCh38	ENCSR907MZR	TF ChIP-seq	/human-donors/ENCDO000AAD/	EFO:0002067	K562	cell line	Homo sapiens										TRIM24-human	DNA						2016-07-28	ENCODE			450-650	1, 2	1_1, 2_1							/files/ENCFF356LFX/, /files/ENCFF262RRZ/, /files/ENCFF936FZX/, /files/ENCFF870RZU/, /files/ENCFF822ODT/	574361	ENCODE Processing Pipeline	6ec5065160d26c10af9cb8c22f7c8359		https://www.encodeproject.org/files/ENCFF527MLG/@@download/ENCFF527MLG.bed.gz
ENCFF238XIA	bed narrowPeak	bed	narrowPeak	IDR thresholded peaks	GRCh38	ENCSR223MLH	TF ChIP-seq	/human-donors/ENCDO000AAD/	EFO:0002067	K562	cell line	Homo sapiens										BRCA1-human	DNA						2017-05-18	ENCODE			450-650	1, 2	1_1, 2_1							/files/ENCFF735JLB/, /files/ENCFF488YOW/, /files/ENCFF554APQ/, /files/ENCFF356LFX/, /files/ENCFF305RZF/	9485	ENCODE Processing Pipeline	bc92246c5ee2ee0f8686ea4242bedf84		https://www.encodeproject.org/files/ENCFF258GDS/@@download/ENCFF258GDS.bed.gz
ENCFF137OGC	bed narrowPeak	bed	narrowPeak	IDR thresholded peaks	GRCh38	ENCSR028WJI	TF ChIP-seq	/human-donors/ENCDO000AAD/	EFO:0002067	K562	cell line	Homo sapiens				CRISPR	insertion	{'schema_version': '14', 'aliases': [], 'organism': {'schema_version': '6', '@type': ['Organism', 'Item'], 'name': 'human', 'taxon_id': '9606', 'scientific_name': 'Homo sapiens', '@id': '/organisms/human/', 'uuid': '7745b647-ff15-4ff3-9ced-b897d4e2983c', 'status': 'released'}, 'genes': ['/genes/60436/'], '@type': ['Target', 'Item'], 'name': 'TGIF2-human', 'label': 'TGIF2', '@id': '/targets/TGIF2-…				TGIF2-human	DNA				formaldehyde		2022-10-03	ENCODE		sonication (generic)		1, 2	1_1, 2_1							/files/ENCFF356LFX/, /files/ENCFF540ADW/, /files/ENCFF340ASI/, /files/ENCFF028PJB/	83156	ENCODE Processing Pipeline	faff5e72439fd29edfd73de886815f60		https://www.encodeproject.org/files/ENCFF238XIA/@@download/ENCFF238XIA.bed.gz
ENCFF562XKK	bed narrowPeak	bed	narrowPeak	IDR thresholded peaks	GRCh38	ENCSR997NGQ	TF ChIP-seq	/human-donors/ENCDO000AAD/	EFO:0002067	K562	cell line	Homo sapiens										XRCC3-human	DNA						2017-09-26	ENCODE			450-650	1, 2	1_1, 2_1							/files/ENCFF735JLB/, /files/ENCFF554APQ/, /files/ENCFF851NBK/, /files/ENCFF666OOJ/, /files/ENCFF356LFX/	22901	ENCODE Processing Pipeline	e2cc5f10ac69f12eb119cc7c932dff10		https://www.encodeproject.org/files/ENCFF137OGC/@@download/ENCFF137OGC.bed.gz
ENCFF542HJS	bed narrowPeak	bed	narrowPeak	IDR thresholded peaks	GRCh38	ENCSR426MDV	TF ChIP-seq	/human-donors/ENCDO000AAD/	EFO:0002067	K562	cell line	Homo sapiens										MIER1-human	DNA						2016-06-14	ENCODE			450-650	1, 2	1_1, 2_1							/files/ENCFF356LFX/, /files/ENCFF822ODT/, /files/ENCFF970CZZ/, /files/ENCFF179MSO/, /files/ENCFF936FZX/, /files/ENCFF037WIZ/, /files/ENCFF106YFZ/	156538	ENCODE Processing Pipeline	cc1856f1ceefd40acd534e1dcab7891a		https://www.encodeproject.org/files/ENCFF562XKK/@@download/ENCFF562XKK.bed.gz
ENCFF475CIS	bed narrowPeak	bed	narrowPeak	IDR thresholded peaks	GRCh38	ENCSR715CCR	TF ChIP-seq	/human-donors/ENCDO000AAD/	EFO:0002067	K562	cell line	Homo sapiens										DPF2-human	DNA						2016-04-22	ENCODE			450-650	1, 2	1_1, 2_1							/files/ENCFF724HDQ/, /files/ENCFF936FZX/, /files/ENCFF234XNW/, /files/ENCFF822ODT/, /files/ENCFF970CZZ/, /files/ENCFF356LFX/, /files/ENCFF037WIZ/	912430	ENCODE Processing Pipeline	dfcc4501fc9532fcf44ddcaaf9d25262		https://www.encodeproject.org/files/ENCFF542HJS/@@download/ENCFF542HJS.bed.gz
ENCFF904YZI	bed narrowPeak	bed	narrowPeak	IDR thresholded peaks	GRCh38	ENCSR322CFO	TF ChIP-seq	/human-donors/ENCDO000AAD/	EFO:0002067	K562	cell line	Homo sapiens										ZEB2-human	DNA						2016-06-14	ENCODE			450-650	1, 2	1_1, 2_1							/files/ENCFF822ODT/, /files/ENCFF356LFX/, /files/ENCFF970CZZ/, /files/ENCFF566ILV/, /files/ENCFF037WIZ/, /files/ENCFF453OSG/, /files/ENCFF936FZX/	396950	ENCODE Processing Pipeline	52f767eeaed10cbd75ab241dfea70f10		https://www.encodeproject.org/files/ENCFF475CIS/@@download/ENCFF475CIS.bed.gz
ENCFF929TWP	bed narrowPeak	bed	narrowPeak	IDR thresholded peaks	GRCh38	ENCSR658WFQ	TF ChIP-seq	/human-donors/ENCDO000AAD/	EFO:0002067	K562	cell line	Homo sapiens										NCOA1-human	DNA						2018-01-26	ENCODE			450-650	1, 2	1_1, 2_1							/files/ENCFF356LFX/, /files/ENCFF037WIZ/, /files/ENCFF735MZS/, /files/ENCFF970CZZ/, /files/ENCFF936FZX/, /files/ENCFF822ODT/, /files/ENCFF764UUY/	361454	ENCODE Processing Pipeline	9a7c96882070a5ad770a706ba85967a6		https://www.encodeproject.org/files/ENCFF904YZI/@@download/ENCFF904YZI.bed.gz
ENCFF708IYN	bed narrowPeak	bed	narrowPeak	optimal IDR thresholded peaks	GRCh38	ENCSR506KWJ	TF ChIP-seq	/human-donors/ENCDO000AAD/	EFO:0002067	K562	cell line	Homo sapiens										XRCC5-human	DNA			SDS	formaldehyde		2017-12-01	ENCODE			200-400	1, 2	1_1, 2_1							/files/ENCFF575CPG/, /files/ENCFF031WEU/, /files/ENCFF733DNR/, /files/ENCFF419RSJ/	224884	ENCODE Processing Pipeline	b68998b0e9dddfba56900d32052315d1		https://www.encodeproject.org/files/ENCFF929TWP/@@download/ENCFF929TWP.bed.gz
ENCFF889QYR	bed narrowPeak	bed	narrowPeak	IDR thresholded peaks	GRCh38	ENCSR506KWJ	TF ChIP-seq	/human-donors/ENCDO000AAD/	EFO:0002067	K562	cell line	Homo sapiens										XRCC5-human	DNA			SDS	formaldehyde		2017-12-01	ENCODE			200-400	1, 2	1_1, 2_1							/files/ENCFF659FZC/, /files/ENCFF461ODQ/, /files/ENCFF280NBI/, /files/ENCFF356LFX/, /files/ENCFF669MZD/	209465	ENCODE Processing Pipeline	9baf9b7ff03ad26bbb32aab6d9b16135		https://www.encodeproject.org/files/ENCFF708IYN/@@download/ENCFF708IYN.bed.gz
ENCFF066OJB	bed narrowPeak	bed	narrowPeak	IDR thresholded peaks	GRCh38	ENCSR412CTM	TF ChIP-seq	/human-donors/ENCDO000AAD/	EFO:0002067	K562	cell line	Homo sapiens										SUZ12-human	DNA						2016-06-14	ENCODE			150-350	1, 2	1_1, 2_1							/files/ENCFF275MMX/, /files/ENCFF895FPP/, /files/ENCFF253OGH/, /files/ENCFF356LFX/, /files/ENCFF005NXS/	48798	ENCODE Processing Pipeline	fd7d6f4600bfcdda6b5b14bf8c287066		https://www.encodeproject.org/files/ENCFF889QYR/@@download/ENCFF889QYR.bed.gz
ENCFF746OAD	bed narrowPeak	bed	narrowPeak	IDR thresholded peaks	GRCh38	ENCSR272JAT	TF ChIP-seq	/human-donors/ENCDO000AAD/	EFO:0002067	K562	cell line	Homo sapiens										CBX5-human	DNA						2014-07-07	ENCODE		see document		1, 2	1_1, 2_1							/files/ENCFF433VKM/, /files/ENCFF793EAF/, /files/ENCFF715WCF/, /files/ENCFF356LFX/, /files/ENCFF318XIW/	124082	ENCODE Processing Pipeline	b736a8c8e31dac7cd0d1e46489b5356b		https://www.encodeproject.org/files/ENCFF066OJB/@@download/ENCFF066OJB.bed.gz
ENCFF563WUP	bed narrowPeak	bed	narrowPeak	IDR thresholded peaks	GRCh38	ENCSR402XII	TF ChIP-seq	/human-donors/ENCDO000AAD/	EFO:0002067	K562	cell line	Homo sapiens										CSDE1-human	DNA						2016-10-14	ENCODE			450-650	1, 2	1_1, 2_1							/files/ENCFF133PRE/, /files/ENCFF735JLB/, /files/ENCFF356LFX/, /files/ENCFF289YSW/, /files/ENCFF554APQ/	96865	ENCODE Processing Pipeline	79d7169cb650c9755947da77b1eb8718		https://www.encodeproject.org/files/ENCFF746OAD/@@download/ENCFF746OAD.bed.gz
ENCFF355MNE	bed narrowPeak	bed	narrowPeak	IDR thresholded peaks	GRCh38	ENCSR213HBY	TF ChIP-seq	/human-donors/ENCDO000AAD/	EFO:0002067	K562	cell line	Homo sapiens										TOE1-human	DNA						2016-11-17	ENCODE			450-650	1, 2	1_1, 2_1							/files/ENCFF822ODT/, /files/ENCFF356LFX/, /files/ENCFF936FZX/, /files/ENCFF528KWV/, /files/ENCFF735JLB/, /files/ENCFF554APQ/, /files/ENCFF364OBE/	392602	ENCODE Processing Pipeline	0e76cbc356cd0f9cb06fc2e6307e9b8c		https://www.encodeproject.org/files/ENCFF563WUP/@@download/ENCFF563WUP.bed.gz
ENCFF724DNU	bed narrowPeak	bed	narrowPeak	conservative IDR thresholded peaks	GRCh38	ENCSR388QZF	TF ChIP-seq	/human-donors/ENCDO000AAD/	EFO:0002067	K562	cell line	Homo sapiens										POLR2A-human	DNA						2016-09-27	ENCODE			450-650	1, 2	1_1, 2_1							/files/ENCFF356LFX/, /files/ENCFF822ODT/, /files/ENCFF480AJZ/, /files/ENCFF785OCU/, /files/ENCFF936FZX/	767024	ENCODE Processing Pipeline	eb5e6feb3e8862f026ba5b27e43eaec5		https://www.encodeproject.org/files/ENCFF355MNE/@@download/ENCFF355MNE.bed.gz
ENCFF932ZCO	bed narrowPeak	bed	narrowPeak	IDR thresholded peaks	GRCh38	ENCSR364SNE	TF ChIP-seq	/human-donors/ENCDO000AAD/	EFO:0002067	K562	cell line	Homo sapiens										POU5F1-human	DNA						2014-07-07	ENCODE			150-350	1, 2	1_1, 2_1							/files/ENCFF253OGH/, /files/ENCFF005NXS/, /files/ENCFF134NFM/, /files/ENCFF495SPQ/, /files/ENCFF356LFX/	38477	ENCODE Processing Pipeline	3ff35d4a989c6cbea303bfa0c541873a		https://www.encodeproject.org/files/ENCFF724DNU/@@download/ENCFF724DNU.bed.gz
ENCFF328SSL	bed narrowPeak	bed	narrowPeak	IDR thresholded peaks	GRCh38	ENCSR370NFS	TF ChIP-seq	/human-donors/ENCDO000AAD/	EFO:0002067	K562	cell line	Homo sapiens										ZNF280A-human	DNA						2018-01-26	ENCODE			450-650	1, 2	1_1, 2_1							/files/ENCFF822ODT/, /files/ENCFF105QHT/, /files/ENCFF061PEU/, /files/ENCFF936FZX/, /files/ENCFF356LFX/	94757	ENCODE Processing Pipeline	4b9dd2b0782220dd498c0275d005f4ad		https://www.encodeproject.org/files/ENCFF932ZCO/@@download/ENCFF932ZCO.bed.gz
ENCFF423CWQ	bed narrowPeak	bed	narrowPeak	optimal IDR thresholded peaks	GRCh38	ENCSR283ZNI	TF ChIP-seq	/human-donors/ENCDO000AAD/	EFO:0002067	K562	cell line	Homo sapiens										ZBTB8A-human	DNA						2018-01-26	ENCODE			450-650	1, 2	1_1, 2_1							/files/ENCFF150DPM/, /files/ENCFF202NFZ/, /files/ENCFF419RSJ/, /files/ENCFF529XYW/	18840	ENCODE Processing Pipeline	c3db005aa15a915ea55304faef8d8303		https://www.encodeproject.org/files/ENCFF328SSL/@@download/ENCFF328SSL.bed.gz
ENCFF960SMD	bed narrowPeak	bed	narrowPeak	IDR thresholded peaks	GRCh38	ENCSR283ZNI	TF ChIP-seq	/human-donors/ENCDO000AAD/	EFO:0002067	K562	cell line	Homo sapiens										ZBTB8A-human	DNA						2018-01-26	ENCODE			450-650	1, 2	1_1, 2_1							/files/ENCFF356LFX/, /files/ENCFF312HKE/, /files/ENCFF554APQ/, /files/ENCFF246APA/, /files/ENCFF735JLB/	12409	ENCODE Processing Pipeline	47b133d3bfa8f0afb504b952770ad0fc		https://www.encodeproject.org/files/ENCFF423CWQ/@@download/ENCFF423CWQ.bed.gz
ENCFF058VGZ	bed narrowPeak	bed	narrowPeak	IDR thresholded peaks	GRCh38	ENCSR494UQJ	TF ChIP-seq	/human-donors/ENCDO000AAD/	EFO:0002067	K562	cell line	Homo sapiens										NR3C1-human	DNA						2018-01-26	ENCODE			450-650	1, 2	1_1, 2_1							/files/ENCFF822ODT/, /files/ENCFF673KQT/, /files/ENCFF356LFX/, /files/ENCFF936FZX/, /files/ENCFF901MYL/	49771	ENCODE Processing Pipeline	a92c3521f230486be860b510985259f6		https://www.encodeproject.org/files/ENCFF960SMD/@@download/ENCFF960SMD.bed.gz
ENCFF583XAW	bed narrowPeak	bed	narrowPeak	IDR thresholded peaks	GRCh38	ENCSR621ATC	TF ChIP-seq	/human-donors/ENCDO000AAD/	EFO:0002067	K562	cell line	Homo sapiens										ZNF184-human	DNA						2018-01-26	ENCODE			450-650	1, 2	1_1, 2_1							/files/ENCFF822ODT/, /files/ENCFF936FZX/, /files/ENCFF356LFX/, /files/ENCFF695KMK/, /files/ENCFF875AXY/	233465	ENCODE Processing Pipeline	1f3aa61f0c364bbaa529281191a3bcf7		https://www.encodeproject.org/files/ENCFF058VGZ/@@download/ENCFF058VGZ.bed.gz
ENCFF670POK	bed narrowPeak	bed	narrowPeak	IDR thresholded peaks	GRCh38	ENCSR990AZC	TF ChIP-seq	/human-donors/ENCDO000AAD/	EFO:0002067	K562	cell line	Homo sapiens										MCM3-human	DNA						2016-09-27	ENCODE			450-650	1, 2	1_1, 2_1							/files/ENCFF659SDQ/, /files/ENCFF936FZX/, /files/ENCFF687YCX/, /files/ENCFF822ODT/, /files/ENCFF356LFX/	35017	ENCODE Processing Pipeline	aafd33573458cde7a5f33aedfb0a3045		https://www.encodeproject.org/files/ENCFF583XAW/@@download/ENCFF583XAW.bed.gz
ENCFF420IBN	bed narrowPeak	bed	narrowPeak	IDR thresholded peaks	GRCh38	ENCSR085QEV	TF ChIP-seq	/human-donors/ENCDO000AAD/	EFO:0002067	K562	cell line	Homo sapiens										NBN-human	DNA						2016-06-14	ENCODE			450-650	1, 2	1_1, 2_1							/files/ENCFF305CVM/, /files/ENCFF356LFX/, /files/ENCFF037WIZ/, /files/ENCFF936FZX/, /files/ENCFF970CZZ/, /files/ENCFF829DUT/, /files/ENCFF822ODT/	357254	ENCODE Processing Pipeline	124328309c50ca4a0998f8df86a3b73b		https://www.encodeproject.org/files/ENCFF670POK/@@download/ENCFF670POK.bed.gz
ENCFF987DPX	bed narrowPeak	bed	narrowPeak	optimal IDR thresholded peaks	GRCh38	ENCSR848AOP	TF ChIP-seq	/human-donors/ENCDO000AAD/	EFO:0002067	K562	cell line	Homo sapiens										RBM22-human	DNA			SDS	formaldehyde		2018-01-18	ENCODE			200-400	1, 2	1_1, 2_1							/files/ENCFF949SRR/, /files/ENCFF419RSJ/, /files/ENCFF972DIH/, /files/ENCFF617QJI/	231329	ENCODE Processing Pipeline	e006128fc8065cc3557cc761c668a519		https://www.encodeproject.org/files/ENCFF420IBN/@@download/ENCFF420IBN.bed.gz
ENCFF515GUE	bed narrowPeak	bed	narrowPeak	IDR thresholded peaks	GRCh38	ENCSR848AOP	TF ChIP-seq	/human-donors/ENCDO000AAD/	EFO:0002067	K562	cell line	Homo sapiens										RBM22-human	DNA			SDS	formaldehyde		2018-01-18	ENCODE			200-400	1, 2	1_1, 2_1							/files/ENCFF742YBS/, /files/ENCFF356LFX/, /files/ENCFF313PNJ/, /files/ENCFF037VVL/, /files/ENCFF087LXB/	219824	ENCODE Processing Pipeline	17abd6b4f35ea69c7d3339657b69f569		https://www.encodeproject.org/files/ENCFF987DPX/@@download/ENCFF987DPX.bed.gz
ENCFF491UBF	bed narrowPeak	bed	narrowPeak	IDR thresholded peaks	GRCh38	ENCSR065XVO	TF ChIP-seq	/human-donors/ENCDO000AAD/	EFO:0002067	K562	cell line	Homo sapiens										CHAMP1-human	DNA						2016-09-20	ENCODE			450-650	1, 2	1_1, 2_1							/files/ENCFF554APQ/, /files/ENCFF437IAU/, /files/ENCFF735JLB/, /files/ENCFF356LFX/, /files/ENCFF319UVS/	244618	ENCODE Processing Pipeline	fa3462b9ecf71bbc5074e24b20314b72		https://www.encodeproject.org/files/ENCFF515GUE/@@download/ENCFF515GUE.bed.gz
ENCFF951BFN	bed narrowPeak	bed	narrowPeak	IDR thresholded peaks	GRCh38	ENCSR126FZN	TF ChIP-seq	/human-donors/ENCDO000AAD/	EFO:0002067	K562	cell line	Homo sapiens					insertion	{'schema_version': '14', 'aliases': [], 'organism': {'schema_version': '6', '@type': ['Organism', 'Item'], 'name': 'human', 'taxon_id': '9606', 'scientific_name': 'Homo sapiens', '@id': '/organisms/human/', 'uuid': '7745b647-ff15-4ff3-9ced-b897d4e2983c', 'status': 'released'}, 'genes': ['/genes/284119/'], '@type': ['Target', 'Item'], 'name': 'PTRF-human', 'label': 'PTRF', '@id': '/targets/PTRF-hu…				PTRF-human	DNA						2016-01-14	ENCODE			450-650	1, 2	1_1, 2_1							/files/ENCFF126UYQ/, /files/ENCFF891SKI/, /files/ENCFF558IOW/, /files/ENCFF356LFX/	75877	ENCODE Processing Pipeline	0850cae1c8a221b537822d6f47936912		https://www.encodeproject.org/files/ENCFF491UBF/@@download/ENCFF491UBF.bed.gz
ENCFF672NBD	bed narrowPeak	bed	narrowPeak	IDR thresholded peaks	GRCh38	ENCSR972ZBV	TF ChIP-seq	/human-donors/ENCDO000AAD/	EFO:0002067	K562	cell line	Homo sapiens										ATF7-human	DNA						2014-07-07	ENCODE			450-650	1, 2	1_1, 2_1							/files/ENCFF970CZZ/, /files/ENCFF037WIZ/, /files/ENCFF936FZX/, /files/ENCFF258PGD/, /files/ENCFF356LFX/, /files/ENCFF707VGY/, /files/ENCFF822ODT/	749107	ENCODE Processing Pipeline	1a9e735b389c57febf8adfaa5785842e		https://www.encodeproject.org/files/ENCFF951BFN/@@download/ENCFF951BFN.bed.gz
ENCFF411YVY	bed narrowPeak	bed	narrowPeak	IDR thresholded peaks	GRCh38	ENCSR851XLW	TF ChIP-seq	/human-donors/ENCDO000AAD/	EFO:0002067	K562	cell line	Homo sapiens										ZNF830-human	DNA						2018-01-26	ENCODE			450-650	1, 2	1_1, 2_1							/files/ENCFF554APQ/, /files/ENCFF360FOT/, /files/ENCFF356LFX/, /files/ENCFF735JLB/, /files/ENCFF244ODO/	9953	ENCODE Processing Pipeline	74e2cffcec6bee03be5edd1c745e22e7		https://www.encodeproject.org/files/ENCFF672NBD/@@download/ENCFF672NBD.bed.gz
ENCFF537RNU	bed narrowPeak	bed	narrowPeak	optimal IDR thresholded peaks	GRCh38	ENCSR072VUO	TF ChIP-seq	/human-donors/ENCDO000AAD/	EFO:0002067	K562	cell line	Homo sapiens										SAFB-human	DNA			SDS	formaldehyde		2017-12-01	ENCODE			200-400	1, 2	1_1, 2_1							/files/ENCFF157CME/, /files/ENCFF428NSD/, /files/ENCFF419RSJ/, /files/ENCFF328WUR/	103479	ENCODE Processing Pipeline	6515f239fea878af719b52d4479c71f1		https://www.encodeproject.org/files/ENCFF411YVY/@@download/ENCFF411YVY.bed.gz
ENCFF732ZNB	bed narrowPeak	bed	narrowPeak	IDR thresholded peaks	GRCh38	ENCSR072VUO	TF ChIP-seq	/human-donors/ENCDO000AAD/	EFO:0002067	K562	cell line	Homo sapiens										SAFB-human	DNA			SDS	formaldehyde		2017-12-01	ENCODE			200-400	1, 2	1_1, 2_1							/files/ENCFF356LFX/, /files/ENCFF126URC/, /files/ENCFF974LVO/, /files/ENCFF979DVB/, /files/ENCFF976LCQ/	105039	ENCODE Processing Pipeline	298ae94629e5f3aa48d28787f898b6d4		https://www.encodeproject.org/files/ENCFF537RNU/@@download/ENCFF537RNU.bed.gz
ENCFF148YMC	bed narrowPeak	bed	narrowPeak	IDR thresholded peaks	GRCh38	ENCSR888XZK	TF ChIP-seq	/human-donors/ENCDO000AAD/	EFO:0002067	K562	cell line	Homo sapiens										TCF7L2-human	DNA						2016-07-28	ENCODE			150-350	1, 2	1_1, 2_1							/files/ENCFF356LFX/, /files/ENCFF273OMB/, /files/ENCFF005NXS/, /files/ENCFF253OGH/, /files/ENCFF718GEW/	38749	ENCODE Processing Pipeline	2501f521fcd8c649b1be9a29433c67a8		https://www.encodeproject.org/files/ENCFF732ZNB/@@download/ENCFF732ZNB.bed.gz
ENCFF087DKT	bed narrowPeak	bed	narrowPeak	IDR thresholded peaks	GRCh38	ENCSR157TCS	TF ChIP-seq	/human-donors/ENCDO000AAD/	EFO:0002067	K562	cell line	Homo sapiens										SMARCE1-human	DNA						2016-07-28	ENCODE			450-650	1, 2	1_1, 2_1							/files/ENCFF970CZZ/, /files/ENCFF822ODT/, /files/ENCFF936FZX/, /files/ENCFF918DRW/, /files/ENCFF116IRE/, /files/ENCFF356LFX/, /files/ENCFF037WIZ/	638438	ENCODE Processing Pipeline	ba98894aaca7a8c8480d23fa49f5b1cc		https://www.encodeproject.org/files/ENCFF148YMC/@@download/ENCFF148YMC.bed.gz
ENCFF176MDV	bed narrowPeak	bed	narrowPeak	optimal IDR thresholded peaks	GRCh38	ENCSR724GSW	TF ChIP-seq	/human-donors/ENCDO000AAD/	EFO:0002067	K562	cell line	Homo sapiens										SAFB2-human	DNA			SDS	formaldehyde		2018-01-26	ENCODE			200-400	1, 2	1_1, 2_1							/files/ENCFF041ZBZ/, /files/ENCFF419RSJ/, /files/ENCFF613RZP/, /files/ENCFF205ESY/	1596	ENCODE Processing Pipeline	aaa4cd7a511a2274573a57a5586295e8		https://www.encodeproject.org/files/ENCFF087DKT/@@download/ENCFF087DKT.bed.gz
ENCFF711ZED	bed narrowPeak	bed	narrowPeak	IDR thresholded peaks	GRCh38	ENCSR724GSW	TF ChIP-seq	/human-donors/ENCDO000AAD/	EFO:0002067	K562	cell line	Homo sapiens										SAFB2-human	DNA			SDS	formaldehyde		2018-01-26	ENCODE			200-400	1, 2	1_1, 2_1							/files/ENCFF087LXB/, /files/ENCFF356LFX/, /files/ENCFF740BBY/, /files/ENCFF470OWW/, /files/ENCFF742YBS/	1318	ENCODE Processing Pipeline	1b627468245ad9b695e22851dde69235		https://www.encodeproject.org/files/ENCFF176MDV/@@download/ENCFF176MDV.bed.gz
ENCFF553IUR	bed narrowPeak	bed	narrowPeak	IDR thresholded peaks	GRCh38	ENCSR429QPP	TF ChIP-seq	/human-donors/ENCDO000AAD/	EFO:0002067	K562	cell line	Homo sapiens										FOXM1-human	DNA						2017-01-27	ENCODE			450-650	1, 2	1_1, 2_1							/files/ENCFF822ODT/, /files/ENCFF356LFX/, /files/ENCFF904WAN/, /files/ENCFF638AIY/, /files/ENCFF936FZX/, /files/ENCFF970CZZ/, /files/ENCFF037WIZ/	284267	ENCODE Processing Pipeline	dbd009d18c3fe26bf650ac921958e245		https://www.encodeproject.org/files/ENCFF711ZED/@@download/ENCFF711ZED.bed.gz
ENCFF550VUN	bed narrowPeak	bed	narrowPeak	IDR thresholded peaks	GRCh38	ENCSR115BBC	TF ChIP-seq	/human-donors/ENCDO000AAD/	EFO:0002067	K562	cell line	Homo sapiens										ASH1L-human	DNA						2018-01-26	ENCODE			450-650	1, 2	1_1, 2_1							/files/ENCFF037WIZ/, /files/ENCFF822ODT/, /files/ENCFF333NHG/, /files/ENCFF970CZZ/, /files/ENCFF888VPU/, /files/ENCFF936FZX/, /files/ENCFF356LFX/	117530	ENCODE Processing Pipeline	c9d7e349371409615b048d8653727378		https://www.encodeproject.org/files/ENCFF553IUR/@@download/ENCFF553IUR.bed.gz
ENCFF217MBF	bed narrowPeak	bed	narrowPeak	optimal IDR thresholded peaks	GRCh38	ENCSR222MYK	TF ChIP-seq	/human-donors/ENCDO000AAD/	EFO:0002067	K562	cell line	Homo sapiens										SRSF7-human	DNA			SDS	formaldehyde		2017-08-17	ENCODE			200-400	1, 2	1_1, 2_1							/files/ENCFF464HMJ/, /files/ENCFF584SCO/, /files/ENCFF615GWF/, /files/ENCFF419RSJ/	5162	ENCODE Processing Pipeline	22be748c7ce99137b1a2334377921a91		https://www.encodeproject.org/files/ENCFF550VUN/@@download/ENCFF550VUN.bed.gz
ENCFF843UHP	bed narrowPeak	bed	narrowPeak	conservative IDR thresholded peaks	GRCh38	ENCSR222MYK	TF ChIP-seq	/human-donors/ENCDO000AAD/	EFO:0002067	K562	cell line	Homo sapiens										SRSF7-human	DNA			SDS	formaldehyde		2017-08-17	ENCODE			200-400	1, 2	1_1, 2_1							/files/ENCFF178FKJ/, /files/ENCFF218FHN/, /files/ENCFF750VAF/, /files/ENCFF708FFD/, /files/ENCFF356LFX/	4679	ENCODE Processing Pipeline	97229f7e96f735dd10e3596af43e2063		https://www.encodeproject.org/files/ENCFF217MBF/@@download/ENCFF217MBF.bed.gz
ENCFF225ZPU	bed narrowPeak	bed	narrowPeak	optimal IDR thresholded peaks	GRCh38	ENCSR377BLZ	TF ChIP-seq	/human-donors/ENCDO000AAD/	EFO:0002067	K562	cell line	Homo sapiens										GTF2F1-human	DNA			SDS	formaldehyde		2018-01-16	ENCODE			200-400	1, 2	1_1, 2_1							/files/ENCFF220GUZ/, /files/ENCFF174VAD/, /files/ENCFF419RSJ/, /files/ENCFF007SLK/	269256	ENCODE Processing Pipeline	e1965b4b42bacc9d61965c3981c66dc1		https://www.encodeproject.org/files/ENCFF843UHP/@@download/ENCFF843UHP.bed.gz
ENCFF852ZIK	bed narrowPeak	bed	narrowPeak	IDR thresholded peaks	GRCh38	ENCSR377BLZ	TF ChIP-seq	/human-donors/ENCDO000AAD/	EFO:0002067	K562	cell line	Homo sapiens										GTF2F1-human	DNA			SDS	formaldehyde		2018-01-16	ENCODE			200-400	1, 2	1_1, 2_1							/files/ENCFF356LFX/, /files/ENCFF126URC/, /files/ENCFF816FYO/, /files/ENCFF869HDT/, /files/ENCFF974LVO/	263104	ENCODE Processing Pipeline	0302a2ad6a79f3f9b1a7d75a4805d5e0		https://www.encodeproject.org/files/ENCFF225ZPU/@@download/ENCFF225ZPU.bed.gz
ENCFF918BZG	bed narrowPeak	bed	narrowPeak	IDR thresholded peaks	GRCh38	ENCSR130PDE	TF ChIP-seq	/human-donors/ENCDO000AAD/	EFO:0002067	K562	cell line	Homo sapiens					insertion	{'schema_version': '14', 'aliases': [], 'organism': {'schema_version': '6', '@type': ['Organism', 'Item'], 'name': 'human', 'taxon_id': '9606', 'scientific_name': 'Homo sapiens', '@id': '/organisms/human/', 'uuid': '7745b647-ff15-4ff3-9ced-b897d4e2983c', 'status': 'released'}, 'genes': ['/genes/3164/'], '@type': ['Target', 'Item'], 'name': 'NR4A1-human', 'label': 'NR4A1', '@id': '/targets/NR4A1-h…				NR4A1-human	DNA						2016-09-01	ENCODE			450-650	1, 2	1_1, 2_1							/files/ENCFF479CME/, /files/ENCFF101FMZ/, /files/ENCFF677JWL/, /files/ENCFF356LFX/	294632	ENCODE Processing Pipeline	f9f4b474201ae7a172b6d9c660d09531		https://www.encodeproject.org/files/ENCFF852ZIK/@@download/ENCFF852ZIK.bed.gz
ENCFF724CHN	bed narrowPeak	bed	narrowPeak	IDR thresholded peaks	GRCh38	ENCSR314BBS	TF ChIP-seq	/human-donors/ENCDO000AAD/	EFO:0002067	K562	cell line	Homo sapiens					insertion	{'schema_version': '14', 'aliases': [], 'organism': {'schema_version': '6', '@type': ['Organism', 'Item'], 'name': 'human', 'taxon_id': '9606', 'scientific_name': 'Homo sapiens', '@id': '/organisms/human/', 'uuid': '7745b647-ff15-4ff3-9ced-b897d4e2983c', 'status': 'released'}, 'genes': ['/genes/9232/'], '@type': ['Target', 'Item'], 'name': 'PTTG1-human', 'label': 'PTTG1', '@id': '/targets/PTTG1-h…				PTTG1-human	DNA						2016-03-02	ENCODE			450-650	1, 2	1_1, 2_1							/files/ENCFF191ZCT/, /files/ENCFF478CXS/, /files/ENCFF881JMK/, /files/ENCFF356LFX/	83701	ENCODE Processing Pipeline	2f9bc1208ec80429288aa14557162b4f		https://www.encodeproject.org/files/ENCFF918BZG/@@download/ENCFF918BZG.bed.gz
ENCFF910JTR	bed narrowPeak	bed	narrowPeak	IDR thresholded peaks	GRCh38	ENCSR926KTP	TF ChIP-seq	/human-donors/ENCDO000AAD/	EFO:0002067	K562	cell line	Homo sapiens					insertion	{'schema_version': '14', 'aliases': [], 'organism': {'schema_version': '6', '@type': ['Organism', 'Item'], 'name': 'human', 'taxon_id': '9606', 'scientific_name': 'Homo sapiens', '@id': '/organisms/human/', 'uuid': '7745b647-ff15-4ff3-9ced-b897d4e2983c', 'status': 'released'}, 'genes': ['/genes/10379/'], '@type': ['Target', 'Item'], 'name': 'IRF9-human', 'label': 'IRF9', '@id': '/targets/IRF9-hum…				IRF9-human	DNA						2016-01-14	ENCODE			450-650	1, 2	1_1, 2_1							/files/ENCFF356LFX/, /files/ENCFF702TSG/, /files/ENCFF921HCB/, /files/ENCFF480JFK/	139716	ENCODE Processing Pipeline	0515e474db0f6b16cd387e7cd2ce8404		https://www.encodeproject.org/files/ENCFF724CHN/@@download/ENCFF724CHN.bed.gz
ENCFF652ZZF	bed narrowPeak	bed	narrowPeak	IDR thresholded peaks	GRCh38	ENCSR920ASP	TF ChIP-seq	/human-donors/ENCDO000AAD/	EFO:0002067	K562	cell line	Homo sapiens				CRISPR	insertion	{'dbxrefs': ['FactorBook:ZFX'], 'aliases': ['michael-snyder:TS-1635'], 'organism': {'schema_version': '6', '@type': ['Organism', 'Item'], 'name': 'human', 'taxon_id': '9606', 'scientific_name': 'Homo sapiens', '@id': '/organisms/human/', 'uuid': '7745b647-ff15-4ff3-9ced-b897d4e2983c', 'status': 'released'}, 'genes': ['/genes/7543/'], '@type': ['Target', 'Item'], 'label': 'ZFX', 'title': 'ZFX (Hom…				ZFX-human	DNA						2016-06-13	ENCODE		sonication (Bioruptor generic)	200-800	1, 2	1_1, 2_1							/files/ENCFF016PWZ/, /files/ENCFF383RZH/, /files/ENCFF093LYR/, /files/ENCFF356LFX/	479125	ENCODE Processing Pipeline	3ec3d0cbba02f2c8bfc8651746b9b379		https://www.encodeproject.org/files/ENCFF910JTR/@@download/ENCFF910JTR.bed.gz
ENCFF917RIN	bed narrowPeak	bed	narrowPeak	IDR thresholded peaks	GRCh38	ENCSR075HTM	TF ChIP-seq	/human-donors/ENCDO000AAD/	EFO:0002067	K562	cell line	Homo sapiens										HDAC2-human	DNA						2016-10-31	ENCODE			450-650	1, 2	1_1, 2_1							/files/ENCFF570EKM/, /files/ENCFF936FZX/, /files/ENCFF822ODT/, /files/ENCFF613CGQ/, /files/ENCFF356LFX/	510018	ENCODE Processing Pipeline	b1e746310772ec80ad00da97e6f99b10		https://www.encodeproject.org/files/ENCFF652ZZF/@@download/ENCFF652ZZF.bed.gz
ENCFF554GSE	bed narrowPeak	bed	narrowPeak	IDR thresholded peaks	GRCh38	ENCSR876GXA	TF ChIP-seq	/human-donors/ENCDO000AAD/	EFO:0002067	K562	cell line	Homo sapiens										ZBTB33-human	DNA						2016-06-23	ENCODE			450-650	3, 4	3_1, 4_1							/files/ENCFF037WIZ/, /files/ENCFF356LFX/, /files/ENCFF555AKP/, /files/ENCFF970CZZ/, /files/ENCFF822ODT/, /files/ENCFF843NAU/, /files/ENCFF936FZX/	1094430	ENCODE Processing Pipeline	1a2a376b66ed40f9b18fe1445c07ed03		https://www.encodeproject.org/files/ENCFF917RIN/@@download/ENCFF917RIN.bed.gz
ENCFF570YIC	bed narrowPeak	bed	narrowPeak	IDR thresholded peaks	GRCh38	ENCSR331GDC	TF ChIP-seq	/human-donors/ENCDO000AAD/	EFO:0002067	K562	cell line	Homo sapiens										ZBTB11-human	DNA						2016-06-28	ENCODE		see document		1, 2	1_1, 2_1							/files/ENCFF323WRI/, /files/ENCFF368CRJ/, /files/ENCFF356LFX/, /files/ENCFF259ODG/, /files/ENCFF980TNJ/	133235	ENCODE Processing Pipeline	c536b36c73df997979fd8710ecbb21e6		https://www.encodeproject.org/files/ENCFF554GSE/@@download/ENCFF554GSE.bed.gz
ENCFF180XUM	bed narrowPeak	bed	narrowPeak	pseudoreplicated IDR thresholded peaks	GRCh38	ENCSR195QFV	TF ChIP-seq	/human-donors/ENCDO000AAD/	EFO:0002067	K562	cell line	Homo sapiens				CRISPR	insertion	{'schema_version': '14', 'aliases': ['michael-snyder:TS-1640'], 'organism': {'schema_version': '6', '@type': ['Organism', 'Item'], 'name': 'human', 'taxon_id': '9606', 'scientific_name': 'Homo sapiens', '@id': '/organisms/human/', 'uuid': '7745b647-ff15-4ff3-9ced-b897d4e2983c', 'status': 'released'}, 'genes': ['/genes/7551/'], '@type': ['Target', 'Item'], 'name': 'ZNF3-human', 'label': 'ZNF3', '@…				ZNF3-human	DNA						2018-02-20	ENCODE		see document		2	2_1							/files/ENCFF419RSJ/, /files/ENCFF979VYV/	45399	ENCODE Processing Pipeline	a2cfd1378fd53456b8873f17a65840b2		https://www.encodeproject.org/files/ENCFF570YIC/@@download/ENCFF570YIC.bed.gz
ENCFF775PIY	bed narrowPeak	bed	narrowPeak	IDR thresholded peaks	GRCh38	ENCSR195QFV	TF ChIP-seq	/human-donors/ENCDO000AAD/	EFO:0002067	K562	cell line	Homo sapiens				CRISPR	insertion	{'schema_version': '14', 'aliases': ['michael-snyder:TS-1640'], 'organism': {'schema_version': '6', '@type': ['Organism', 'Item'], 'name': 'human', 'taxon_id': '9606', 'scientific_name': 'Homo sapiens', '@id': '/organisms/human/', 'uuid': '7745b647-ff15-4ff3-9ced-b897d4e2983c', 'status': 'released'}, 'genes': ['/genes/7551/'], '@type': ['Target', 'Item'], 'name': 'ZNF3-human', 'label': 'ZNF3', '@…				ZNF3-human	DNA						2018-02-20	ENCODE		see document		2	2_1							/files/ENCFF074BGG/, /files/ENCFF356LFX/, /files/ENCFF318XIW/	43697	ENCODE Processing Pipeline	311fdacc08f79c931c305e781a0f4654		https://www.encodeproject.org/files/ENCFF180XUM/@@download/ENCFF180XUM.bed.gz
ENCFF192MEM	bed narrowPeak	bed	narrowPeak	IDR thresholded peaks	GRCh38	ENCSR024LKA	TF ChIP-seq	/human-donors/ENCDO000AAD/	EFO:0002067	K562	cell line	Homo sapiens										HDAC3-human	DNA						2018-01-26	ENCODE			450-650	3, 4	3_1, 4_1							/files/ENCFF356LFX/, /files/ENCFF530PJI/, /files/ENCFF735JLB/, /files/ENCFF554APQ/, /files/ENCFF381ZKN/	189698	ENCODE Processing Pipeline	8af81f99e8557bdb97b24c8c66b4683e		https://www.encodeproject.org/files/ENCFF775PIY/@@download/ENCFF775PIY.bed.gz
ENCFF412WOK	bed narrowPeak	bed	narrowPeak	IDR thresholded peaks	GRCh38	ENCSR011PEI	TF ChIP-seq	/human-donors/ENCDO000AAD/	EFO:0002067	K562	cell line	Homo sapiens				CRISPR	insertion	{'schema_version': '14', 'aliases': ['michael-snyder:TS-1573'], 'organism': {'schema_version': '6', '@type': ['Organism', 'Item'], 'name': 'human', 'taxon_id': '9606', 'scientific_name': 'Homo sapiens', '@id': '/organisms/human/', 'uuid': '7745b647-ff15-4ff3-9ced-b897d4e2983c', 'status': 'released'}, 'genes': ['/genes/7728/'], '@type': ['Target', 'Item'], 'name': 'ZNF175-human', 'label': 'ZNF175'…				ZNF175-human	DNA						2016-06-13	ENCODE		sonication (Bioruptor generic)	200-800	1, 2	1_1, 2_1							/files/ENCFF270XEV/, /files/ENCFF310KKY/, /files/ENCFF356LFX/, /files/ENCFF569LOQ/	347008	ENCODE Processing Pipeline	2c14e1a21077f7bc6fec809dd82f6835		https://www.encodeproject.org/files/ENCFF192MEM/@@download/ENCFF192MEM.bed.gz
ENCFF896IUI	bed narrowPeak	bed	narrowPeak	IDR thresholded peaks	GRCh38	ENCSR987PBI	TF ChIP-seq	/human-donors/ENCDO000AAD/	EFO:0002067	K562	cell line	Homo sapiens										DNMT1-human	DNA						2016-10-31	ENCODE			450-650	1, 2	1_1, 2_1							/files/ENCFF356LFX/, /files/ENCFF936FZX/, /files/ENCFF822ODT/, /files/ENCFF800SPS/, /files/ENCFF549GVM/	46303	ENCODE Processing Pipeline	4a7dafb875ccc4f65d368ef94c614f58		https://www.encodeproject.org/files/ENCFF412WOK/@@download/ENCFF412WOK.bed.gz
ENCFF670ILH	bed narrowPeak	bed	narrowPeak	IDR thresholded peaks	GRCh38	ENCSR033NQK	TF ChIP-seq	/human-donors/ENCDO000AAD/	EFO:0002067	K562	cell line	Homo sapiens										ZNF830-human	DNA						2018-01-26	ENCODE			450-650	1, 2	1_1, 2_1							/files/ENCFF735JLB/, /files/ENCFF554APQ/, /files/ENCFF421AHW/, /files/ENCFF356LFX/, /files/ENCFF907YNL/	55862	ENCODE Processing Pipeline	8dceded3d07b1a57e40864258b7e7571		https://www.encodeproject.org/files/ENCFF896IUI/@@download/ENCFF896IUI.bed.gz
ENCFF071GJH	bed narrowPeak	bed	narrowPeak	optimal IDR thresholded peaks	GRCh38	ENCSR899GSH	TF ChIP-seq	/human-donors/ENCDO000AAD/	EFO:0002067	K562	cell line	Homo sapiens										RBM34-human	DNA			SDS	formaldehyde		2018-01-19	ENCODE			200-400	1, 2	1_1, 2_1							/files/ENCFF254PVV/, /files/ENCFF419RSJ/, /files/ENCFF601PCW/, /files/ENCFF415XXD/	21075	ENCODE Processing Pipeline	dec8a05196abf982d5ce940d7a42067a		https://www.encodeproject.org/files/ENCFF670ILH/@@download/ENCFF670ILH.bed.gz
ENCFF842JME	bed narrowPeak	bed	narrowPeak	IDR thresholded peaks	GRCh38	ENCSR899GSH	TF ChIP-seq	/human-donors/ENCDO000AAD/	EFO:0002067	K562	cell line	Homo sapiens										RBM34-human	DNA			SDS	formaldehyde		2018-01-19	ENCODE			200-400	1, 2	1_1, 2_1							/files/ENCFF862AEO/, /files/ENCFF087LXB/, /files/ENCFF356LFX/, /files/ENCFF742YBS/, /files/ENCFF702GMB/	20920	ENCODE Processing Pipeline	bc15746378833268d4a6ff7da7b26129		https://www.encodeproject.org/files/ENCFF071GJH/@@download/ENCFF071GJH.bed.gz
ENCFF045AOZ	bed narrowPeak	bed	narrowPeak	IDR thresholded peaks	GRCh38	ENCSR031TFS	TF ChIP-seq	/human-donors/ENCDO000AAD/	EFO:0002067	K562	cell line	Homo sapiens										POLR2A-human	DNA						2016-09-27	ENCODE			450-650	1, 2	1_1, 2_1							/files/ENCFF822ODT/, /files/ENCFF267TTN/, /files/ENCFF201SIE/, /files/ENCFF356LFX/, /files/ENCFF936FZX/	450186	ENCODE Processing Pipeline	ce4ee67d953521558e8ebfbcf6de260e		https://www.encodeproject.org/files/ENCFF842JME/@@download/ENCFF842JME.bed.gz
ENCFF346UGW	bed narrowPeak	bed	narrowPeak	IDR thresholded peaks	GRCh38	ENCSR494PWZ	TF ChIP-seq	/human-donors/ENCDO000AAD/	EFO:0002067	K562	cell line	Homo sapiens										ZC3H8-human	DNA						2016-10-31	ENCODE			450-650	1, 2	1_1, 2_1							/files/ENCFF822ODT/, /files/ENCFF936FZX/, /files/ENCFF794VPT/, /files/ENCFF356LFX/, /files/ENCFF858PHU/	210547	ENCODE Processing Pipeline	89c84f255ffa05c6d599b33bc1aef86b		https://www.encodeproject.org/files/ENCFF045AOZ/@@download/ENCFF045AOZ.bed.gz
ENCFF793FMG	bed narrowPeak	bed	narrowPeak	IDR thresholded peaks	GRCh38	ENCSR908CMW	TF ChIP-seq	/human-donors/ENCDO000AAD/	EFO:0002067	K562	cell line	Homo sapiens										KDM1A-human	DNA						2016-09-20	ENCODE			450-650	1, 2	1_1, 2_1							/files/ENCFF072EQN/, /files/ENCFF735JLB/, /files/ENCFF554APQ/, /files/ENCFF356LFX/, /files/ENCFF969WIN/	795709	ENCODE Processing Pipeline	abf761c5c89a0b1a681d202e13fbbfeb		https://www.encodeproject.org/files/ENCFF346UGW/@@download/ENCFF346UGW.bed.gz
ENCFF167CQF	bed narrowPeak	bed	narrowPeak	IDR thresholded peaks	GRCh38	ENCSR643VTW	TF ChIP-seq	/human-donors/ENCDO000AAD/	EFO:0002067	K562	cell line	Homo sapiens										SMARCA4-human	DNA						2016-10-31	ENCODE			450-650	1, 2	1_1, 2_1							/files/ENCFF733FAD/, /files/ENCFF936FZX/, /files/ENCFF075GQQ/, /files/ENCFF822ODT/, /files/ENCFF356LFX/	585879	ENCODE Processing Pipeline	98d13c33e6e3a50062141981f9651605		https://www.encodeproject.org/files/ENCFF793FMG/@@download/ENCFF793FMG.bed.gz
ENCFF836PGX	bed narrowPeak	bed	narrowPeak	IDR thresholded peaks	GRCh38	ENCSR817QKV	TF ChIP-seq	/human-donors/ENCDO000AAD/	EFO:0002067	K562	cell line	Homo sapiens										EP400-human	DNA						2017-06-29	ENCODE			450-650	1, 2	1_1, 2_1							/files/ENCFF356LFX/, /files/ENCFF359VWO/, /files/ENCFF554APQ/, /files/ENCFF735JLB/, /files/ENCFF214WDM/	634883	ENCODE Processing Pipeline	aecf1aa74c50e4a2d72b6a54615f442b		https://www.encodeproject.org/files/ENCFF167CQF/@@download/ENCFF167CQF.bed.gz
ENCFF840SLB	bed narrowPeak	bed	narrowPeak	IDR thresholded peaks	GRCh38	ENCSR910JAI	TF ChIP-seq	/human-donors/ENCDO000AAD/	EFO:0002067	K562	cell line	Homo sapiens										NCOR1-human	DNA						2016-11-30	ENCODE			450-650	1, 2	1_1, 2_1							/files/ENCFF735JLB/, /files/ENCFF554APQ/, /files/ENCFF445BED/, /files/ENCFF356LFX/, /files/ENCFF039NTE/	454393	ENCODE Processing Pipeline	adf7662605edb40c9fc191f0e011d58a		https://www.encodeproject.org/files/ENCFF836PGX/@@download/ENCFF836PGX.bed.gz
ENCFF430IPX	bed narrowPeak	bed	narrowPeak	IDR thresholded peaks	GRCh38	ENCSR167KBO	TF ChIP-seq	/human-donors/ENCDO000AAD/	EFO:0002067	K562	cell line	Homo sapiens										ZNF316-human	DNA						2016-11-10	ENCODE			450-650	1, 2	1_1, 2_1							/files/ENCFF936FZX/, /files/ENCFF356LFX/, /files/ENCFF822ODT/, /files/ENCFF447DRQ/, /files/ENCFF106NTB/	1344230	ENCODE Processing Pipeline	cc929631038753d74f09d7c5d416a37d		https://www.encodeproject.org/files/ENCFF840SLB/@@download/ENCFF840SLB.bed.gz
ENCFF722RWS	bed narrowPeak	bed	narrowPeak	IDR thresholded peaks	GRCh38	ENCSR462QZZ	TF ChIP-seq	/human-donors/ENCDO000AAD/	EFO:0002067	K562	cell line	Homo sapiens				CRISPR	insertion	{'schema_version': '14', 'aliases': [], 'organism': {'schema_version': '6', '@type': ['Organism', 'Item'], 'name': 'human', 'taxon_id': '9606', 'scientific_name': 'Homo sapiens', '@id': '/organisms/human/', 'uuid': '7745b647-ff15-4ff3-9ced-b897d4e2983c', 'status': 'released'}, 'genes': ['/genes/55893/'], '@type': ['Target', 'Item'], 'name': 'ZNF395-human', 'label': 'ZNF395', '@id': '/targets/ZNF3…				ZNF395-human	DNA						2017-12-04	ENCODE		sonication (Bioruptor generic)	200-800	1, 3	1_1, 3_1							/files/ENCFF816DBE/, /files/ENCFF356LFX/, /files/ENCFF501BIO/, /files/ENCFF972SZQ/	470431	ENCODE Processing Pipeline	509f693ea6a661a74f2d4d9fec6da613		https://www.encodeproject.org/files/ENCFF430IPX/@@download/ENCFF430IPX.bed.gz
ENCFF110GDP	bed narrowPeak	bed	narrowPeak	IDR thresholded peaks	GRCh38	ENCSR895HSJ	TF ChIP-seq	/human-donors/ENCDO000AAD/	EFO:0002067	K562	cell line	Homo sapiens										SMARCA5-human	DNA						2016-09-27	ENCODE			450-650	1, 2	1_1, 2_1							/files/ENCFF356LFX/, /files/ENCFF936FZX/, /files/ENCFF822ODT/, /files/ENCFF791YWU/, /files/ENCFF352DHE/	321768	ENCODE Processing Pipeline	adaabe8d141009d38df04d7cfbf88788		https://www.encodeproject.org/files/ENCFF722RWS/@@download/ENCFF722RWS.bed.gz
ENCFF230DZT	bed narrowPeak	bed	narrowPeak	IDR thresholded peaks	GRCh38	ENCSR742TMU	TF ChIP-seq	/human-donors/ENCDO000AAD/	EFO:0002067	K562	cell line	Homo sapiens										ZNF282-human	DNA						2018-01-26	ENCODE			450-650	1, 2	1_1, 2_1							/files/ENCFF970CZZ/, /files/ENCFF356LFX/, /files/ENCFF272XEN/, /files/ENCFF822ODT/, /files/ENCFF936FZX/, /files/ENCFF037WIZ/, /files/ENCFF842DWM/	184203	ENCODE Processing Pipeline	11f0a6c00932db50530fb0b44aa2ef83		https://www.encodeproject.org/files/ENCFF110GDP/@@download/ENCFF110GDP.bed.gz
ENCFF738XMN	bed narrowPeak	bed	narrowPeak	IDR thresholded peaks	GRCh38	ENCSR143CEO	TF ChIP-seq	/human-donors/ENCDO000AAD/	EFO:0002067	K562	cell line	Homo sapiens										ZC3H8-human	DNA						2017-06-29	ENCODE			450-650	1, 2	1_1, 2_1							/files/ENCFF516WDO/, /files/ENCFF151PYU/, /files/ENCFF356LFX/, /files/ENCFF822ODT/, /files/ENCFF936FZX/	38774	ENCODE Processing Pipeline	b6e8b725cf8165ef3f762da7f91319f0		https://www.encodeproject.org/files/ENCFF230DZT/@@download/ENCFF230DZT.bed.gz
ENCFF822FXR	bed narrowPeak	bed	narrowPeak	IDR thresholded peaks	GRCh38	ENCSR894CGX	TF ChIP-seq	/human-donors/ENCDO000AAD/	EFO:0002067	K562	cell line	Homo sapiens										SUPT5H-human	DNA						2016-10-14	ENCODE			450-650	1, 2	1_1, 2_1							/files/ENCFF218WWJ/, /files/ENCFF356LFX/, /files/ENCFF936FZX/, /files/ENCFF822ODT/, /files/ENCFF747SVU/	574429	ENCODE Processing Pipeline	5bc446d413312dc40337ca1d2b6bf717		https://www.encodeproject.org/files/ENCFF738XMN/@@download/ENCFF738XMN.bed.gz
ENCFF124FTW	bed narrowPeak	bed	narrowPeak	IDR thresholded peaks	GRCh38	ENCSR056VYW	TF ChIP-seq	/human-donors/ENCDO000AAD/	EFO:0002067	K562	cell line	Homo sapiens				CRISPR	insertion	{'schema_version': '14', 'aliases': [], 'organism': {'schema_version': '6', '@type': ['Organism', 'Item'], 'name': 'human', 'taxon_id': '9606', 'scientific_name': 'Homo sapiens', '@id': '/organisms/human/', 'uuid': '7745b647-ff15-4ff3-9ced-b897d4e2983c', 'status': 'released'}, 'genes': ['/genes/7727/'], '@type': ['Target', 'Item'], 'name': 'ZNF174-human', 'label': 'ZNF174', '@id': '/targets/ZNF17…				ZNF174-human	DNA						2020-08-03	ENCODE		sonication (Bioruptor Pico)	250-450	1, 2	1_1, 2_1							/files/ENCFF294GEF/, /files/ENCFF174OKT/, /files/ENCFF928ZCZ/, /files/ENCFF356LFX/	21399	ENCODE Processing Pipeline	b871a819e7c7c148ebea2615431ab461		https://www.encodeproject.org/files/ENCFF822FXR/@@download/ENCFF822FXR.bed.gz
ENCFF674ZQI	bed narrowPeak	bed	narrowPeak	IDR thresholded peaks	GRCh38	ENCSR808AKZ	TF ChIP-seq	/human-donors/ENCDO000AAD/	EFO:0002067	K562	cell line	Homo sapiens										BCOR-human	DNA						2016-09-01	ENCODE			450-650	1, 2	1_1, 2_1							/files/ENCFF936FZX/, /files/ENCFF822ODT/, /files/ENCFF965TPR/, /files/ENCFF356LFX/, /files/ENCFF154FVW/	740485	ENCODE Processing Pipeline	17c261ef47c766e1ee794bf88ea4e5c4		https://www.encodeproject.org/files/ENCFF124FTW/@@download/ENCFF124FTW.bed.gz
ENCFF898CGY	bed narrowPeak	bed	narrowPeak	IDR thresholded peaks	GRCh38	ENCSR038RGL	TF ChIP-seq	/human-donors/ENCDO000AAD/	EFO:0002067	K562	cell line	Homo sapiens										MCM7-human	DNA						2016-10-31	ENCODE			450-650	1, 2	1_1, 2_1							/files/ENCFF356LFX/, /files/ENCFF809FJO/, /files/ENCFF822ODT/, /files/ENCFF936FZX/, /files/ENCFF114KCE/	37854	ENCODE Processing Pipeline	bceb22085913386c1ef304184fba5196		https://www.encodeproject.org/files/ENCFF674ZQI/@@download/ENCFF674ZQI.bed.gz
ENCFF106ECV	bed narrowPeak	bed	narrowPeak	IDR thresholded peaks	GRCh38	ENCSR298JCG	TF ChIP-seq	/human-donors/ENCDO000AAD/	EFO:0002067	K562	cell line	Homo sapiens										NCOR1-human	DNA						2016-11-17	ENCODE			450-650	1, 2	1_1, 2_1							/files/ENCFF822ODT/, /files/ENCFF356LFX/, /files/ENCFF497DKR/, /files/ENCFF936FZX/, /files/ENCFF953CUF/	137254	ENCODE Processing Pipeline	8ed053b6f248a2867d54d654ec0606b4		https://www.encodeproject.org/files/ENCFF898CGY/@@download/ENCFF898CGY.bed.gz
ENCFF341CNM	bed narrowPeak	bed	narrowPeak	IDR thresholded peaks	GRCh38	ENCSR264LYE	TF ChIP-seq	/human-donors/ENCDO000AAD/	EFO:0002067	K562	cell line	Homo sapiens				CRISPR	insertion	{'schema_version': '14', 'aliases': [], 'organism': {'schema_version': '6', '@type': ['Organism', 'Item'], 'name': 'human', 'taxon_id': '9606', 'scientific_name': 'Homo sapiens', '@id': '/organisms/human/', 'uuid': '7745b647-ff15-4ff3-9ced-b897d4e2983c', 'status': 'released'}, 'genes': ['/genes/2103/'], '@type': ['Target', 'Item'], 'name': 'ESRRB-human', 'label': 'ESRRB', '@id': '/targets/ESRRB-h…				ESRRB-human	DNA						2020-08-03	ENCODE		sonication (Bioruptor Pico)	250-450	1, 2	1_1, 2_1							/files/ENCFF343WNM/, /files/ENCFF440OLI/, /files/ENCFF853UZO/, /files/ENCFF356LFX/	20045	ENCODE Processing Pipeline	cd4161b4053afad690c7564591f849dc		https://www.encodeproject.org/files/ENCFF106ECV/@@download/ENCFF106ECV.bed.gz
ENCFF067FJF	bed narrowPeak	bed	narrowPeak	IDR thresholded peaks	GRCh38	ENCSR085DDI	TF ChIP-seq	/human-donors/ENCDO000AAD/	EFO:0002067	K562	cell line	Homo sapiens										NFXL1-human	DNA						2016-12-05	ENCODE			450-650	1, 2	1_1, 2_1							/files/ENCFF822ODT/, /files/ENCFF356LFX/, /files/ENCFF841KRE/, /files/ENCFF923EGF/, /files/ENCFF936FZX/	88869	ENCODE Processing Pipeline	5c7e496b4f918a877a44584b05802ba8		https://www.encodeproject.org/files/ENCFF341CNM/@@download/ENCFF341CNM.bed.gz
ENCFF797VEK	bed narrowPeak	bed	narrowPeak	IDR thresholded peaks	GRCh38	ENCSR871TKJ	TF ChIP-seq	/human-donors/ENCDO000AAD/	EFO:0002067	K562	cell line	Homo sapiens										THRAP3-human	DNA						2016-11-17	ENCODE			450-650	1, 2	1_1, 2_1							/files/ENCFF554APQ/, /files/ENCFF735JLB/, /files/ENCFF822ODT/, /files/ENCFF936FZX/, /files/ENCFF600OSO/, /files/ENCFF843NNB/, /files/ENCFF356LFX/	96357	ENCODE Processing Pipeline	05e70a9f8bd406522236610edce3331a		https://www.encodeproject.org/files/ENCFF067FJF/@@download/ENCFF067FJF.bed.gz
ENCFF621FPC	bed narrowPeak	bed	narrowPeak	IDR thresholded peaks	GRCh38	ENCSR780BBJ	TF ChIP-seq	/human-donors/ENCDO000AAD/	EFO:0002067	K562	cell line	Homo sapiens										ZZZ3-human	DNA						2016-12-05	ENCODE			450-650	1, 2	1_1, 2_1							/files/ENCFF554APQ/, /files/ENCFF419XLP/, /files/ENCFF142RTQ/, /files/ENCFF735JLB/, /files/ENCFF356LFX/	50282	ENCODE Processing Pipeline	678890fad02b2efed83be109df3b49db		https://www.encodeproject.org/files/ENCFF797VEK/@@download/ENCFF797VEK.bed.gz
ENCFF872RQG	bed narrowPeak	bed	narrowPeak	IDR thresholded peaks	GRCh38	ENCSR197ALX	TF ChIP-seq	/human-donors/ENCDO000AAD/	EFO:0002067	K562	cell line	Homo sapiens										HDGF-human	DNA						2016-08-05	ENCODE			450-650	1, 2	1_1, 2_1							/files/ENCFF356LFX/, /files/ENCFF053BGM/, /files/ENCFF936FZX/, /files/ENCFF048ENA/, /files/ENCFF970CZZ/, /files/ENCFF822ODT/, /files/ENCFF037WIZ/	180536	ENCODE Processing Pipeline	e242268f14fd459b5a536a7457d9fd96		https://www.encodeproject.org/files/ENCFF621FPC/@@download/ENCFF621FPC.bed.gz
ENCFF267OGF	bed narrowPeak	bed	narrowPeak	IDR thresholded peaks	GRCh38	ENCSR803EKW	TF ChIP-seq	/human-donors/ENCDO000AAD/	EFO:0002067	K562	cell line	Homo sapiens										NCOA2-human	DNA						2018-01-26	ENCODE			450-650	1, 2	1_1, 2_1							/files/ENCFF772MTK/, /files/ENCFF554APQ/, /files/ENCFF356LFX/, /files/ENCFF422CST/, /files/ENCFF735JLB/	46856	ENCODE Processing Pipeline	b813090746320ae9053e30e00d67afab		https://www.encodeproject.org/files/ENCFF872RQG/@@download/ENCFF872RQG.bed.gz
ENCFF785QJM	bed narrowPeak	bed	narrowPeak	IDR thresholded peaks	GRCh38	ENCSR587OQL	TF ChIP-seq	/human-donors/ENCDO000AAD/	EFO:0002067	K562	cell line	Homo sapiens										SMARCA4-human	DNA						2016-06-14	ENCODE			450-650	1, 2	1_1, 2_1							/files/ENCFF037WIZ/, /files/ENCFF116WFR/, /files/ENCFF936FZX/, /files/ENCFF970CZZ/, /files/ENCFF586PPF/, /files/ENCFF822ODT/, /files/ENCFF356LFX/	735677	ENCODE Processing Pipeline	1dfbf3368f15c4f4a34a8939b4217176		https://www.encodeproject.org/files/ENCFF267OGF/@@download/ENCFF267OGF.bed.gz
ENCFF662WPN	bed narrowPeak	bed	narrowPeak	IDR thresholded peaks	GRCh38	ENCSR924GXX	TF ChIP-seq	/human-donors/ENCDO000AAD/	EFO:0002067	K562	cell line	Homo sapiens										PHB2-human	DNA						2017-01-27	ENCODE			450-650	1, 2	1_1, 2_1							/files/ENCFF936FZX/, /files/ENCFF822ODT/, /files/ENCFF356LFX/, /files/ENCFF373QAQ/, /files/ENCFF952MVO/	109929	ENCODE Processing Pipeline	deb09561e5e31b65049f37486504215b		https://www.encodeproject.org/files/ENCFF785QJM/@@download/ENCFF785QJM.bed.gz
ENCFF833ZNA	bed narrowPeak	bed	narrowPeak	optimal IDR thresholded peaks	GRCh38	ENCSR112RNT	TF ChIP-seq	/human-donors/ENCDO000AAD/	EFO:0002067	K562	cell line	Homo sapiens										HNRNPLL-human	DNA			SDS	formaldehyde		2017-12-01	ENCODE			200-400	1, 2	1_1, 2_1							/files/ENCFF391GBE/, /files/ENCFF419RSJ/, /files/ENCFF087YUB/, /files/ENCFF479DMK/	273144	ENCODE Processing Pipeline	c62ec7b0e5aa0d3196d5f29a760c10fe		https://www.encodeproject.org/files/ENCFF662WPN/@@download/ENCFF662WPN.bed.gz
ENCFF788YHU	bed narrowPeak	bed	narrowPeak	IDR thresholded peaks	GRCh38	ENCSR112RNT	TF ChIP-seq	/human-donors/ENCDO000AAD/	EFO:0002067	K562	cell line	Homo sapiens										HNRNPLL-human	DNA			SDS	formaldehyde		2017-12-01	ENCODE			200-400	1, 2	1_1, 2_1							/files/ENCFF356LFX/, /files/ENCFF729KBJ/, /files/ENCFF744STE/, /files/ENCFF484FMV/, /files/ENCFF321KCO/	271551	ENCODE Processing Pipeline	d1f06c93718f79c6d0e8fd4c7b2ddb25		https://www.encodeproject.org/files/ENCFF833ZNA/@@download/ENCFF833ZNA.bed.gz
ENCFF352NGK	bed narrowPeak	bed	narrowPeak	IDR thresholded peaks	GRCh38	ENCSR221GAN	TF ChIP-seq	/human-donors/ENCDO000AAD/	EFO:0002067	K562	cell line	Homo sapiens										MBD2-human	DNA						2016-06-28	ENCODE		sonication (generic)		1, 3	1_1, 3_1							/files/ENCFF657ATV/, /files/ENCFF669CLI/, /files/ENCFF244VAF/, /files/ENCFF963TCB/, /files/ENCFF356LFX/, /files/ENCFF793EAF/	258795	ENCODE Processing Pipeline	60954158ff8dcb5401ecd481b956543f		https://www.encodeproject.org/files/ENCFF788YHU/@@download/ENCFF788YHU.bed.gz
ENCFF206MJS	bed narrowPeak	bed	narrowPeak	IDR thresholded peaks	GRCh38	ENCSR222TVA	TF ChIP-seq	/human-donors/ENCDO000AAD/	EFO:0002067	K562	cell line	Homo sapiens				CRISPR	insertion	{'schema_version': '14', 'aliases': [], 'organism': {'schema_version': '6', '@type': ['Organism', 'Item'], 'name': 'human', 'taxon_id': '9606', 'scientific_name': 'Homo sapiens', '@id': '/organisms/human/', 'uuid': '7745b647-ff15-4ff3-9ced-b897d4e2983c', 'status': 'released'}, 'genes': ['/genes/146540/'], '@type': ['Target', 'Item'], 'name': 'ZNF785-human', 'label': 'ZNF785', '@id': '/targets/ZNF…				ZNF785-human	DNA						2020-08-03	ENCODE		sonication (Bioruptor Pico)	250-450	1, 2	1_1, 2_1							/files/ENCFF968ECF/, /files/ENCFF174OKT/, /files/ENCFF356LFX/, /files/ENCFF883KKE/	11677	ENCODE Processing Pipeline	c68a5650b3502f93da64c88471c8d341		https://www.encodeproject.org/files/ENCFF352NGK/@@download/ENCFF352NGK.bed.gz
ENCFF306TAD	bed narrowPeak	bed	narrowPeak	optimal IDR thresholded peaks	GRCh38	ENCSR754ZHU	TF ChIP-seq	/human-donors/ENCDO000AAD/	EFO:0002067	K562	cell line	Homo sapiens										SNRNP70-human	DNA			SDS	formaldehyde		2017-02-27	ENCODE			200-400	1, 2	1_1, 2_1							/files/ENCFF586LJA/, /files/ENCFF363KCU/, /files/ENCFF419RSJ/, /files/ENCFF800WMI/	15551	ENCODE Processing Pipeline	02b18c003378b3efe5b4b035dcd08b15		https://www.encodeproject.org/files/ENCFF206MJS/@@download/ENCFF206MJS.bed.gz
ENCFF704PGT	bed narrowPeak	bed	narrowPeak	conservative IDR thresholded peaks	GRCh38	ENCSR754ZHU	TF ChIP-seq	/human-donors/ENCDO000AAD/	EFO:0002067	K562	cell line	Homo sapiens										SNRNP70-human	DNA			SDS	formaldehyde		2017-02-27	ENCODE			200-400	1, 2	1_1, 2_1							/files/ENCFF570NLH/, /files/ENCFF607DFN/, /files/ENCFF356LFX/, /files/ENCFF507MYK/, /files/ENCFF591RXP/	16096	ENCODE Processing Pipeline	b7bccec84c390a27a5402d2224b8a277		https://www.encodeproject.org/files/ENCFF306TAD/@@download/ENCFF306TAD.bed.gz
ENCFF657LFS	bed narrowPeak	bed	narrowPeak	optimal IDR thresholded peaks	GRCh38	ENCSR598GER	TF ChIP-seq	/human-donors/ENCDO000AAD/	EFO:0002067	K562	cell line	Homo sapiens										CCAR2-human	DNA			SDS	formaldehyde		2017-12-01	ENCODE			200-400	1, 2	1_1, 2_1							/files/ENCFF477IOW/, /files/ENCFF345XUQ/, /files/ENCFF419RSJ/, /files/ENCFF298ZSE/	11578	ENCODE Processing Pipeline	5b9f6b6369948fc225c0e019726dee1c		https://www.encodeproject.org/files/ENCFF704PGT/@@download/ENCFF704PGT.bed.gz
ENCFF924FYI	bed narrowPeak	bed	narrowPeak	IDR thresholded peaks	GRCh38	ENCSR598GER	TF ChIP-seq	/human-donors/ENCDO000AAD/	EFO:0002067	K562	cell line	Homo sapiens										CCAR2-human	DNA			SDS	formaldehyde		2017-12-01	ENCODE			200-400	1, 2	1_1, 2_1							/files/ENCFF888SNS/, /files/ENCFF607DFN/, /files/ENCFF356LFX/, /files/ENCFF591RXP/, /files/ENCFF249LXA/	10231	ENCODE Processing Pipeline	980d74fa5aeb777ee3caa24482b07659		https://www.encodeproject.org/files/ENCFF657LFS/@@download/ENCFF657LFS.bed.gz
ENCFF643AUL	bed narrowPeak	bed	narrowPeak	IDR thresholded peaks	GRCh38	ENCSR142YYA	TF ChIP-seq	/human-donors/ENCDO000AAD/	EFO:0002067	K562	cell line	Homo sapiens										EWSR1-human	DNA						2018-01-26	ENCODE			450-650	1, 2	1_1, 2_1							/files/ENCFF217JXS/, /files/ENCFF554APQ/, /files/ENCFF735JLB/, /files/ENCFF942UGZ/, /files/ENCFF356LFX/	24499	ENCODE Processing Pipeline	9da8bb65207d603b0015f7ea1d718d22		https://www.encodeproject.org/files/ENCFF924FYI/@@download/ENCFF924FYI.bed.gz
ENCFF239WEU	bed narrowPeak	bed	narrowPeak	IDR thresholded peaks	GRCh38	ENCSR845BCL	TF ChIP-seq	/human-donors/ENCDO000AAD/	EFO:0002067	K562	cell line	Homo sapiens				CRISPR	insertion	{'dbxrefs': ['FactorBook:ZNF639'], 'aliases': [], 'organism': {'schema_version': '6', '@type': ['Organism', 'Item'], 'name': 'human', 'taxon_id': '9606', 'scientific_name': 'Homo sapiens', '@id': '/organisms/human/', 'uuid': '7745b647-ff15-4ff3-9ced-b897d4e2983c', 'status': 'released'}, 'genes': ['/genes/51193/'], '@type': ['Target', 'Item'], 'label': 'ZNF639', 'title': 'ZNF639 (Homo sapiens)', '…				ZNF639-human	DNA						2016-06-13	ENCODE		sonication (Bioruptor generic)	200-800	1, 2	1_1, 2_1							/files/ENCFF705CKJ/, /files/ENCFF356LFX/, /files/ENCFF381ECI/, /files/ENCFF741VCJ/	471368	ENCODE Processing Pipeline	f73f10ad99a0bfbc4576b61d11d75d36		https://www.encodeproject.org/files/ENCFF643AUL/@@download/ENCFF643AUL.bed.gz
ENCFF908SNB	bed narrowPeak	bed	narrowPeak	IDR thresholded peaks	GRCh38	ENCSR552PSV	TF ChIP-seq	/human-donors/ENCDO000AAD/	EFO:0002067	K562	cell line	Homo sapiens										MCM2-human	DNA						2018-01-26	ENCODE			450-650	1, 2	1_1, 2_1							/files/ENCFF936FZX/, /files/ENCFF858CMP/, /files/ENCFF822ODT/, /files/ENCFF356LFX/, /files/ENCFF495DDB/	52721	ENCODE Processing Pipeline	92801f2bc6f57131fca8b28d5ea0cbe3		https://www.encodeproject.org/files/ENCFF239WEU/@@download/ENCFF239WEU.bed.gz
ENCFF018TNP	bed narrowPeak	bed	narrowPeak	IDR thresholded peaks	GRCh38	ENCSR448UKK	TF ChIP-seq	/human-donors/ENCDO000AAD/	EFO:0002067	K562	cell line	Homo sapiens				CRISPR	insertion	{'schema_version': '14', 'aliases': [], 'organism': {'schema_version': '6', '@type': ['Organism', 'Item'], 'name': 'human', 'taxon_id': '9606', 'scientific_name': 'Homo sapiens', '@id': '/organisms/human/', 'uuid': '7745b647-ff15-4ff3-9ced-b897d4e2983c', 'status': 'released'}, 'genes': ['/genes/7745/'], '@type': ['Target', 'Item'], 'name': 'ZKSCAN8-human', 'label': 'ZKSCAN8', '@id': '/targets/ZKS…				ZKSCAN8-human	DNA						2016-06-13	ENCODE		sonication (Bioruptor generic)	200-800	1, 2	1_1, 2_1							/files/ENCFF356LFX/, /files/ENCFF265KXU/, /files/ENCFF957IRA/, /files/ENCFF034BRU/	217399	ENCODE Processing Pipeline	cdca6c9845ec2b38b12fe9bc784771a2		https://www.encodeproject.org/files/ENCFF908SNB/@@download/ENCFF908SNB.bed.gz
ENCFF451AEQ	bed narrowPeak	bed	narrowPeak	IDR thresholded peaks	GRCh38	ENCSR625ZVM	TF ChIP-seq	/human-donors/ENCDO000AAD/	EFO:0002067	K562	cell line	Homo sapiens				CRISPR	insertion	{'schema_version': '14', 'aliases': [], 'organism': {'schema_version': '6', '@type': ['Organism', 'Item'], 'name': 'human', 'taxon_id': '9606', 'scientific_name': 'Homo sapiens', '@id': '/organisms/human/', 'uuid': '7745b647-ff15-4ff3-9ced-b897d4e2983c', 'status': 'released'}, 'genes': ['/genes/10419/'], '@type': ['Target', 'Item'], 'name': 'PRMT5-human', 'label': 'PRMT5', '@id': '/targets/PRMT5-…				PRMT5-human	DNA				formaldehyde		2020-07-16	ENCODE		sonication (generic), see document		1, 2	1_1, 2_1							/files/ENCFF141RKA/, /files/ENCFF356LFX/, /files/ENCFF878QQX/, /files/ENCFF318XIW/	40212	ENCODE Processing Pipeline	2651fb3f1977a75c1ee33475a45ffbf0		https://www.encodeproject.org/files/ENCFF018TNP/@@download/ENCFF018TNP.bed.gz
ENCFF282KHW	bed narrowPeak	bed	narrowPeak	IDR thresholded peaks	GRCh38	ENCSR200JYP	TF ChIP-seq	/human-donors/ENCDO000AAD/	EFO:0002067	K562	cell line	Homo sapiens										ZNF316-human	DNA						2017-02-03	ENCODE			450-650	1, 2	1_1, 2_1							/files/ENCFF773IPF/, /files/ENCFF554APQ/, /files/ENCFF735JLB/, /files/ENCFF936FZX/, /files/ENCFF250YQM/, /files/ENCFF822ODT/, /files/ENCFF356LFX/	374969	ENCODE Processing Pipeline	be615256033560fa218727898b4eea22		https://www.encodeproject.org/files/ENCFF451AEQ/@@download/ENCFF451AEQ.bed.gz
ENCFF117XRE	bed narrowPeak	bed	narrowPeak	IDR thresholded peaks	GRCh38	ENCSR628APV	TF ChIP-seq	/human-donors/ENCDO000AAD/	EFO:0002067	K562	cell line	Homo sapiens										MCM5-human	DNA						2018-01-26	ENCODE			450-650	1, 2	1_1, 2_1							/files/ENCFF380QPT/, /files/ENCFF356LFX/, /files/ENCFF822ODT/, /files/ENCFF946QWR/, /files/ENCFF936FZX/	14938	ENCODE Processing Pipeline	3e1d7d191507c98ffa0f434476b858ae		https://www.encodeproject.org/files/ENCFF282KHW/@@download/ENCFF282KHW.bed.gz
ENCFF770JQM	bed narrowPeak	bed	narrowPeak	IDR thresholded peaks	GRCh38	ENCSR102KIN	TF ChIP-seq	/human-donors/ENCDO000AAD/	EFO:0002067	K562	cell line	Homo sapiens										ZMYM3-human	DNA						2016-10-12	ENCODE		see document		1, 2	1_1, 2_1							/files/ENCFF980TNJ/, /files/ENCFF311KZQ/, /files/ENCFF531ROB/, /files/ENCFF356LFX/, /files/ENCFF881BAC/	693661	ENCODE Processing Pipeline	ed5497534aa452805dae54e18ed1fce9		https://www.encodeproject.org/files/ENCFF117XRE/@@download/ENCFF117XRE.bed.gz
ENCFF775WSL	bed narrowPeak	bed	narrowPeak	IDR thresholded peaks	GRCh38	ENCSR474CVP	TF ChIP-seq	/human-donors/ENCDO000AAD/	EFO:0002067	K562	cell line	Homo sapiens										TRIM28-human	DNA						2017-11-14	ENCODE			450-650	1, 3	1_1, 3_1							/files/ENCFF292ANO/, /files/ENCFF356LFX/, /files/ENCFF918JII/, /files/ENCFF822ODT/, /files/ENCFF936FZX/	281268	ENCODE Processing Pipeline	b6167204ef054ad1f52761f22c0be73b		https://www.encodeproject.org/files/ENCFF770JQM/@@download/ENCFF770JQM.bed.gz
ENCFF056OIG	bed narrowPeak	bed	narrowPeak	IDR thresholded peaks	GRCh38	ENCSR177XCS	TF ChIP-seq	/human-donors/ENCDO000AAD/	EFO:0002067	K562	cell line	Homo sapiens										BRD9-human	DNA						2018-01-26	ENCODE			450-650	1, 2	1_1, 2_1							/files/ENCFF356LFX/, /files/ENCFF822ODT/, /files/ENCFF936FZX/, /files/ENCFF970CZZ/, /files/ENCFF895DCJ/, /files/ENCFF869FZY/, /files/ENCFF037WIZ/	291748	ENCODE Processing Pipeline	2bad6aebe619e2e19bf1907e02289b48		https://www.encodeproject.org/files/ENCFF775WSL/@@download/ENCFF775WSL.bed.gz
ENCFF937QYU	bed narrowPeak	bed	narrowPeak	optimal IDR thresholded peaks	GRCh38	ENCSR836COE	TF ChIP-seq	/human-donors/ENCDO000AAD/	EFO:0002067	K562	cell line	Homo sapiens										RBM17-human	DNA			SDS	formaldehyde		2017-08-17	ENCODE			200-400	1, 2	1_1, 2_1							/files/ENCFF316VCK/, /files/ENCFF797STR/, /files/ENCFF616ZKA/, /files/ENCFF419RSJ/	1140	ENCODE Processing Pipeline	22a5eafca87a39e5acee380bca87a5f4		https://www.encodeproject.org/files/ENCFF056OIG/@@download/ENCFF056OIG.bed.gz
ENCFF803CYY	bed narrowPeak	bed	narrowPeak	IDR thresholded peaks	GRCh38	ENCSR836COE	TF ChIP-seq	/human-donors/ENCDO000AAD/	EFO:0002067	K562	cell line	Homo sapiens										RBM17-human	DNA			SDS	formaldehyde		2017-08-17	ENCODE			200-400	1, 2	1_1, 2_1							/files/ENCFF742YBS/, /files/ENCFF066QWS/, /files/ENCFF557XCY/, /files/ENCFF356LFX/, /files/ENCFF087LXB/	1081	ENCODE Processing Pipeline	1a6b77eb0e96a0230811eec34f82fa0b		https://www.encodeproject.org/files/ENCFF937QYU/@@download/ENCFF937QYU.bed.gz
ENCFF079ERC	bed narrowPeak	bed	narrowPeak	IDR thresholded peaks	GRCh38	ENCSR158RYZ	TF ChIP-seq	/human-donors/ENCDO000AAD/	EFO:0002067	K562	cell line	Homo sapiens				CRISPR	insertion	{'dbxrefs': ['FactorBook:ZBTB40'], 'aliases': [], 'organism': {'schema_version': '6', '@type': ['Organism', 'Item'], 'name': 'human', 'taxon_id': '9606', 'scientific_name': 'Homo sapiens', '@id': '/organisms/human/', 'uuid': '7745b647-ff15-4ff3-9ced-b897d4e2983c', 'status': 'released'}, 'genes': ['/genes/9923/'], '@type': ['Target', 'Item'], 'label': 'ZBTB40', 'title': 'ZBTB40 (Homo sapiens)', 'i…				ZBTB40-human	DNA						2017-12-01	ENCODE		sonication (Bioruptor generic)	200-800	3, 4	3_1, 4_1							/files/ENCFF816TRW/, /files/ENCFF558ITH/, /files/ENCFF356LFX/, /files/ENCFF393JVE/	349092	ENCODE Processing Pipeline	3b2d9e00ff98aec91b37642251af00a4		https://www.encodeproject.org/files/ENCFF803CYY/@@download/ENCFF803CYY.bed.gz
ENCFF514WJW	bed narrowPeak	bed	narrowPeak	IDR thresholded peaks	GRCh38	ENCSR626QJQ	TF ChIP-seq	/human-donors/ENCDO000AAD/	EFO:0002067	K562	cell line	Homo sapiens										CSDE1-human	DNA						2016-09-01	ENCODE			450-650	1, 2	1_1, 2_1							/files/ENCFF306KNR/, /files/ENCFF936FZX/, /files/ENCFF453AJC/, /files/ENCFF822ODT/, /files/ENCFF356LFX/	25374	ENCODE Processing Pipeline	50b8d5873ef9101d0283e54f5b4f85a0		https://www.encodeproject.org/files/ENCFF079ERC/@@download/ENCFF079ERC.bed.gz
ENCFF265MQC	bed narrowPeak	bed	narrowPeak	IDR thresholded peaks	GRCh38	ENCSR711SNW	TF ChIP-seq	/human-donors/ENCDO000AAD/	EFO:0002067	K562	cell line	Homo sapiens										NCOA1-human	DNA						2018-01-26	ENCODE			450-650	1, 2	1_1, 2_1							/files/ENCFF822ODT/, /files/ENCFF936FZX/, /files/ENCFF426PPM/, /files/ENCFF241PTS/, /files/ENCFF356LFX/	21100	ENCODE Processing Pipeline	6a53ea08a8300d8b0c6b092b5b91e086		https://www.encodeproject.org/files/ENCFF514WJW/@@download/ENCFF514WJW.bed.gz
ENCFF184IOY	bed narrowPeak	bed	narrowPeak	IDR thresholded peaks	GRCh38	ENCSR712KVZ	TF ChIP-seq	/human-donors/ENCDO000AAD/	EFO:0002067	K562	cell line	Homo sapiens				CRISPR	insertion	{'schema_version': '14', 'aliases': ['michael-snyder:TS-1332'], 'organism': {'schema_version': '6', '@type': ['Organism', 'Item'], 'name': 'human', 'taxon_id': '9606', 'scientific_name': 'Homo sapiens', '@id': '/organisms/human/', 'uuid': '7745b647-ff15-4ff3-9ced-b897d4e2983c', 'status': 'released'}, 'genes': ['/genes/25799/'], '@type': ['Target', 'Item'], 'name': 'ZNF324-human', 'label': 'ZNF324…				ZNF324-human	DNA						2020-08-03	ENCODE		sonication (Bioruptor Pico)	250-450	1, 2	1_1, 2_1							/files/ENCFF035SKE/, /files/ENCFF174OKT/, /files/ENCFF077ZYC/, /files/ENCFF356LFX/	106680	ENCODE Processing Pipeline	d74524c849a2bb906bcada18278c37f4		https://www.encodeproject.org/files/ENCFF265MQC/@@download/ENCFF265MQC.bed.gz
ENCFF931LUC	bed narrowPeak	bed	narrowPeak	IDR thresholded peaks	GRCh38	ENCSR591CCL	TF ChIP-seq	/human-donors/ENCDO000AAD/	EFO:0002067	K562	cell line	Homo sapiens					insertion	{'schema_version': '14', 'aliases': [], 'organism': {'schema_version': '6', '@type': ['Organism', 'Item'], 'name': 'human', 'taxon_id': '9606', 'scientific_name': 'Homo sapiens', '@id': '/organisms/human/', 'uuid': '7745b647-ff15-4ff3-9ced-b897d4e2983c', 'status': 'released'}, 'genes': ['/genes/84450/'], '@type': ['Target', 'Item'], 'name': 'ZNF512-human', 'label': 'ZNF512', '@id': '/targets/ZNF5…		hg19 2 27794416 27985384		ZNF512-human	DNA						2016-08-24	ENCODE				1, 2	1_1, 2_1							/files/ENCFF624KEW/, /files/ENCFF434SLE/, /files/ENCFF356LFX/, /files/ENCFF893RTI/	413887	ENCODE Processing Pipeline	c76423603c9e93617faf045b306fb04e		https://www.encodeproject.org/files/ENCFF184IOY/@@download/ENCFF184IOY.bed.gz
ENCFF591TLJ	bed narrowPeak	bed	narrowPeak	conservative IDR thresholded peaks	GRCh38	ENCSR764YDL	TF ChIP-seq	/human-donors/ENCDO000AAD/	EFO:0002067	K562	cell line	Homo sapiens										NR0B1-human	DNA						2018-01-26	ENCODE			450-650	1, 2	1_1, 2_1							/files/ENCFF554APQ/, /files/ENCFF410KLL/, /files/ENCFF735JLB/, /files/ENCFF356LFX/, /files/ENCFF098NEN/	2950	ENCODE Processing Pipeline	6d0926d50045c7e184eda21090797d95		https://www.encodeproject.org/files/ENCFF931LUC/@@download/ENCFF931LUC.bed.gz
ENCFF169QYL	bed narrowPeak	bed	narrowPeak	IDR thresholded peaks	GRCh38	ENCSR343ELW	TF ChIP-seq	/human-donors/ENCDO000AAD/	EFO:0002067	K562	cell line	Homo sapiens										LEF1-human	DNA						2016-07-05	ENCODE			450-650	3, 4	3_1, 4_1							/files/ENCFF009WYG/, /files/ENCFF356LFX/, /files/ENCFF822ODT/, /files/ENCFF970CZZ/, /files/ENCFF936FZX/, /files/ENCFF037WIZ/, /files/ENCFF208PQB/	367318	ENCODE Processing Pipeline	1a65ddca0e15b9c8844e06aa77d434bc		https://www.encodeproject.org/files/ENCFF591TLJ/@@download/ENCFF591TLJ.bed.gz
ENCFF335VOJ	bed narrowPeak	bed	narrowPeak	IDR thresholded peaks	GRCh38	ENCSR172XJS	TF ChIP-seq	/human-donors/ENCDO000AAD/	EFO:0002067	K562	cell line	Homo sapiens				CRISPR	insertion	{'schema_version': '14', 'aliases': ['michael-snyder:TS-1571'], 'organism': {'schema_version': '6', '@type': ['Organism', 'Item'], 'name': 'human', 'taxon_id': '9606', 'scientific_name': 'Homo sapiens', '@id': '/organisms/human/', 'uuid': '7745b647-ff15-4ff3-9ced-b897d4e2983c', 'status': 'released'}, 'genes': ['/genes/7718/'], '@type': ['Target', 'Item'], 'name': 'ZNF165-human', 'label': 'ZNF165'…				ZNF165-human	DNA						2020-08-03	ENCODE		sonication (Bioruptor Pico)	250-450	1, 2	1_1, 2_1							/files/ENCFF281XBV/, /files/ENCFF836HYF/, /files/ENCFF174OKT/, /files/ENCFF356LFX/	67655	ENCODE Processing Pipeline	4c482aed84e47f4d3383d190e33458e0		https://www.encodeproject.org/files/ENCFF169QYL/@@download/ENCFF169QYL.bed.gz
ENCFF669RLC	bed narrowPeak	bed	narrowPeak	IDR thresholded peaks	GRCh38	ENCSR431XGJ	TF ChIP-seq	/human-donors/ENCDO000AAD/	EFO:0002067	K562	cell line	Homo sapiens										PYGO2-human	DNA						2018-01-26	ENCODE			450-650	2, 3	2_1, 3_1							/files/ENCFF936FZX/, /files/ENCFF614OLT/, /files/ENCFF185AJU/, /files/ENCFF037WIZ/, /files/ENCFF822ODT/, /files/ENCFF356LFX/, /files/ENCFF970CZZ/	55787	ENCODE Processing Pipeline	833b083951f61d8132b8aefde1be721c		https://www.encodeproject.org/files/ENCFF335VOJ/@@download/ENCFF335VOJ.bed.gz
ENCFF996OEL	bed narrowPeak	bed	narrowPeak	IDR thresholded peaks	GRCh38	ENCSR574XEO	TF ChIP-seq	/human-donors/ENCDO000AAD/	EFO:0002067	K562	cell line	Homo sapiens										NUFIP1-human	DNA						2018-01-31	ENCODE			450-650	1, 2	1_1, 2_1							/files/ENCFF356LFX/, /files/ENCFF555MUX/, /files/ENCFF072BKN/, /files/ENCFF707OQM/, /files/ENCFF628INW/	47704	ENCODE Processing Pipeline	60a19f3ee8a1b82e6c22ac8fffbd3a62		https://www.encodeproject.org/files/ENCFF669RLC/@@download/ENCFF669RLC.bed.gz
ENCFF597YMB	bed narrowPeak	bed	narrowPeak	IDR thresholded peaks	GRCh38	ENCSR168CEE	TF ChIP-seq	/human-donors/ENCDO000AAD/	EFO:0002067	K562	cell line	Homo sapiens										NCOA6-human	DNA						2017-07-28	ENCODE			450-650	1, 2	1_1, 2_1							/files/ENCFF351IFK/, /files/ENCFF598FCH/, /files/ENCFF356LFX/, /files/ENCFF554APQ/, /files/ENCFF735JLB/	78502	ENCODE Processing Pipeline	fe491f40c80ba28403490daaf031cd20		https://www.encodeproject.org/files/ENCFF996OEL/@@download/ENCFF996OEL.bed.gz
ENCFF809JNC	bed narrowPeak	bed	narrowPeak	IDR thresholded peaks	GRCh38	ENCSR957LDM	TF ChIP-seq	/human-donors/ENCDO000AAD/	EFO:0002067	K562	cell line	Homo sapiens										TRIM24-human	DNA						2016-09-27	ENCODE			450-650	1, 2	1_1, 2_1							/files/ENCFF356LFX/, /files/ENCFF822ODT/, /files/ENCFF900ENE/, /files/ENCFF792IXO/, /files/ENCFF936FZX/	324797	ENCODE Processing Pipeline	067728e31bd4f020736afd5644d8aac3		https://www.encodeproject.org/files/ENCFF597YMB/@@download/ENCFF597YMB.bed.gz
ENCFF100VYA	bed narrowPeak	bed	narrowPeak	IDR thresholded peaks	GRCh38	ENCSR844MAB	TF ChIP-seq	/human-donors/ENCDO000AAD/	EFO:0002067	K562	cell line	Homo sapiens				CRISPR	insertion	{'schema_version': '14', 'aliases': ['michael-snyder:TS-1133'], 'organism': {'schema_version': '6', '@type': ['Organism', 'Item'], 'name': 'human', 'taxon_id': '9606', 'scientific_name': 'Homo sapiens', '@id': '/organisms/human/', 'uuid': '7745b647-ff15-4ff3-9ced-b897d4e2983c', 'status': 'released'}, 'genes': ['/genes/58492/'], '@type': ['Target', 'Item'], 'name': 'ZNF77-human', 'label': 'ZNF77',…				ZNF77-human	DNA						2020-08-03	ENCODE		sonication (Bioruptor Pico)	250-450	1, 2	1_1, 2_1							/files/ENCFF356LFX/, /files/ENCFF444AOM/, /files/ENCFF538EMH/, /files/ENCFF440OLI/	17266	ENCODE Processing Pipeline	1d63c8c8595758c3c2ad89a58103d91b		https://www.encodeproject.org/files/ENCFF809JNC/@@download/ENCFF809JNC.bed.gz
ENCFF794IRP	bed narrowPeak	bed	narrowPeak	optimal IDR thresholded peaks	GRCh38	ENCSR641BSL	TF ChIP-seq	/human-donors/ENCDO000AAD/	EFO:0002067	K562	cell line	Homo sapiens										AGO1-human	DNA			SDS	formaldehyde		2017-02-27	ENCODE			200-400	1, 2	1_1, 2_1							/files/ENCFF110JOA/, /files/ENCFF419RSJ/, /files/ENCFF717NDQ/, /files/ENCFF577CIY/	209513	ENCODE Processing Pipeline	132d647cfe6f35c66853b5033ea05b05		https://www.encodeproject.org/files/ENCFF100VYA/@@download/ENCFF100VYA.bed.gz
ENCFF908MWB	bed narrowPeak	bed	narrowPeak	IDR thresholded peaks	GRCh38	ENCSR641BSL	TF ChIP-seq	/human-donors/ENCDO000AAD/	EFO:0002067	K562	cell line	Homo sapiens										AGO1-human	DNA			SDS	formaldehyde		2017-02-27	ENCODE			200-400	1, 2	1_1, 2_1							/files/ENCFF184DGL/, /files/ENCFF356LFX/, /files/ENCFF401KXT/, /files/ENCFF956EMH/, /files/ENCFF355HTE/	204008	ENCODE Processing Pipeline	a061df8dda77d68763927ac65f3bdd1d		https://www.encodeproject.org/files/ENCFF794IRP/@@download/ENCFF794IRP.bed.gz
ENCFF614IBI	bed narrowPeak	bed	narrowPeak	IDR thresholded peaks	GRCh38	ENCSR519WMW	TF ChIP-seq	/human-donors/ENCDO000AAD/	EFO:0002067	K562	cell line	Homo sapiens										SMARCC2-human	DNA						2017-12-04	ENCODE			450-650	1, 3	1_1, 3_1							/files/ENCFF329KHT/, /files/ENCFF568KGM/, /files/ENCFF356LFX/, /files/ENCFF822ODT/, /files/ENCFF936FZX/	272270	ENCODE Processing Pipeline	def59c9a84ac4345f1891db48ae281d2		https://www.encodeproject.org/files/ENCFF908MWB/@@download/ENCFF908MWB.bed.gz
ENCFF525XXS	bed narrowPeak	bed	narrowPeak	IDR thresholded peaks	GRCh38	ENCSR090JNM	TF ChIP-seq	/human-donors/ENCDO000AAD/	EFO:0002067	K562	cell line	Homo sapiens										HLTF-human	DNA						2016-09-01	ENCODE			450-650	1, 2	1_1, 2_1							/files/ENCFF721SOT/, /files/ENCFF936FZX/, /files/ENCFF356LFX/, /files/ENCFF822ODT/, /files/ENCFF941WJC/	200693	ENCODE Processing Pipeline	8f74a325b6212239faaca8f64dddc921		https://www.encodeproject.org/files/ENCFF614IBI/@@download/ENCFF614IBI.bed.gz
ENCFF407STM	bed narrowPeak	bed	narrowPeak	IDR thresholded peaks	GRCh38	ENCSR686EYO	TF ChIP-seq	/human-donors/ENCDO000AAD/	EFO:0002067	K562	cell line	Homo sapiens										KHSRP-human	DNA						2017-09-28	ENCODE			450-650	3, 4	3_1, 4_1							/files/ENCFF768PJF/, /files/ENCFF936FZX/, /files/ENCFF728QPM/, /files/ENCFF356LFX/, /files/ENCFF822ODT/	79232	ENCODE Processing Pipeline	8f655e4a4ff7339cf3cd78629a836c5d		https://www.encodeproject.org/files/ENCFF525XXS/@@download/ENCFF525XXS.bed.gz
ENCFF257NOX	bed narrowPeak	bed	narrowPeak	IDR thresholded peaks	GRCh38	ENCSR635EXI	TF ChIP-seq	/human-donors/ENCDO000AAD/	EFO:0002067	K562	cell line	Homo sapiens										ZSCAN29-human	DNA						2017-11-20	ENCODE			450-650	1, 3	1_1, 3_1							/files/ENCFF116RQV/, /files/ENCFF822ODT/, /files/ENCFF225WTP/, /files/ENCFF936FZX/, /files/ENCFF356LFX/	87732	ENCODE Processing Pipeline	f547a99805e362994efeed75a3375d22		https://www.encodeproject.org/files/ENCFF407STM/@@download/ENCFF407STM.bed.gz
ENCFF151WYQ	bed narrowPeak	bed	narrowPeak	IDR thresholded peaks	GRCh38	ENCSR657JLK	TF ChIP-seq	/human-donors/ENCDO000AAD/	EFO:0002067	K562	cell line	Homo sapiens										SIN3B-human	DNA						2017-01-31	ENCODE			450-650	5, 6	5_1, 6_1							/files/ENCFF356LFX/, /files/ENCFF554APQ/, /files/ENCFF580ATL/, /files/ENCFF735JLB/, /files/ENCFF537LIA/	164469	ENCODE Processing Pipeline	1aafec7e879624fbe7ac7d20c9879868		https://www.encodeproject.org/files/ENCFF257NOX/@@download/ENCFF257NOX.bed.gz
ENCFF137TCL	bed narrowPeak	bed	narrowPeak	IDR thresholded peaks	GRCh38	ENCSR175SZH	TF ChIP-seq	/human-donors/ENCDO000AAD/	EFO:0002067	K562	cell line	Homo sapiens										ZSCAN29-human	DNA						2016-10-31	ENCODE			450-650	1, 2	1_1, 2_1							/files/ENCFF356LFX/, /files/ENCFF936FZX/, /files/ENCFF197QFM/, /files/ENCFF708YEX/, /files/ENCFF822ODT/	295193	ENCODE Processing Pipeline	86317ab5f3e3a10a42e2d15c5b2844b6		https://www.encodeproject.org/files/ENCFF151WYQ/@@download/ENCFF151WYQ.bed.gz
ENCFF991ZSC	bed narrowPeak	bed	narrowPeak	IDR thresholded peaks	GRCh38	ENCSR692RET	TF ChIP-seq	/human-donors/ENCDO000AAD/	EFO:0002067	K562	cell line	Homo sapiens				CRISPR	insertion	{'schema_version': '14', 'aliases': [], 'organism': {'schema_version': '6', '@type': ['Organism', 'Item'], 'name': 'human', 'taxon_id': '9606', 'scientific_name': 'Homo sapiens', '@id': '/organisms/human/', 'uuid': '7745b647-ff15-4ff3-9ced-b897d4e2983c', 'status': 'released'}, 'genes': ['/genes/3164/'], '@type': ['Target', 'Item'], 'name': 'NR4A1-human', 'label': 'NR4A1', '@id': '/targets/NR4A1-h…				NR4A1-human	DNA						2020-08-03	ENCODE		sonication (Bioruptor Pico)	250-450	1, 2	1_1, 2_1							/files/ENCFF174OKT/, /files/ENCFF069ERV/, /files/ENCFF356LFX/, /files/ENCFF815JNE/	92881	ENCODE Processing Pipeline	c5822408d9fc55e16375b1424dd1e7d5		https://www.encodeproject.org/files/ENCFF137TCL/@@download/ENCFF137TCL.bed.gz
ENCFF700VSW	bed narrowPeak	bed	narrowPeak	optimal IDR thresholded peaks	GRCh38	ENCSR296MXW	TF ChIP-seq	/human-donors/ENCDO000AAD/	EFO:0002067	K562	cell line	Homo sapiens										HNRNPUL1-human	DNA			SDS	formaldehyde		2017-02-27	ENCODE			200-400	1, 2	1_1, 2_1							/files/ENCFF419RSJ/, /files/ENCFF404GRH/, /files/ENCFF234JHW/, /files/ENCFF389SYQ/	21270	ENCODE Processing Pipeline	8adf2bec91d77edc1bf53b8b6b388a0b		https://www.encodeproject.org/files/ENCFF991ZSC/@@download/ENCFF991ZSC.bed.gz
ENCFF774NZZ	bed narrowPeak	bed	narrowPeak	IDR thresholded peaks	GRCh38	ENCSR296MXW	TF ChIP-seq	/human-donors/ENCDO000AAD/	EFO:0002067	K562	cell line	Homo sapiens										HNRNPUL1-human	DNA			SDS	formaldehyde		2017-02-27	ENCODE			200-400	1, 2	1_1, 2_1							/files/ENCFF817OOZ/, /files/ENCFF591RXP/, /files/ENCFF607DFN/, /files/ENCFF356LFX/, /files/ENCFF753ONA/	20696	ENCODE Processing Pipeline	21bab82882b3d1a1667382fab44db3ba		https://www.encodeproject.org/files/ENCFF700VSW/@@download/ENCFF700VSW.bed.gz
ENCFF021JCJ	bed narrowPeak	bed	narrowPeak	IDR thresholded peaks	GRCh38	ENCSR444MSK	TF ChIP-seq	/human-donors/ENCDO000AAD/	EFO:0002067	K562	cell line	Homo sapiens				CRISPR	insertion	{'schema_version': '14', 'aliases': [], 'organism': {'schema_version': '6', '@type': ['Organism', 'Item'], 'name': 'human', 'taxon_id': '9606', 'scientific_name': 'Homo sapiens', '@id': '/organisms/human/', 'uuid': '7745b647-ff15-4ff3-9ced-b897d4e2983c', 'status': 'released'}, 'genes': ['/genes/64864/'], '@type': ['Target', 'Item'], 'name': 'RFX7-human', 'label': 'RFX7', '@id': '/targets/RFX7-hum…				RFX7-human	DNA						2021-05-18	ENCODE		sonication (Bioruptor Pico)	250-450	1, 2	1_1, 2_1							/files/ENCFF825ETN/, /files/ENCFF875WUG/, /files/ENCFF794AFK/, /files/ENCFF356LFX/	32521	ENCODE Processing Pipeline	a83ff9184d3998c0c9b53025520397af		https://www.encodeproject.org/files/ENCFF774NZZ/@@download/ENCFF774NZZ.bed.gz
ENCFF344LTH	bed narrowPeak	bed	narrowPeak	IDR thresholded peaks	GRCh38	ENCSR041YBR	TF ChIP-seq	/human-donors/ENCDO000AAD/	EFO:0002067	K562	cell line	Homo sapiens				CRISPR	insertion	{'schema_version': '14', 'aliases': [], 'organism': {'schema_version': '6', '@type': ['Organism', 'Item'], 'name': 'human', 'taxon_id': '9606', 'scientific_name': 'Homo sapiens', '@id': '/organisms/human/', 'uuid': '7745b647-ff15-4ff3-9ced-b897d4e2983c', 'status': 'released'}, 'genes': ['/genes/7559/'], '@type': ['Target', 'Item'], 'name': 'ZNF12-human', 'label': 'ZNF12', '@id': '/targets/ZNF12-h…				ZNF12-human	DNA				formaldehyde		2020-07-08	ENCODE		sonication (generic)		1, 2	1_1, 2_1							/files/ENCFF356LFX/, /files/ENCFF450WCP/, /files/ENCFF213VOZ/, /files/ENCFF218BFR/	154579	ENCODE Processing Pipeline	74355febff5b994ddec3a01938d5f58c		https://www.encodeproject.org/files/ENCFF021JCJ/@@download/ENCFF021JCJ.bed.gz
ENCFF829FZW	bed narrowPeak	bed	narrowPeak	IDR thresholded peaks	GRCh38	ENCSR079WHK	TF ChIP-seq	/human-donors/ENCDO000AAD/	EFO:0002067	K562	cell line	Homo sapiens										MCM5-human	DNA						2016-09-27	ENCODE			450-650	1, 2	1_1, 2_1							/files/ENCFF408KBK/, /files/ENCFF936FZX/, /files/ENCFF860JVZ/, /files/ENCFF822ODT/, /files/ENCFF356LFX/	3222	ENCODE Processing Pipeline	d13b308e0ccdd3fc0c38a3b9bab941d7		https://www.encodeproject.org/files/ENCFF344LTH/@@download/ENCFF344LTH.bed.gz
ENCFF877ZKU	bed narrowPeak	bed	narrowPeak	IDR thresholded peaks	GRCh38	ENCSR360HRA	TF ChIP-seq	/human-donors/ENCDO000AAD/	EFO:0002067	K562	cell line	Homo sapiens										KDM1A-human	DNA						2016-10-31	ENCODE			450-650	1, 2	1_1, 2_1							/files/ENCFF076DXB/, /files/ENCFF735JLB/, /files/ENCFF356LFX/, /files/ENCFF554APQ/, /files/ENCFF666CFH/	574884	ENCODE Processing Pipeline	2d7a3c549de138e60614a7d073d066c2		https://www.encodeproject.org/files/ENCFF829FZW/@@download/ENCFF829FZW.bed.gz
ENCFF219NIA	bed narrowPeak	bed	narrowPeak	IDR thresholded peaks	GRCh38	ENCSR567JEU	TF ChIP-seq	/human-donors/ENCDO000AAD/	EFO:0002067	K562	cell line	Homo sapiens										YBX3-human	DNA						2016-09-01	ENCODE			450-650	1, 2	1_1, 2_1							/files/ENCFF356LFX/, /files/ENCFF905BYL/, /files/ENCFF936FZX/, /files/ENCFF822ODT/, /files/ENCFF348YLU/	35754	ENCODE Processing Pipeline	42404562abda2a296349515c4395d517		https://www.encodeproject.org/files/ENCFF877ZKU/@@download/ENCFF877ZKU.bed.gz
ENCFF304PQQ	bed narrowPeak	bed	narrowPeak	IDR thresholded peaks	GRCh38	ENCSR737UST	TF ChIP-seq	/human-donors/ENCDO000AAD/	EFO:0002067	K562	cell line	Homo sapiens					insertion	{'schema_version': '14', 'aliases': [], 'organism': {'schema_version': '6', '@type': ['Organism', 'Item'], 'name': 'human', 'taxon_id': '9606', 'scientific_name': 'Homo sapiens', '@id': '/organisms/human/', 'uuid': '7745b647-ff15-4ff3-9ced-b897d4e2983c', 'status': 'released'}, 'genes': ['/genes/283337/'], '@type': ['Target', 'Item'], 'name': 'ZNF740-human', 'label': 'ZNF740', '@id': '/targets/ZNF…		hg19 12 53412846 53616881		ZNF740-human	DNA						2016-06-13	ENCODE		sonication (Bioruptor generic)	200-800	1, 2	1_1, 2_1							/files/ENCFF901QDT/, /files/ENCFF650JUL/, /files/ENCFF791MJU/, /files/ENCFF356LFX/	150408	ENCODE Processing Pipeline	8a04e2a8011b27797d25dab963823427		https://www.encodeproject.org/files/ENCFF219NIA/@@download/ENCFF219NIA.bed.gz
ENCFF271MJE	bed narrowPeak	bed	narrowPeak	IDR thresholded peaks	GRCh38	ENCSR288MOZ	TF ChIP-seq	/human-donors/ENCDO000AAD/	EFO:0002067	K562	cell line	Homo sapiens										LARP7-human	DNA						2016-09-01	ENCODE			450-650	1, 2	1_1, 2_1							/files/ENCFF936FZX/, /files/ENCFF822ODT/, /files/ENCFF511GBG/, /files/ENCFF313QMM/, /files/ENCFF356LFX/	141361	ENCODE Processing Pipeline	589b7c60d08d09faacddb8752356f62c		https://www.encodeproject.org/files/ENCFF304PQQ/@@download/ENCFF304PQQ.bed.gz
ENCFF563WDZ	bed narrowPeak	bed	narrowPeak	IDR thresholded peaks	GRCh38	ENCSR608XTF	TF ChIP-seq	/human-donors/ENCDO000AAD/	EFO:0002067	K562	cell line	Homo sapiens										RNF2-human	DNA						2016-11-17	ENCODE			450-650	1, 2	1_1, 2_1							/files/ENCFF942CBD/, /files/ENCFF718FDT/, /files/ENCFF554APQ/, /files/ENCFF822ODT/, /files/ENCFF356LFX/, /files/ENCFF735JLB/, /files/ENCFF936FZX/	896381	ENCODE Processing Pipeline	6ca959bfe800029201208605f37ea7db		https://www.encodeproject.org/files/ENCFF271MJE/@@download/ENCFF271MJE.bed.gz
ENCFF091TCH	bed narrowPeak	bed	narrowPeak	optimal IDR thresholded peaks	GRCh38	ENCSR850WUE	TF ChIP-seq	/human-donors/ENCDO000AAD/	EFO:0002067	K562	cell line	Homo sapiens										RBM15-human	DNA			SDS	formaldehyde		2018-01-19	ENCODE			200-400	1, 2	1_1, 2_1							/files/ENCFF419RSJ/, /files/ENCFF278SFK/, /files/ENCFF061CWY/, /files/ENCFF877VRW/	6248	ENCODE Processing Pipeline	ba175d1279e07895a451afb39e429df4		https://www.encodeproject.org/files/ENCFF563WDZ/@@download/ENCFF563WDZ.bed.gz
ENCFF058ZHN	bed narrowPeak	bed	narrowPeak	IDR thresholded peaks	GRCh38	ENCSR850WUE	TF ChIP-seq	/human-donors/ENCDO000AAD/	EFO:0002067	K562	cell line	Homo sapiens										RBM15-human	DNA			SDS	formaldehyde		2018-01-19	ENCODE			200-400	1, 2	1_1, 2_1							/files/ENCFF356LFX/, /files/ENCFF087LXB/, /files/ENCFF742YBS/, /files/ENCFF419YDK/, /files/ENCFF647WVU/	5211	ENCODE Processing Pipeline	7c587c00c5dfa87a374e63abe7939224		https://www.encodeproject.org/files/ENCFF091TCH/@@download/ENCFF091TCH.bed.gz
ENCFF079EGS	bed narrowPeak	bed	narrowPeak	IDR thresholded peaks	GRCh38	ENCSR807BGP	TF ChIP-seq	/human-donors/ENCDO000AAD/	EFO:0002067	K562	cell line	Homo sapiens										MTA1-human	DNA						2017-05-17	ENCODE			450-650	1, 2	1_1, 2_1							/files/ENCFF822ODT/, /files/ENCFF356LFX/, /files/ENCFF193JSD/, /files/ENCFF631UTH/, /files/ENCFF936FZX/	300715	ENCODE Processing Pipeline	8b8426715c02cbd01b946ce67917e2fd		https://www.encodeproject.org/files/ENCFF058ZHN/@@download/ENCFF058ZHN.bed.gz
ENCFF913YMX	bed narrowPeak	bed	narrowPeak	IDR thresholded peaks	GRCh38	ENCSR389PWB	TF ChIP-seq	/human-donors/ENCDO000AAD/	EFO:0002067	K562	cell line	Homo sapiens										ZBTB5-human	DNA						2018-01-26	ENCODE			450-650	1, 2	1_1, 2_1							/files/ENCFF947TWO/, /files/ENCFF024LWM/, /files/ENCFF936FZX/, /files/ENCFF356LFX/, /files/ENCFF822ODT/	58874	ENCODE Processing Pipeline	bf0ad7adca6b41a438a801b23602597a		https://www.encodeproject.org/files/ENCFF079EGS/@@download/ENCFF079EGS.bed.gz
ENCFF798AFV	bed narrowPeak	bed	narrowPeak	IDR thresholded peaks	GRCh38	ENCSR451UQX	TF ChIP-seq	/human-donors/ENCDO000AAD/	EFO:0002067	K562	cell line	Homo sapiens				CRISPR	insertion	{'schema_version': '14', 'aliases': ['michael-snyder:TS-946'], 'organism': {'schema_version': '6', '@type': ['Organism', 'Item'], 'name': 'human', 'taxon_id': '9606', 'scientific_name': 'Homo sapiens', '@id': '/organisms/human/', 'uuid': '7745b647-ff15-4ff3-9ced-b897d4e2983c', 'status': 'released'}, 'genes': ['/genes/90233/'], '@type': ['Target', 'Item'], 'name': 'ZNF551-human', 'label': 'ZNF551'…				ZNF551-human	DNA						2021-05-18	ENCODE		sonication (Bioruptor Pico)	250-450	1, 2	1_1, 2_1							/files/ENCFF948XBN/, /files/ENCFF117PVL/, /files/ENCFF356LFX/, /files/ENCFF949QES/	18711	ENCODE Processing Pipeline	fe1c91541a612c01f35272e72b8b5cbf		https://www.encodeproject.org/files/ENCFF913YMX/@@download/ENCFF913YMX.bed.gz
ENCFF728ITJ	bed narrowPeak	bed	narrowPeak	IDR thresholded peaks	GRCh38	ENCSR934RJP	TF ChIP-seq	/human-donors/ENCDO000AAD/	EFO:0002067	K562	cell line	Homo sapiens				CRISPR	insertion	{'schema_version': '14', 'aliases': ['michael-snyder:TS-1640'], 'organism': {'schema_version': '6', '@type': ['Organism', 'Item'], 'name': 'human', 'taxon_id': '9606', 'scientific_name': 'Homo sapiens', '@id': '/organisms/human/', 'uuid': '7745b647-ff15-4ff3-9ced-b897d4e2983c', 'status': 'released'}, 'genes': ['/genes/7551/'], '@type': ['Target', 'Item'], 'name': 'ZNF3-human', 'label': 'ZNF3', '@…				ZNF3-human	DNA						2021-05-18	ENCODE		sonication (Bioruptor Pico)	250-450	1, 2	1_1, 2_1							/files/ENCFF356LFX/, /files/ENCFF157XUY/, /files/ENCFF944LSC/, /files/ENCFF948XBN/	33658	ENCODE Processing Pipeline	619f069d5b60c5fc65491e32464ee65f		https://www.encodeproject.org/files/ENCFF798AFV/@@download/ENCFF798AFV.bed.gz
ENCFF084KHS	bed narrowPeak	bed	narrowPeak	IDR thresholded peaks	GRCh38	ENCSR155KHM	TF ChIP-seq	/human-donors/ENCDO000AAD/	EFO:0002067	K562	cell line	Homo sapiens										ARNT-human	DNA						2016-04-21	ENCODE			450-650	1, 2	1_1, 2_1							/files/ENCFF286YRE/, /files/ENCFF800LNZ/, /files/ENCFF970CZZ/, /files/ENCFF037WIZ/, /files/ENCFF356LFX/, /files/ENCFF822ODT/, /files/ENCFF936FZX/	164954	ENCODE Processing Pipeline	9773673c34e851fe5e547224d67d4581		https://www.encodeproject.org/files/ENCFF728ITJ/@@download/ENCFF728ITJ.bed.gz
ENCFF920CRL	bed narrowPeak	bed	narrowPeak	IDR thresholded peaks	GRCh38	ENCSR400FSM	TF ChIP-seq	/human-donors/ENCDO000AAD/	EFO:0002067	K562	cell line	Homo sapiens					insertion	{'schema_version': '14', 'aliases': [], 'organism': {'schema_version': '6', '@type': ['Organism', 'Item'], 'name': 'human', 'taxon_id': '9606', 'scientific_name': 'Homo sapiens', '@id': '/organisms/human/', 'uuid': '7745b647-ff15-4ff3-9ced-b897d4e2983c', 'status': 'released'}, 'genes': ['/genes/5437/'], '@type': ['Target', 'Item'], 'name': 'POLR2H-human', 'label': 'POLR2H', '@id': '/targets/POLR2…		hg19 3 183960243 184172462		POLR2H-human	DNA						2016-08-24	ENCODE				1, 2	1_1, 2_1							/files/ENCFF561FZW/, /files/ENCFF793OPF/, /files/ENCFF356LFX/, /files/ENCFF399TWD/	448145	ENCODE Processing Pipeline	12505ad813de56250b27ffb1dd35622d		https://www.encodeproject.org/files/ENCFF084KHS/@@download/ENCFF084KHS.bed.gz
ENCFF660DEP	bed narrowPeak	bed	narrowPeak	IDR thresholded peaks	GRCh38	ENCSR801RPW	TF ChIP-seq	/human-donors/ENCDO000AAD/	EFO:0002067	K562	cell line	Homo sapiens					insertion	{'schema_version': '14', 'aliases': [], 'organism': {'schema_version': '6', '@type': ['Organism', 'Item'], 'name': 'human', 'taxon_id': '9606', 'scientific_name': 'Homo sapiens', '@id': '/organisms/human/', 'uuid': '7745b647-ff15-4ff3-9ced-b897d4e2983c', 'status': 'released'}, 'genes': ['/genes/2958/'], '@type': ['Target', 'Item'], 'name': 'GTF2A2-human', 'label': 'GTF2A2', '@id': '/targets/GTF2A…		hg19 15 59868277 60086089		GTF2A2-human	DNA						2016-08-24	ENCODE				1, 2	1_1, 2_1							/files/ENCFF568QHH/, /files/ENCFF201GQR/, /files/ENCFF279GID/, /files/ENCFF356LFX/	109651	ENCODE Processing Pipeline	b2a9b5c3c8ad2ed17bd17aaeaae5def2		https://www.encodeproject.org/files/ENCFF920CRL/@@download/ENCFF920CRL.bed.gz
ENCFF217EJG	bed narrowPeak	bed	narrowPeak	IDR thresholded peaks	GRCh38	ENCSR931HNY	TF ChIP-seq	/human-donors/ENCDO000AAD/	EFO:0002067	K562	cell line	Homo sapiens										NCOA1-human	DNA						2016-06-14	ENCODE			450-650	1, 2	1_1, 2_1							/files/ENCFF970CZZ/, /files/ENCFF356LFX/, /files/ENCFF936FZX/, /files/ENCFF033RSE/, /files/ENCFF961HEO/, /files/ENCFF037WIZ/, /files/ENCFF822ODT/	244383	ENCODE Processing Pipeline	1be5fa277e92cc1eb0561c2e568af809		https://www.encodeproject.org/files/ENCFF660DEP/@@download/ENCFF660DEP.bed.gz
ENCFF545WAL	bed narrowPeak	bed	narrowPeak	IDR thresholded peaks	GRCh38	ENCSR497VFH	TF ChIP-seq	/human-donors/ENCDO000AAD/	EFO:0002067	K562	cell line	Homo sapiens										ZNF639-human	DNA						2018-01-26	ENCODE			450-650	1, 2	1_1, 2_1							/files/ENCFF356LFX/, /files/ENCFF936FZX/, /files/ENCFF822ODT/, /files/ENCFF510RIX/, /files/ENCFF020UIK/	118543	ENCODE Processing Pipeline	ac8c8a22f3332744842c6705534c193c		https://www.encodeproject.org/files/ENCFF217EJG/@@download/ENCFF217EJG.bed.gz
ENCFF942JZR	bed narrowPeak	bed	narrowPeak	IDR thresholded peaks	GRCh38	ENCSR334HSW	TF ChIP-seq	/human-donors/ENCDO000AAD/	EFO:0002067	K562	cell line	Homo sapiens										ZNF318-human	DNA						2016-09-27	ENCODE			450-650	1, 2	1_1, 2_1							/files/ENCFF356LFX/, /files/ENCFF554APQ/, /files/ENCFF735JLB/, /files/ENCFF490XCU/, /files/ENCFF537DIX/	24028	ENCODE Processing Pipeline	ce76f772cd9d98907afe37212887231c		https://www.encodeproject.org/files/ENCFF545WAL/@@download/ENCFF545WAL.bed.gz
ENCFF432KJA	bed narrowPeak	bed	narrowPeak	conservative IDR thresholded peaks	GRCh38	ENCSR130HEG	TF ChIP-seq	/human-donors/ENCDO000AAD/	EFO:0002067	K562	cell line	Homo sapiens										COPS2-human	DNA						2016-09-26	ENCODE			450-650	1, 2	1_1, 2_1							/files/ENCFF027ZMW/, /files/ENCFF735JLB/, /files/ENCFF554APQ/, /files/ENCFF356LFX/, /files/ENCFF882PRX/	768	ENCODE Processing Pipeline	4bf9330887fe7aa134ee4bfe7cec5f87		https://www.encodeproject.org/files/ENCFF942JZR/@@download/ENCFF942JZR.bed.gz
ENCFF321LMQ	bed narrowPeak	bed	narrowPeak	IDR thresholded peaks	GRCh38	ENCSR711VWL	TF ChIP-seq	/human-donors/ENCDO000AAD/	EFO:0002067	K562	cell line	Homo sapiens										HDAC1-human	DNA						2017-09-28	ENCODE			450-650	1, 2	1_1, 2_1							/files/ENCFF936FZX/, /files/ENCFF730UAF/, /files/ENCFF822ODT/, /files/ENCFF356LFX/, /files/ENCFF874AQT/	665967	ENCODE Processing Pipeline	64c6296b9fb1e4b4801265ec5608ccd7		https://www.encodeproject.org/files/ENCFF432KJA/@@download/ENCFF432KJA.bed.gz
ENCFF068MGV	bed narrowPeak	bed	narrowPeak	IDR thresholded peaks	GRCh38	ENCSR996ESX	TF ChIP-seq	/human-donors/ENCDO000AAD/	EFO:0002067	K562	cell line	Homo sapiens										NFRKB-human	DNA						2018-01-26	ENCODE			450-650	1, 2	1_1, 2_1							/files/ENCFF822ODT/, /files/ENCFF487QTN/, /files/ENCFF356LFX/, /files/ENCFF936FZX/, /files/ENCFF225ZDE/	130757	ENCODE Processing Pipeline	266e23fdf51e6221a8dae3f5ee56fcb9		https://www.encodeproject.org/files/ENCFF321LMQ/@@download/ENCFF321LMQ.bed.gz
ENCFF266FUJ	bed narrowPeak	bed	narrowPeak	IDR thresholded peaks	GRCh38	ENCSR331BDJ	TF ChIP-seq	/human-donors/ENCDO000AAD/	EFO:0002067	K562	cell line	Homo sapiens										NKRF-human	DNA						2016-09-01	ENCODE			450-650	1, 2	1_1, 2_1							/files/ENCFF936FZX/, /files/ENCFF532CPG/, /files/ENCFF822ODT/, /files/ENCFF706EYC/, /files/ENCFF356LFX/	316916	ENCODE Processing Pipeline	f0fdfe1dc29fea697b21aa5ac32bd9b5		https://www.encodeproject.org/files/ENCFF068MGV/@@download/ENCFF068MGV.bed.gz
ENCFF416TFM	bed narrowPeak	bed	narrowPeak	IDR thresholded peaks	GRCh38	ENCSR546IHU	TF ChIP-seq	/human-donors/ENCDO000AAD/	EFO:0002067	K562	cell line	Homo sapiens										ZNF184-human	DNA						2017-07-28	ENCODE			450-650	1, 2	1_1, 2_1							/files/ENCFF356LFX/, /files/ENCFF936FZX/, /files/ENCFF822ODT/, /files/ENCFF808FES/, /files/ENCFF759OVC/	169213	ENCODE Processing Pipeline	8728fb555e074fe70ce8e509df4ccfc3		https://www.encodeproject.org/files/ENCFF266FUJ/@@download/ENCFF266FUJ.bed.gz
ENCFF408RSJ	bed narrowPeak	bed	narrowPeak	IDR thresholded peaks	GRCh38	ENCSR883UGG	TF ChIP-seq	/human-donors/ENCDO000AAD/	EFO:0002067	K562	cell line	Homo sapiens				CRISPR	insertion	{'schema_version': '14', 'aliases': ['michael-snyder:TS-602'], 'organism': {'schema_version': '6', '@type': ['Organism', 'Item'], 'name': 'human', 'taxon_id': '9606', 'scientific_name': 'Homo sapiens', '@id': '/organisms/human/', 'uuid': '7745b647-ff15-4ff3-9ced-b897d4e2983c', 'status': 'released'}, 'genes': ['/genes/353274/'], '@type': ['Target', 'Item'], 'name': 'ZNF445-human', 'label': 'ZNF445…				ZNF445-human	DNA						2020-08-03	ENCODE		sonication (Bioruptor Pico)	250-450	1, 2	1_1, 2_1							/files/ENCFF120ZJY/, /files/ENCFF356LFX/, /files/ENCFF174OKT/, /files/ENCFF068TTP/	55990	ENCODE Processing Pipeline	5f67533d4ab8bcf95d67df4df86952aa		https://www.encodeproject.org/files/ENCFF416TFM/@@download/ENCFF416TFM.bed.gz
ENCFF113LBV	bed narrowPeak	bed	narrowPeak	IDR thresholded peaks	GRCh38	ENCSR121PFY	TF ChIP-seq	/human-donors/ENCDO000AAD/	EFO:0002067	K562	cell line	Homo sapiens										CDC5L-human	DNA						2016-07-28	ENCODE			450-650	1, 2	1_1, 2_1							/files/ENCFF367PDH/, /files/ENCFF936FZX/, /files/ENCFF550CVH/, /files/ENCFF356LFX/, /files/ENCFF822ODT/	95932	ENCODE Processing Pipeline	aed23594785b126795bff268a1a52d17		https://www.encodeproject.org/files/ENCFF408RSJ/@@download/ENCFF408RSJ.bed.gz
ENCFF015FXW	bed narrowPeak	bed	narrowPeak	IDR thresholded peaks	GRCh38	ENCSR086FZL	TF ChIP-seq	/human-donors/ENCDO000AAD/	EFO:0002067	K562	cell line	Homo sapiens										KAT8-human	DNA						2016-09-01	ENCODE			450-650	1, 2	1_1, 2_1							/files/ENCFF734RIO/, /files/ENCFF936FZX/, /files/ENCFF822ODT/, /files/ENCFF314HIP/, /files/ENCFF356LFX/	26105	ENCODE Processing Pipeline	b6327521c4e0109dfa4e00bf99fc8dc3		https://www.encodeproject.org/files/ENCFF113LBV/@@download/ENCFF113LBV.bed.gz
ENCFF941EDY	bed narrowPeak	bed	narrowPeak	IDR thresholded peaks	GRCh38	ENCSR439OCL	TF ChIP-seq	/human-donors/ENCDO000AAD/	EFO:0002067	K562	cell line	Homo sapiens										ZNF407-human	DNA						2018-01-26	ENCODE			450-650	1, 2	1_1, 2_1							/files/ENCFF715MQI/, /files/ENCFF936FZX/, /files/ENCFF822ODT/, /files/ENCFF356LFX/, /files/ENCFF463OZU/	65776	ENCODE Processing Pipeline	d820d52810db832c3456e88b85b52204		https://www.encodeproject.org/files/ENCFF015FXW/@@download/ENCFF015FXW.bed.gz
ENCFF169AWH	bed narrowPeak	bed	narrowPeak	IDR thresholded peaks	GRCh38	ENCSR802AHH	TF ChIP-seq	/human-donors/ENCDO000AAD/	EFO:0002067	K562	cell line	Homo sapiens				CRISPR	insertion	{'schema_version': '14', 'aliases': ['michael-snyder:TS-392'], 'organism': {'schema_version': '6', '@type': ['Organism', 'Item'], 'name': 'human', 'taxon_id': '9606', 'scientific_name': 'Homo sapiens', '@id': '/organisms/human/', 'uuid': '7745b647-ff15-4ff3-9ced-b897d4e2983c', 'status': 'released'}, 'genes': ['/genes/604/'], '@type': ['Target', 'Item'], 'name': 'BCL6-human', 'label': 'BCL6', '@id…				BCL6-human	DNA						2020-08-03	ENCODE		sonication (Bioruptor Pico)	250-450	1, 2	1_1, 2_1							/files/ENCFF346ZAS/, /files/ENCFF387WBI/, /files/ENCFF174OKT/, /files/ENCFF356LFX/	55263	ENCODE Processing Pipeline	ad58f94719c07a335c0edc88211fb689		https://www.encodeproject.org/files/ENCFF941EDY/@@download/ENCFF941EDY.bed.gz
ENCFF952WKN	bed narrowPeak	bed	narrowPeak	conservative IDR thresholded peaks	GRCh38	ENCSR553NTC	TF ChIP-seq	/human-donors/ENCDO000AAD/	EFO:0002067	K562	cell line	Homo sapiens				CRISPR	insertion	{'schema_version': '14', 'aliases': ['michael-snyder:TS-1592'], 'organism': {'schema_version': '6', '@type': ['Organism', 'Item'], 'name': 'human', 'taxon_id': '9606', 'scientific_name': 'Homo sapiens', '@id': '/organisms/human/', 'uuid': '7745b647-ff15-4ff3-9ced-b897d4e2983c', 'status': 'released'}, 'genes': ['/genes/7693/'], '@type': ['Target', 'Item'], 'name': 'ZNF134-human', 'label': 'ZNF134'…				ZNF134-human	DNA						2020-08-03	ENCODE		sonication (Bioruptor Pico)	250-450	1, 2	1_1, 2_1							/files/ENCFF356LFX/, /files/ENCFF862WOG/, /files/ENCFF817QFO/, /files/ENCFF174OKT/	124647	ENCODE Processing Pipeline	3d0e3a905add017713b8a6f34cf33659		https://www.encodeproject.org/files/ENCFF169AWH/@@download/ENCFF169AWH.bed.gz
ENCFF018HWM	bed narrowPeak	bed	narrowPeak	IDR thresholded peaks	GRCh38	ENCSR571BUF	TF ChIP-seq	/human-donors/ENCDO000AAD/	EFO:0002067	K562	cell line	Homo sapiens										ARHGAP35-human	DNA						2018-01-26	ENCODE			450-650	1, 2	1_1, 2_1							/files/ENCFF356LFX/, /files/ENCFF774BLA/, /files/ENCFF441HMP/, /files/ENCFF936FZX/, /files/ENCFF822ODT/	63546	ENCODE Processing Pipeline	4dde758a5ded33638a6519dfe851a56b		https://www.encodeproject.org/files/ENCFF952WKN/@@download/ENCFF952WKN.bed.gz
ENCFF150FJT	bed narrowPeak	bed	narrowPeak	IDR thresholded peaks	GRCh38	ENCSR454SCH	TF ChIP-seq	/human-donors/ENCDO000AAD/	EFO:0002067	K562	cell line	Homo sapiens				CRISPR	insertion	{'schema_version': '14', 'aliases': ['michael-snyder:TS-1641'], 'organism': {'schema_version': '6', '@type': ['Organism', 'Item'], 'name': 'human', 'taxon_id': '9606', 'scientific_name': 'Homo sapiens', '@id': '/organisms/human/', 'uuid': '7745b647-ff15-4ff3-9ced-b897d4e2983c', 'status': 'released'}, 'genes': ['/genes/7553/'], '@type': ['Target', 'Item'], 'name': 'ZNF7-human', 'label': 'ZNF7', '@…				ZNF7-human	DNA				formaldehyde		2020-07-08	ENCODE		sonication (generic)		1, 2	1_1, 2_1							/files/ENCFF589NOE/, /files/ENCFF461ZGV/, /files/ENCFF356LFX/, /files/ENCFF213VOZ/	271675	ENCODE Processing Pipeline	6b2d6200fb0d99bdbd7924020419fcb7		https://www.encodeproject.org/files/ENCFF018HWM/@@download/ENCFF018HWM.bed.gz
ENCFF359ZQQ	bed narrowPeak	bed	narrowPeak	IDR thresholded peaks	GRCh38	ENCSR893WSB	TF ChIP-seq	/human-donors/ENCDO000AAD/	EFO:0002067	K562	cell line	Homo sapiens										HDAC2-human	DNA						2018-01-26	ENCODE			450-650	1, 2	1_1, 2_1							/files/ENCFF160LVW/, /files/ENCFF822ODT/, /files/ENCFF936FZX/, /files/ENCFF228NBO/, /files/ENCFF356LFX/	665686	ENCODE Processing Pipeline	9356283b620a9b5bc79ba98ef9a5251c		https://www.encodeproject.org/files/ENCFF150FJT/@@download/ENCFF150FJT.bed.gz
ENCFF941SRW	bed narrowPeak	bed	narrowPeak	IDR thresholded peaks	GRCh38	ENCSR091IQZ	TF ChIP-seq	/human-donors/ENCDO000AAD/	EFO:0002067	K562	cell line	Homo sapiens				CRISPR	insertion	{'schema_version': '14', 'aliases': ['michael-snyder:TS-855'], 'organism': {'schema_version': '6', '@type': ['Organism', 'Item'], 'name': 'human', 'taxon_id': '9606', 'scientific_name': 'Homo sapiens', '@id': '/organisms/human/', 'uuid': '7745b647-ff15-4ff3-9ced-b897d4e2983c', 'status': 'released'}, 'genes': ['/genes/127343/'], '@type': ['Target', 'Item'], 'name': 'DMBX1-human', 'label': 'DMBX1',…				DMBX1-human	DNA						2022-07-19	ENCODE		sonication (Bioruptor Pico)	250-450	3, 4	3_1, 4_1							/files/ENCFF771PXE/, /files/ENCFF174OKT/, /files/ENCFF092BQQ/, /files/ENCFF356LFX/	360892	ENCODE Processing Pipeline	4ffa154dcd4968aa726f4e272d1a3f47		https://www.encodeproject.org/files/ENCFF359ZQQ/@@download/ENCFF359ZQQ.bed.gz
ENCFF629EAD	bed narrowPeak	bed	narrowPeak	IDR thresholded peaks	GRCh38	ENCSR792IYC	TF ChIP-seq	/human-donors/ENCDO000AAD/	EFO:0002067	K562	cell line	Homo sapiens										BCLAF1-human	DNA						2018-01-26	ENCODE			450-650	1, 2	1_1, 2_1							/files/ENCFF356LFX/, /files/ENCFF441DEY/, /files/ENCFF812GRW/, /files/ENCFF822ODT/, /files/ENCFF936FZX/	20946	ENCODE Processing Pipeline	18db2e67307c621b6ea9ef11e5f694f6		https://www.encodeproject.org/files/ENCFF941SRW/@@download/ENCFF941SRW.bed.gz
ENCFF147IAH	bed narrowPeak	bed	narrowPeak	conservative IDR thresholded peaks	GRCh38	ENCSR235PYI	TF ChIP-seq	/human-donors/ENCDO000AAD/	EFO:0002067	K562	cell line	Homo sapiens				CRISPR	insertion	{'schema_version': '14', 'aliases': ['michael-snyder:TS-1610'], 'organism': {'schema_version': '6', '@type': ['Organism', 'Item'], 'name': 'human', 'taxon_id': '9606', 'scientific_name': 'Homo sapiens', '@id': '/organisms/human/', 'uuid': '7745b647-ff15-4ff3-9ced-b897d4e2983c', 'status': 'released'}, 'genes': ['/genes/7592/'], '@type': ['Target', 'Item'], 'name': 'ZNF41-human', 'label': 'ZNF41', …				ZNF41-human	DNA						2020-08-03	ENCODE		sonication (Bioruptor Pico)	250-450	1, 2	1_1, 2_1							/files/ENCFF356LFX/, /files/ENCFF488HIV/, /files/ENCFF443BMH/, /files/ENCFF174OKT/	93009	ENCODE Processing Pipeline	dd9c5d589c4bb29fd1895b7f1800949b		https://www.encodeproject.org/files/ENCFF629EAD/@@download/ENCFF629EAD.bed.gz
ENCFF879NTL	bed narrowPeak	bed	narrowPeak	IDR thresholded peaks	GRCh38	ENCSR138SFL	TF ChIP-seq	/human-donors/ENCDO000AAD/	EFO:0002067	K562	cell line	Homo sapiens										MCM2-human	DNA						2017-11-13	ENCODE			450-650	1, 3	1_1, 3_1							/files/ENCFF105AMA/, /files/ENCFF805TYV/, /files/ENCFF822ODT/, /files/ENCFF356LFX/, /files/ENCFF936FZX/	4669	ENCODE Processing Pipeline	96e202d032364d50ef9bb122e9defe80		https://www.encodeproject.org/files/ENCFF147IAH/@@download/ENCFF147IAH.bed.gz
ENCFF810OHB	bed narrowPeak	bed	narrowPeak	IDR thresholded peaks	GRCh38	ENCSR822CCM	TF ChIP-seq	/human-donors/ENCDO000AAD/	EFO:0002067	K562	cell line	Homo sapiens										ARID1B-human	DNA						2016-11-30	ENCODE			450-650	1, 2	1_1, 2_1							/files/ENCFF822ODT/, /files/ENCFF278LNU/, /files/ENCFF936FZX/, /files/ENCFF554APQ/, /files/ENCFF735JLB/, /files/ENCFF667NSC/, /files/ENCFF356LFX/	982964	ENCODE Processing Pipeline	71887b55e96bd97639f28521611e87ae		https://www.encodeproject.org/files/ENCFF879NTL/@@download/ENCFF879NTL.bed.gz
ENCFF514DDG	bed narrowPeak	bed	narrowPeak	IDR thresholded peaks	GRCh38	ENCSR619UPN	TF ChIP-seq	/human-donors/ENCDO000AAD/	EFO:0002067	K562	cell line	Homo sapiens				CRISPR	insertion	{'schema_version': '14', 'aliases': ['michael-snyder:TS-1591'], 'organism': {'schema_version': '6', '@type': ['Organism', 'Item'], 'name': 'human', 'taxon_id': '9606', 'scientific_name': 'Homo sapiens', '@id': '/organisms/human/', 'uuid': '7745b647-ff15-4ff3-9ced-b897d4e2983c', 'status': 'released'}, 'genes': ['/genes/7692/'], '@type': ['Target', 'Item'], 'name': 'ZNF133-human', 'label': 'ZNF133'…				ZNF133-human	DNA						2020-08-03	ENCODE		sonication (Bioruptor Pico)	250-450	1, 2	1_1, 2_1							/files/ENCFF356LFX/, /files/ENCFF305BGZ/, /files/ENCFF174OKT/, /files/ENCFF305VIX/	30672	ENCODE Processing Pipeline	6ba15fa2e9762fce5b6d2398d24afed0		https://www.encodeproject.org/files/ENCFF810OHB/@@download/ENCFF810OHB.bed.gz
ENCFF448LKL	bed narrowPeak	bed	narrowPeak	optimal IDR thresholded peaks	GRCh38	ENCSR213VUI	TF ChIP-seq	/human-donors/ENCDO000AAD/	EFO:0002067	K562	cell line	Homo sapiens										TRIM25-human	DNA						2016-10-31	ENCODE			450-650	1, 2	1_1, 2_1							/files/ENCFF129LFO/, /files/ENCFF808UCQ/, /files/ENCFF402TIE/, /files/ENCFF419RSJ/	94955	ENCODE Processing Pipeline	a0fc375177d1b51c260fb692e5c53d0d		https://www.encodeproject.org/files/ENCFF514DDG/@@download/ENCFF514DDG.bed.gz
ENCFF507QLB	bed narrowPeak	bed	narrowPeak	IDR thresholded peaks	GRCh38	ENCSR213VUI	TF ChIP-seq	/human-donors/ENCDO000AAD/	EFO:0002067	K562	cell line	Homo sapiens										TRIM25-human	DNA						2016-10-31	ENCODE			450-650	1, 2	1_1, 2_1							/files/ENCFF356LFX/, /files/ENCFF936FZX/, /files/ENCFF849EID/, /files/ENCFF822ODT/, /files/ENCFF738MAD/	63511	ENCODE Processing Pipeline	9e6f6433ba12a9893c788cf1739b30a5		https://www.encodeproject.org/files/ENCFF448LKL/@@download/ENCFF448LKL.bed.gz
ENCFF207MLR	bed narrowPeak	bed	narrowPeak	IDR thresholded peaks	GRCh38	ENCSR568PGX	TF ChIP-seq	/human-donors/ENCDO000AAD/	EFO:0002067	K562	cell line	Homo sapiens										HDAC1-human	DNA						2016-11-22	ENCODE			450-650	1, 2	1_1, 2_1							/files/ENCFF345DNZ/, /files/ENCFF822ODT/, /files/ENCFF554APQ/, /files/ENCFF477ZYZ/, /files/ENCFF735JLB/, /files/ENCFF936FZX/, /files/ENCFF356LFX/	72179	ENCODE Processing Pipeline	2c4dcd1be5142093f91e2b140543a0f1		https://www.encodeproject.org/files/ENCFF507QLB/@@download/ENCFF507QLB.bed.gz
ENCFF519LSA	bed narrowPeak	bed	narrowPeak	IDR thresholded peaks	GRCh38	ENCSR758PLU	TF ChIP-seq	/human-donors/ENCDO000AAD/	EFO:0002067	K562	cell line	Homo sapiens				CRISPR	insertion	{'schema_version': '14', 'aliases': [], 'organism': {'schema_version': '6', '@type': ['Organism', 'Item'], 'name': 'human', 'taxon_id': '9606', 'scientific_name': 'Homo sapiens', '@id': '/organisms/human/', 'uuid': '7745b647-ff15-4ff3-9ced-b897d4e2983c', 'status': 'released'}, 'genes': ['/genes/79797/'], '@type': ['Target', 'Item'], 'name': 'ZNF408-human', 'label': 'ZNF408', '@id': '/targets/ZNF4…				ZNF408-human	DNA						2020-08-03	ENCODE		sonication (Bioruptor Pico)	250-450	1, 2	1_1, 2_1							/files/ENCFF356LFX/, /files/ENCFF467YII/, /files/ENCFF908WGN/, /files/ENCFF174OKT/	13494	ENCODE Processing Pipeline	24051023d6fd17519b1b246acc400229		https://www.encodeproject.org/files/ENCFF207MLR/@@download/ENCFF207MLR.bed.gz
ENCFF239OHL	bed narrowPeak	bed	narrowPeak	IDR thresholded peaks	GRCh38	ENCSR542WJU	TF ChIP-seq	/human-donors/ENCDO000AAD/	EFO:0002067	K562	cell line	Homo sapiens										MCM7-human	DNA						2016-09-27	ENCODE			450-650	1, 2	1_1, 2_1							/files/ENCFF356LFX/, /files/ENCFF822ODT/, /files/ENCFF936FZX/, /files/ENCFF332ZQM/, /files/ENCFF658JIU/	16609	ENCODE Processing Pipeline	44abdbc11f1f448dc4528896ecd04a93		https://www.encodeproject.org/files/ENCFF519LSA/@@download/ENCFF519LSA.bed.gz
ENCFF004YCK	bed narrowPeak	bed	narrowPeak	IDR thresholded peaks	GRCh38	ENCSR068VRA	TF ChIP-seq	/human-donors/ENCDO000AAD/	EFO:0002067	K562	cell line	Homo sapiens										MCM7-human	DNA						2018-02-14	ENCODE			450-650	1, 2	1_1, 2_1							/files/ENCFF202MUT/, /files/ENCFF244WOT/, /files/ENCFF822ODT/, /files/ENCFF356LFX/, /files/ENCFF936FZX/	29211	ENCODE Processing Pipeline	f7705e1a869eaecd2da7b9a97156d574		https://www.encodeproject.org/files/ENCFF239OHL/@@download/ENCFF239OHL.bed.gz
ENCFF318GYM	bed narrowPeak	bed	narrowPeak	IDR thresholded peaks	GRCh38	ENCSR532EMP	TF ChIP-seq	/human-donors/ENCDO000AAD/	EFO:0002067	K562	cell line	Homo sapiens					insertion	{'schema_version': '14', 'aliases': [], 'organism': {'schema_version': '6', '@type': ['Organism', 'Item'], 'name': 'human', 'taxon_id': '9606', 'scientific_name': 'Homo sapiens', '@id': '/organisms/human/', 'uuid': '7745b647-ff15-4ff3-9ced-b897d4e2983c', 'status': 'released'}, 'genes': ['/genes/283337/'], '@type': ['Target', 'Item'], 'name': 'ZNF740-human', 'label': 'ZNF740', '@id': '/targets/ZNF…		hg19 12 53412846 53616881		ZNF740-human	DNA						2016-08-24	ENCODE				1, 2	1_1, 2_1							/files/ENCFF356LFX/, /files/ENCFF696TKI/, /files/ENCFF134BTV/, /files/ENCFF302LRV/	98481	ENCODE Processing Pipeline	497df1f2ac495c3f52ca80c5aca3f257		https://www.encodeproject.org/files/ENCFF004YCK/@@download/ENCFF004YCK.bed.gz
ENCFF873VFI	bed narrowPeak	bed	narrowPeak	IDR thresholded peaks	GRCh38	ENCSR886RYH	TF ChIP-seq	/human-donors/ENCDO000AAD/	EFO:0002067	K562	cell line	Homo sapiens										NONO-human	DNA						2017-01-31	ENCODE			450-650	3, 4	3_1, 4_1							/files/ENCFF356LFX/, /files/ENCFF735JLB/, /files/ENCFF733MQX/, /files/ENCFF534YKB/, /files/ENCFF554APQ/	198546	ENCODE Processing Pipeline	0d7e22484c0b4efbad2f7378a374a28f		https://www.encodeproject.org/files/ENCFF318GYM/@@download/ENCFF318GYM.bed.gz
ENCFF878SVX	bed narrowPeak	bed	narrowPeak	IDR thresholded peaks	GRCh38	ENCSR231PDA	TF ChIP-seq	/human-donors/ENCDO000AAD/	EFO:0002067	K562	cell line	Homo sapiens				CRISPR	insertion	{'schema_version': '14', 'aliases': ['michael-snyder:TS-1155'], 'organism': {'schema_version': '6', '@type': ['Organism', 'Item'], 'name': 'human', 'taxon_id': '9606', 'scientific_name': 'Homo sapiens', '@id': '/organisms/human/', 'uuid': '7745b647-ff15-4ff3-9ced-b897d4e2983c', 'status': 'released'}, 'genes': ['/genes/57567/'], '@type': ['Target', 'Item'], 'name': 'ZNF319-human', 'label': 'ZNF319…				ZNF319-human	DNA						2020-10-07	ENCODE		sonication (Bioruptor Pico)	250-450	1, 2	1_1, 2_1							/files/ENCFF948XBN/, /files/ENCFF959UCZ/, /files/ENCFF356LFX/, /files/ENCFF060KXI/	136182	ENCODE Processing Pipeline	9d2ba42e2eeedc63d111d06dabe41cf3		https://www.encodeproject.org/files/ENCFF873VFI/@@download/ENCFF873VFI.bed.gz
ENCFF863ZFH	bed narrowPeak	bed	narrowPeak	IDR thresholded peaks	GRCh38	ENCSR577KQD	TF ChIP-seq	/human-donors/ENCDO000AAD/	EFO:0002067	K562	cell line	Homo sapiens				CRISPR	insertion	{'dbxrefs': ['FactorBook:ZNF507'], 'aliases': ['michael-snyder:TS-1390'], 'organism': {'schema_version': '6', '@type': ['Organism', 'Item'], 'name': 'human', 'taxon_id': '9606', 'scientific_name': 'Homo sapiens', '@id': '/organisms/human/', 'uuid': '7745b647-ff15-4ff3-9ced-b897d4e2983c', 'status': 'released'}, 'genes': ['/genes/22847/'], '@type': ['Target', 'Item'], 'label': 'ZNF507', 'title': 'Z…				ZNF507-human	DNA						2020-08-03	ENCODE		sonication (Bioruptor Pico)	250-450	1, 2	1_1, 2_1							/files/ENCFF174OKT/, /files/ENCFF343VVP/, /files/ENCFF091LQO/, /files/ENCFF356LFX/	102207	ENCODE Processing Pipeline	048c65c285d4fe09398d262aac40f8bb		https://www.encodeproject.org/files/ENCFF878SVX/@@download/ENCFF878SVX.bed.gz
ENCFF063VRD	bed narrowPeak	bed	narrowPeak	IDR thresholded peaks	GRCh38	ENCSR125RFR	TF ChIP-seq	/human-donors/ENCDO000AAD/	EFO:0002067	K562	cell line	Homo sapiens				CRISPR	insertion	{'schema_version': '14', 'aliases': [], 'organism': {'schema_version': '6', '@type': ['Organism', 'Item'], 'name': 'human', 'taxon_id': '9606', 'scientific_name': 'Homo sapiens', '@id': '/organisms/human/', 'uuid': '7745b647-ff15-4ff3-9ced-b897d4e2983c', 'status': 'released'}, 'genes': ['/genes/22926/'], '@type': ['Target', 'Item'], 'name': 'ATF6-human', 'label': 'ATF6', '@id': '/targets/ATF6-hum…				ATF6-human	DNA				formaldehyde		2020-07-08	ENCODE		sonication (generic)		1, 2	1_1, 2_1							/files/ENCFF213VOZ/, /files/ENCFF279IPQ/, /files/ENCFF794UGS/, /files/ENCFF356LFX/	152104	ENCODE Processing Pipeline	7dba139384a66c92d2ee77041f4fc9d2		https://www.encodeproject.org/files/ENCFF863ZFH/@@download/ENCFF863ZFH.bed.gz
ENCFF053PDX	bed narrowPeak	bed	narrowPeak	IDR thresholded peaks	GRCh38	ENCSR898IDK	TF ChIP-seq	/human-donors/ENCDO000AAD/	EFO:0002067	K562	cell line	Homo sapiens				CRISPR	insertion	{'schema_version': '14', 'aliases': [], 'organism': {'schema_version': '6', '@type': ['Organism', 'Item'], 'name': 'human', 'taxon_id': '9606', 'scientific_name': 'Homo sapiens', '@id': '/organisms/human/', 'uuid': '7745b647-ff15-4ff3-9ced-b897d4e2983c', 'status': 'released'}, 'genes': ['/genes/7571/'], '@type': ['Target', 'Item'], 'name': 'ZNF23-human', 'label': 'ZNF23', '@id': '/targets/ZNF23-h…				ZNF23-human	DNA						2020-08-03	ENCODE		sonication (Bioruptor Pico)	250-450	1, 2	1_1, 2_1							/files/ENCFF174OKT/, /files/ENCFF356LFX/, /files/ENCFF892QWA/, /files/ENCFF615ERF/	40577	ENCODE Processing Pipeline	e39d7f6abf53af94c1aadcbcbb57500b		https://www.encodeproject.org/files/ENCFF063VRD/@@download/ENCFF063VRD.bed.gz
ENCFF567CPM	bed narrowPeak	bed	narrowPeak	IDR thresholded peaks	GRCh38	ENCSR594SMP	TF ChIP-seq	/human-donors/ENCDO000AAD/	EFO:0002067	K562	cell line	Homo sapiens										PHF20-human	DNA						2018-01-26	ENCODE			450-650	1, 2	1_1, 2_1							/files/ENCFF327PEC/, /files/ENCFF608GZI/, /files/ENCFF072BKN/, /files/ENCFF628INW/, /files/ENCFF356LFX/	263354	ENCODE Processing Pipeline	e4c62bd78ddd0bc0338d62fc9e373daf		https://www.encodeproject.org/files/ENCFF053PDX/@@download/ENCFF053PDX.bed.gz
ENCFF913WRW	bed narrowPeak	bed	narrowPeak	IDR thresholded peaks	GRCh38	ENCSR056VMR	TF ChIP-seq	/human-donors/ENCDO000AAD/	EFO:0002067	K562	cell line	Homo sapiens				CRISPR	insertion	{'schema_version': '14', 'aliases': [], 'organism': {'schema_version': '6', '@type': ['Organism', 'Item'], 'name': 'human', 'taxon_id': '9606', 'scientific_name': 'Homo sapiens', '@id': '/organisms/human/', 'uuid': '7745b647-ff15-4ff3-9ced-b897d4e2983c', 'status': 'released'}, 'genes': ['/genes/22887/'], '@type': ['Target', 'Item'], 'name': 'FOXJ3-human', 'label': 'FOXJ3', '@id': '/targets/FOXJ3-…				FOXJ3-human	DNA				formaldehyde		2020-07-08	ENCODE		sonication (generic)		1, 2	1_1, 2_1							/files/ENCFF549RIK/, /files/ENCFF213VOZ/, /files/ENCFF356LFX/, /files/ENCFF987CYJ/	28917	ENCODE Processing Pipeline	f6c36db8a98e3a642133b515e38ae6e5		https://www.encodeproject.org/files/ENCFF567CPM/@@download/ENCFF567CPM.bed.gz
ENCFF295XCB	bed narrowPeak	bed	narrowPeak	IDR thresholded peaks	GRCh38	ENCSR491EBY	TF ChIP-seq	/human-donors/ENCDO000AAD/	EFO:0002067	K562	cell line	Homo sapiens										ARID2-human	DNA						2017-09-28	ENCODE			450-650	1, 2	1_1, 2_1							/files/ENCFF936FZX/, /files/ENCFF356LFX/, /files/ENCFF049RYY/, /files/ENCFF822ODT/, /files/ENCFF663FBP/	179311	ENCODE Processing Pipeline	bd6591ece892f73eac7bf5481ea33f95		https://www.encodeproject.org/files/ENCFF913WRW/@@download/ENCFF913WRW.bed.gz
ENCFF005MBI	bed narrowPeak	bed	narrowPeak	IDR thresholded peaks	GRCh38	ENCSR164RIC	TF ChIP-seq	/human-donors/ENCDO000AAD/	EFO:0002067	K562	cell line	Homo sapiens				CRISPR	insertion	{'dbxrefs': ['FactorBook:ZNF444'], 'aliases': ['michael-snyder:TS-1224'], 'organism': {'schema_version': '6', '@type': ['Organism', 'Item'], 'name': 'human', 'taxon_id': '9606', 'scientific_name': 'Homo sapiens', '@id': '/organisms/human/', 'uuid': '7745b647-ff15-4ff3-9ced-b897d4e2983c', 'status': 'released'}, 'genes': ['/genes/55311/'], '@type': ['Target', 'Item'], 'label': 'ZNF444', 'title': 'Z…				ZNF444-human	DNA						2020-08-03	ENCODE		sonication (Bioruptor Pico)	250-450	1, 2	1_1, 2_1							/files/ENCFF174OKT/, /files/ENCFF503BSH/, /files/ENCFF356LFX/, /files/ENCFF154EDA/	56164	ENCODE Processing Pipeline	b3ddc8007562b80f28344bfa9a3e861b		https://www.encodeproject.org/files/ENCFF295XCB/@@download/ENCFF295XCB.bed.gz
ENCFF195YGC	bed narrowPeak	bed	narrowPeak	IDR thresholded peaks	GRCh38	ENCSR149ZBI	TF ChIP-seq	/human-donors/ENCDO000AAD/	EFO:0002067	K562	cell line	Homo sapiens				CRISPR	insertion	{'schema_version': '14', 'aliases': ['michael-snyder:TS-717'], 'organism': {'schema_version': '6', '@type': ['Organism', 'Item'], 'name': 'human', 'taxon_id': '9606', 'scientific_name': 'Homo sapiens', '@id': '/organisms/human/', 'uuid': '7745b647-ff15-4ff3-9ced-b897d4e2983c', 'status': 'released'}, 'genes': ['/genes/201514/'], '@type': ['Target', 'Item'], 'name': 'ZNF584-human', 'label': 'ZNF584…				ZNF584-human	DNA						2016-06-13	ENCODE		sonication (Bioruptor generic)	200-800	1, 2	1_1, 2_1							/files/ENCFF455OQQ/, /files/ENCFF356LFX/, /files/ENCFF138GIB/, /files/ENCFF395SBL/	279486	ENCODE Processing Pipeline	81ad39567da2210fe461b1ba83465b75		https://www.encodeproject.org/files/ENCFF005MBI/@@download/ENCFF005MBI.bed.gz
ENCFF782PIZ	bed narrowPeak	bed	narrowPeak	IDR thresholded peaks	GRCh38	ENCSR426URK	TF ChIP-seq	/human-donors/ENCDO000AAD/	EFO:0002067	K562	cell line	Homo sapiens										AFF1-human	DNA						2018-01-26	ENCODE			450-650	1, 2	1_1, 2_1							/files/ENCFF356LFX/, /files/ENCFF936FZX/, /files/ENCFF822ODT/, /files/ENCFF221QNV/, /files/ENCFF649LNM/	340419	ENCODE Processing Pipeline	c0ae633f84ea5a7005da9e223126ef91		https://www.encodeproject.org/files/ENCFF195YGC/@@download/ENCFF195YGC.bed.gz
ENCFF752VQB	bed narrowPeak	bed	narrowPeak	IDR thresholded peaks	GRCh38	ENCSR201NQZ	TF ChIP-seq	/human-donors/ENCDO000AAD/	EFO:0002067	K562	cell line	Homo sapiens										CTBP1-human	DNA						2016-11-17	ENCODE			450-650	1, 2	1_1, 2_1							/files/ENCFF970CZZ/, /files/ENCFF822ODT/, /files/ENCFF342NYT/, /files/ENCFF802SOX/, /files/ENCFF936FZX/, /files/ENCFF356LFX/, /files/ENCFF037WIZ/	859655	ENCODE Processing Pipeline	450ee1650409d461e8d741a82e7d1ef7		https://www.encodeproject.org/files/ENCFF782PIZ/@@download/ENCFF782PIZ.bed.gz
ENCFF624PTB	bed narrowPeak	bed	narrowPeak	IDR thresholded peaks	GRCh38	ENCSR718SDE	TF ChIP-seq	/human-donors/ENCDO000AAD/	EFO:0002067	K562	cell line	Homo sapiens										RLF-human	DNA						2018-01-26	ENCODE			450-650	2, 3	2_1, 3_1							/files/ENCFF628INW/, /files/ENCFF072BKN/, /files/ENCFF356LFX/, /files/ENCFF362UIC/, /files/ENCFF651BKW/	171182	ENCODE Processing Pipeline	82ffe57e054de89a50aaf483ae493282		https://www.encodeproject.org/files/ENCFF752VQB/@@download/ENCFF752VQB.bed.gz
ENCFF283UWH	bed narrowPeak	bed	narrowPeak	IDR thresholded peaks	GRCh38	ENCSR237VLT	TF ChIP-seq	/human-donors/ENCDO000AAD/	EFO:0002067	K562	cell line	Homo sapiens										ZBTB40-human	DNA						2016-08-01	ENCODE			450-650	1, 2	1_1, 2_1							/files/ENCFF356LFX/, /files/ENCFF951WKE/, /files/ENCFF970CZZ/, /files/ENCFF936FZX/, /files/ENCFF822ODT/, /files/ENCFF037WIZ/, /files/ENCFF026QOK/	569565	ENCODE Processing Pipeline	d462b13137b1d6de9fc2781dd690bf0b		https://www.encodeproject.org/files/ENCFF624PTB/@@download/ENCFF624PTB.bed.gz
ENCFF564KIU	bed narrowPeak	bed	narrowPeak	IDR thresholded peaks	GRCh38	ENCSR018MSO	TF ChIP-seq	/human-donors/ENCDO000AAD/	EFO:0002067	K562	cell line	Homo sapiens					insertion	{'schema_version': '14', 'aliases': ['michael-snyder:TS-1586'], 'organism': {'schema_version': '6', '@type': ['Organism', 'Item'], 'name': 'human', 'taxon_id': '9606', 'scientific_name': 'Homo sapiens', '@id': '/organisms/human/', 'uuid': '7745b647-ff15-4ff3-9ced-b897d4e2983c', 'status': 'released'}, 'genes': ['/genes/7707/'], '@type': ['Target', 'Item'], 'name': 'ZNF148-human', 'label': 'ZNF148'…		hg19 3 124908121 125120221		ZNF148-human	DNA						2017-12-01	ENCODE		sonication (Bioruptor generic)	200-800	3, 4	3_1, 4_1							/files/ENCFF485GBG/, /files/ENCFF535ULD/, /files/ENCFF356LFX/, /files/ENCFF339PCI/	420151	ENCODE Processing Pipeline	ac214a6e2fa60e702ae7b92301674125		https://www.encodeproject.org/files/ENCFF283UWH/@@download/ENCFF283UWH.bed.gz
ENCFF019NGO	bed narrowPeak	bed	narrowPeak	IDR thresholded peaks	GRCh38	ENCSR532KTI	TF ChIP-seq	/human-donors/ENCDO000AAD/	EFO:0002067	K562	cell line	Homo sapiens					insertion	{'schema_version': '14', 'aliases': [], 'organism': {'schema_version': '6', '@type': ['Organism', 'Item'], 'name': 'human', 'taxon_id': '9606', 'scientific_name': 'Homo sapiens', '@id': '/organisms/human/', 'uuid': '7745b647-ff15-4ff3-9ced-b897d4e2983c', 'status': 'released'}, 'genes': ['/genes/2961/'], '@type': ['Target', 'Item'], 'name': 'GTF2E2-human', 'label': 'GTF2E2', '@id': '/targets/GTF2E…		hg19 8 30413856 30636691		GTF2E2-human	DNA						2016-06-13	ENCODE		sonication (Bioruptor generic)	200-800	1, 2	1_1, 2_1							/files/ENCFF523LJN/, /files/ENCFF784ZPW/, /files/ENCFF213HFD/, /files/ENCFF356LFX/	304389	ENCODE Processing Pipeline	a24340ddd11932a6803345abf8fa8da7		https://www.encodeproject.org/files/ENCFF564KIU/@@download/ENCFF564KIU.bed.gz
ENCFF773XPT	bed narrowPeak	bed	narrowPeak	conservative IDR thresholded peaks	GRCh38	ENCSR271RRH	TF ChIP-seq	/human-donors/ENCDO000AAD/	EFO:0002067	K562	cell line	Homo sapiens				CRISPR	insertion	{'schema_version': '14', 'aliases': [], 'organism': {'schema_version': '6', '@type': ['Organism', 'Item'], 'name': 'human', 'taxon_id': '9606', 'scientific_name': 'Homo sapiens', '@id': '/organisms/human/', 'uuid': '7745b647-ff15-4ff3-9ced-b897d4e2983c', 'status': 'released'}, 'genes': ['/genes/56242/'], '@type': ['Target', 'Item'], 'name': 'ZNF253-human', 'label': 'ZNF253', '@id': '/targets/ZNF2…				ZNF253-human	DNA						2021-02-11	ENCODE		sonication (Bioruptor Pico)	250-450	1, 2	1_1, 2_1							/files/ENCFF356LFX/, /files/ENCFF825ETN/, /files/ENCFF787DTE/, /files/ENCFF288KOA/	21829	ENCODE Processing Pipeline	02eb6feb2038b9b55b2093011451a5cd		https://www.encodeproject.org/files/ENCFF019NGO/@@download/ENCFF019NGO.bed.gz
ENCFF159END	bed narrowPeak	bed	narrowPeak	IDR thresholded peaks	GRCh38	ENCSR729HVR	TF ChIP-seq	/human-donors/ENCDO000AAD/	EFO:0002067	K562	cell line	Homo sapiens					insertion	{'schema_version': '14', 'aliases': [], 'organism': {'schema_version': '6', '@type': ['Organism', 'Item'], 'name': 'human', 'taxon_id': '9606', 'scientific_name': 'Homo sapiens', '@id': '/organisms/human/', 'uuid': '7745b647-ff15-4ff3-9ced-b897d4e2983c', 'status': 'released'}, 'genes': ['/genes/84146/'], '@type': ['Target', 'Item'], 'name': 'ZNF644-human', 'label': 'ZNF644', '@id': '/targets/ZNF6…		hg19 1 91368634 91583092		ZNF644-human	DNA						2016-06-13	ENCODE		sonication (Bioruptor generic)	200-800	1, 2	1_1, 2_1							/files/ENCFF356LFX/, /files/ENCFF726WVH/, /files/ENCFF565KDH/, /files/ENCFF224ZQA/	246298	ENCODE Processing Pipeline	7c22119cebb5fc32a61a7b641574c941		https://www.encodeproject.org/files/ENCFF773XPT/@@download/ENCFF773XPT.bed.gz
ENCFF280AIK	bed narrowPeak	bed	narrowPeak	IDR thresholded peaks	GRCh38	ENCSR987KYK	TF ChIP-seq	/human-donors/ENCDO000AAD/	EFO:0002067	K562	cell line	Homo sapiens				CRISPR	insertion	{'schema_version': '14', 'aliases': [], 'organism': {'schema_version': '6', '@type': ['Organism', 'Item'], 'name': 'human', 'taxon_id': '9606', 'scientific_name': 'Homo sapiens', '@id': '/organisms/human/', 'uuid': '7745b647-ff15-4ff3-9ced-b897d4e2983c', 'status': 'released'}, 'genes': ['/genes/100131827/'], '@type': ['Target', 'Item'], 'name': 'ZNF717-human', 'label': 'ZNF717', '@id': '/targets/…				ZNF717-human	DNA						2021-05-18	ENCODE		sonication (Bioruptor Pico)	250-450	1, 2	1_1, 2_1							/files/ENCFF948XBN/, /files/ENCFF356LFX/, /files/ENCFF485DLT/, /files/ENCFF651OIJ/	30741	ENCODE Processing Pipeline	77a403626fb0e0738b3b49915d5db056		https://www.encodeproject.org/files/ENCFF159END/@@download/ENCFF159END.bed.gz
ENCFF103YZQ	bed narrowPeak	bed	narrowPeak	IDR thresholded peaks	GRCh38	ENCSR914NEI	TF ChIP-seq	/human-donors/ENCDO000AAD/	EFO:0002067	K562	cell line	Homo sapiens										MTA3-human	DNA				formaldehyde		2017-06-07	ENCODE			450-650	2, 3	2_1, 3_1							/files/ENCFF822ODT/, /files/ENCFF936FZX/, /files/ENCFF970CZZ/, /files/ENCFF212USA/, /files/ENCFF243ORU/, /files/ENCFF037WIZ/, /files/ENCFF356LFX/	448671	ENCODE Processing Pipeline	baecad41df2a7b034c9cf5203d746d61		https://www.encodeproject.org/files/ENCFF280AIK/@@download/ENCFF280AIK.bed.gz
ENCFF649UCX	bed narrowPeak	bed	narrowPeak	conservative IDR thresholded peaks	GRCh38	ENCSR879HUU	TF ChIP-seq	/human-donors/ENCDO000AAD/	EFO:0002067	K562	cell line	Homo sapiens				CRISPR	insertion	{'schema_version': '14', 'aliases': [], 'organism': {'schema_version': '6', '@type': ['Organism', 'Item'], 'name': 'human', 'taxon_id': '9606', 'scientific_name': 'Homo sapiens', '@id': '/organisms/human/', 'uuid': '7745b647-ff15-4ff3-9ced-b897d4e2983c', 'status': 'released'}, 'genes': ['/genes/126626/'], '@type': ['Target', 'Item'], 'name': 'GABPB2-human', 'label': 'GABPB2', '@id': '/targets/GAB…				GABPB2-human	DNA						2021-05-18	ENCODE		sonication (Bioruptor Pico)	250-450	1, 2	1_1, 2_1							/files/ENCFF062QKH/, /files/ENCFF356LFX/, /files/ENCFF825ETN/, /files/ENCFF015CKF/	28716	ENCODE Processing Pipeline	45ce38606570812f10bce3dc6f2a4bcd		https://www.encodeproject.org/files/ENCFF103YZQ/@@download/ENCFF103YZQ.bed.gz
ENCFF847QJI	bed narrowPeak	bed	narrowPeak	IDR thresholded peaks	GRCh38	ENCSR674SCQ	TF ChIP-seq	/human-donors/ENCDO000AAD/	EFO:0002067	K562	cell line	Homo sapiens					insertion	{'schema_version': '14', 'aliases': ['michael-snyder:TS-889'], 'organism': {'schema_version': '6', '@type': ['Organism', 'Item'], 'name': 'human', 'taxon_id': '9606', 'scientific_name': 'Homo sapiens', '@id': '/organisms/human/', 'uuid': '7745b647-ff15-4ff3-9ced-b897d4e2983c', 'status': 'released'}, 'genes': ['/genes/117608/'], '@type': ['Target', 'Item'], 'name': 'ZNF354B-human', 'label': 'ZNF35…		hg19 5 178165941 178337239		ZNF354B-human	DNA						2017-02-13	ENCODE				1, 2	1_1, 2_1							/files/ENCFF094PYH/, /files/ENCFF356LFX/, /files/ENCFF065MLC/, /files/ENCFF521IRV/	81483	ENCODE Processing Pipeline	6b3494b7bfd50d50d1ba3763b47c599d		https://www.encodeproject.org/files/ENCFF649UCX/@@download/ENCFF649UCX.bed.gz
ENCFF681YLP	bed narrowPeak	bed	narrowPeak	IDR thresholded peaks	GRCh38	ENCSR249BHQ	TF ChIP-seq	/human-donors/ENCDO000AAD/	EFO:0002067	K562	cell line	Homo sapiens										ZNF592-human	DNA						2017-05-17	ENCODE			450-650	1, 2	1_1, 2_1							/files/ENCFF356LFX/, /files/ENCFF779SZS/, /files/ENCFF735JLB/, /files/ENCFF554APQ/, /files/ENCFF874ZZU/	728192	ENCODE Processing Pipeline	10b8e1c4408a76ddf428fcce9c011fa3		https://www.encodeproject.org/files/ENCFF847QJI/@@download/ENCFF847QJI.bed.gz
ENCFF099OSI	bed narrowPeak	bed	narrowPeak	IDR thresholded peaks	GRCh38	ENCSR103TYK	TF ChIP-seq	/human-donors/ENCDO000AAD/	EFO:0002067	K562	cell line	Homo sapiens				CRISPR	insertion	{'schema_version': '14', 'aliases': [], 'organism': {'schema_version': '6', '@type': ['Organism', 'Item'], 'name': 'human', 'taxon_id': '9606', 'scientific_name': 'Homo sapiens', '@id': '/organisms/human/', 'uuid': '7745b647-ff15-4ff3-9ced-b897d4e2983c', 'status': 'released'}, 'genes': ['/genes/26959/'], '@type': ['Target', 'Item'], 'name': 'HBP1-human', 'label': 'HBP1', '@id': '/targets/HBP1-hum…				HBP1-human	DNA				formaldehyde		2022-06-10	ENCODE			450-650	1, 2	1_1, 2_1							/files/ENCFF356LFX/, /files/ENCFF830BHI/, /files/ENCFF174OKT/, /files/ENCFF231MQP/	192727	ENCODE Processing Pipeline	76190514f9a92882d0a177a909abf590		https://www.encodeproject.org/files/ENCFF681YLP/@@download/ENCFF681YLP.bed.gz
ENCFF647RGI	bed narrowPeak	bed	narrowPeak	IDR thresholded peaks	GRCh38	ENCSR034GHQ	TF ChIP-seq	/human-donors/ENCDO000AAD/	EFO:0002067	K562	cell line	Homo sapiens				CRISPR	insertion	{'schema_version': '14', 'aliases': [], 'organism': {'schema_version': '6', '@type': ['Organism', 'Item'], 'name': 'human', 'taxon_id': '9606', 'scientific_name': 'Homo sapiens', '@id': '/organisms/human/', 'uuid': '7745b647-ff15-4ff3-9ced-b897d4e2983c', 'status': 'released'}, 'genes': ['/genes/10362/'], '@type': ['Target', 'Item'], 'name': 'HMG20B-human', 'label': 'HMG20B', '@id': '/targets/HMG2…				HMG20B-human	DNA						2021-05-18	ENCODE		sonication (Bioruptor Pico)	250-450	1, 2	1_1, 2_1							/files/ENCFF356LFX/, /files/ENCFF948XBN/, /files/ENCFF200END/, /files/ENCFF119HTI/	23357	ENCODE Processing Pipeline	93e6ef8811870cce814a547b84a63efd		https://www.encodeproject.org/files/ENCFF099OSI/@@download/ENCFF099OSI.bed.gz
ENCFF270TSN	bed narrowPeak	bed	narrowPeak	IDR thresholded peaks	GRCh38	ENCSR128KLX	TF ChIP-seq	/human-donors/ENCDO000AAD/	EFO:0002067	K562	cell line	Homo sapiens				CRISPR	insertion	{'dbxrefs': ['FactorBook:NR2F6'], 'aliases': [], 'organism': {'schema_version': '6', '@type': ['Organism', 'Item'], 'name': 'human', 'taxon_id': '9606', 'scientific_name': 'Homo sapiens', '@id': '/organisms/human/', 'uuid': '7745b647-ff15-4ff3-9ced-b897d4e2983c', 'status': 'released'}, 'genes': ['/genes/2063/'], '@type': ['Target', 'Item'], 'label': 'NR2F6', 'title': 'NR2F6 (Homo sapiens)', 'inve…				NR2F6-human	DNA				formaldehyde		2020-07-08	ENCODE			450-650	1, 2	1_1, 2_1							/files/ENCFF174OKT/, /files/ENCFF356LFX/, /files/ENCFF427XRZ/, /files/ENCFF954MPW/	47254	ENCODE Processing Pipeline	868a5c41b6325d56edd3dac6a2f08a79		https://www.encodeproject.org/files/ENCFF647RGI/@@download/ENCFF647RGI.bed.gz
ENCFF372YFU	bed narrowPeak	bed	narrowPeak	IDR thresholded peaks	GRCh38	ENCSR360UHC	TF ChIP-seq	/human-donors/ENCDO000AAD/	EFO:0002067	K562	cell line	Homo sapiens				CRISPR	insertion	{'schema_version': '14', 'aliases': [], 'organism': {'schema_version': '6', '@type': ['Organism', 'Item'], 'name': 'human', 'taxon_id': '9606', 'scientific_name': 'Homo sapiens', '@id': '/organisms/human/', 'uuid': '7745b647-ff15-4ff3-9ced-b897d4e2983c', 'status': 'released'}, 'genes': ['/genes/10620/'], '@type': ['Target', 'Item'], 'name': 'ARID3B-human', 'label': 'ARID3B', '@id': '/targets/ARID…				ARID3B-human	DNA						2020-08-03	ENCODE		sonication (Bioruptor Pico)	250-450	1, 2	1_1, 2_1							/files/ENCFF936WFX/, /files/ENCFF493SPH/, /files/ENCFF356LFX/, /files/ENCFF174OKT/	51769	ENCODE Processing Pipeline	b8b2697e68293c9d01670c39acd2cbe2		https://www.encodeproject.org/files/ENCFF270TSN/@@download/ENCFF270TSN.bed.gz
ENCFF057RJK	bed narrowPeak	bed	narrowPeak	IDR thresholded peaks	GRCh38	ENCSR193ZLW	TF ChIP-seq	/human-donors/ENCDO000AAD/	EFO:0002067	K562	cell line	Homo sapiens				CRISPR	insertion	{'schema_version': '14', 'aliases': ['michael-snyder:TS-1022'], 'organism': {'schema_version': '6', '@type': ['Organism', 'Item'], 'name': 'human', 'taxon_id': '9606', 'scientific_name': 'Homo sapiens', '@id': '/organisms/human/', 'uuid': '7745b647-ff15-4ff3-9ced-b897d4e2983c', 'status': 'released'}, 'genes': ['/genes/80764/'], '@type': ['Target', 'Item'], 'name': 'THAP7-human', 'label': 'THAP7',…				THAP7-human	DNA						2021-06-10	ENCODE		sonication (Bioruptor Pico)	250-450	1, 2	1_1, 2_1							/files/ENCFF658KSI/, /files/ENCFF356LFX/, /files/ENCFF948XBN/, /files/ENCFF062LBZ/	68518	ENCODE Processing Pipeline	fd66ee347ee95730d0911374ecf449f5		https://www.encodeproject.org/files/ENCFF372YFU/@@download/ENCFF372YFU.bed.gz
ENCFF705SFR	bed narrowPeak	bed	narrowPeak	IDR thresholded peaks	GRCh38	ENCSR250WFW	TF ChIP-seq	/human-donors/ENCDO000AAD/	EFO:0002067	K562	cell line	Homo sapiens				CRISPR	insertion	{'schema_version': '14', 'aliases': [], 'organism': {'schema_version': '6', '@type': ['Organism', 'Item'], 'name': 'human', 'taxon_id': '9606', 'scientific_name': 'Homo sapiens', '@id': '/organisms/human/', 'uuid': '7745b647-ff15-4ff3-9ced-b897d4e2983c', 'status': 'released'}, 'genes': ['/genes/6239/'], '@type': ['Target', 'Item'], 'name': 'RREB1-human', 'label': 'RREB1', '@id': '/targets/RREB1-h…				RREB1-human	DNA						2020-08-03	ENCODE		sonication (Bioruptor Pico)	250-450	1, 2	1_1, 2_1							/files/ENCFF356LFX/, /files/ENCFF338AKN/, /files/ENCFF174OKT/, /files/ENCFF206TWH/	162986	ENCODE Processing Pipeline	56228a73998ec8a51e279620f6b7e748		https://www.encodeproject.org/files/ENCFF057RJK/@@download/ENCFF057RJK.bed.gz
ENCFF049MDN	bed narrowPeak	bed	narrowPeak	IDR thresholded peaks	GRCh38	ENCSR787RVK	TF ChIP-seq	/human-donors/ENCDO000AAD/	EFO:0002067	K562	cell line	Homo sapiens					insertion	{'schema_version': '14', 'aliases': [], 'organism': {'schema_version': '6', '@type': ['Organism', 'Item'], 'name': 'human', 'taxon_id': '9606', 'scientific_name': 'Homo sapiens', '@id': '/organisms/human/', 'uuid': '7745b647-ff15-4ff3-9ced-b897d4e2983c', 'status': 'released'}, 'genes': ['/genes/81628/'], '@type': ['Target', 'Item'], 'name': 'TSC22D4-human', 'label': 'TSC22D4', '@id': '/targets/TS…				TSC22D4-human	DNA						2016-03-02	ENCODE			450-650	1, 2	1_1, 2_1							/files/ENCFF519RAP/, /files/ENCFF587WEL/, /files/ENCFF416EOS/, /files/ENCFF356LFX/	30972	ENCODE Processing Pipeline	95979ec6923f6dd680f2779bdea297f9		https://www.encodeproject.org/files/ENCFF705SFR/@@download/ENCFF705SFR.bed.gz
ENCFF936WES	bed narrowPeak	bed	narrowPeak	IDR thresholded peaks	GRCh38	ENCSR023OOE	TF ChIP-seq	/human-donors/ENCDO000AAD/	EFO:0002067	K562	cell line	Homo sapiens				CRISPR	insertion	{'schema_version': '14', 'aliases': ['michael-snyder:TS-918'], 'organism': {'schema_version': '6', '@type': ['Organism', 'Item'], 'name': 'human', 'taxon_id': '9606', 'scientific_name': 'Homo sapiens', '@id': '/organisms/human/', 'uuid': '7745b647-ff15-4ff3-9ced-b897d4e2983c', 'status': 'released'}, 'genes': ['/genes/92595/'], '@type': ['Target', 'Item'], 'name': 'ZNF764-human', 'label': 'ZNF764'…				ZNF764-human	DNA						2020-08-03	ENCODE		sonication (Bioruptor Pico)	250-450	1, 2	1_1, 2_1							/files/ENCFF733MAJ/, /files/ENCFF356LFX/, /files/ENCFF174OKT/, /files/ENCFF987ATQ/	53954	ENCODE Processing Pipeline	118e9af5b19781999d45cc4be5114a5e		https://www.encodeproject.org/files/ENCFF049MDN/@@download/ENCFF049MDN.bed.gz
ENCFF712NHB	bed narrowPeak	bed	narrowPeak	IDR thresholded peaks	GRCh38	ENCSR772EEN	TF ChIP-seq	/human-donors/ENCDO000AAD/	EFO:0002067	K562	cell line	Homo sapiens					insertion	{'schema_version': '14', 'aliases': ['michael-snyder:TS-220'], 'organism': {'schema_version': '6', '@type': ['Organism', 'Item'], 'name': 'human', 'taxon_id': '9606', 'scientific_name': 'Homo sapiens', '@id': '/organisms/human/', 'uuid': '7745b647-ff15-4ff3-9ced-b897d4e2983c', 'status': 'released'}, 'genes': ['/genes/5970/'], '@type': ['Target', 'Item'], 'name': 'RELA-human', 'label': 'RELA', '@i…				RELA-human	DNA						2016-01-14	ENCODE			450-650	1, 2	1_1, 2_1							/files/ENCFF789EFG/, /files/ENCFF356LFX/, /files/ENCFF665TTI/, /files/ENCFF192EKV/	125370	ENCODE Processing Pipeline	891b5911d40b06728f95e1f3fea72286		https://www.encodeproject.org/files/ENCFF936WES/@@download/ENCFF936WES.bed.gz
ENCFF102XVH	bed narrowPeak	bed	narrowPeak	IDR thresholded peaks	GRCh38	ENCSR044IXA	TF ChIP-seq	/human-donors/ENCDO000AAD/	EFO:0002067	K562	cell line	Homo sapiens				CRISPR	insertion	{'schema_version': '14', 'aliases': ['michael-snyder:TS-889'], 'organism': {'schema_version': '6', '@type': ['Organism', 'Item'], 'name': 'human', 'taxon_id': '9606', 'scientific_name': 'Homo sapiens', '@id': '/organisms/human/', 'uuid': '7745b647-ff15-4ff3-9ced-b897d4e2983c', 'status': 'released'}, 'genes': ['/genes/117608/'], '@type': ['Target', 'Item'], 'name': 'ZNF354B-human', 'label': 'ZNF35…				ZNF354B-human	DNA						2020-08-03	ENCODE		sonication (Bioruptor Pico)	250-450	1, 2	1_1, 2_1							/files/ENCFF174OKT/, /files/ENCFF356LFX/, /files/ENCFF979JDY/, /files/ENCFF689GLX/	53019	ENCODE Processing Pipeline	23a707dc87c5f9e69416a562066970dc		https://www.encodeproject.org/files/ENCFF712NHB/@@download/ENCFF712NHB.bed.gz
ENCFF849VEO	bed narrowPeak	bed	narrowPeak	optimal IDR thresholded peaks	GRCh38	ENCSR791OZM	TF ChIP-seq	/human-donors/ENCDO000AAD/	EFO:0002067	K562	cell line	Homo sapiens										RBM25-human	DNA			SDS	formaldehyde		2018-01-18	ENCODE			200-400	1, 2	1_1, 2_1							/files/ENCFF786GFI/, /files/ENCFF970GFH/, /files/ENCFF419RSJ/, /files/ENCFF562TIU/	840966	ENCODE Processing Pipeline	1763fe71aba2362d84740a7d4b259bf3		https://www.encodeproject.org/files/ENCFF102XVH/@@download/ENCFF102XVH.bed.gz
ENCFF479SOJ	bed narrowPeak	bed	narrowPeak	IDR thresholded peaks	GRCh38	ENCSR791OZM	TF ChIP-seq	/human-donors/ENCDO000AAD/	EFO:0002067	K562	cell line	Homo sapiens										RBM25-human	DNA			SDS	formaldehyde		2018-01-18	ENCODE			200-400	1, 2	1_1, 2_1							/files/ENCFF087LXB/, /files/ENCFF932EHN/, /files/ENCFF924YHM/, /files/ENCFF742YBS/, /files/ENCFF356LFX/	863712	ENCODE Processing Pipeline	c8cbeece29d7c6ad1195f3e4b70f705f		https://www.encodeproject.org/files/ENCFF849VEO/@@download/ENCFF849VEO.bed.gz
ENCFF837ZJJ	bed narrowPeak	bed	narrowPeak	IDR thresholded peaks	GRCh38	ENCSR670JDQ	TF ChIP-seq	/human-donors/ENCDO000AAD/	EFO:0002067	K562	cell line	Homo sapiens										RB1-human	DNA						2017-03-16	ENCODE			450-650	3, 4	3_1, 4_1							/files/ENCFF305NFS/, /files/ENCFF072BKN/, /files/ENCFF771WMC/, /files/ENCFF356LFX/, /files/ENCFF628INW/	447978	ENCODE Processing Pipeline	f97b867ccbc577ddf032b1beca73206d		https://www.encodeproject.org/files/ENCFF479SOJ/@@download/ENCFF479SOJ.bed.gz
ENCFF388KGW	bed narrowPeak	bed	narrowPeak	IDR thresholded peaks	GRCh38	ENCSR189VXS	TF ChIP-seq	/human-donors/ENCDO000AAD/	EFO:0002067	K562	cell line	Homo sapiens										GTF2F1-human	DNA						2018-01-30	ENCODE			450-650	1, 2	1_1, 2_1							/files/ENCFF763XJJ/, /files/ENCFF628INW/, /files/ENCFF356LFX/, /files/ENCFF072BKN/, /files/ENCFF831YBI/	313907	ENCODE Processing Pipeline	06f98d66ba4fe355b531c476c362031c		https://www.encodeproject.org/files/ENCFF837ZJJ/@@download/ENCFF837ZJJ.bed.gz
ENCFF143MEF	bed narrowPeak	bed	narrowPeak	IDR thresholded peaks	GRCh38	ENCSR547LKC	TF ChIP-seq	/human-donors/ENCDO000AAD/	EFO:0002067	K562	cell line	Homo sapiens										GATAD2B-human	DNA						2017-05-17	ENCODE			450-650	1, 2	1_1, 2_1							/files/ENCFF735JLB/, /files/ENCFF554APQ/, /files/ENCFF148PWS/, /files/ENCFF356LFX/, /files/ENCFF715SZX/	257003	ENCODE Processing Pipeline	2ad1ea4facd85681159aeaf14c874fe3		https://www.encodeproject.org/files/ENCFF388KGW/@@download/ENCFF388KGW.bed.gz
ENCFF710LLF	bed narrowPeak	bed	narrowPeak	IDR thresholded peaks	GRCh38	ENCSR648INT	TF ChIP-seq	/human-donors/ENCDO000AAD/	EFO:0002067	K562	cell line	Homo sapiens					insertion	{'schema_version': '14', 'aliases': [], 'organism': {'schema_version': '6', '@type': ['Organism', 'Item'], 'name': 'human', 'taxon_id': '9606', 'scientific_name': 'Homo sapiens', '@id': '/organisms/human/', 'uuid': '7745b647-ff15-4ff3-9ced-b897d4e2983c', 'status': 'released'}, 'genes': ['/genes/3611/'], '@type': ['Target', 'Item'], 'name': 'ILK-human', 'label': 'ILK', '@id': '/targets/ILK-human/'…				ILK-human	DNA						2016-02-16	ENCODE			450-650	1, 2	1_1, 2_1							/files/ENCFF356LFX/, /files/ENCFF457DTQ/, /files/ENCFF630QVN/, /files/ENCFF771PKC/	28804	ENCODE Processing Pipeline	db417e2378552d65a20125742023e660		https://www.encodeproject.org/files/ENCFF143MEF/@@download/ENCFF143MEF.bed.gz
ENCFF547PES	bed narrowPeak	bed	narrowPeak	optimal IDR thresholded peaks	GRCh38	ENCSR047LSJ	TF ChIP-seq	/human-donors/ENCDO000AAD/	EFO:0002067	K562	cell line	Homo sapiens										TAF15-human	DNA			SDS	formaldehyde		2017-02-27	ENCODE			200-400	1, 2	1_1, 2_1							/files/ENCFF603GHG/, /files/ENCFF010DBI/, /files/ENCFF419RSJ/, /files/ENCFF979TPQ/	13465	ENCODE Processing Pipeline	8feb6509c8f0d41bf06713a6127b027c		https://www.encodeproject.org/files/ENCFF710LLF/@@download/ENCFF710LLF.bed.gz
ENCFF432HRL	bed narrowPeak	bed	narrowPeak	IDR thresholded peaks	GRCh38	ENCSR047LSJ	TF ChIP-seq	/human-donors/ENCDO000AAD/	EFO:0002067	K562	cell line	Homo sapiens										TAF15-human	DNA			SDS	formaldehyde		2017-02-27	ENCODE			200-400	1, 2	1_1, 2_1							/files/ENCFF356LFX/, /files/ENCFF729KBJ/, /files/ENCFF973ZPV/, /files/ENCFF641HRH/, /files/ENCFF321KCO/	14628	ENCODE Processing Pipeline	4d98f1e45910568c7726f6158504ef05		https://www.encodeproject.org/files/ENCFF547PES/@@download/ENCFF547PES.bed.gz
ENCFF683VTL	bed narrowPeak	bed	narrowPeak	IDR thresholded peaks	GRCh38	ENCSR100UQX	TF ChIP-seq	/human-donors/ENCDO000AAD/	EFO:0002067	K562	cell line	Homo sapiens										TAF9B-human	DNA						2018-01-26	ENCODE			450-650	1, 2	1_1, 2_1							/files/ENCFF356LFX/, /files/ENCFF048QOU/, /files/ENCFF370URC/, /files/ENCFF554APQ/, /files/ENCFF735JLB/	275543	ENCODE Processing Pipeline	74dc9d01483e650ec5927fb73482d1a4		https://www.encodeproject.org/files/ENCFF432HRL/@@download/ENCFF432HRL.bed.gz
ENCFF075OIT	bed narrowPeak	bed	narrowPeak	IDR thresholded peaks	GRCh38	ENCSR117WTM	TF ChIP-seq	/human-donors/ENCDO000AAD/	EFO:0002067	K562	cell line	Homo sapiens					insertion	{'dbxrefs': ['FactorBook:ZNF24'], 'aliases': [], 'organism': {'schema_version': '6', '@type': ['Organism', 'Item'], 'name': 'human', 'taxon_id': '9606', 'scientific_name': 'Homo sapiens', '@id': '/organisms/human/', 'uuid': '7745b647-ff15-4ff3-9ced-b897d4e2983c', 'status': 'released'}, 'genes': ['/genes/7572/'], '@type': ['Target', 'Item'], 'label': 'ZNF24', 'title': 'ZNF24 (Homo sapiens)', 'inve…		hg19 18 32875380 33131325		ZNF24-human	DNA						2016-03-02	ENCODE			450-650	1, 2	1_1, 2_1							/files/ENCFF356LFX/, /files/ENCFF164KPE/, /files/ENCFF849CTH/, /files/ENCFF740DYA/	240394	ENCODE Processing Pipeline	70ec213762d60c3257bbd524b8cc4058		https://www.encodeproject.org/files/ENCFF683VTL/@@download/ENCFF683VTL.bed.gz
ENCFF199CQK	bed narrowPeak	bed	narrowPeak	IDR thresholded peaks	GRCh38	ENCSR669NFS	TF ChIP-seq	/human-donors/ENCDO000AAD/	EFO:0002067	K562	cell line	Homo sapiens										ARNT-human	DNA						2018-01-26	ENCODE			450-650	3, 4	3_1, 4_1							/files/ENCFF272TFI/, /files/ENCFF356LFX/, /files/ENCFF966JXF/, /files/ENCFF936FZX/, /files/ENCFF822ODT/	82794	ENCODE Processing Pipeline	db4a19145e2b2144a4e9498d7418fe63		https://www.encodeproject.org/files/ENCFF075OIT/@@download/ENCFF075OIT.bed.gz
ENCFF232ASB	bed narrowPeak	bed	narrowPeak	IDR thresholded peaks	GRCh38	ENCSR671GFC	TF ChIP-seq	/human-donors/ENCDO000AAD/	EFO:0002067	K562	cell line	Homo sapiens					insertion	{'dbxrefs': ['FactorBook:TAF7'], 'aliases': [], 'organism': {'schema_version': '6', '@type': ['Organism', 'Item'], 'name': 'human', 'taxon_id': '9606', 'scientific_name': 'Homo sapiens', '@id': '/organisms/human/', 'uuid': '7745b647-ff15-4ff3-9ced-b897d4e2983c', 'status': 'released'}, 'genes': ['/genes/6879/'], '@type': ['Target', 'Item'], 'label': 'TAF7', 'title': 'TAF7 (Homo sapiens)', 'investi…				TAF7-human	DNA						2016-01-14	ENCODE			450-650	1, 2	1_1, 2_1							/files/ENCFF356LFX/, /files/ENCFF944AJE/, /files/ENCFF624PAN/, /files/ENCFF429TUH/	193990	ENCODE Processing Pipeline	12176ae6ee59f464f1abf3b01cabab93		https://www.encodeproject.org/files/ENCFF199CQK/@@download/ENCFF199CQK.bed.gz
ENCFF538ACI	bed narrowPeak	bed	narrowPeak	optimal IDR thresholded peaks	GRCh38	ENCSR822LBD	TF ChIP-seq	/human-donors/ENCDO000AAD/	EFO:0002067	K562	cell line	Homo sapiens										RBFOX2-human	DNA			SDS	formaldehyde		2017-02-27	ENCODE			200-400	1, 2	1_1, 2_1							/files/ENCFF314GFC/, /files/ENCFF294HYU/, /files/ENCFF419RSJ/, /files/ENCFF102HGA/	1008580	ENCODE Processing Pipeline	6fb75ec10500be4f9a09c1ff700835b7		https://www.encodeproject.org/files/ENCFF232ASB/@@download/ENCFF232ASB.bed.gz
ENCFF922RHM	bed narrowPeak	bed	narrowPeak	IDR thresholded peaks	GRCh38	ENCSR822LBD	TF ChIP-seq	/human-donors/ENCDO000AAD/	EFO:0002067	K562	cell line	Homo sapiens										RBFOX2-human	DNA			SDS	formaldehyde		2017-02-27	ENCODE			200-400	1, 2	1_1, 2_1							/files/ENCFF146CEH/, /files/ENCFF356LFX/, /files/ENCFF401KXT/, /files/ENCFF956EMH/, /files/ENCFF491VAU/	1011534	ENCODE Processing Pipeline	a3592bbb1c252169fc20f84dc13e8389		https://www.encodeproject.org/files/ENCFF538ACI/@@download/ENCFF538ACI.bed.gz
ENCFF067BCD	bed narrowPeak	bed	narrowPeak	IDR thresholded peaks	GRCh38	ENCSR699RWG	TF ChIP-seq	/human-donors/ENCDO000AAD/	EFO:0002067	K562	cell line	Homo sapiens				CRISPR	insertion	{'schema_version': '14', 'aliases': ['michael-snyder:TS-1549'], 'organism': {'schema_version': '6', '@type': ['Organism', 'Item'], 'name': 'human', 'taxon_id': '9606', 'scientific_name': 'Homo sapiens', '@id': '/organisms/human/', 'uuid': '7745b647-ff15-4ff3-9ced-b897d4e2983c', 'status': 'released'}, 'genes': ['/genes/7762/'], '@type': ['Target', 'Item'], 'name': 'ZNF215-human', 'label': 'ZNF215'…				ZNF215-human	DNA						2020-08-03	ENCODE		sonication (Bioruptor Pico)	250-450	1, 2	1_1, 2_1							/files/ENCFF217BDW/, /files/ENCFF174OKT/, /files/ENCFF356LFX/, /files/ENCFF503RBZ/	140461	ENCODE Processing Pipeline	b15a9050f0ded61cdcdc754044dde35c		https://www.encodeproject.org/files/ENCFF922RHM/@@download/ENCFF922RHM.bed.gz
ENCFF130JVF	bed narrowPeak	bed	narrowPeak	IDR thresholded peaks	GRCh38	ENCSR119ULQ	TF ChIP-seq	/human-donors/ENCDO000AAD/	EFO:0002067	K562	cell line	Homo sapiens										NCOA4-human	DNA						2018-01-26	ENCODE			450-650	1, 2	1_1, 2_1							/files/ENCFF822ODT/, /files/ENCFF378EGL/, /files/ENCFF936FZX/, /files/ENCFF107LBL/, /files/ENCFF356LFX/	37466	ENCODE Processing Pipeline	644c9816b4d690aa556fa2248195f68c		https://www.encodeproject.org/files/ENCFF067BCD/@@download/ENCFF067BCD.bed.gz
ENCFF917HXV	bed narrowPeak	bed	narrowPeak	IDR thresholded peaks	GRCh38	ENCSR583ACG	TF ChIP-seq	/human-donors/ENCDO000AAD/	EFO:0002067	K562	cell line	Homo sapiens										BRD4-human	DNA						2017-01-08	ENCODE		none, sonication (generic)	200-600	1, 2	1_1, 2_1							/files/ENCFF226FKB/, /files/ENCFF356LFX/, /files/ENCFF805ZMF/, /files/ENCFF187HIQ/, /files/ENCFF666YXZ/, /files/ENCFF420ARY/	176197	ENCODE Processing Pipeline	26ac6a7b2857d459abba9fb87e72da31		https://www.encodeproject.org/files/ENCFF130JVF/@@download/ENCFF130JVF.bed.gz
ENCFF835NOD	bed narrowPeak	bed	narrowPeak	optimal IDR thresholded peaks	GRCh38	ENCSR948KMB	TF ChIP-seq	/human-donors/ENCDO000AAD/	EFO:0002067	K562	cell line	Homo sapiens										PTBP1-human	DNA			SDS	formaldehyde		2017-02-27	ENCODE			200-400	1, 2	1_1, 2_1							/files/ENCFF167JUS/, /files/ENCFF419RSJ/, /files/ENCFF432KAK/, /files/ENCFF814MDL/	84401	ENCODE Processing Pipeline	b7a99a8e16742bcfcb11974113622d69		https://www.encodeproject.org/files/ENCFF917HXV/@@download/ENCFF917HXV.bed.gz
ENCFF057SID	bed narrowPeak	bed	narrowPeak	IDR thresholded peaks	GRCh38	ENCSR948KMB	TF ChIP-seq	/human-donors/ENCDO000AAD/	EFO:0002067	K562	cell line	Homo sapiens										PTBP1-human	DNA			SDS	formaldehyde		2017-02-27	ENCODE			200-400	1, 2	1_1, 2_1							/files/ENCFF956EMH/, /files/ENCFF401KXT/, /files/ENCFF740ZRB/, /files/ENCFF111NWI/, /files/ENCFF356LFX/	88340	ENCODE Processing Pipeline	cf6e010176869f16aac5089e2a2a1fec		https://www.encodeproject.org/files/ENCFF835NOD/@@download/ENCFF835NOD.bed.gz
ENCFF670RLH	bed narrowPeak	bed	narrowPeak	IDR thresholded peaks	GRCh38	ENCSR349TZO	TF ChIP-seq	/human-donors/ENCDO000AAD/	EFO:0002067	K562	cell line	Homo sapiens										NCOA2-human	DNA						2018-01-26	ENCODE			450-650	1, 2	1_1, 2_1							/files/ENCFF459WSA/, /files/ENCFF735JLB/, /files/ENCFF442ZJH/, /files/ENCFF554APQ/, /files/ENCFF356LFX/	63438	ENCODE Processing Pipeline	b5b9f9483e14388a8c36370a503cc4cc		https://www.encodeproject.org/files/ENCFF057SID/@@download/ENCFF057SID.bed.gz
ENCFF866OZW	bed narrowPeak	bed	narrowPeak	IDR thresholded peaks	GRCh38	ENCSR995FUM	TF ChIP-seq	/human-donors/ENCDO000AAD/	EFO:0002067	K562	cell line	Homo sapiens				CRISPR	insertion	{'schema_version': '14', 'aliases': ['michael-snyder:TS-1600'], 'organism': {'schema_version': '6', '@type': ['Organism', 'Item'], 'name': 'human', 'taxon_id': '9606', 'scientific_name': 'Homo sapiens', '@id': '/organisms/human/', 'uuid': '7745b647-ff15-4ff3-9ced-b897d4e2983c', 'status': 'released'}, 'genes': ['/genes/7633/'], '@type': ['Target', 'Item'], 'name': 'ZNF79-human', 'label': 'ZNF79', …				ZNF79-human	DNA						2020-08-03	ENCODE		sonication (Bioruptor Pico)	250-450	1, 2	1_1, 2_1							/files/ENCFF626HVY/, /files/ENCFF356LFX/, /files/ENCFF687DRP/, /files/ENCFF174OKT/	63231	ENCODE Processing Pipeline	a67b3444e761f0ef9b0726e2da1636fc		https://www.encodeproject.org/files/ENCFF670RLH/@@download/ENCFF670RLH.bed.gz
ENCFF772QLT	bed narrowPeak	bed	narrowPeak	IDR thresholded peaks	GRCh38	ENCSR653WFU	TF ChIP-seq	/human-donors/ENCDO000AAD/	EFO:0002067	K562	cell line	Homo sapiens				CRISPR	insertion	{'schema_version': '14', 'aliases': [], 'organism': {'schema_version': '6', '@type': ['Organism', 'Item'], 'name': 'human', 'taxon_id': '9606', 'scientific_name': 'Homo sapiens', '@id': '/organisms/human/', 'uuid': '7745b647-ff15-4ff3-9ced-b897d4e2983c', 'status': 'released'}, 'genes': ['/genes/2969/'], '@type': ['Target', 'Item'], 'name': 'GTF2I-human', 'label': 'GTF2I', '@id': '/targets/GTF2I-h…				GTF2I-human	DNA						2021-05-18	ENCODE		sonication (Bioruptor Pico)	250-450	1, 2	1_1, 2_1							/files/ENCFF492KJP/, /files/ENCFF474UVM/, /files/ENCFF037RWO/, /files/ENCFF356LFX/	419197	ENCODE Processing Pipeline	2fbb2357cc2cc8af5b47141cc42c209b		https://www.encodeproject.org/files/ENCFF866OZW/@@download/ENCFF866OZW.bed.gz
ENCFF180KAV	bed narrowPeak	bed	narrowPeak	IDR thresholded peaks	GRCh38	ENCSR596IKD	TF ChIP-seq	/human-donors/ENCDO000AAD/	EFO:0002067	K562	cell line	Homo sapiens					insertion	{'schema_version': '14', 'aliases': ['michael-snyder:TS-104'], 'organism': {'schema_version': '6', '@type': ['Organism', 'Item'], 'name': 'human', 'taxon_id': '9606', 'scientific_name': 'Homo sapiens', '@id': '/organisms/human/', 'uuid': '7745b647-ff15-4ff3-9ced-b897d4e2983c', 'status': 'released'}, 'genes': ['/genes/2114/'], '@type': ['Target', 'Item'], 'name': 'ETS2-human', 'label': 'ETS2', '@i…				ETS2-human	DNA						2016-08-24	ENCODE				1, 2	1_1, 2_1							/files/ENCFF304POV/, /files/ENCFF864WRW/, /files/ENCFF356LFX/, /files/ENCFF028FZR/	18324	ENCODE Processing Pipeline	0612dd7b874cd6b5fe36f9c69bd1f47d		https://www.encodeproject.org/files/ENCFF772QLT/@@download/ENCFF772QLT.bed.gz
ENCFF209DVO	bed narrowPeak	bed	narrowPeak	IDR thresholded peaks	GRCh38	ENCSR405KTQ	TF ChIP-seq	/human-donors/ENCDO000AAD/	EFO:0002067	K562	cell line	Homo sapiens				CRISPR	insertion	{'schema_version': '14', 'aliases': [], 'organism': {'schema_version': '6', '@type': ['Organism', 'Item'], 'name': 'human', 'taxon_id': '9606', 'scientific_name': 'Homo sapiens', '@id': '/organisms/human/', 'uuid': '7745b647-ff15-4ff3-9ced-b897d4e2983c', 'status': 'released'}, 'genes': ['/genes/23462/'], '@type': ['Target', 'Item'], 'name': 'HEY1-human', 'label': 'HEY1', '@id': '/targets/HEY1-hum…				HEY1-human	DNA						2020-08-03	ENCODE		sonication (Bioruptor Pico)	250-450	1, 2	1_1, 2_1							/files/ENCFF356LFX/, /files/ENCFF063RIC/, /files/ENCFF440OLI/, /files/ENCFF126GGH/	52800	ENCODE Processing Pipeline	f5d849f5f35986f10762d5507c0d0bba		https://www.encodeproject.org/files/ENCFF180KAV/@@download/ENCFF180KAV.bed.gz
ENCFF955QCD	bed narrowPeak	bed	narrowPeak	IDR thresholded peaks	GRCh38	ENCSR230PTV	TF ChIP-seq	/human-donors/ENCDO000AAD/	EFO:0002067	K562	cell line	Homo sapiens										ZBTB2-human	DNA						2016-12-19	ENCODE			450-650	1, 2	1_1, 2_1							/files/ENCFF822ODT/, /files/ENCFF601DSO/, /files/ENCFF356LFX/, /files/ENCFF131NUV/, /files/ENCFF936FZX/	303368	ENCODE Processing Pipeline	5c7bdb0024546af12866350b74ad63d8		https://www.encodeproject.org/files/ENCFF209DVO/@@download/ENCFF209DVO.bed.gz
ENCFF466PKS	bed narrowPeak	bed	narrowPeak	IDR thresholded peaks	GRCh38	ENCSR154EIH	TF ChIP-seq	/human-donors/ENCDO000AAD/	EFO:0002067	K562	cell line	Homo sapiens										TRIP13-human	DNA						2018-01-26	ENCODE			450-650	1, 2	1_1, 2_1							/files/ENCFF356LFX/, /files/ENCFF467XXQ/, /files/ENCFF542XCI/, /files/ENCFF822ODT/, /files/ENCFF936FZX/	31144	ENCODE Processing Pipeline	cc9a35607055e3780f24e0565bcc0882		https://www.encodeproject.org/files/ENCFF955QCD/@@download/ENCFF955QCD.bed.gz
ENCFF716OTE	bed narrowPeak	bed	narrowPeak	conservative IDR thresholded peaks	GRCh38	ENCSR194IJN	TF ChIP-seq	/human-donors/ENCDO000AAD/	EFO:0002067	K562	cell line	Homo sapiens				CRISPR	insertion	{'schema_version': '14', 'aliases': ['michael-snyder:TS-949'], 'organism': {'schema_version': '6', '@type': ['Organism', 'Item'], 'name': 'human', 'taxon_id': '9606', 'scientific_name': 'Homo sapiens', '@id': '/organisms/human/', 'uuid': '7745b647-ff15-4ff3-9ced-b897d4e2983c', 'status': 'released'}, 'genes': ['/genes/90321/'], '@type': ['Target', 'Item'], 'name': 'ZNF766-human', 'label': 'ZNF766'…				ZNF766-human	DNA						2016-06-13	ENCODE		sonication (Bioruptor generic)	200-800	1, 2	1_1, 2_1							/files/ENCFF687FQH/, /files/ENCFF356LFX/, /files/ENCFF567LTN/, /files/ENCFF112WWP/	493167	ENCODE Processing Pipeline	8be5ab3fd39c001fabdfb6b9e1d30b4b		https://www.encodeproject.org/files/ENCFF466PKS/@@download/ENCFF466PKS.bed.gz
[truncated: 260 more rows]
[truncated: 9 more columns]
